# Supplementary material for: Temperature and intrinsic Ca2+ reshape TRPM4 pharmacology
Source: Nat Struct Mol Biol. 2026 Jun 9;33(6):973–84. doi: 10.1038/s41594-026-01818-3 (PMC13275316; doi:10.1038/s41594-026-01818-3)
Supplement: Supplementary file 4 — Electrophysiology source data for Fig. 1a–i. [file 41594_2026_1818_MOESM4_ESM.xlsx]

## Sheet: Figure 1a
	"+TPPO, 23 •C, No Ca2+"											"-TPPO, 23 •C, No Ca2+"
mV	cell1	cell2	cell3	cell4	cell5	cell6	cell7	cell8	cell9			cell1	cell2	cell3	cell4	cell5	cell6	cell7	cell8	cell9
-100	-82.0998	-44.0063	-47.7412	-51.9053	-100.092	-29.9632	-30.5828	-33.5332	-101.468			-42.1607	-22.4443	-32.9506	-35.7268	-103.879	-24.9255	-30.9168	-18.5274	-28.9813
-80	-73.2078	-37.9028	-37.8669	-54.0246	-82.0199	-22.1635	-32.6135	-28.036	-77.6268			-24.9284	-16.99	-22.374	-24.9566	-88.0199	-17.3206	-21.3815	-11.2393	-18.7299
-60	-65.1864	-24.8191	-36.4957	-41.9235	-51.3678	-19.0657	-20.6867	-21.1896	-75.202			-17.3253	-10.6978	-13.1267	-15.7759	-54.8178	-10.9304	-13.3932	-5.75417	-13.3115
-40	-49.6479	-20.8352	-19.6734	-38.5624	-34.4693	-10.2781	-12.0458	-16.7204	-62.7167			-7.55968	-4.56099	-4.63198	-7.93881	-27.4813	-4.35038	-5.67742	0.12448	-5.56375
-20	-31.6156	-15.4641	-8.3777	-15.8183	-17.3847	-3.72404	-3.31279	-8.46863	-40.2002			0.833424	2.59122	4.43968	0.462002	-10.9708	2.70513	2.7984	6.34444	1.57363
0	9.87333	7.29093	6.88109	7.43866	8.14147	6.74983	7.58525	9.54477	1.97638			10.5092	10.4648	11.5047	8.41353	9.357	10.8665	9.53914	13.3033	10.4424
20	81.1304	39.3177	33.0677	52.3843	49.873	24.8776	26.5791	42.6925	82.8708			20.8728	17.5448	19.5981	17.3442	29.6434	19.2416	17.0591	19.8284	19.2987
40	209.276	104.082	85.0897	137.198	117.079	50.2067	57.327	107.064	239.802			32.9342	23.3876	27.7668	26.6775	51.3161	24.2642	25.1511	25.4942	27.0091
60	450.812	225.475	163.624	268.58	222.215	117.374	99.8481	213.053	490.017			49.4478	31.25	37.0224	40.2154	70.4491	30.8642	36.3869	33.2883	35.7865
80	783.183	404.208	297.392	471.747	423.325	189.199	204.222	387.686	879.641			78.723	41.9977	50.5003	57.2968	97.5269	43.5637	45.4769	41.9938	53.5324
100	1235.59	641.873	520.27	840.153	680.335	294.589	369.597	647.816	1302.08			117.82	58.0944	68.3343	78.765	137.091	59.0543	62.1944	49.1975	66.7359
120	1846.45	975.37	851.75	1246.08	1054.64	476.418	652.504	968.491	1950.73			160.863	74.3741	82.2553	119.396	180.53	75.7196	81.0002	62.2278	73.7363
140	2604.04	1403.78	1189.37	1852.21	1496.62	720.826	936.034	1442.38	2540.74			216.545	104.869	105.173	126.135	276.52	102.008	92.9347	83.0279	108.526

## Sheet: Figure 1b
	"+TPPO, 23 •C, 100 nM Ca2+"											"-TPPO, 23 •C, 100 nM Ca2+"
mV	cell1	cell2	cell3	cell4	cell5	cell6	cell7	cell8				cell1	cell2	cell3	cell4	cell5	cell6	cell7
-100	-300.158	-134.756	-94.3038	-148.399	-63.8456	-226.449	-62.8879	-52.5608				-115.63	-56.0634	-58.0166	-45.709	-110.945	-29.0591	-45.6288
-80	-263.269	-100.121	-91.5378	-127.434	-52.0621	-196.923	-55.0857	-43.9717				-87.0707	-44.9677	-46.1479	-37.313	-87.9873	-25.4719	-37.5687
-60	-207.475	-81.8929	-80.4164	-100.485	-48.8681	-161.097	-41.4818	-34.5751				-66.8338	-33.6476	-34.1045	-30.2441	-65.0254	-19.42	-27.282
-40	-149.304	-57.7943	-61.0178	-73.9926	-32.992	-125.902	-30.9184	-26.5403				-45.6759	-23.4068	-23.3831	-19.9369	-44.0558	-13.4107	-19.0917
-20	-80.3614	-34.6105	-43.5545	-46.4377	-20.1276	-70.0511	-17.5108	-12.5906				-21.1	-12.8451	-12.4673	-10.238	-21.7607	-7.4349	-10.6061
0	-1.19216	-0.93322	-1.2311	-2.20759	-2.51838	-1.93795	-1.14578	-1.04952				-0.41016	-0.17149	-1.40791	-0.76825	-1.03069	-1.2144	-0.56298
20	108.338	51.3224	88.5944	61.1875	27.299	80.6595	29.1466	22.2267				22.6654	14.2563	10.8313	9.98904	20.7956	6.77422	9.58973
40	253.849	144.27	270.095	141.7	78.5804	208.772	62.0738	58.6095				46.9896	31.6265	25.4886	22.125	43.6031	13.752	20.1279
60	464.296	285.079	537.06	276.244	185.37	404.297	148.713	123.466				72.014	48.4386	49.1253	38.9997	69.4567	23.9013	31.9234
80	793.778	521.277	942.873	518.997	308.746	677.71	267.135	272.653				108.029	82.1935	94.0794	60.4024	97.6634	39.7981	47.8537
100	1231.01	860.065	1549.98	824.555	502.29	1112.78	429.251	447.063				147.018	117.063	142.253	79.7667	128.873	45.0408	68.3085
120	1875.71	1493.29	2246.87	1315.2	931.269	1724.59	743.82	737.143				207.191	168.553	209.462	114.981	170.729	75.0724	98.0027
140	2690.7	2261.57	3209.77	1982.85	1370.58	2609.6	1073.66	1198.68				287.687	211.751	328.803	132.657	187.309	115.803	129.906

## Sheet: Figure 1c
	"+TPPO, 23 •C, 1 µM Ca2+"											"-TPPO, 23 •C, 1 µM Ca2+"
mV	cell1	cell2	cell3	cell4	cell5	cell6	cell7	cell8	cell9			cell1	cell2	cell3	cell4	cell5	cell6	cell7	cell8	cell9
-100	-316.77	-217.29	-223.39	-379.03	-391.85	-196.53	-114.75	-717.16	-136.11			-418.09	-159.91	-45.78	-243.53	-162.96	-107.42	-25.63	-239.26	-48.22
-80	-277.1	-206.3	-198.36	-448.61	-340.58	-167.85	-116.58	-555.42	-93.99			-380.86	-155.03	-36.01	-228.88	-148.32	-101.93	-35.4	-281.98	-51.27
-60	-235.6	-238.65	-144.04	-410.16	-338.13	-143.43	-136.72	-488.28	-100.71			-354	-166.63	-42.72	-219.73	-139.16	-86.67	-34.18	-253.3	-54.93
-40	-203.25	-247.8	-86.67	-328.98	-281.98	-100.1	-130	-386.35	-103.15			-280.76	-173.34	-45.17	-209.96	-134.89	-72.02	-28.69	-230.71	-54.93
-20	-130	-185.55	-69.58	-178.22	-175.78	-64.7	-93.38	-252.08	-76.29			-172.73	-109.25	-25.63	-118.41	-112.92	-40.89	-21.36	-158.08	-45.78
0	36.01	-46.39	-2.44	15.26	-4.88	14.04	-6.1	21.97	-20.14			38.45	-16.48	4.88	23.19	-12.82	14.04	1.83	41.5	-5.49
20	303.96	283.2	78.13	244.14	324.1	155.03	177.61	553.59	111.69			460.21	220.34	98.27	213.62	181.88	144.04	54.93	536.5	90.33
40	802	816.65	235.6	497.44	785.52	394.9	442.5	1402.59	358.89			1196.29	674.44	283.2	440.67	557.86	385.74	162.96	1369.02	289.31
60	1707.76	1626.59	540.16	780.64	1438.6	808.72	850.83	2677.61	728.15			2280.88	1293.95	622.56	678.1	1083.37	773.93	369.87	2768.55	621.34
80	2927.86	2529.91	1015.63	1101.68	2143.55	1365.97	1282.35	4407.96	1316.53			3681.03	2209.47	1293.95	948.49	1714.48	1397.71	640.26	4613.04	1160.28
100	4530.03	3663.33	1785.89	1397.71	2996.22	2125.24	1780.4	6466.67	2034.91			5351.56	3351.44	2341.31	1216.43	2473.75	2230.83	1015.63	6925.05	1864.01
120	6318.97	4874.88	2817.38	1693.12	3862.92	3162.84	2356.57	8719.48	2920.53			7442.63	4564.21	3793.33	1481.32	3325.2	3176.88	1427.61	9624.02	2709.35
140	8247.68	6143.8	4091.19	1992.8	4754.03	4185.79	2882.08	11416.6	3935.55			9408.57	5858.15	5497.44	1692.5	4143.68	4334.72	1959.23	12678.2	3787.23

## Sheet: Figure 1d
	"+TPPO, 37 •C, No Ca2+"											"-TPPO, 37 •C, No Ca2+"
mV	cell1	cell2	cell3	cell4	cell5	cell6	cell7	cell8	cell9	cell10		cell1	cell2	cell3	cell4	cell5	cell6	cell7
-100	-189.809	-159.288	-126.148	-105.06	-129.307	-96.2092	-195.869	-49.6304	-199.866	-339.231		-66.9911	-208.909	-45.1211	-43.8081	-24.6175	-54.8902	-58.0328
-80	-158.89	-111.967	-107.725	-78.545	-100.794	-84.4582	-153.215	-35.4465	-232.126	-334.136		-52.5797	-171.997	-22.9013	-29.9108	-14.0514	-35.2432	-31.0278
-60	-117.758	-84.4427	-83.9478	-60.7182	-94.5855	-68.0524	-117.351	-22.3028	-206.467	-324.4		-38.7692	-133.618	-6.71761	-17.386	-5.61323	-14.7532	-11.5179
-40	-76.1226	-61.5521	-64.3625	-37.1357	-64.3462	-48.1326	-74.643	-12.7752	-170.557	-263.228		-25.6309	-91.9384	4.59074	-6.65969	1.80771	0.386191	1.5813
-20	-40.5119	-33.2448	-34.0334	-18.6819	-40.0439	-25.5196	-41.7242	0.0345482	-117.308	-181.553		-13.8699	-47.3763	15.2813	3.40569	9.26867	12.5287	13.0524
0	-0.97082	-0.28101	-1.61713	-1.13187	-1.40803	-1.7117	-0.88017	14.1225	0.883404	-7.44048		-0.82284	-1.20044	25.7621	14.2078	16.9664	27.0382	24.0201
20	45.3802	40.2155	41.0485	24.5132	64.674	29.5679	40.6688	38.7861	232.006	275.75		14.4142	57.5754	36.7746	28.0075	24.5741	42.2373	35.7436
40	101.738	100.671	103.379	59.6259	166.736	73.8728	89.3292	74.0867	643.046	694.074		36.3951	131.087	46.9821	50.2583	32.5821	59.0177	49.1006
60	173.993	190.798	213.495	116.317	380.875	150.397	165.831	141.014	1250.46	1235.29		70.0683	235.213	63.0197	93.149	43.3083	83.0602	65.4372
80	284.428	291.151	393.74	218.107	723.222	268.401	261.662	278.482	2050.88	1944.73		131.442	380.851	84.0825	171.01	54.3813	115.299	91.0679
100	446.428	431.921	640.412	329.047	1276.29	443.37	396.697	485.571	3144.59	2726.81		212.002	531.675	114.031	277.154	66.2382	169.075	111.69
120	525.58	581.135	1083.23	506.151	2059.82	639.026	510.01	816.435	4345.52	3642.25		325.986	714.279	151.15	413.591	84.562	229.401	150.597
140	697.41	732.091	1654.27	727.415	3491.05	800.427	623.825	1256.86	5615.05	4636.26		383.002	937.69	215.113	537.644	109.35	310.028	213.312

## Sheet: Figure 1e
	"+TPPO, 37 •C, 100 nM Ca2+"											"-TPPO, 37 •C, 100 nM Ca2+"
mV	cell1	cell2	cell3	cell4	cell5	cell6	cell7	cell8				cell1	cell2	cell3	cell4	cell5	cell6	cell7	cell8
-100	-339.432	-302.158	-288.718	-324.254	-270.798	-1590.74	-143.454	-129.108				-79.3159	-228.879	-226.466	-154.077	-157.066	-145.259	-120.146	-112.482
-80	-265.37	-288.582	-288.825	-317.546	-240.147	-1704.58	-140.198	-116.515				-54.0073	-193.879	-192.641	-129.723	-123.406	-115.888	-89.283	-91.2736
-60	-229.277	-275.828	-284.308	-291.478	-197.376	-1587.12	-122.665	-98.0521				-44.4179	-154.258	-154.212	-100.183	-92.0306	-90.6289	-79.4166	-66.1462
-40	-202.743	-241.012	-242.901	-247.116	-152.685	-1401.3	-106.486	-71.3667				-29.348	-102.323	-103.96	-72.234	-65.7002	-65.1043	-54.2186	-44.951
-20	-122.094	-161.243	-172.538	-176.927	-102.886	-924.059	-65.1999	-46.2579				-14.7421	-54.6214	-57.2921	-37.7375	-36.1351	-34.2082	-29.0341	-26.3523
0	-0.330086	-1.64384	-3.35761	-1.87244	-0.72331	0.054749	-1.29002	-1.0335				-0.95971	-1.36251	-1.33503	-1.50561	-1.5728	-2.62793	-1.83834	-2.89606
20	232.237	291.358	348.411	334.543	158.118	1400.1	121.46	78.59				18.3818	63.5012	67.9277	40.8481	40.012	36.6354	37.402	27.4147
40	643.213	806.92	1006.43	950.718	445.738	3303.98	324.345	233.132				47.5605	136.144	144.5	93.0151	85.4612	86.4618	105.333	60.5532
60	1403.76	1745.56	2063.6	1834.4	968.192	5691.66	729.697	507.985				79.0414	237.574	253.987	148.869	138.235	141.368	219.781	115.175
80	2577.06	3182.19	3670.51	3225.23	1632.28	8437.77	1337.96	982.186				146.323	360.251	405.084	221.302	176.375	228.189	374.142	211.935
100	4316.68	5109.69	5857.14	4842.82	2816.28	11534	2369.29	1766.44				259	484.82	588.91	297.663	262.433	317.689	726.621	336.366
120	6681.7	7656.14	8489.74	6891.7	4427.09	14831	3554.55	2936.34				426.928	718.541	732.426	379.025	267.536	512.647	1199.5	492.753
140	9661.9	10831.9	11683	9128.28	6099.04	18191.5	5118.17	4561.62				655.384	957.724	1028.84	464.96	358.407	707.12	2185.54	834.443

## Sheet: Figure 1f
	"+TPPO, 37 •C, 1 µM Ca2+"											"-TPPO, 37 •C, 1 µM Ca2+"
mV	cell1	cell2	cell3	cell4	cell5	cell6						cell1	cell2	cell3	cell4	cell5	cell6
-100	-3900.76	-4123.54	-1943.97	-2081.91	-3009.64	-5958.86						-1603.39	-816.04	-1157.23	-875.24	-2824.71	-4613.65
-80	-3093.26	-3238.53	-1470.95	-1621.09	-2458.5	-4306.03						-1301.88	-559.08	-987.55	-982.06	-2474.98	-4049.68
-60	-2263.79	-2230.83	-1023.56	-1174.93	-1879.27	-2905.88						-1040.65	-429.69	-716.55	-902.71	-2157.59	-3151.25
-40	-1370.85	-1329.35	-584.72	-736.69	-1299.44	-1777.95						-761.72	-291.75	-469.97	-742.19	-1613.16	-2146
-20	-544.43	-500.49	-159.91	-251.46	-685.42	-689.09						-355.83	-138.55	-166.02	-352.17	-872.8	-997.31
0	246.58	357.67	238.65	246.58	52.49	328.37						162.96	54.93	240.48	309.45	155.03	422.97
20	1002.2	1224.37	637.82	795.29	969.85	1317.14						870.97	292.36	753.17	1190.19	1409.91	2034.3
40	1699.83	2153.93	1002.2	1389.77	2080.08	2316.28						1729.74	661.62	1377.56	2215.58	2927.25	3819.58
60	2306.52	3161.01	1369.02	2040.41	3383.18	3349						2736.21	1074.83	2031.25	3389.28	4634.4	5667.11
80	3029.79	4231.57	1749.88	2743.53	4928.59	4313.96						3894.65	1809.08	2825.93	4652.71	6475.22	7427.98
100	3818.97	5725.1	2157.59	3550.42	6355.59	5330.2						5107.42	2673.34	3685.3	5949.1	8260.5	8974
120	4976.2	7631.23	2554.32	4473.88	7867.43	6383.06						6208.5	3787.84	4506.23	7244.87	9962.16	10473.6
140	6261.6	9458.62	3046.88	5434.57	9329.83	7879.03						7481.08	5607.91	5282.59	8558.35	11644.9	12146

## Sheet: Figure 1g
TPPO(µM)	cell1	cell2	cell3	cell4	cell5	cell6	cell7
0.001	0.0737707	0.163682	0.0452526	0.0737707	0.093773	0.173683	0.0677304
0.01	0.125658	0.335781	0.186358	0.0754541	0.324492	0.0402026	0.046837
0.1	0.0162087	0.1591	0.383372	0.288151	0.323601	0.400936	0.401432
1	0.0694899	0.0160072	0.212156	0.554145	0.347408	0.311322	0.382915
10	0.534318	0.19319	0.336177	0.408561	0.216757	0.266961	0.346475
30	0.328849	0.522138	0.522039	0.483718	1.80317	0.758502	0.900696
100	1.34234	0.730424	0.85424	0.922011	1.17502	0.788406	1.15736
1000	1.04487	0.946642	1.24955	0.829104	0.73949	0.939908	1.25044

## Sheet: Figure 1h
TPPO(µM)	Mean	SEM	N
1	0.0177594	0.00452443	7
10	0.0170122	0.00372148	7
30	0.0851693	0.014059	7
100	0.316659	0.0356048	7
300	0.494134	0.039179	7
1000	0.781414	0.0580963	7

## Sheet: Figure 1i
TPPO(µM)	cell1	cell2	cell3	cell4	cell5	cell6	cell7
1	0.105093	0.0550818	0.105785	0.0481678	0.0698318
3	0.140816	0.0520857	0.046324	0.0493201	0.0401014	0.0414842	0.0486287
10	0.0527771	0.032496	0.043328	0.0647615	0.0366444	0.0693708	0.103711
30	0.0587693	0.0449412	0.0792809	0.0749021	0.427057	0.485596	0.0454022
100	0.807559	0.194745	0.0497811	0.0555428	0.716985	0.357456	1.04148
300	0.858262	1.0295	0.588615	1.23577	0.521088	1.2095	1.1581
1000	0.928324	1.45218	0.815165	1.67735	0.731505	0.401475	0.994238
