# Supplementary material for: Temperature and intrinsic Ca2+ reshape TRPM4 pharmacology
Source: Nat Struct Mol Biol. 2026 Jun 9;33(6):973–84. doi: 10.1038/s41594-026-01818-3 (PMC13275316; doi:10.1038/s41594-026-01818-3)
Supplement: Supplementary file 5 — Electrophysiology source data for Fig. 2a–i. [file 41594_2026_1818_MOESM5_ESM.xlsx]

## Sheet: Figure 2a
		minus NC1, zero Ca, 22C								plus NC1, zero Ca, 22C
Voltage (mV)	Current (nA)
	C1	C2	C3	C4	C5				C1	C2	C3	C4	C5
-100	-0.16541	-0.16113	-0.08179	-0.05554	-0.07751				-14.8749	-4.50623	-13.9093	-6.72363	-1.16516
-99.9	-0.14038	-0.15991	-0.09399	-0.0531	-0.08606				-14.8749	-4.51538	-13.9111	-6.71997	-1.1499
-99.8	-0.13367	-0.16235	-0.07141	-0.04456	-0.0769				-14.8712	-4.51111	-13.8971	-6.69617	-1.15662
-99.7	-0.15808	-0.16968	-0.08179	-0.05066	-0.08545				-14.8804	-4.4989	-13.916	-6.70959	-1.15173
-99.6	-0.14282	-0.16968	-0.07996	-0.04639	-0.07385				-14.8908	-4.51782	-13.9154	-6.69067	-1.14746
-99.5	-0.13245	-0.17395	-0.08545	-0.04761	-0.0769				-14.8993	-4.50928	-13.9203	-6.70471	-1.15601
-99.4	-0.16296	-0.17212	-0.08301	-0.03723	-0.0885				-14.9066	-4.50012	-13.9148	-6.71143	-1.1554
-99.3	-0.17883	-0.17395	-0.09338	-0.04456	-0.08606				-14.8706	-4.50623	-13.9123	-6.71509	-1.17188
-99.2	-0.15381	-0.17456	-0.07813	-0.04639	-0.08179				-14.8926	-4.50256	-13.9148	-6.69861	-1.17188
-99.1	-0.16785	-0.17883	-0.08911	-0.04395	-0.08118				-14.8804	-4.50378	-13.9008	-6.70105	-1.16638
-99	-0.17273	-0.16968	-0.0769	-0.047	-0.09216				-14.8749	-4.50073	-13.9246	-6.69373	-1.1615
-98.9	-0.15625	-0.17456	-0.07385	-0.04517	-0.07996				-14.8852	-4.50562	-13.8953	-6.69922	-1.15417
-98.8	-0.16541	-0.17883	-0.08484	-0.05005	-0.08301				-14.8822	-4.49402	-13.9215	-6.70227	-1.15417
-98.7	-0.17212	-0.17151	-0.07568	-0.04883	-0.07568				-14.8718	-4.50317	-13.8995	-6.7041	-1.15601
-98.6	-0.14282	-0.17029	-0.07629	-0.04517	-0.09155				-14.8358	-4.49158	-13.8855	-6.69434	-1.16333
-98.5	-0.14099	-0.16357	-0.06836	-0.04333	-0.08301				-14.8126	-4.47815	-13.8733	-6.67969	-1.1554
-98.4	-0.13428	-0.16724	-0.0769	-0.04883	-0.06775				-14.8077	-4.48425	-13.8776	-6.66809	-1.15356
-98.3	-0.14832	-0.16541	-0.07019	-0.05188	-0.09521				-14.7833	-4.47327	-13.8342	-6.66199	-1.15906
-98.2	-0.16541	-0.16235	-0.0708	-0.05005	-0.07813				-14.7876	-4.48486	-13.83	-6.64978	-1.15356
-98.1	-0.15991	-0.15503	-0.06775	-0.05371	-0.07385				-14.779	-4.47571	-13.8165	-6.63818	-1.15601
-98	-0.14709	-0.17944	-0.07568	-0.05005	-0.08606				-14.7418	-4.46838	-13.7982	-6.62903	-1.14807
-97.9	-0.13062	-0.15991	-0.07019	-0.04456	-0.07874				-14.7247	-4.46655	-13.7854	-6.6333	-1.15601
-97.8	-0.14587	-0.16724	-0.07141	-0.05127	-0.06958				-14.7113	-4.4574	-13.772	-6.6272	-1.13647
-97.7	-0.13977	-0.17456	-0.07446	-0.0531	-0.08911				-14.6777	-4.45007	-13.7646	-6.6156	-1.14441
-97.6	-0.13367	-0.16479	-0.07141	-0.04944	-0.07446				-14.7052	-4.43481	-13.7335	-6.58875	-1.14563
-97.5	-0.14709	-0.16968	-0.07874	-0.047	-0.06409				-14.6802	-4.45313	-13.7311	-6.58447	-1.13342
-97.4	-0.12329	-0.17395	-0.07385	-0.04456	-0.08118				-14.66	-4.44763	-13.7152	-6.60522	-1.1322
-97.3	-0.14587	-0.17944	-0.08179	-0.04272	-0.08423				-14.6411	-4.43665	-13.7079	-6.59973	-1.13892
-97.2	-0.16357	-0.16479	-0.07751	-0.04089	-0.07751				-14.6381	-4.42688	-13.6908	-6.57654	-1.12366
-97.1	-0.13245	-0.16785	-0.07141	-0.04395	-0.08911				-14.5947	-4.40796	-13.678	-6.56311	-1.12976
-97	-0.15686	-0.17578	-0.07202	-0.03662	-0.09155				-14.5856	-4.39941	-13.6554	-6.56006	-1.1322
-96.9	-0.15076	-0.1593	-0.07202	-0.04639	-0.08667				-14.574	-4.4043	-13.6633	-6.55212	-1.11755
-96.8	-0.13489	-0.16724	-0.08911	-0.03906	-0.06775				-14.5685	-4.39514	-13.6243	-6.54419	-1.12427
-96.7	-0.15503	-0.15747	-0.07813	-0.03967	-0.08423				-14.5489	-4.38965	-13.6212	-6.54541	-1.11938
-96.6	-0.13489	-0.14832	-0.06897	-0.04639	-0.07446				-14.519	-4.38538	-13.6017	-6.53931	-1.13647
-96.5	-0.14893	-0.15747	-0.0708	-0.05432	-0.08423				-14.5361	-4.36951	-13.5815	-6.54236	-1.13403
-96.4	-0.14099	-0.16724	-0.06775	-0.05066	-0.08484				-14.5093	-4.36035	-13.5706	-6.5271	-1.12305
-96.3	-0.13855	-0.16052	-0.0824	-0.047	-0.0885				-14.5007	-4.36035	-13.5474	-6.53442	-1.11938
-96.2	-0.16235	-0.15198	-0.06775	-0.04822	-0.08362				-14.4757	-4.35181	-13.5577	-6.52283	-1.13525
-96.1	-0.16541	-0.16785	-0.07385	-0.047	-0.07385				-14.4373	-4.34937	-13.5284	-6.52039	-1.12976
-96	-0.15381	-0.14832	-0.07141	-0.04578	-0.06775				-14.4202	-4.33716	-13.5083	-6.49048	-1.12915
-95.9	-0.1239	-0.15503	-0.0769	-0.04822	-0.07996				-14.4073	-4.33411	-13.5114	-6.50391	-1.14136
-95.8	-0.15686	-0.16052	-0.06836	-0.04578	-0.06775				-14.3933	-4.33594	-13.4992	-6.4856	-1.12122
-95.7	-0.16541	-0.15686	-0.06775	-0.04333	-0.08179				-14.3945	-4.32434	-13.4656	-6.48438	-1.11755
-95.6	-0.14404	-0.15381	-0.06531	-0.04517	-0.0885				-14.389	-4.31946	-13.4607	-6.46667	-1.11755
-95.5	-0.14282	-0.15808	-0.07568	-0.05371	-0.06897				-14.3622	-4.31152	-13.4497	-6.45874	-1.13464
-95.4	-0.14709	-0.16785	-0.07385	-0.04089	-0.08911				-14.3304	-4.30481	-13.4326	-6.45752	-1.11267
-95.3	-0.13977	-0.1593	-0.05981	-0.04822	-0.08972				-14.3231	-4.30725	-13.4076	-6.45264	-1.12549
-95.2	-0.14465	-0.17273	-0.07019	-0.04944	-0.06836				-14.2981	-4.29321	-13.407	-6.43066	-1.12671
-95.1	-0.14832	-0.17212	-0.0769	-0.0531	-0.07629				-14.2737	-4.29749	-13.3795	-6.43188	-1.11328
-95	-0.15503	-0.16418	-0.07568	-0.04578	-0.0708				-14.2639	-4.28406	-13.3716	-6.41602	-1.1261
-94.9	-0.13794	-0.15991	-0.08057	-0.04639	-0.06042				-14.2462	-4.28833	-13.3618	-6.41357	-1.10718
-94.8	-0.12878	-0.16724	-0.07385	-0.04517	-0.08789				-14.2401	-4.28162	-13.3417	-6.40747	-1.10779
-94.7	-0.12756	-0.16052	-0.07324	-0.04883	-0.07568				-14.212	-4.28284	-13.3313	-6.39832	-1.10901
-94.6	-0.14465	-0.15625	-0.08728	-0.04944	-0.07935				-14.2041	-4.29321	-13.3185	-6.38794	-1.09497
-94.5	-0.12695	-0.15747	-0.06958	-0.05066	-0.08179				-14.1791	-4.27795	-13.2983	-6.38306	-1.09436
-94.4	-0.1416	-0.16541	-0.08301	-0.04761	-0.06958				-14.1821	-4.28894	-13.277	-6.3739	-1.10168
-94.3	-0.12451	-0.16418	-0.07324	-0.04944	-0.07568				-14.1687	-4.26453	-13.2617	-6.35376	-1.11145
-94.2	-0.12207	-0.16724	-0.07629	-0.05005	-0.08301				-14.1437	-4.26392	-13.2587	-6.35559	-1.11206
-94.1	-0.12451	-0.16968	-0.06836	-0.04211	-0.08057				-14.1132	-4.25659	-13.2556	-6.36292	-1.10046
-94	-0.13611	-0.16113	-0.07446	-0.04456	-0.07446				-14.1065	-4.24805	-13.2233	-6.34888	-1.10901
-93.9	-0.11658	-0.15259	-0.07996	-0.04822	-0.07629				-14.0814	-4.24561	-13.2153	-6.3385	-1.11267
-93.8	-0.14954	-0.17212	-0.08057	-0.03967	-0.0769				-14.1028	-4.24255	-13.1921	-6.33545	-1.11206
-93.7	-0.14221	-0.16174	-0.08545	-0.04639	-0.08179				-14.0796	-4.2395	-13.1744	-6.33484	-1.09375
-93.6	-0.13489	-0.15991	-0.06531	-0.04639	-0.07324				-14.0564	-4.21143	-13.1757	-6.31775	-1.11328
-93.5	-0.15503	-0.16418	-0.0708	-0.04578	-0.06592				-14.0479	-4.22241	-13.1482	-6.3031	-1.09558
-93.4	-0.12207	-0.16113	-0.07507	-0.05249	-0.08118				-14.0271	-4.21875	-13.1293	-6.30371	-1.08032
-93.3	-0.14099	-0.16357	-0.0708	-0.047	-0.06592				-14.0057	-4.20898	-13.1354	-6.30615	-1.10901
-93.2	-0.14832	-0.16846	-0.07935	-0.03662	-0.08362				-14.0192	-4.20715	-13.114	-6.2915	-1.10046
-93.1	-0.13611	-0.15991	-0.07202	-0.04944	-0.08362				-13.9856	-4.2041	-13.0902	-6.27136	-1.09009
-93	-0.12451	-0.17029	-0.06653	-0.05005	-0.0885				-13.9752	-4.21021	-13.0847	-6.27625	-1.09741
-92.9	-0.12634	-0.17029	-0.07507	-0.04517	-0.09705				-13.9703	-4.20349	-13.0609	-6.27197	-1.09802
-92.8	-0.1062	-0.16479	-0.07874	-0.05188	-0.06531				-13.9429	-4.20776	-13.0591	-6.26282	-1.08826
-92.7	-0.13367	-0.17273	-0.06592	-0.04333	-0.06348				-13.9258	-4.19739	-13.0328	-6.25488	-1.09314
-92.6	-0.14526	-0.16968	-0.06531	-0.03601	-0.08362				-13.9264	-4.18579	-13.0219	-6.24451	-1.08276
-92.5	-0.11536	-0.1532	-0.06531	-0.05127	-0.07629				-13.8837	-4.17603	-13.0054	-6.24512	-1.07971
-92.4	-0.11475	-0.16174	-0.06348	-0.03723	-0.07507				-13.8721	-4.17542	-12.9913	-6.23535	-1.08398
-92.3	-0.13062	-0.16235	-0.06409	-0.04578	-0.09033				-13.8672	-4.17114	-12.9852	-6.23535	-1.07239
-92.2	-0.10498	-0.15747	-0.06287	-0.04517	-0.07141				-13.8312	-4.16199	-12.9608	-6.23596	-1.07422
-92.1	-0.12329	-0.16235	-0.06165	-0.03906	-0.0769				-13.8312	-4.14795	-12.9431	-6.2207	-1.07056
-92	-0.13245	-0.15503	-0.05798	-0.04578	-0.07751				-13.8092	-4.15588	-12.9413	-6.21399	-1.08276
-91.9	-0.12756	-0.16174	-0.06531	-0.04639	-0.08911				-13.7848	-4.14856	-12.9126	-6.203	-1.07422
-91.8	-0.11047	-0.16541	-0.06104	-0.04761	-0.08118				-13.7793	-4.13147	-12.9059	-6.1969	-1.07361
-91.7	-0.10559	-0.16724	-0.06104	-0.04456	-0.08118				-13.7799	-4.13635	-12.8998	-6.18225	-1.08032
-91.6	-0.14771	-0.16418	-0.06592	-0.05432	-0.07996				-13.7604	-4.12903	-12.8803	-6.17371	-1.06812
-91.5	-0.13	-0.1593	-0.06348	-0.04517	-0.07874				-13.7579	-4.11621	-12.8638	-6.15295	-1.06873
-91.4	-0.09888	-0.15808	-0.05676	-0.04883	-0.07141				-13.7109	-4.12109	-12.8485	-6.16028	-1.07422
-91.3	-0.12024	-0.16418	-0.0592	-0.047	-0.08545				-13.7073	-4.10706	-12.8326	-6.15601	-1.05591
-91.2	-0.12878	-0.16479	-0.06409	-0.0415	-0.07629				-13.6853	-4.08936	-12.8326	-6.14868	-1.06384
-91.1	-0.10986	-0.16296	-0.07507	-0.04456	-0.08301				-13.6633	-4.09546	-12.8143	-6.14563	-1.06445
-91	-0.13611	-0.16296	-0.0647	-0.04944	-0.08362				-13.6414	-4.08569	-12.7948	-6.14075	-1.05408
-90.9	-0.11536	-0.14832	-0.06226	-0.04211	-0.07507				-13.6237	-4.09058	-12.7716	-6.14929	-1.06201
-90.8	-0.10864	-0.16602	-0.05981	-0.04578	-0.08057				-13.6188	-4.09668	-12.7545	-6.14014	-1.06201
-90.7	-0.13611	-0.16052	-0.06958	-0.04639	-0.06836				-13.6133	-4.08081	-12.7563	-6.13159	-1.04126
-90.6	-0.10986	-0.16846	-0.06348	-0.04395	-0.06348				-13.5779	-4.09241	-12.7423	-6.12061	-1.06262
-90.5	-0.12329	-0.15991	-0.07202	-0.04517	-0.08118				-13.5864	-4.08569	-12.7191	-6.10718	-1.0614
-90.4	-0.11597	-0.17029	-0.0708	-0.04211	-0.07935				-13.5541	-4.07532	-12.7094	-6.10107	-1.06323
-90.3	-0.1123	-0.16235	-0.06348	-0.03235	-0.08179				-13.5614	-4.07532	-12.6947	-6.09863	-1.06323
-90.2	-0.10742	-0.17029	-0.07202	-0.04333	-0.08301				-13.5333	-4.06494	-12.6752	-6.08887	-1.06445
-90.1	-0.1123	-0.15564	-0.06958	-0.03662	-0.08606				-13.5376	-4.05396	-12.6715	-6.07544	-1.0614
-90	-0.11536	-0.16174	-0.06409	-0.04517	-0.07385				-13.526	-4.05396	-12.6477	-6.06873	-1.05713
-89.9	-0.11597	-0.15259	-0.06409	-0.03235	-0.08911				-13.5022	-4.05518	-12.6398	-6.05042	-1.04919
-89.8	-0.11047	-0.15564	-0.06409	-0.04333	-0.07019				-13.4961	-4.05151	-12.63	-6.05347	-1.03821
-89.7	-0.14282	-0.15015	-0.06531	-0.03967	-0.0647				-13.4668	-4.04785	-12.6092	-6.04492	-1.05835
-89.6	-0.11963	-0.13916	-0.05493	-0.0415	-0.07385				-13.4399	-4.0387	-12.5903	-6.04065	-1.05591
-89.5	-0.11963	-0.13977	-0.06409	-0.03662	-0.06897				-13.4314	-4.03442	-12.5757	-6.03149	-1.06384
-89.4	-0.12756	-0.14648	-0.05981	-0.03357	-0.06531				-13.4363	-4.02588	-12.558	-6.02234	-1.05103
-89.3	-0.13062	-0.14893	-0.05798	-0.03845	-0.0708				-13.4088	-4.02588	-12.5537	-6.01563	-1.04004
-89.2	-0.12573	-0.14954	-0.06409	-0.03723	-0.06958				-13.3923	-4.0332	-12.5574	-6.00159	-1.04736
-89.1	-0.13062	-0.15503	-0.05859	-0.04333	-0.06042				-13.3777	-4.02832	-12.5232	-6.00464	-1.02783
-89	-0.12451	-0.14526	-0.06592	-0.0354	-0.06042				-13.3472	-4.01306	-12.5262	-5.99854	-1.02417
-88.9	-0.12817	-0.14404	-0.06897	-0.04395	-0.06287				-13.3447	-4.02344	-12.4847	-6.00586	-1.02173
-88.8	-0.10315	-0.14587	-0.06775	-0.04089	-0.07446				-13.3484	-4.01123	-12.4908	-5.98755	-1.04065
-88.7	-0.13123	-0.14648	-0.0708	-0.04211	-0.05798				-13.316	-4.01367	-12.475	-5.96985	-1.03027
-88.6	-0.12634	-0.14832	-0.06104	-0.03784	-0.06287				-13.2953	-4.00024	-12.4524	-5.97351	-0.99792
-88.5	-0.14465	-0.15808	-0.06836	-0.04517	-0.06042				-13.288	-3.99902	-12.439	-5.95642	-1.01868
-88.4	-0.14038	-0.15442	-0.05859	-0.04272	-0.0647				-13.2794	-3.99048	-12.4353	-5.95886	-1.01929
-88.3	-0.13062	-0.13855	-0.06287	-0.04089	-0.06958				-13.2727	-3.98071	-12.417	-5.95886	-1.01318
-88.2	-0.13855	-0.14465	-0.06531	-0.04211	-0.07385				-13.2349	-3.98132	-12.3767	-5.93079	-1.02417
-88.1	-0.1123	-0.1532	-0.06409	-0.03845	-0.07507				-13.2336	-3.97034	-12.3883	-5.93323	-1.02051
-88	-0.11841	-0.13611	-0.06653	-0.04944	-0.07996				-13.2245	-3.96545	-12.3749	-5.93262	-1.02417
-87.9	-0.11719	-0.14282	-0.05981	-0.03235	-0.07202				-13.2135	-3.96301	-12.3389	-5.91064	-1.03821
-87.8	-0.10864	-0.15442	-0.0592	-0.03662	-0.0708				-13.1757	-3.97705	-12.3523	-5.91003	-1.01624
-87.7	-0.11963	-0.13794	-0.06165	-0.04028	-0.06958				-13.1714	-3.96301	-12.3431	-5.90698	-1.00647
-87.6	-0.12146	-0.14465	-0.0647	-0.04028	-0.06897				-13.1641	-3.9502	-12.3108	-5.88196	-1.01868
-87.5	-0.1239	-0.14282	-0.05493	-0.04517	-0.07141				-13.114	-3.93066	-12.2998	-5.90454	-1.01868
-87.4	-0.13245	-0.14221	-0.05127	-0.03906	-0.06897				-13.1348	-3.93372	-12.2955	-5.87585	-1.02356
-87.3	-0.10803	-0.15808	-0.05798	-0.03601	-0.0592				-13.114	-3.93799	-12.2815	-5.86914	-1.01013
-87.2	-0.11536	-0.15503	-0.06836	-0.04395	-0.06958				-13.0841	-3.93127	-12.2668	-5.87036	-1.01196
-87.1	-0.11292	-0.14893	-0.05798	-0.04028	-0.08545				-13.0627	-3.92334	-12.2418	-5.86914	-1.00647
-87	-0.10925	-0.15259	-0.06592	-0.0415	-0.07507				-13.0676	-3.9209	-12.2339	-5.85083	-1.0199
-86.9	-0.11292	-0.1593	-0.07019	-0.04028	-0.08484				-13.0335	-3.91724	-12.2144	-5.85083	-1.01746
-86.8	-0.11719	-0.15381	-0.07629	-0.04211	-0.0824				-13.0255	-3.90137	-12.2144	-5.83618	-0.9967
-86.7	-0.11536	-0.15503	-0.06287	-0.04822	-0.06653				-13.028	-3.9093	-12.1899	-5.83801	-0.99426
-86.6	-0.10925	-0.14343	-0.06836	-0.03479	-0.07813				-13.0005	-3.89587	-12.1655	-5.81726	-0.99976
-86.5	-0.10132	-0.14282	-0.05554	-0.03479	-0.08728				-12.9877	-3.91296	-12.1606	-5.8197	-0.97656
-86.4	-0.11108	-0.14099	-0.06042	-0.047	-0.08118				-12.9871	-3.91052	-12.1527	-5.81238	-0.98694
-86.3	-0.11047	-0.14587	-0.06958	-0.03845	-0.07568				-12.973	-3.89709	-12.1167	-5.80505	-0.99243
-86.2	-0.11719	-0.14526	-0.07019	-0.03174	-0.08301				-12.9382	-3.89648	-12.113	-5.80994	-0.99792
-86.1	-0.14709	-0.14832	-0.05188	-0.0415	-0.07874				-12.9199	-3.89343	-12.1051	-5.79224	-0.99243
-86	-0.10559	-0.14038	-0.0647	-0.03418	-0.08362				-12.9016	-3.88733	-12.0776	-5.78308	-0.99854
-85.9	-0.12756	-0.14221	-0.06348	-0.04333	-0.07629				-12.9065	-3.88855	-12.074	-5.77087	-0.98633
-85.8	-0.12512	-0.14832	-0.06287	-0.04578	-0.08911				-12.8809	-3.88733	-12.0758	-5.77148	-0.98083
-85.7	-0.11841	-0.14893	-0.07385	-0.04456	-0.07996				-12.8833	-3.8739	-12.0349	-5.76782	-0.97961
-85.6	-0.12329	-0.1355	-0.0708	-0.04456	-0.0769				-12.8705	-3.8739	-12.038	-5.75562	-0.98633
-85.5	-0.12024	-0.1355	-0.06775	-0.03967	-0.08667				-12.8589	-3.86597	-12.0245	-5.74402	-0.98083
-85.4	-0.11169	-0.13916	-0.06958	-0.04639	-0.07385				-12.8296	-3.85864	-11.9946	-5.74585	-0.96313
-85.3	-0.13123	-0.13855	-0.05371	-0.03906	-0.0769				-12.8149	-3.85925	-11.9946	-5.72144	-0.98267
-85.2	-0.12451	-0.1355	-0.06165	-0.04089	-0.08301				-12.7759	-3.85376	-11.9824	-5.72632	-0.98145
-85.1	-0.12634	-0.14587	-0.06165	-0.03967	-0.07324				-12.7618	-3.83484	-11.9482	-5.7312	-0.98145
-85	-0.12695	-0.15015	-0.0824	-0.03052	-0.07996				-12.7649	-3.82568	-11.9623	-5.71838	-0.99304
-84.9	-0.12268	-0.14709	-0.07019	-0.03723	-0.06897				-12.7429	-3.82324	-11.9403	-5.71533	-0.98022
-84.8	-0.12512	-0.15442	-0.07996	-0.03357	-0.07996				-12.7295	-3.80737	-11.9305	-5.70984	-0.97168
-84.7	-0.11719	-0.15686	-0.06836	-0.03662	-0.08362				-12.7112	-3.81226	-11.9183	-5.6958	-0.97351
-84.6	-0.11841	-0.1532	-0.06409	-0.04028	-0.08423				-12.6941	-3.79333	-11.8951	-5.69397	-0.97656
-84.5	-0.1355	-0.15259	-0.06958	-0.0354	-0.07019				-12.677	-3.7915	-11.8768	-5.67688	-0.9729
-84.4	-0.12329	-0.15747	-0.05676	-0.03967	-0.08362				-12.6623	-3.77991	-11.8689	-5.6842	-0.98572
-84.3	-0.11597	-0.14954	-0.05798	-0.0415	-0.08545				-12.6556	-3.7738	-11.8347	-5.66223	-0.96558
-84.2	-0.10254	-0.14343	-0.07141	-0.03235	-0.07813				-12.6349	-3.78113	-11.8396	-5.66467	-0.98633
-84.1	-0.11841	-0.15564	-0.05798	-0.03845	-0.09155				-12.6184	-3.77319	-11.8341	-5.66101	-0.97778
-84	-0.1062	-0.15198	-0.0592	-0.03174	-0.08118				-12.605	-3.77563	-11.8103	-5.64819	-0.97595
-83.9	-0.11169	-0.16296	-0.06165	-0.03601	-0.08423				-12.5854	-3.76038	-11.7847	-5.63843	-0.96924
-83.8	-0.10742	-0.1532	-0.05676	-0.03418	-0.08057				-12.5653	-3.76343	-11.7871	-5.63538	-0.97229
-83.7	-0.12146	-0.14282	-0.06348	-0.04456	-0.07324				-12.5543	-3.76099	-11.7541	-5.64453	-0.95642
-83.6	-0.11902	-0.15198	-0.06897	-0.03479	-0.07507				-12.5317	-3.75488	-11.7395	-5.61829	-0.96375
-83.5	-0.09888	-0.15259	-0.07324	-0.04089	-0.06897				-12.5207	-3.74084	-11.734	-5.59387	-0.97778
-83.4	-0.09949	-0.16174	-0.05249	-0.04028	-0.0769				-12.5201	-3.7439	-11.7084	-5.59998	-0.97473
-83.3	-0.1239	-0.15076	-0.05737	-0.03723	-0.08057				-12.5	-3.75	-11.6974	-5.59265	-0.97046
-83.2	-0.11841	-0.15198	-0.06042	-0.04028	-0.06836				-12.4939	-3.7262	-11.6852	-5.57434	-0.97961
-83.1	-0.08667	-0.15259	-0.06836	-0.04456	-0.07141				-12.4683	-3.73108	-11.6766	-5.57983	-0.96558
-83	-0.11292	-0.15991	-0.06897	-0.03906	-0.07507				-12.4518	-3.73352	-11.662	-5.57495	-0.96008
-82.9	-0.10193	-0.14526	-0.06531	-0.0415	-0.07141				-12.4371	-3.7207	-11.6486	-5.5658	-0.96436
-82.8	-0.09827	-0.14282	-0.07141	-0.03601	-0.06958				-12.4243	-3.71765	-11.6321	-5.55664	-0.94971
-82.7	-0.11353	-0.14709	-0.07813	-0.03845	-0.0708				-12.4078	-3.70117	-11.604	-5.55176	-0.96619
-82.6	-0.11658	-0.13794	-0.05981	-0.03174	-0.06592				-12.3908	-3.69507	-11.6034	-5.53589	-0.95886
-82.5	-0.10254	-0.13672	-0.0647	-0.03723	-0.07385				-12.3944	-3.69324	-11.5955	-5.54138	-0.95703
-82.4	-0.10315	-0.14587	-0.06165	-0.03601	-0.06409				-12.3498	-3.69751	-11.5832	-5.52979	-0.94849
-82.3	-0.11292	-0.13916	-0.06409	-0.03235	-0.06714				-12.3444	-3.68774	-11.5582	-5.5127	-0.94604
-82.2	-0.09094	-0.13855	-0.0708	-0.03601	-0.07813				-12.3004	-3.68591	-11.5521	-5.51453	-0.94604
-82.1	-0.10925	-0.14404	-0.0647	-0.03967	-0.06042				-12.2913	-3.6676	-11.5418	-5.50354	-0.94971
-82	-0.12146	-0.13	-0.06165	-0.03113	-0.06592				-12.2919	-3.67126	-11.5167	-5.4895	-0.95459
-81.9	-0.11475	-0.13306	-0.06958	-0.03418	-0.08545				-12.2784	-3.64563	-11.5216	-5.48828	-0.93689
-81.8	-0.10681	-0.13855	-0.0708	-0.0293	-0.07568				-12.2675	-3.66394	-11.496	-5.48706	-0.9491
-81.7	-0.10986	-0.13428	-0.06104	-0.03479	-0.0592				-12.2504	-3.64624	-11.4856	-5.47852	-0.93506
-81.6	-0.10803	-0.14404	-0.06348	-0.02563	-0.07141				-12.24	-3.64807	-11.4661	-5.45654	-0.94849
-81.5	-0.08423	-0.15015	-0.05432	-0.03479	-0.07874				-12.1997	-3.65051	-11.4545	-5.45959	-0.93201
-81.4	-0.08118	-0.15259	-0.07324	-0.03174	-0.07568				-12.1912	-3.64197	-11.4349	-5.45776	-0.92896
-81.3	-0.10071	-0.15076	-0.06531	-0.04333	-0.07324				-12.1893	-3.6261	-11.4288	-5.45471	-0.93689
-81.2	-0.0946	-0.14465	-0.06287	-0.03479	-0.06104				-12.1808	-3.62183	-11.3995	-5.46204	-0.93262
-81.1	-0.10132	-0.14099	-0.0592	-0.03174	-0.07385				-12.1588	-3.62122	-11.4002	-5.44189	-0.92712
-81	-0.09888	-0.15015	-0.06042	-0.04333	-0.07446				-12.1344	-3.61816	-11.3715	-5.42297	-0.9314
-80.9	-0.08606	-0.14221	-0.06287	-0.0293	-0.06531				-12.1173	-3.61572	-11.3672	-5.42847	-0.94055
-80.8	-0.09399	-0.14221	-0.05554	-0.03967	-0.07935				-12.1185	-3.59619	-11.3538	-5.41687	-0.92712
-80.7	-0.11719	-0.13916	-0.0647	-0.03418	-0.07568				-12.0837	-3.58887	-11.3287	-5.40283	-0.93079
-80.6	-0.09705	-0.13855	-0.05249	-0.03784	-0.0769				-12.0764	-3.59558	-11.3245	-5.41504	-0.92529
-80.5	-0.10498	-0.13245	-0.05859	-0.03113	-0.0769				-12.063	-3.59741	-11.294	-5.38269	-0.91919
-80.4	-0.10376	-0.13794	-0.06104	-0.03479	-0.0708				-12.063	-3.58887	-11.3031	-5.3772	-0.91125
-80.3	-0.09888	-0.1239	-0.06226	-0.03052	-0.07568				-12.0221	-3.58826	-11.2823	-5.38574	-0.91125
-80.2	-0.11292	-0.14038	-0.0531	-0.03479	-0.07568				-12.0221	-3.57178	-11.2695	-5.37903	-0.91003
-80.1	-0.10254	-0.15198	-0.06042	-0.03662	-0.07385				-11.991	-3.57239	-11.2482	-5.35828	-0.92224
-80	-0.09216	-0.13062	-0.06165	-0.03479	-0.07324				-11.9891	-3.57056	-11.2402	-5.36804	-0.90698
-79.9	-0.10559	-0.14709	-0.05432	-0.03235	-0.07141				-11.955	-3.56873	-11.25	-5.35339	-0.9259
-79.8	-0.09644	-0.14954	-0.05981	-0.0293	-0.07141				-11.9452	-3.56506	-11.2128	-5.35706	-0.91064
-79.7	-0.10803	-0.14404	-0.06897	-0.03357	-0.07751				-11.9287	-3.55286	-11.192	-5.33569	-0.92224
-79.6	-0.08911	-0.14526	-0.0592	-0.03418	-0.06531				-11.9238	-3.54431	-11.1908	-5.32837	-0.90759
-79.5	-0.08911	-0.14465	-0.06775	-0.03906	-0.07141				-11.9049	-3.54431	-11.1841	-5.3241	-0.89355
-79.4	-0.10132	-0.13489	-0.05371	-0.03418	-0.07141				-11.9025	-3.55408	-11.1517	-5.31799	-0.91309
-79.3	-0.10254	-0.13123	-0.05615	-0.04089	-0.06897				-11.8835	-3.52844	-11.1548	-5.30884	-0.89355
-79.2	-0.09766	-0.13977	-0.0708	-0.03723	-0.06897				-11.8829	-3.52966	-11.1194	-5.3009	-0.89966
-79.1	-0.10803	-0.13367	-0.06104	-0.03174	-0.06592				-11.853	-3.52966	-11.1041	-5.29785	-0.90515
-79	-0.0946	-0.13306	-0.07141	-0.02686	-0.0647				-11.828	-3.53699	-11.1023	-5.3009	-0.89233
-78.9	-0.09338	-0.14587	-0.0647	-0.03662	-0.0647				-11.8262	-3.51501	-11.0681	-5.29724	-0.89844
-78.8	-0.12451	-0.14465	-0.05798	-0.03052	-0.07019				-11.8011	-3.52112	-11.0529	-5.27588	-0.90881
-78.7	-0.11475	-0.13855	-0.05981	-0.03723	-0.06165				-11.7889	-3.50586	-11.0486	-5.27283	-0.90576
-78.6	-0.10376	-0.14893	-0.06836	-0.03357	-0.06775				-11.7658	-3.49548	-11.0272	-5.26123	-0.90393
-78.5	-0.10742	-0.14343	-0.06348	-0.02869	-0.07324				-11.7346	-3.49548	-11.029	-5.24658	-0.90576
-78.4	-0.11353	-0.1355	-0.06653	-0.03418	-0.07507				-11.7346	-3.49426	-11.0095	-5.25513	-0.89294
-78.3	-0.10315	-0.14343	-0.05981	-0.03418	-0.07629				-11.7371	-3.49182	-10.9998	-5.23743	-0.89844
-78.2	-0.11047	-0.14404	-0.06287	-0.03235	-0.06531				-11.6998	-3.47412	-10.9802	-5.23376	-0.89783
-78.1	-0.08667	-0.14038	-0.04944	-0.03418	-0.0647				-11.687	-3.48267	-10.9674	-5.23804	-0.90515
-78	-0.10071	-0.13733	-0.0415	-0.03418	-0.05981				-11.6895	-3.47412	-10.9491	-5.21362	-0.8905
-77.9	-0.10437	-0.13916	-0.06592	-0.03601	-0.07202				-11.6626	-3.47229	-10.929	-5.2124	-0.90027
-77.8	-0.1239	-0.15076	-0.05432	-0.03845	-0.07751				-11.6486	-3.46558	-10.9259	-5.21729	-0.89722
-77.7	-0.10559	-0.14038	-0.05798	-0.03906	-0.0708				-11.6254	-3.46375	-10.9052	-5.21118	-0.89478
-77.6	-0.07446	-0.13611	-0.06287	-0.03723	-0.0647				-11.6382	-3.47778	-10.8807	-5.20142	-0.89905
-77.5	-0.10681	-0.14221	-0.0531	-0.04089	-0.07019				-11.5924	-3.4613	-10.8667	-5.19348	-0.896
-77.4	-0.09094	-0.13794	-0.05981	-0.02869	-0.06958				-11.5894	-3.44849	-10.86	-5.19287	-0.88257
-77.3	-0.08789	-0.13489	-0.05066	-0.03845	-0.06653				-11.5985	-3.45703	-10.846	-5.17822	-0.8905
-77.2	-0.09827	-0.13916	-0.05798	-0.03357	-0.06775				-11.5692	-3.44788	-10.8472	-5.17212	-0.88501
-77.1	-0.08423	-0.13367	-0.05676	-0.03845	-0.06226				-11.5448	-3.44238	-10.8234	-5.15991	-0.88684
-77	-0.10254	-0.13916	-0.05981	-0.03296	-0.0647				-11.5302	-3.45154	-10.7959	-5.16663	-0.88196
-76.9	-0.10071	-0.14038	-0.06897	-0.03357	-0.06287				-11.4996	-3.43872	-10.7953	-5.16052	-0.8783
-76.8	-0.09583	-0.14221	-0.06042	-0.03601	-0.0647				-11.4947	-3.41431	-10.777	-5.15259	-0.89783
-76.7	-0.09949	-0.14587	-0.0647	-0.03479	-0.05981				-11.474	-3.41309	-10.7617	-5.13916	-0.89233
-76.6	-0.09827	-0.14771	-0.05798	-0.02869	-0.06165				-11.4606	-3.41492	-10.7446	-5.13123	-0.8905
-76.5	-0.10742	-0.13611	-0.06531	-0.03723	-0.0647				-11.4441	-3.40271	-10.7373	-5.11536	-0.89233
-76.4	-0.11536	-0.14343	-0.04272	-0.0293	-0.0531				-11.4264	-3.4021	-10.7129	-5.12085	-0.8905
-76.3	-0.1239	-0.1416	-0.05005	-0.02625	-0.05188				-11.4056	-3.38928	-10.6964	-5.11658	-0.88196
-76.2	-0.09949	-0.13855	-0.06348	-0.03906	-0.07324				-11.3727	-3.38745	-10.6946	-5.09888	-0.88013
-76.1	-0.11963	-0.14404	-0.05493	-0.03845	-0.0769				-11.3672	-3.38318	-10.6665	-5.09338	-0.88196
-76	-0.10803	-0.12756	-0.06226	-0.02991	-0.06104				-11.3428	-3.38806	-10.6573	-5.0885	-0.89478
-75.9	-0.08972	-0.13977	-0.05676	-0.03662	-0.06531				-11.3477	-3.35999	-10.6427	-5.07629	-0.87891
-75.8	-0.08362	-0.14404	-0.05188	-0.03418	-0.0708				-11.3153	-3.3667	-10.6403	-5.07751	-0.88196
-75.7	-0.09521	-0.13428	-0.06775	-0.03601	-0.05981				-11.3123	-3.36487	-10.6122	-5.07263	-0.87646
-75.6	-0.09155	-0.1355	-0.05798	-0.03418	-0.0647				-11.297	-3.34656	-10.6055	-5.06409	-0.88135
-75.5	-0.10742	-0.13062	-0.05676	-0.02991	-0.06836				-11.2921	-3.35693	-10.5859	-5.05981	-0.88196
-75.4	-0.08118	-0.12939	-0.04517	-0.03113	-0.05432				-11.253	-3.35022	-10.5804	-5.05127	-0.88623
-75.3	-0.10132	-0.13855	-0.05615	-0.03357	-0.06409				-11.2384	-3.34839	-10.5548	-5.04883	-0.88562
-75.2	-0.08484	-0.1355	-0.05249	-0.03418	-0.0592				-11.2225	-3.34534	-10.5298	-5.047	-0.87891
-75.1	-0.08667	-0.11963	-0.05127	-0.0293	-0.05066				-11.2195	-3.32703	-10.5304	-5.03784	-0.88074
-75	-0.13062	-0.14038	-0.05859	-0.0293	-0.05615				-11.1957	-3.32031	-10.5237	-5.01404	-0.86914
-74.9	-0.10071	-0.14404	-0.05981	-0.03235	-0.05432				-11.1835	-3.32092	-10.5072	-5.01404	-0.8783
-74.8	-0.08484	-0.13733	-0.06409	-0.02625	-0.04517				-11.1749	-3.31299	-10.4913	-5.01648	-0.87036
-74.7	-0.09766	-0.14099	-0.06287	-0.02686	-0.06287				-11.1566	-3.3136	-10.4761	-5.00671	-0.86487
-74.6	-0.08972	-0.14038	-0.06897	-0.02869	-0.06042				-11.1493	-3.3075	-10.4486	-4.99756	-0.87708
-74.5	-0.07629	-0.13855	-0.06409	-0.02991	-0.05676				-11.1169	-3.29285	-10.4364	-4.99329	-0.86731
-74.4	-0.09521	-0.14709	-0.05371	-0.0293	-0.0531				-11.1102	-3.30505	-10.4358	-4.98657	-0.86914
-74.3	-0.07996	-0.14099	-0.05615	-0.03113	-0.0647				-11.0962	-3.29529	-10.4187	-4.98413	-0.86731
-74.2	-0.07751	-0.13916	-0.06226	-0.03418	-0.06104				-11.073	-3.29468	-10.404	-4.97681	-0.85083
-74.1	-0.08911	-0.13489	-0.06409	-0.02808	-0.06958				-11.0651	-3.29529	-10.3979	-4.95911	-0.8728
-74	-0.0824	-0.12268	-0.06531	-0.03174	-0.0592				-11.0559	-3.2782	-10.3717	-4.95789	-0.87708
-73.9	-0.07935	-0.12939	-0.06775	-0.03174	-0.0592				-11.0272	-3.28186	-10.3693	-4.95117	-0.85571
-73.8	-0.10986	-0.13916	-0.06409	-0.02747	-0.06531				-11.015	-3.26965	-10.3491	-4.93591	-0.8728
-73.7	-0.08423	-0.12817	-0.06897	-0.03357	-0.06348				-11.0065	-3.25745	-10.3223	-4.93164	-0.86121
-73.6	-0.09521	-0.13062	-0.05432	-0.02747	-0.06958				-10.9851	-3.25989	-10.3223	-4.92432	-0.85999
-73.5	-0.10376	-0.12939	-0.06531	-0.03052	-0.07507				-10.9759	-3.25378	-10.3033	-4.90784	-0.86548
-73.4	-0.08667	-0.1239	-0.05859	-0.02747	-0.07141				-10.9534	-3.24158	-10.3015	-4.91516	-0.86121
-73.3	-0.1001	-0.13245	-0.06409	-0.03479	-0.06653				-10.9631	-3.24768	-10.2838	-4.8999	-0.85754
-73.2	-0.09583	-0.13245	-0.05493	-0.03906	-0.07507				-10.9497	-3.24341	-10.2747	-4.89746	-0.86426
-73.1	-0.07996	-0.13123	-0.06226	-0.03723	-0.06042				-10.9503	-3.24158	-10.246	-4.90234	-0.86548
-73	-0.0824	-0.13733	-0.05188	-0.03052	-0.07141				-10.9253	-3.22815	-10.2319	-4.87671	-0.86853
-72.9	-0.08667	-0.14221	-0.06287	-0.0354	-0.06714				-10.9113	-3.2196	-10.224	-4.88586	-0.86304
-72.8	-0.07629	-0.13611	-0.06165	-0.03723	-0.06042				-10.8881	-3.22327	-10.1886	-4.86145	-0.85999
-72.7	-0.09888	-0.13184	-0.04883	-0.04089	-0.06958				-10.874	-3.21838	-10.1886	-4.86023	-0.87097
-72.6	-0.09338	-0.13245	-0.05859	-0.03723	-0.05981				-10.8545	-3.2196	-10.1788	-4.86511	-0.86914
-72.5	-0.08545	-0.13733	-0.05554	-0.0354	-0.06409				-10.8588	-3.20923	-10.1562	-4.84436	-0.85876
-72.4	-0.07996	-0.14099	-0.06653	-0.03296	-0.05432				-10.8435	-3.20801	-10.155	-4.8407	-0.86182
-72.3	-0.10071	-0.13428	-0.06409	-0.02747	-0.05371				-10.8203	-3.20129	-10.1398	-4.82971	-0.85266
-72.2	-0.07935	-0.14099	-0.05493	-0.03113	-0.06714				-10.8044	-3.19946	-10.1227	-4.82727	-0.85571
-72.1	-0.08728	-0.13611	-0.05676	-0.03479	-0.05554				-10.7648	-3.20068	-10.0915	-4.82544	-0.8606
-72	-0.08972	-0.12878	-0.06042	-0.03601	-0.05554				-10.7623	-3.19824	-10.0879	-4.81995	-0.82092
-71.9	-0.07507	-0.11658	-0.06165	-0.0354	-0.06409				-10.7538	-3.18481	-10.0781	-4.80774	-0.82825
-71.8	-0.0946	-0.12573	-0.06409	-0.03052	-0.05737				-10.7288	-3.18481	-10.0842	-4.81506	-0.87463
-71.7	-0.11963	-0.13367	-0.05859	-0.03357	-0.0592				-10.7172	-3.17078	-10.0354	-4.79309	-0.84412
-71.6	-0.08972	-0.13306	-0.05798	-0.03662	-0.05432				-10.7123	-3.16406	-10.0244	-4.80225	-0.83191
-71.5	-0.08545	-0.12695	-0.05127	-0.02258	-0.05432				-10.6885	-3.16711	-10.0323	-4.79187	-0.84351
-71.4	-0.09094	-0.13733	-0.06958	-0.03235	-0.06531				-10.6818	-3.16162	-9.99756	-4.78271	-0.83252
-71.3	-0.08545	-0.13062	-0.05859	-0.02869	-0.05859				-10.647	-3.16345	-9.99634	-4.77905	-0.84167
-71.2	-0.09705	-0.13306	-0.05798	-0.02319	-0.05981				-10.6573	-3.16895	-9.98535	-4.76807	-0.84473
-71.1	-0.07568	-0.12878	-0.05981	-0.03601	-0.06714				-10.6427	-3.15002	-9.96216	-4.74182	-0.8252
-71	-0.10132	-0.12939	-0.06104	-0.03357	-0.06531				-10.636	-3.14514	-9.95789	-4.7467	-0.82947
-70.9	-0.09094	-0.13306	-0.07141	-0.0293	-0.06409				-10.6226	-3.1366	-9.94568	-4.74182	-0.84534
-70.8	-0.07751	-0.13184	-0.05249	-0.0238	-0.06104				-10.5908	-3.13171	-9.93408	-4.71924	-0.82703
-70.7	-0.09521	-0.11108	-0.06287	-0.0293	-0.0531				-10.5682	-3.13049	-9.90479	-4.72229	-0.82275
-70.6	-0.08728	-0.12817	-0.06531	-0.03479	-0.06836				-10.5823	-3.12744	-9.9054	-4.71497	-0.82581
-70.5	-0.09949	-0.12573	-0.06836	-0.0177	-0.06226				-10.5524	-3.13232	-9.88159	-4.6991	-0.8075
-70.4	-0.09888	-0.11902	-0.07141	-0.0293	-0.047				-10.5231	-3.12988	-9.8584	-4.70276	-0.80811
-70.3	-0.09888	-0.11292	-0.06348	-0.03723	-0.0647				-10.5029	-3.12805	-9.85107	-4.70032	-0.81848
-70.2	-0.09949	-0.12634	-0.05676	-0.03174	-0.05127				-10.4816	-3.11523	-9.83398	-4.69788	-0.80872
-70.1	-0.10132	-0.1239	-0.0647	-0.03906	-0.0531				-10.4944	-3.11157	-9.83032	-4.6814	-0.82275
-70	-0.09644	-0.13062	-0.05554	-0.02197	-0.06042				-10.4681	-3.09204	-9.80469	-4.67407	-0.81604
-69.9	-0.09094	-0.12512	-0.05615	-0.0238	-0.05432				-10.4492	-3.10547	-9.79614	-4.66858	-0.80078
-69.8	-0.09888	-0.11719	-0.05676	-0.03113	-0.05432				-10.4327	-3.10913	-9.79858	-4.65942	-0.81299
-69.7	-0.10559	-0.12451	-0.05188	-0.0293	-0.05859				-10.4175	-3.08533	-9.76746	-4.65271	-0.802
-69.6	-0.10437	-0.1239	-0.05615	-0.02808	-0.05554				-10.4102	-3.0719	-9.76196	-4.65088	-0.79895
-69.5	-0.09949	-0.12573	-0.06104	-0.0293	-0.0592				-10.3796	-3.07007	-9.75098	-4.63318	-0.79956
-69.4	-0.07324	-0.12756	-0.05615	-0.03113	-0.05005				-10.3723	-3.08228	-9.72839	-4.6283	-0.79163
-69.3	-0.10986	-0.12817	-0.05066	-0.02747	-0.05859				-10.3571	-3.07861	-9.71436	-4.6283	-0.79102
-69.2	-0.1062	-0.12695	-0.0708	-0.03906	-0.04639				-10.343	-3.07251	-9.70276	-4.61365	-0.80017
-69.1	-0.08606	-0.13611	-0.06165	-0.02319	-0.05127				-10.3235	-3.06824	-9.67285	-4.60938	-0.802
-69	-0.10498	-0.12268	-0.04456	-0.03113	-0.05432				-10.3015	-3.06091	-9.67957	-4.60388	-0.79163
-68.9	-0.09766	-0.12146	-0.06042	-0.03052	-0.04395				-10.3046	-3.04749	-9.66797	-4.58496	-0.80688
-68.8	-0.08728	-0.12268	-0.06104	-0.02747	-0.05188				-10.2954	-3.04565	-9.63623	-4.58618	-0.78491
-68.7	-0.08301	-0.1239	-0.05737	-0.03235	-0.05188				-10.2765	-3.0426	-9.63196	-4.58191	-0.80627
-68.6	-0.08118	-0.13	-0.05127	-0.03601	-0.05371				-10.2356	-3.04443	-9.61609	-4.57825	-0.80017
-68.5	-0.08789	-0.12939	-0.047	-0.03723	-0.05005				-10.2423	-3.03833	-9.59595	-4.57214	-0.78491
-68.4	-0.09521	-0.13	-0.04822	-0.02563	-0.04761				-10.2435	-3.04077	-9.58313	-4.56726	-0.79407
-68.3	-0.09399	-0.1239	-0.04944	-0.04028	-0.0592				-10.2325	-3.01025	-9.55994	-4.56055	-0.78308
-68.2	-0.09277	-0.12329	-0.05554	-0.02319	-0.0592				-10.1971	-3.02795	-9.55383	-4.54956	-0.79102
-68.1	-0.10071	-0.12695	-0.05127	-0.0177	-0.04883				-10.1862	-3.02795	-9.54895	-4.54773	-0.78552
-68	-0.08057	-0.12695	-0.05737	-0.02991	-0.05981				-10.191	-3.01941	-9.51538	-4.55017	-0.78247
-67.9	-0.08972	-0.1239	-0.04028	-0.02747	-0.05371				-10.1538	-3.00903	-9.51111	-4.54834	-0.77881
-67.8	-0.09949	-0.1178	-0.04578	-0.02747	-0.05554				-10.1538	-3.0072	-9.505	-4.53491	-0.79041
-67.7	-0.0946	-0.13	-0.04639	-0.02625	-0.04761				-10.1514	-2.99683	-9.47815	-4.53491	-0.78308
-67.6	-0.10132	-0.11475	-0.05859	-0.02747	-0.05981				-10.1178	-2.99316	-9.4696	-4.52393	-0.78796
-67.5	-0.09155	-0.13489	-0.04883	-0.02747	-0.0531				-10.1111	-2.98523	-9.46045	-4.50745	-0.78735
-67.4	-0.08911	-0.13245	-0.05371	-0.02808	-0.05676				-10.0958	-2.98035	-9.44092	-4.51477	-0.79407
-67.3	-0.09521	-0.1178	-0.05066	-0.02197	-0.0531				-10.0836	-2.96997	-9.43176	-4.4989	-0.78796
-67.2	-0.09033	-0.12512	-0.05615	-0.03174	-0.06042				-10.0525	-2.96631	-9.40491	-4.50684	-0.78552
-67.1	-0.07446	-0.12878	-0.04944	-0.02686	-0.05676				-10.0214	-2.96021	-9.42078	-4.49097	-0.77393
-67	-0.08606	-0.12268	-0.04822	-0.03235	-0.05066				-10.0177	-2.96631	-9.38843	-4.48914	-0.78308
-66.9	-0.0946	-0.12939	-0.05127	-0.03723	-0.05859				-9.98413	-2.96753	-9.36218	-4.47327	-0.76721
-66.8	-0.10376	-0.12878	-0.04639	-0.03174	-0.05859				-9.97192	-2.95471	-9.35425	-4.47205	-0.7782
-66.7	-0.08911	-0.12146	-0.04761	-0.0354	-0.05615				-9.98291	-2.95044	-9.34021	-4.4635	-0.76721
-66.6	-0.08362	-0.12756	-0.05066	-0.02502	-0.05554				-9.96155	-2.9541	-9.32617	-4.44702	-0.77454
-66.5	-0.09888	-0.12451	-0.04211	-0.02686	-0.0592				-9.94812	-2.93335	-9.30908	-4.45557	-0.77576
-66.4	-0.08179	-0.12329	-0.03479	-0.02991	-0.04333				-9.93652	-2.93091	-9.29993	-4.44885	-0.77393
-66.3	-0.10254	-0.12146	-0.04578	-0.02625	-0.05554				-9.9408	-2.9187	-9.28528	-4.43298	-0.77271
-66.2	-0.10254	-0.12512	-0.03479	-0.02625	-0.06042				-9.91028	-2.92725	-9.26392	-4.42322	-0.75867
-66.1	-0.08362	-0.13306	-0.04883	-0.03113	-0.047				-9.91028	-2.92847	-9.26331	-4.42261	-0.77148
-66	-0.0885	-0.12512	-0.05615	-0.02563	-0.05981				-9.88831	-2.92603	-9.24622	-4.41895	-0.7666
-65.9	-0.10925	-0.12329	-0.04578	-0.02869	-0.06165				-9.85718	-2.91443	-9.22668	-4.41284	-0.75134
-65.8	-0.08972	-0.11963	-0.05554	-0.02136	-0.05005				-9.85474	-2.8949	-9.22668	-4.38599	-0.76477
-65.7	-0.10559	-0.11597	-0.05676	-0.02869	-0.05798				-9.83643	-2.89551	-9.19617	-4.39758	-0.76904
-65.6	-0.08728	-0.13611	-0.04883	-0.03113	-0.07324				-9.83643	-2.88635	-9.18579	-4.37988	-0.77087
-65.5	-0.08911	-0.12329	-0.04211	-0.0293	-0.05371				-9.81323	-2.89673	-9.17114	-4.37256	-0.76538
-65.4	-0.09399	-0.12146	-0.05493	-0.02197	-0.05005				-9.77539	-2.8894	-9.15649	-4.3634	-0.77515
-65.3	-0.0946	-0.12634	-0.04089	-0.02319	-0.0531				-9.77844	-2.87231	-9.13635	-4.35791	-0.75562
-65.2	-0.08545	-0.11719	-0.05859	-0.02686	-0.05066				-9.7644	-2.86621	-9.13147	-4.35547	-0.76172
-65.1	-0.08484	-0.11108	-0.04883	-0.02563	-0.05249				-9.7406	-2.86743	-9.11194	-4.3457	-0.7605
-65	-0.08179	-0.11841	-0.04333	-0.03052	-0.06287				-9.72656	-2.85767	-9.11682	-4.34021	-0.75073
-64.9	-0.08911	-0.12695	-0.05249	-0.01587	-0.04822				-9.71558	-2.85645	-9.08081	-4.33533	-0.75134
-64.8	-0.08423	-0.12695	-0.05859	-0.02502	-0.05005				-9.69299	-2.83813	-9.06982	-4.32495	-0.75562
-64.7	-0.0946	-0.12817	-0.04517	-0.03357	-0.05432				-9.68811	-2.83936	-9.05945	-4.32007	-0.74829
-64.6	-0.1001	-0.12268	-0.04883	-0.02686	-0.05737				-9.65454	-2.83264	-9.05029	-4.31152	-0.75928
-64.5	-0.08179	-0.12207	-0.04578	-0.0293	-0.05127				-9.65515	-2.83752	-9.02283	-4.30847	-0.76538
-64.4	-0.07751	-0.12268	-0.04395	-0.02502	-0.06165				-9.64417	-2.82654	-9.02039	-4.29077	-0.75623
-64.3	-0.08484	-0.12329	-0.04822	-0.0354	-0.05127				-9.60876	-2.8186	-9.01672	-4.27979	-0.74707
-64.2	-0.09888	-0.12939	-0.05249	-0.03418	-0.04944				-9.60754	-2.81616	-8.99902	-4.27917	-0.75745
-64.1	-0.08484	-0.12878	-0.04578	-0.02869	-0.05371				-9.57397	-2.81738	-8.96912	-4.26697	-0.75195
-64	-0.08606	-0.12634	-0.04272	-0.0293	-0.05798				-9.5636	-2.8186	-8.9679	-4.25903	-0.74646
-63.9	-0.07874	-0.11536	-0.04944	-0.02747	-0.05127				-9.56238	-2.8186	-8.9502	-4.2688	-0.74768
-63.8	-0.06775	-0.13	-0.05066	-0.03174	-0.05554				-9.53674	-2.8186	-8.94104	-4.25232	-0.75195
-63.7	-0.08423	-0.13062	-0.04028	-0.03418	-0.05005				-9.52026	-2.81128	-8.91357	-4.24805	-0.74829
-63.6	-0.05676	-0.12878	-0.03906	-0.02075	-0.05066				-9.50134	-2.79053	-8.91418	-4.23462	-0.72998
-63.5	-0.07324	-0.10742	-0.04456	-0.02747	-0.06104				-9.49341	-2.79724	-8.88611	-4.23767	-0.74585
-63.4	-0.07324	-0.12451	-0.04028	-0.03052	-0.04333				-9.47998	-2.79053	-8.88489	-4.23096	-0.73547
-63.3	-0.09399	-0.12634	-0.03601	-0.0293	-0.06897				-9.48303	-2.78198	-8.86108	-4.22302	-0.73547
-63.2	-0.1062	-0.11597	-0.04211	-0.02808	-0.05981				-9.44275	-2.78015	-8.84766	-4.21753	-0.72571
-63.1	-0.06592	-0.11414	-0.04944	-0.02258	-0.05493				-9.4397	-2.76672	-8.82813	-4.22424	-0.73242
-63	-0.08057	-0.12329	-0.05127	-0.0293	-0.06775				-9.42139	-2.77588	-8.81775	-4.2041	-0.73669
-62.9	-0.09583	-0.12634	-0.05005	-0.0293	-0.0592				-9.40186	-2.78259	-8.80859	-4.19556	-0.72876
-62.8	-0.09766	-0.13428	-0.05432	-0.02808	-0.05615				-9.40796	-2.76611	-8.78601	-4.19495	-0.71716
-62.7	-0.08606	-0.13062	-0.04395	-0.02319	-0.05981				-9.39148	-2.75818	-8.77502	-4.17114	-0.71594
-62.6	-0.0769	-0.12756	-0.04761	-0.02686	-0.06653				-9.36646	-2.76367	-8.77625	-4.17847	-0.71777
-62.5	-0.0769	-0.12634	-0.05676	-0.03113	-0.05127				-9.34753	-2.75574	-8.74451	-4.17419	-0.72449
-62.4	-0.08667	-0.1178	-0.03723	-0.02563	-0.04944				-9.33533	-2.74902	-8.73657	-4.17053	-0.72449
-62.3	-0.08606	-0.12146	-0.0531	-0.0293	-0.07141				-9.32739	-2.74475	-8.72803	-4.1626	-0.70984
-62.2	-0.08667	-0.11597	-0.04211	-0.0293	-0.04883				-9.29688	-2.73987	-8.70178	-4.15161	-0.72021
-62.1	-0.07568	-0.11963	-0.05798	-0.03113	-0.05188				-9.28772	-2.74536	-8.67432	-4.15039	-0.72205
-62	-0.07568	-0.11169	-0.05066	-0.03235	-0.0708				-9.26697	-2.73499	-8.66943	-4.14368	-0.72083
-61.9	-0.07813	-0.11719	-0.05432	-0.02075	-0.05493				-9.25171	-2.72888	-8.65967	-4.1333	-0.71594
-61.8	-0.08545	-0.12207	-0.0415	-0.0177	-0.05005				-9.25049	-2.71667	-8.65173	-4.11377	-0.7135
-61.7	-0.0769	-0.1178	-0.0531	-0.02686	-0.06409				-9.24744	-2.70081	-8.63892	-4.10767	-0.71289
-61.6	-0.07629	-0.11597	-0.04272	-0.02075	-0.05005				-9.22119	-2.69531	-8.63098	-4.11377	-0.71838
-61.5	-0.09644	-0.1239	-0.04639	-0.02869	-0.05798				-9.198	-2.7063	-8.60413	-4.09851	-0.70618
-61.4	-0.06836	-0.1239	-0.047	-0.02747	-0.0592				-9.16199	-2.69592	-8.58826	-4.10583	-0.7135
-61.3	-0.07629	-0.11414	-0.04517	-0.02869	-0.05798				-9.17664	-2.69226	-8.58398	-4.09485	-0.71472
-61.2	-0.06592	-0.12024	-0.04333	-0.01953	-0.05554				-9.14795	-2.68921	-8.57117	-4.08142	-0.71289
-61.1	-0.05859	-0.12268	-0.04211	-0.03235	-0.04944				-9.12415	-2.68311	-8.53943	-4.07532	-0.71167
-61	-0.06714	-0.11475	-0.05554	-0.02747	-0.03967				-9.10583	-2.68494	-8.53821	-4.06372	-0.70801
-60.9	-0.0824	-0.12146	-0.04211	-0.02625	-0.05493				-9.08997	-2.67761	-8.52234	-4.05945	-0.70557
-60.8	-0.06165	-0.12878	-0.047	-0.02747	-0.0531				-9.09119	-2.65564	-8.50647	-4.0564	-0.70679
-60.7	-0.07935	-0.11353	-0.0592	-0.02747	-0.05859				-9.07532	-2.66541	-8.49243	-4.04419	-0.70496
-60.6	-0.08606	-0.11414	-0.0415	-0.01709	-0.06531				-9.05579	-2.66785	-8.4729	-4.04053	-0.69946
-60.5	-0.08423	-0.12146	-0.05615	-0.02991	-0.05005				-9.0448	-2.66235	-8.46619	-4.0387	-0.6842
-60.4	-0.07446	-0.11963	-0.0415	-0.03113	-0.0531				-9.02222	-2.65442	-8.44971	-4.01001	-0.69214
-60.3	-0.07019	-0.11353	-0.04517	-0.02563	-0.05127				-8.99536	-2.66296	-8.42957	-4.02771	-0.69214
-60.2	-0.08179	-0.11108	-0.04456	-0.02869	-0.05554				-8.99414	-2.64954	-8.41858	-4.01062	-0.69641
-60.1	-0.0946	-0.12268	-0.04883	-0.0354	-0.05798				-8.98804	-2.64526	-8.40637	-3.97827	-0.69153
-60	-0.07324	-0.12024	-0.04883	-0.03235	-0.05798				-8.97705	-2.63306	-8.38745	-3.98438	-0.68359
-59.9	-0.08911	-0.11353	-0.04089	-0.0293	-0.05859				-8.9563	-2.63245	-8.396	-3.98254	-0.6842
-59.8	-0.09705	-0.11719	-0.05676	-0.02075	-0.0415				-8.93799	-2.63489	-8.36914	-3.97278	-0.69031
-59.7	-0.08728	-0.12146	-0.05005	-0.02686	-0.05859				-8.92334	-2.6239	-8.35205	-3.97461	-0.70557
-59.6	-0.09827	-0.1123	-0.0415	-0.02563	-0.06592				-8.92334	-2.62512	-8.34351	-3.97461	-0.69946
-59.5	-0.08301	-0.13245	-0.04944	-0.0238	-0.04578				-8.88611	-2.61414	-8.32886	-3.96179	-0.69397
-59.4	-0.06775	-0.10742	-0.05249	-0.03113	-0.05493				-8.88184	-2.59705	-8.30994	-3.95325	-0.69397
-59.3	-0.06958	-0.11658	-0.0415	-0.02075	-0.06348				-8.86169	-2.61597	-8.30322	-3.94653	-0.6842
-59.2	-0.07385	-0.1123	-0.04395	-0.02563	-0.04211				-8.84094	-2.59827	-8.28918	-3.93738	-0.6781
-59.1	-0.07935	-0.10864	-0.04883	-0.0293	-0.05066				-8.82629	-2.59338	-8.26965	-3.93555	-0.68115
-59	-0.06653	-0.10681	-0.04639	-0.02136	-0.06531				-8.82019	-2.59399	-8.24768	-3.93005	-0.672
-58.9	-0.06775	-0.11475	-0.03906	-0.02686	-0.05676				-8.80859	-2.57446	-8.2373	-3.92761	-0.67139
-58.8	-0.06836	-0.12146	-0.05066	-0.0238	-0.05737				-8.78845	-2.56836	-8.22571	-3.91174	-0.6781
-58.7	-0.07141	-0.11353	-0.05066	-0.03418	-0.047				-8.77502	-2.56226	-8.22021	-3.91663	-0.67322
-58.6	-0.05859	-0.11841	-0.03845	-0.02563	-0.05249				-8.75427	-2.55676	-8.20007	-3.90381	-0.672
-58.5	-0.08972	-0.11536	-0.05493	-0.02197	-0.05371				-8.76404	-2.55981	-8.17017	-3.89954	-0.66772
-58.4	-0.08667	-0.11658	-0.03784	-0.02258	-0.06104				-8.7323	-2.55981	-8.15979	-3.89282	-0.66895
-58.3	-0.05981	-0.11047	-0.04578	-0.02563	-0.05676				-8.72437	-2.54456	-8.15186	-3.87512	-0.68848
-58.2	-0.06531	-0.10925	-0.05859	-0.02625	-0.05188				-8.71338	-2.54578	-8.13965	-3.87573	-0.66833
-58.1	-0.09521	-0.11292	-0.03906	-0.03113	-0.06531				-8.6908	-2.53601	-8.12195	-3.8678	-0.66833
-58	-0.05981	-0.11597	-0.0293	-0.01587	-0.05554				-8.67615	-2.5238	-8.12073	-3.87207	-0.67627
-57.9	-0.06287	-0.12817	-0.04211	-0.02197	-0.04578				-8.6377	-2.53052	-8.10181	-3.85437	-0.66833
-57.8	-0.08179	-0.1123	-0.0531	-0.02014	-0.06042				-8.64502	-2.53052	-8.09387	-3.8562	-0.67993
-57.7	-0.05859	-0.1178	-0.04517	-0.03479	-0.05432				-8.61145	-2.50854	-8.06641	-3.84644	-0.68298
-57.6	-0.06409	-0.11475	-0.0354	-0.02869	-0.0531				-8.6084	-2.50793	-8.06458	-3.85254	-0.66345
-57.5	-0.0708	-0.1123	-0.0531	-0.01648	-0.05127				-8.58459	-2.51587	-8.04077	-3.83057	-0.68176
-57.4	-0.07202	-0.10864	-0.04089	-0.02258	-0.05066				-8.57178	-2.51526	-8.01758	-3.82813	-0.66223
-57.3	-0.06592	-0.11047	-0.04211	-0.0177	-0.04944				-8.54919	-2.49878	-8.00842	-3.82568	-0.65796
-57.2	-0.06836	-0.11292	-0.03479	-0.03052	-0.05554				-8.55835	-2.49023	-8.00171	-3.82507	-0.66284
-57.1	-0.05981	-0.11658	-0.04395	-0.02319	-0.0415				-8.51746	-2.49207	-7.96814	-3.81897	-0.65735
-57	-0.07935	-0.11536	-0.03967	-0.0238	-0.05127				-8.54187	-2.49268	-7.97485	-3.79944	-0.66711
-56.9	-0.06958	-0.11597	-0.04456	-0.02563	-0.04578				-8.53333	-2.49268	-7.948	-3.80249	-0.66772
-56.8	-0.06042	-0.11597	-0.03662	-0.02197	-0.0592				-8.5022	-2.48169	-7.94434	-3.7793	-0.65796
-56.7	-0.07813	-0.12024	-0.04272	-0.01648	-0.0592				-8.49182	-2.4646	-7.93884	-3.76282	-0.65979
-56.6	-0.06165	-0.11414	-0.04578	-0.02136	-0.04456				-8.47717	-2.46399	-7.91199	-3.75549	-0.66101
-56.5	-0.0592	-0.11963	-0.04883	-0.02563	-0.04822				-8.45581	-2.45972	-7.89612	-3.76038	-0.64636
-56.4	-0.06348	-0.11536	-0.03601	-0.02075	-0.0592				-8.44238	-2.45911	-7.88269	-3.75122	-0.66101
-56.3	-0.07568	-0.11536	-0.04944	-0.0293	-0.05066				-8.43079	-2.45911	-7.87659	-3.75427	-0.64941
-56.2	-0.09094	-0.11475	-0.04578	-0.01892	-0.0531				-8.40088	-2.44507	-7.86194	-3.73779	-0.64392
-56.1	-0.0647	-0.11353	-0.04272	-0.01831	-0.05676				-8.40149	-2.44507	-7.84729	-3.73047	-0.64758
-56	-0.0531	-0.10498	-0.03723	-0.03418	-0.05371				-8.37524	-2.453	-7.82776	-3.73169	-0.6427
-55.9	-0.07385	-0.10986	-0.03784	-0.02502	-0.0531				-8.36304	-2.44446	-7.82837	-3.71399	-0.63782
-55.8	-0.07202	-0.10376	-0.04639	-0.02319	-0.06104				-8.35327	-2.44995	-7.80212	-3.70056	-0.64392
-55.7	-0.06287	-0.11414	-0.04578	-0.01343	-0.05249				-8.32214	-2.44019	-7.78625	-3.70728	-0.63477
-55.6	-0.06531	-0.11536	-0.04089	-0.01831	-0.04578				-8.31665	-2.42493	-7.7655	-3.71216	-0.63721
-55.5	-0.07935	-0.10925	-0.0354	-0.02747	-0.04517				-8.30383	-2.40967	-7.74963	-3.6853	-0.65491
-55.4	-0.05432	-0.11292	-0.04395	-0.01709	-0.04761				-8.27759	-2.41699	-7.74536	-3.68774	-0.62439
-55.3	-0.07324	-0.10986	-0.03845	-0.0238	-0.04639				-8.27637	-2.4054	-7.72095	-3.67432	-0.64026
-55.2	-0.07568	-0.10071	-0.04639	-0.02197	-0.04822				-8.25745	-2.41211	-7.70691	-3.66577	-0.66833
-55.1	-0.05676	-0.10986	-0.02502	-0.02136	-0.05554				-8.24646	-2.39929	-7.69226	-3.65906	-0.63477
-55	-0.06409	-0.11292	-0.04517	-0.02625	-0.04761				-8.22815	-2.39014	-7.67944	-3.64563	-0.63232
-54.9	-0.06836	-0.12634	-0.04578	-0.02197	-0.04944				-8.20374	-2.38953	-7.68799	-3.63342	-0.64819
-54.8	-0.07874	-0.12329	-0.04089	-0.02502	-0.04517				-8.18115	-2.38831	-7.63306	-3.63098	-0.63538
-54.7	-0.07935	-0.11902	-0.04272	-0.02014	-0.04883				-8.18787	-2.37976	-7.62756	-3.62366	-0.62988
-54.6	-0.06897	-0.10864	-0.04822	-0.02625	-0.04761				-8.16895	-2.37549	-7.63672	-3.62	-0.63171
-54.5	-0.06287	-0.12512	-0.04944	-0.02869	-0.047				-8.15857	-2.35535	-7.61414	-3.61572	-0.62744
-54.4	-0.08057	-0.11292	-0.03723	-0.01831	-0.04639				-8.11951	-2.35657	-7.58972	-3.61328	-0.63354
-54.3	-0.07629	-0.11536	-0.047	-0.0238	-0.04883				-8.11707	-2.35352	-7.59216	-3.60596	-0.63171
-54.2	-0.06592	-0.11536	-0.05798	-0.01404	-0.04883				-8.10242	-2.34741	-7.56165	-3.59863	-0.61768
-54.1	-0.06714	-0.10437	-0.04456	-0.01831	-0.04822				-8.08289	-2.35352	-7.55249	-3.59741	-0.6366
-54	-0.05981	-0.10925	-0.05005	-0.01587	-0.04944				-8.0719	-2.34253	-7.54822	-3.59253	-0.63843
-53.9	-0.0769	-0.10681	-0.03967	-0.02136	-0.047				-8.05603	-2.33765	-7.52197	-3.58154	-0.62744
-53.8	-0.08667	-0.10864	-0.03662	-0.0238	-0.05005				-8.02246	-2.31812	-7.50244	-3.58215	-0.62927
-53.7	-0.07324	-0.1062	-0.03906	-0.01831	-0.05432				-8.02246	-2.33154	-7.49756	-3.5675	-0.625
-53.6	-0.07141	-0.10986	-0.03662	-0.01709	-0.03906				-8.0011	-2.31812	-7.49268	-3.55713	-0.62744
-53.5	-0.07996	-0.11108	-0.04883	-0.02991	-0.04944				-7.96448	-2.32422	-7.46094	-3.5614	-0.61401
-53.4	-0.07385	-0.11292	-0.04517	-0.01404	-0.04822				-7.95349	-2.33154	-7.45789	-3.56445	-0.61035
-53.3	-0.06897	-0.10559	-0.04028	-0.01953	-0.04517				-7.94189	-2.33337	-7.44446	-3.5437	-0.625
-53.2	-0.06958	-0.11536	-0.0354	-0.01892	-0.0415				-7.94495	-2.32178	-7.43835	-3.53821	-0.61218
-53.1	-0.06653	-0.1123	-0.04517	-0.0177	-0.05371				-7.9126	-2.29675	-7.42188	-3.53333	-0.62134
-53	-0.06531	-0.11108	-0.03418	-0.02136	-0.04761				-7.91687	-2.30469	-7.39685	-3.52478	-0.62012
-52.9	-0.06775	-0.11658	-0.04089	-0.02197	-0.05066				-7.90405	-2.31201	-7.37915	-3.51379	-0.60913
-52.8	-0.05798	-0.1123	-0.04211	-0.01953	-0.04944				-7.87964	-2.28943	-7.36267	-3.5083	-0.61218
-52.7	-0.09827	-0.11475	-0.03967	-0.02686	-0.04578				-7.87964	-2.28882	-7.35107	-3.50098	-0.61157
-52.6	-0.06409	-0.10559	-0.05188	-0.0177	-0.04517				-7.84729	-2.29004	-7.35291	-3.48694	-0.61035
-52.5	-0.07202	-0.10864	-0.0592	-0.02075	-0.04333				-7.84973	-2.28271	-7.32605	-3.48999	-0.59937
-52.4	-0.05798	-0.1123	-0.04944	-0.02563	-0.04089				-7.83752	-2.27539	-7.31018	-3.4906	-0.59875
-52.3	-0.06714	-0.11108	-0.03601	-0.02808	-0.04944				-7.80823	-2.27478	-7.29004	-3.46008	-0.60913
-52.2	-0.05981	-0.10986	-0.05005	-0.02136	-0.04578				-7.79114	-2.26501	-7.27539	-3.47046	-0.60242
-52.1	-0.05859	-0.10437	-0.04944	-0.01709	-0.04089				-7.771	-2.26013	-7.26807	-3.46619	-0.60059
-52	-0.05066	-0.12024	-0.04395	-0.02563	-0.04089				-7.76672	-2.27112	-7.24365	-3.45581	-0.6073
-51.9	-0.05493	-0.1123	-0.04883	-0.01953	-0.03967				-7.74048	-2.2583	-7.23572	-3.45154	-0.59082
-51.8	-0.06592	-0.10498	-0.03662	-0.02563	-0.04333				-7.73682	-2.25464	-7.22961	-3.43872	-0.59204
-51.7	-0.0592	-0.10742	-0.04639	-0.0238	-0.04028				-7.72705	-2.25586	-7.20825	-3.42957	-0.59692
-51.6	-0.07141	-0.11047	-0.03723	-0.01221	-0.04028				-7.7124	-2.25464	-7.19788	-3.42346	-0.58655
-51.5	-0.06775	-0.10559	-0.03174	-0.01526	-0.04211				-7.69043	-2.24548	-7.18079	-3.4259	-0.60547
-51.4	-0.07141	-0.10376	-0.04089	-0.01404	-0.05859				-7.67944	-2.2345	-7.16309	-3.41187	-0.58289
-51.3	-0.06531	-0.10254	-0.03174	-0.02075	-0.04089				-7.66785	-2.23328	-7.16064	-3.40149	-0.59082
-51.2	-0.06897	-0.10803	-0.04761	-0.03113	-0.04517				-7.64465	-2.22107	-7.1344	-3.40515	-0.59875
-51.1	-0.06775	-0.10681	-0.04089	-0.01343	-0.04517				-7.63733	-2.22412	-7.13074	-3.40149	-0.58228
-51	-0.06348	-0.09521	-0.04211	-0.02197	-0.03906				-7.63367	-2.21069	-7.11487	-3.38928	-0.58044
-50.9	-0.07324	-0.10986	-0.0531	-0.02747	-0.04089				-7.60193	-2.20398	-7.09961	-3.38074	-0.59082
-50.8	-0.06104	-0.11414	-0.04272	-0.01831	-0.04822				-7.5885	-2.21558	-7.09106	-3.37891	-0.5896
-50.7	-0.07629	-0.09888	-0.03601	-0.02197	-0.03601				-7.57263	-2.19971	-7.06177	-3.37097	-0.57556
-50.6	-0.07019	-0.11108	-0.04761	-0.02136	-0.05249				-7.56042	-2.19299	-7.05872	-3.36426	-0.58594
-50.5	-0.06531	-0.11292	-0.03662	-0.01831	-0.04639				-7.55066	-2.18872	-7.05261	-3.34473	-0.58411
-50.4	-0.0647	-0.09888	-0.03906	-0.01343	-0.03479				-7.53723	-2.18506	-7.02148	-3.34473	-0.57373
-50.3	-0.06042	-0.10315	-0.03967	-0.02258	-0.0531				-7.51648	-2.18689	-7.01538	-3.34473	-0.57617
-50.2	-0.07141	-0.1001	-0.0531	-0.02258	-0.04333				-7.51648	-2.1875	-6.99707	-3.34656	-0.57983
-50.1	-0.07874	-0.10986	-0.0415	-0.02014	-0.05554				-7.49817	-2.1814	-6.99036	-3.34534	-0.578
-50	-0.05676	-0.09827	-0.05432	-0.02991	-0.0415				-7.49023	-2.18323	-6.96655	-3.3136	-0.58472
-49.9	-0.0647	-0.10803	-0.05005	-0.01953	-0.0531				-7.47498	-2.1637	-6.95496	-3.32825	-0.57434
-49.8	-0.07751	-0.10681	-0.03845	-0.01709	-0.04761				-7.4585	-2.16003	-6.94885	-3.31848	-0.56641
-49.7	-0.05127	-0.09827	-0.04089	-0.02563	-0.04883				-7.42676	-2.16125	-6.93787	-3.3075	-0.57495
-49.6	-0.05676	-0.10742	-0.03601	-0.0238	-0.03967				-7.41211	-2.1521	-6.91528	-3.29712	-0.56702
-49.5	-0.05737	-0.10376	-0.03967	-0.02502	-0.05188				-7.40662	-2.15698	-6.89941	-3.28491	-0.58105
-49.4	-0.04333	-0.09949	-0.0354	-0.02563	-0.05676				-7.39136	-2.15515	-6.88354	-3.2843	-0.5719
-49.3	-0.0769	-0.10315	-0.04578	-0.02563	-0.03601				-7.36755	-2.14478	-6.86218	-3.29041	-0.56396
-49.2	-0.06775	-0.10315	-0.05371	-0.0238	-0.04639				-7.35962	-2.14111	-6.86462	-3.26538	-0.58228
-49.1	-0.05432	-0.09827	-0.04028	-0.02136	-0.03662				-7.33887	-2.14111	-6.83472	-3.25684	-0.5542
-49	-0.06653	-0.10132	-0.03784	-0.0238	-0.04089				-7.3291	-2.13867	-6.84204	-3.25012	-0.56458
-48.9	-0.05981	-0.1001	-0.03723	-0.02319	-0.03357				-7.29492	-2.12646	-6.81702	-3.25134	-0.56763
-48.8	-0.05188	-0.08911	-0.04517	-0.01221	-0.03906				-7.29248	-2.13562	-6.80359	-3.23792	-0.55786
-48.7	-0.06287	-0.10132	-0.03845	-0.0238	-0.04272				-7.27844	-2.13135	-6.79321	-3.22815	-0.57068
-48.6	-0.0592	-0.09338	-0.03967	-0.0238	-0.04883				-7.2406	-2.12036	-6.77002	-3.22693	-0.56213
-48.5	-0.07202	-0.10132	-0.03906	-0.02197	-0.05127				-7.22656	-2.10815	-6.76392	-3.23181	-0.56763
-48.4	-0.06592	-0.1001	-0.04089	-0.0177	-0.03967				-7.21558	-2.10266	-6.74255	-3.22083	-0.55481
-48.3	-0.05798	-0.09888	-0.04822	-0.02319	-0.04211				-7.20337	-2.09351	-6.73645	-3.20251	-0.56641
-48.2	-0.06592	-0.09155	-0.03479	-0.02075	-0.03723				-7.19543	-2.08313	-6.72119	-3.20679	-0.56458
-48.1	-0.05798	-0.09644	-0.04333	-0.01831	-0.03357				-7.1759	-2.08435	-6.71143	-3.18604	-0.55237
-48	-0.06165	-0.08972	-0.05249	-0.01465	-0.04578				-7.16919	-2.07825	-6.6864	-3.18787	-0.54932
-47.9	-0.06042	-0.10559	-0.05188	-0.01892	-0.05005				-7.16431	-2.07947	-6.66748	-3.18176	-0.55481
-47.8	-0.06287	-0.0946	-0.03418	-0.02502	-0.04333				-7.14844	-2.0697	-6.66626	-3.17993	-0.54993
-47.7	-0.04333	-0.09033	-0.04211	-0.00977	-0.03906				-7.12463	-2.07092	-6.63696	-3.15552	-0.55298
-47.6	-0.0708	-0.08362	-0.03845	-0.02502	-0.04578				-7.11487	-2.0636	-6.62292	-3.15674	-0.54626
-47.5	-0.0708	-0.09583	-0.04028	-0.01831	-0.03235				-7.09473	-2.06482	-6.62659	-3.15796	-0.54626
-47.4	-0.05188	-0.0885	-0.047	-0.01587	-0.04639				-7.09412	-2.06665	-6.60645	-3.15125	-0.54688
-47.3	-0.05676	-0.08789	-0.03174	-0.00916	-0.03967				-7.07153	-2.04712	-6.57837	-3.1366	-0.5481
-47.2	-0.06775	-0.09583	-0.03967	-0.01831	-0.03113				-7.05627	-2.04468	-6.5686	-3.12683	-0.55542
-47.1	-0.05127	-0.0769	-0.04456	-0.01343	-0.04028				-7.05444	-2.04651	-6.56006	-3.11768	-0.54749
-47	-0.05432	-0.09338	-0.03784	-0.02563	-0.03662				-7.02454	-2.03491	-6.54419	-3.11951	-0.55298
-46.9	-0.04944	-0.07874	-0.04028	-0.01709	-0.04333				-7.00684	-2.03918	-6.51672	-3.10608	-0.55298
-46.8	-0.05005	-0.08728	-0.03479	-0.0116	-0.0415				-7.00195	-2.03125	-6.5094	-3.11523	-0.54932
-46.7	-0.05432	-0.10681	-0.0415	-0.01831	-0.04578				-6.9812	-2.02332	-6.50452	-3.10547	-0.53833
-46.6	-0.06165	-0.10193	-0.04089	-0.01953	-0.04395				-6.97205	-2.0166	-6.45996	-3.09753	-0.55054
-46.5	-0.06409	-0.10071	-0.03723	-0.01831	-0.04211				-6.95374	-2.02332	-6.49292	-3.08777	-0.54565
-46.4	-0.03723	-0.09583	-0.03357	-0.02625	-0.03845				-6.93359	-2.01904	-6.48193	-3.08533	-0.54382
-46.3	-0.05981	-0.09644	-0.04272	-0.01709	-0.04944				-6.90979	-2.01355	-6.44714	-3.07495	-0.54321
-46.2	-0.06165	-0.10071	-0.04028	-0.02747	-0.04517				-6.90247	-2.02026	-6.42578	-3.06335	-0.54443
-46.1	-0.04883	-0.10559	-0.03418	-0.02319	-0.04272				-6.89819	-2.01111	-6.42212	-3.06641	-0.5365
-46	-0.06287	-0.09766	-0.02625	-0.02502	-0.04395				-6.86279	-2.00134	-6.38733	-3.05176	-0.53772
-45.9	-0.05127	-0.09705	-0.03418	-0.02136	-0.04333				-6.86218	-2.00134	-6.38672	-3.05664	-0.52673
-45.8	-0.05188	-0.10193	-0.03357	-0.02625	-0.03967				-6.84509	-1.98914	-6.37634	-3.0365	-0.52124
-45.7	-0.0592	-0.10742	-0.03418	-0.02075	-0.047				-6.83411	-1.99585	-6.36292	-3.03345	-0.52673
-45.6	-0.05676	-0.09888	-0.03662	-0.02136	-0.0354				-6.81519	-1.97632	-6.33484	-3.0249	-0.5249
-45.5	-0.05432	-0.08911	-0.04089	-0.01648	-0.03052				-6.80237	-1.97266	-6.3208	-3.0249	-0.52368
-45.4	-0.05371	-0.09583	-0.03967	-0.01953	-0.05188				-6.78467	-1.96106	-6.30798	-3.00842	-0.52002
-45.3	-0.05676	-0.09155	-0.04395	-0.02014	-0.03113				-6.77063	-1.95557	-6.28967	-3.01453	-0.53162
-45.2	-0.047	-0.09094	-0.03601	-0.00671	-0.05066				-6.76147	-1.95374	-6.2738	-2.99683	-0.53162
-45.1	-0.05798	-0.08728	-0.03113	-0.01709	-0.05005				-6.74316	-1.95007	-6.26587	-2.99988	-0.51453
-45	-0.05798	-0.0946	-0.03418	-0.01465	-0.03845				-6.72546	-1.95557	-6.24817	-2.98828	-0.52368
-44.9	-0.05615	-0.09277	-0.04333	-0.0116	-0.03601				-6.71448	-1.94824	-6.23535	-2.98523	-0.52246
-44.8	-0.04883	-0.0885	-0.03418	-0.01648	-0.03723				-6.69678	-1.9342	-6.22253	-2.96936	-0.51575
-44.7	-0.05859	-0.09766	-0.03479	-0.02319	-0.03601				-6.67786	-1.93115	-6.2085	-2.96387	-0.52979
-44.6	-0.06287	-0.08606	-0.04822	-0.02075	-0.05005				-6.65466	-1.9281	-6.18347	-2.96204	-0.51208
-44.5	-0.03967	-0.09155	-0.02869	-0.01465	-0.04089				-6.64917	-1.92383	-6.18774	-2.9541	-0.51392
-44.4	-0.06348	-0.08484	-0.04028	-0.01465	-0.04089				-6.62659	-1.91833	-6.17126	-2.94678	-0.51697
-44.3	-0.06042	-0.08789	-0.04028	-0.01465	-0.0415				-6.61926	-1.90369	-6.15051	-2.93823	-0.5188
-44.2	-0.04089	-0.09155	-0.02747	-0.01709	-0.03723				-6.59607	-1.89331	-6.13159	-2.93274	-0.51636
-44.1	-0.05493	-0.08789	-0.03784	-0.02014	-0.047				-6.58936	-1.91345	-6.13708	-2.93152	-0.50354
-44	-0.05432	-0.08789	-0.04456	-0.02136	-0.04395				-6.56189	-1.90735	-6.09924	-2.92053	-0.50781
-43.9	-0.04883	-0.09155	-0.04089	-0.01099	-0.03906				-6.54968	-1.88782	-6.09131	-2.90894	-0.51147
-43.8	-0.06592	-0.09766	-0.02625	-0.02502	-0.03845				-6.53198	-1.88538	-6.08215	-2.90344	-0.51453
-43.7	-0.04822	-0.08911	-0.02136	-0.01648	-0.03479				-6.52283	-1.88965	-6.06445	-2.90405	-0.50659
-43.6	-0.05859	-0.08667	-0.03296	-0.01404	-0.04456				-6.49475	-1.88599	-6.05164	-2.89307	-0.50415
-43.5	-0.06042	-0.0885	-0.03052	-0.01648	-0.04333				-6.49719	-1.87866	-6.03027	-2.88269	-0.51697
-43.4	-0.05371	-0.0769	-0.02625	-0.01953	-0.03723				-6.4801	-1.87073	-6.01196	-2.89001	-0.51636
-43.3	-0.04517	-0.08667	-0.02869	-0.01343	-0.04456				-6.46362	-1.86951	-6.00342	-2.86804	-0.495
-43.2	-0.05859	-0.09521	-0.03967	-0.00488	-0.03723				-6.44775	-1.86218	-5.99609	-2.86926	-0.50964
-43.1	-0.04639	-0.08362	-0.03052	-0.01343	-0.02991				-6.43188	-1.87012	-5.98511	-2.85583	-0.50049
-43	-0.05066	-0.08545	-0.03662	-0.0238	-0.0415				-6.41235	-1.8634	-5.96802	-2.85339	-0.49622
-42.9	-0.05981	-0.10193	-0.02869	-0.01709	-0.04822				-6.40381	-1.86401	-5.93933	-2.84729	-0.49561
-42.8	-0.05493	-0.09094	-0.03113	-0.01526	-0.02563				-6.38428	-1.84387	-5.92896	-2.83752	-0.50659
-42.7	-0.05554	-0.08972	-0.03357	-0.01465	-0.04272				-6.36047	-1.83655	-5.91248	-2.82959	-0.495
-42.6	-0.05005	-0.09521	-0.02747	-0.02075	-0.04761				-6.35376	-1.82678	-5.90698	-2.83447	-0.49377
-42.5	-0.05493	-0.08972	-0.03601	-0.01892	-0.03418				-6.32935	-1.82922	-5.89355	-2.81128	-0.49011
-42.4	-0.04333	-0.09094	-0.03174	-0.01221	-0.047				-6.33484	-1.828	-5.88196	-2.81433	-0.49744
-42.3	-0.05676	-0.09583	-0.03662	-0.02075	-0.04333				-6.31287	-1.82617	-5.85388	-2.80457	-0.5011
-42.2	-0.05371	-0.08545	-0.02808	-0.01526	-0.03479				-6.28906	-1.82251	-5.85449	-2.79114	-0.49316
-42.1	-0.04822	-0.08667	-0.0238	-0.01038	-0.03174				-6.27136	-1.80725	-5.84351	-2.78809	-0.49255
-42	-0.0531	-0.0946	-0.03113	-0.02502	-0.04028				-6.27747	-1.8158	-5.80872	-2.78198	-0.4895
-41.9	-0.03967	-0.09094	-0.03296	-0.01221	-0.03723				-6.25366	-1.81152	-5.79895	-2.77588	-0.4834
-41.8	-0.03662	-0.08362	-0.0238	-0.01282	-0.03174				-6.25427	-1.80359	-5.79956	-2.77405	-0.48523
-41.7	-0.08179	-0.09399	-0.0293	-0.00122	-0.03296				-6.22498	-1.7926	-5.76355	-2.75146	-0.48218
-41.6	-0.04028	-0.08789	-0.02136	-0.01465	-0.03967				-6.2085	-1.7926	-5.76416	-2.75208	-0.47852
-41.5	-0.03357	-0.08484	-0.02014	-0.00671	-0.04272				-6.19446	-1.79688	-5.74158	-2.74475	-0.47729
-41.4	-0.06409	-0.09216	-0.03418	-0.02136	-0.02563				-6.19324	-1.77612	-5.73303	-2.7356	-0.46875
-41.3	-0.04089	-0.09094	-0.02686	-0.01343	-0.0354				-6.16577	-1.78772	-5.70557	-2.72827	-0.48157
-41.2	-0.03601	-0.08484	-0.02869	-0.01038	-0.03723				-6.13953	-1.77185	-5.69885	-2.724	-0.49377
-41.1	-0.05066	-0.09033	-0.03662	-0.01648	-0.02991				-6.13403	-1.76453	-5.68542	-2.72827	-0.46936
-41	-0.05188	-0.08484	-0.0293	-0.01648	-0.0354				-6.10168	-1.76636	-5.67261	-2.71545	-0.46875
-40.9	-0.04944	-0.07935	-0.03113	-0.01648	-0.0415				-6.10657	-1.76147	-5.64819	-2.71179	-0.48157
-40.8	-0.047	-0.09583	-0.02563	-0.01099	-0.02625				-6.09985	-1.74744	-5.63477	-2.70935	-0.47791
-40.7	-0.047	-0.08484	-0.03052	-0.01343	-0.03662				-6.07483	-1.74683	-5.62256	-2.70508	-0.47424
-40.6	-0.04517	-0.08667	-0.03357	-0.01648	-0.04211				-6.05713	-1.745	-5.61951	-2.69165	-0.48035
-40.5	-0.06287	-0.09644	-0.02991	-0.01587	-0.03418				-6.04736	-1.74988	-5.59753	-2.67761	-0.47485
-40.4	-0.0415	-0.07996	-0.03052	-0.01343	-0.03906				-6.02905	-1.74805	-5.5835	-2.67395	-0.4657
-40.3	-0.03967	-0.08972	-0.03357	-0.01587	-0.04211				-6.01013	-1.7334	-5.57312	-2.65442	-0.47302
-40.2	-0.05127	-0.09094	-0.02136	-0.0116	-0.02563				-5.99548	-1.75293	-5.55115	-2.65503	-0.47241
-40.1	-0.047	-0.08423	-0.01953	-0.01526	-0.02502				-5.99121	-1.72913	-5.5542	-2.64587	-0.46631
-40	-0.03235	-0.08667	-0.02075	-0.0061	-0.0293				-5.96802	-1.72791	-5.52795	-2.63794	-0.46082
-39.9	-0.04944	-0.08301	-0.0293	-0.01465	-0.03662				-5.95154	-1.72974	-5.52551	-2.63611	-0.46082
-39.8	-0.04395	-0.08057	-0.03174	-0.01343	-0.03296				-5.95032	-1.71753	-5.50903	-2.62756	-0.46204
-39.7	-0.03723	-0.08728	-0.01953	-0.01709	-0.03113				-5.92834	-1.71082	-5.4895	-2.62024	-0.45715
-39.6	-0.047	-0.08301	-0.02991	-0.00916	-0.04089				-5.90576	-1.69983	-5.47424	-2.62939	-0.44861
-39.5	-0.05859	-0.08179	-0.01892	-0.00977	-0.03601				-5.88928	-1.70105	-5.45654	-2.61719	-0.44983
-39.4	-0.04883	-0.0769	-0.03723	-0.00977	-0.02625				-5.88196	-1.69617	-5.43396	-2.60254	-0.4541
-39.3	-0.04822	-0.07507	-0.03052	-0.01526	-0.03418				-5.86182	-1.68335	-5.4248	-2.6001	-0.45715
-39.2	-0.05615	-0.08362	-0.02136	-0.01282	-0.03662				-5.84167	-1.68884	-5.41382	-2.58728	-0.45166
-39.1	-0.0354	-0.07568	-0.02502	-0.01465	-0.03357				-5.83435	-1.68091	-5.40039	-2.59644	-0.44434
-39	-0.02869	-0.09094	-0.03235	-0.01404	-0.03418				-5.81055	-1.67175	-5.37781	-2.5769	-0.44861
-38.9	-0.05737	-0.08545	-0.02869	-0.0116	-0.04089				-5.7959	-1.66809	-5.36804	-2.5769	-0.44983
-38.8	-0.04883	-0.07813	-0.03662	-0.00916	-0.0238				-5.78552	-1.66626	-5.36011	-2.57629	-0.46997
-38.7	-0.0531	-0.08179	-0.02747	-0.01526	-0.03113				-5.77393	-1.66138	-5.34241	-2.55554	-0.44617
-38.6	-0.06897	-0.09521	-0.04639	-0.02014	-0.04395				-5.74219	-1.6571	-5.3186	-2.55798	-0.41016
-38.5	-0.04395	-0.08667	-0.02075	-0.0116	-0.03479				-5.74097	-1.65283	-5.32043	-2.54456	-0.46509
-38.4	-0.04822	-0.07385	-0.03235	-0.01221	-0.02136				-5.73669	-1.64429	-5.31189	-2.54822	-0.45593
-38.3	-0.06226	-0.08362	-0.04211	-0.01099	-0.02869				-5.72388	-1.64734	-5.29419	-2.53418	-0.44006
-38.2	-0.04578	-0.07568	-0.0238	-0.00854	-0.0293				-5.70007	-1.64551	-5.26062	-2.5238	-0.44495
-38.1	-0.04517	-0.07996	-0.03052	-0.01587	-0.01953				-5.69092	-1.64612	-5.25879	-2.52014	-0.45227
-38	-0.05493	-0.07874	-0.03906	-0.01709	-0.02136				-5.65979	-1.63696	-5.25024	-2.51526	-0.43335
-37.9	-0.04578	-0.08606	-0.01709	-0.00854	-0.02686				-5.65308	-1.62842	-5.22217	-2.5061	-0.4364
-37.8	-0.047	-0.07629	-0.01892	-0.01709	-0.02747				-5.63782	-1.64368	-5.22583	-2.49329	-0.43152
-37.7	-0.04822	-0.08728	-0.04089	-0.00244	-0.03235				-5.64148	-1.61621	-5.20874	-2.48657	-0.4364
-37.6	-0.05005	-0.08789	-0.03113	-0.01465	-0.03601				-5.59204	-1.62354	-5.177	-2.4823	-0.44373
-37.5	-0.04578	-0.08667	-0.03418	-0.01831	-0.03052				-5.59814	-1.62598	-5.18494	-2.47559	-0.43274
-37.4	-0.03357	-0.08118	-0.02197	-0.00122	-0.03174				-5.59509	-1.60889	-5.14648	-2.46643	-0.42969
-37.3	-0.04822	-0.0885	-0.03723	-0.02075	-0.02075				-5.56702	-1.60217	-5.14282	-2.45911	-0.44006
-37.2	-0.05005	-0.08179	-0.0177	-0.01343	-0.03052				-5.55176	-1.60889	-5.13062	-2.46277	-0.42786
-37.1	-0.03845	-0.08606	-0.03784	-0.01221	-0.03052				-5.54993	-1.59973	-5.10742	-2.45117	-0.42786
-37	-0.03174	-0.07813	-0.0354	-0.00916	-0.02319				-5.5188	-1.59119	-5.1001	-2.43958	-0.4364
-36.9	-0.04395	-0.07751	-0.02563	-0.0116	-0.04639				-5.49438	-1.59851	-5.0946	-2.43774	-0.41992
-36.8	-0.03052	-0.08179	-0.04028	-0.00671	-0.02625				-5.48889	-1.59058	-5.07507	-2.42798	-0.42908
-36.7	-0.05188	-0.07751	-0.03418	-0.01892	-0.02563				-5.47058	-1.58447	-5.05432	-2.42737	-0.42969
-36.6	-0.04028	-0.07507	-0.04578	-0.01099	-0.03967				-5.45654	-1.57898	-5.04578	-2.41028	-0.42236
-36.5	-0.03174	-0.07507	-0.04395	-0.01404	-0.02197				-5.42542	-1.56799	-5.03235	-2.39929	-0.41565
-36.4	-0.0415	-0.08362	-0.02502	-0.01831	-0.02625				-5.43335	-1.5625	-5.00061	-2.40845	-0.42114
-36.3	-0.03174	-0.0769	-0.03052	-0.00671	-0.0293				-5.40894	-1.5625	-5.00305	-2.39136	-0.40955
-36.2	-0.03845	-0.07568	-0.03906	-0.00854	-0.02319				-5.38269	-1.5509	-5.00122	-2.40784	-0.42114
-36.1	-0.03418	-0.0708	-0.02075	-0.02136	-0.0293				-5.37292	-1.55762	-4.97314	-2.39624	-0.41626
-36	-0.02136	-0.07751	-0.02991	-0.01404	-0.02991				-5.36987	-1.54907	-4.95422	-2.37854	-0.41504
-35.9	-0.04028	-0.0824	-0.04089	-0.00977	-0.0293				-5.35889	-1.53503	-4.94873	-2.38098	-0.42908
-35.8	-0.04883	-0.07507	-0.00916	-0.00916	-0.03235				-5.32776	-1.54175	-4.93591	-2.37976	-0.41321
-35.7	-0.03967	-0.0769	-0.03601	0	-0.0238				-5.31311	-1.52344	-4.92249	-2.35962	-0.41626
-35.6	-0.0531	-0.08179	-0.02869	-0.01099	-0.02991				-5.30029	-1.52344	-4.89868	-2.36572	-0.41443
-35.5	-0.04333	-0.08545	-0.0293	-0.01343	-0.0238				-5.27771	-1.51733	-4.87915	-2.33948	-0.40649
-35.4	-0.04456	-0.0769	-0.02869	-0.00427	-0.03113				-5.27222	-1.5271	-4.87671	-2.33704	-0.42114
-35.3	-0.04028	-0.07996	-0.0354	-0.01221	-0.02197				-5.26123	-1.51428	-4.86084	-2.33276	-0.40466
-35.2	-0.03845	-0.08423	-0.02808	-0.00916	-0.02747				-5.25452	-1.51062	-4.85779	-2.32666	-0.40894
-35.1	-0.03662	-0.0769	-0.0293	-0.01465	-0.0354				-5.21606	-1.51245	-4.83398	-2.31079	-0.42542
-35	-0.04456	-0.07385	-0.0354	-0.01953	-0.03662				-5.22339	-1.50696	-4.80652	-2.30957	-0.40222
-34.9	-0.04578	-0.07202	-0.0293	-0.02808	-0.02502				-5.20203	-1.49414	-4.79858	-2.30591	-0.39917
-34.8	-0.03357	-0.06958	-0.02258	-0.00854	-0.03601				-5.177	-1.49414	-4.79065	-2.29614	-0.4071
-34.7	-0.0293	-0.07324	-0.03662	-0.01099	-0.02991				-5.16785	-1.48621	-4.77844	-2.28821	-0.39429
-34.6	-0.03296	-0.06897	-0.02625	-0.0238	-0.02747				-5.14954	-1.48132	-4.77844	-2.27905	-0.39246
-34.5	-0.03967	-0.07324	-0.0293	-0.00488	-0.03479				-5.14221	-1.48865	-4.74915	-2.27966	-0.39612
-34.4	-0.03052	-0.07324	-0.03967	-0.00977	-0.03296				-5.13123	-1.47217	-4.72717	-2.26868	-0.39307
-34.3	-0.03418	-0.06531	-0.03601	-0.01587	-0.0238				-5.11719	-1.46484	-4.72717	-2.27173	-0.39246
-34.2	-0.04822	-0.07019	-0.03174	-0.00183	-0.03967				-5.10071	-1.46729	-4.69788	-2.25464	-0.38696
-34.1	-0.04211	-0.07019	-0.03052	-0.01343	-0.03967				-5.09583	-1.46179	-4.6875	-2.2522	-0.39368
-34	-0.03662	-0.06775	-0.0293	-0.01282	-0.02991				-5.06104	-1.45142	-4.69727	-2.23938	-0.39551
-33.9	-0.03052	-0.07019	-0.02747	-0.00671	-0.0238				-5.05676	-1.44897	-4.6582	-2.23511	-0.39612
-33.8	-0.04639	-0.06592	-0.03662	-0.01099	-0.03418				-5.03784	-1.44165	-4.64294	-2.22168	-0.39856
-33.7	-0.03784	-0.06409	-0.02319	-0.00549	-0.02258				-5.02136	-1.43555	-4.6344	-2.229	-0.39673
-33.6	-0.02563	-0.07019	-0.03174	-0.01099	-0.03052				-5.00488	-1.43372	-4.61914	-2.22168	-0.38696
-33.5	-0.03845	-0.07385	-0.03113	-0.00488	-0.0293				-4.99695	-1.43921	-4.6051	-2.20398	-0.38513
-33.4	-0.0293	-0.07874	-0.02869	-0.01587	-0.01648				-4.98108	-1.42395	-4.5929	-2.19788	-0.37964
-33.3	-0.04028	-0.07446	-0.02319	-0.01465	-0.03357				-4.95605	-1.42334	-4.58252	-2.19666	-0.3833
-33.2	-0.04883	-0.06714	-0.02686	-0.01648	-0.03113				-4.93958	-1.41296	-4.57703	-2.1875	-0.38025
-33.1	-0.03113	-0.07141	-0.0238	-0.0116	-0.02869				-4.9408	-1.41968	-4.54468	-2.17224	-0.37354
-33	-0.03357	-0.06165	-0.02197	-0.01404	-0.02747				-4.91943	-1.41174	-4.52698	-2.18201	-0.38635
-32.9	-0.04761	-0.0647	-0.0354	-0.00854	-0.0238				-4.90967	-1.40564	-4.53735	-2.17529	-0.38635
-32.8	-0.03235	-0.0647	-0.01465	-0.01099	-0.02502				-4.89075	-1.40198	-4.50684	-2.16614	-0.36072
-32.7	-0.03418	-0.06409	-0.02197	-0.01465	-0.03052				-4.88159	-1.39771	-4.48975	-2.16553	-0.38025
-32.6	-0.03906	-0.06653	-0.0354	-0.00854	-0.03113				-4.85046	-1.37024	-4.47937	-2.15088	-0.36743
-32.5	-0.04211	-0.06714	-0.02625	-0.0061	-0.01892				-4.84741	-1.37207	-4.46594	-2.14661	-0.36377
-32.4	-0.04333	-0.07629	-0.02747	-0.01465	-0.0293				-4.82666	-1.37573	-4.45984	-2.13745	-0.37109
-32.3	-0.03967	-0.06165	-0.01953	-0.01221	-0.02502				-4.81262	-1.3855	-4.45068	-2.12341	-0.37231
-32.2	-0.03357	-0.0592	-0.02991	-0.00366	-0.02319				-4.78271	-1.3739	-4.41956	-2.12585	-0.37903
-32.1	-0.02686	-0.07141	-0.03235	-0.0061	-0.02197				-4.78516	-1.36902	-4.40918	-2.10999	-0.38208
-32	-0.05127	-0.06592	-0.03296	-0.01099	-0.0238				-4.76257	-1.35742	-4.39392	-2.09595	-0.36865
-31.9	-0.01099	-0.06958	-0.03418	-0.00732	-0.04089				-4.75708	-1.36475	-4.38965	-2.09534	-0.36804
-31.8	-0.03113	-0.0647	-0.02563	-0.00549	-0.03113				-4.74182	-1.35315	-4.3811	-2.09778	-0.36865
-31.7	-0.02686	-0.05981	-0.02686	-0.01038	-0.0238				-4.72168	-1.36292	-4.36035	-2.08008	-0.36133
-31.6	-0.02747	-0.06348	-0.02991	-0.00793	-0.03784				-4.69849	-1.35254	-4.33472	-2.08069	-0.36377
-31.5	-0.02808	-0.06104	-0.02563	-0.00732	-0.01709				-4.67163	-1.34705	-4.33533	-2.0752	-0.37292
-31.4	-0.02991	-0.06897	-0.02991	-0.00671	-0.02136				-4.67224	-1.33972	-4.31458	-2.06421	-0.37231
-31.3	-0.02747	-0.06165	-0.01709	-0.00671	-0.03357				-4.65759	-1.32935	-4.29932	-2.06482	-0.36987
-31.2	-0.03235	-0.06531	-0.02319	-0.0061	-0.02991				-4.62524	-1.3147	-4.28833	-2.05994	-0.37292
-31.1	-0.03235	-0.05981	-0.02747	-0.00916	-0.02808				-4.62463	-1.31775	-4.26514	-2.04224	-0.36072
-31	-0.01709	-0.06287	-0.01404	-0.00549	-0.02014				-4.61121	-1.31958	-4.25049	-2.04285	-0.3595
-30.9	-0.02747	-0.06104	-0.01404	-0.0116	-0.02258				-4.58923	-1.31409	-4.24377	-2.0282	-0.35278
-30.8	-0.02075	-0.06042	-0.01892	-0.00427	-0.02136				-4.56238	-1.31165	-4.22424	-2.01294	-0.35828
-30.7	-0.03052	-0.06104	-0.01648	-0.0116	-0.00793				-4.56787	-1.2915	-4.21021	-2.02637	-0.36804
-30.6	-0.04761	-0.04944	-0.02075	-0.00916	-0.0238				-4.55017	-1.30493	-4.19312	-2.0105	-0.3595
-30.5	-0.03174	-0.06165	-0.01709	-0.00977	-0.03967				-4.52576	-1.29456	-4.17236	-1.99036	-0.35217
-30.4	-0.02197	-0.06042	-0.02808	-0.00977	-0.01953				-4.50745	-1.28479	-4.17786	-1.98975	-0.35645
-30.3	-0.05066	-0.04761	-0.02869	-0.01465	-0.02563				-4.50684	-1.27991	-4.15894	-1.9873	-0.35583
-30.2	-0.02747	-0.06592	-0.0238	-0.0061	-0.02136				-4.50378	-1.28479	-4.13757	-1.9873	-0.35278
-30.1	-0.01648	-0.07019	-0.03113	-0.00732	-0.01648				-4.46838	-1.27319	-4.12292	-1.98975	-0.34607
-30	-0.04456	-0.05371	-0.03235	-0.01038	-0.01953				-4.46045	-1.28479	-4.1095	-1.98364	-0.35706
-29.9	-0.01892	-0.05554	-0.02502	-0.00366	-0.03174				-4.43359	-1.27441	-4.10522	-1.95984	-0.35156
-29.8	-0.03235	-0.05798	-0.02625	-0.01099	-0.01465				-4.42139	-1.27014	-4.10156	-1.95251	-0.33386
-29.7	-0.04211	-0.06104	-0.02991	-0.00916	-0.02808				-4.41589	-1.25793	-4.07593	-1.96045	-0.34058
-29.6	-0.03174	-0.05432	-0.02075	-0.00977	-0.02014				-4.38599	-1.25549	-4.04724	-1.94397	-0.35583
-29.5	-0.02014	-0.0708	-0.0238	-0.01526	-0.02197				-4.37866	-1.25122	-4.04602	-1.94397	-0.34302
-29.4	-0.0415	-0.06348	-0.01404	-0.01343	-0.03052				-4.35913	-1.24695	-4.02832	-1.9397	-0.33325
-29.3	-0.01953	-0.0647	-0.02136	-0.01587	-0.01831				-4.35242	-1.23901	-4.021	-1.93115	-0.35034
-29.2	-0.0238	-0.06287	-0.01709	-0.01465	-0.02747				-4.3335	-1.23047	-4.00269	-1.91589	-0.34424
-29.1	-0.03235	-0.06287	-0.03235	-0.00549	-0.02136				-4.32617	-1.23352	-3.99353	-1.90857	-0.32654
-29	-0.03052	-0.06531	-0.01282	-0.01038	-0.0177				-4.28772	-1.22864	-3.96545	-1.9104	-0.34607
-28.9	-0.02136	-0.06958	-0.0238	-0.02197	-0.02625				-4.29443	-1.22742	-3.95203	-1.90369	-0.33813
-28.8	-0.03113	-0.06775	-0.0177	-0.00427	-0.02014				-4.28101	-1.22253	-3.93127	-1.89392	-0.32898
-28.7	-0.04578	-0.06287	-0.0238	-0.00427	-0.01221				-4.25903	-1.21887	-3.92273	-1.87744	-0.33325
-28.6	-0.02686	-0.06104	-0.02197	-0.00549	-0.03418				-4.24744	-1.20361	-3.91541	-1.8689	-0.33142
-28.5	-0.02197	-0.05127	-0.02502	-0.01099	-0.02686				-4.24744	-1.2146	-3.88306	-1.86768	-0.34119
-28.4	-0.01953	-0.06836	-0.02563	-0.00732	-0.02258				-4.22424	-1.19934	-3.88794	-1.87378	-0.32898
-28.3	-0.03967	-0.06653	-0.03357	-0.00183	-0.03357				-4.19983	-1.18591	-3.8739	-1.85913	-0.3363
-28.2	-0.02014	-0.06409	-0.02747	-0.00671	-0.02197				-4.20227	-1.20667	-3.85437	-1.85059	-0.32532
-28.1	-0.03357	-0.06165	-0.00793	-0.00977	-0.00977				-4.19312	-1.18652	-3.85071	-1.8457	-0.3363
-28	-0.02808	-0.06287	-0.0415	-0.00122	-0.01343				-4.15955	-1.18225	-3.83362	-1.82922	-0.3302
-27.9	-0.02136	-0.06104	-0.02625	-0.01404	-0.02991				-4.14673	-1.18774	-3.81775	-1.82495	-0.32043
-27.8	-0.03845	-0.0592	-0.02319	-0.00977	-0.02014				-4.13269	-1.16699	-3.80188	-1.828	-0.32288
-27.7	-0.02869	-0.06104	-0.02869	-0.00366	-0.01709				-4.11438	-1.15906	-3.79272	-1.81396	-0.32288
-27.6	-0.0354	-0.07019	-0.03052	-0.00671	-0.01648				-4.09058	-1.15723	-3.78052	-1.80908	-0.31616
-27.5	-0.02991	-0.05432	-0.01709	-0.00916	-0.02625				-4.08936	-1.14746	-3.76831	-1.79321	-0.31555
-27.4	-0.01648	-0.05554	-0.02136	-0.00977	-0.02014				-4.07715	-1.14868	-3.75916	-1.79443	-0.31677
-27.3	-0.03601	-0.06287	-0.03113	-0.00732	-0.01526				-4.04968	-1.1438	-3.72986	-1.79138	-0.3125
-27.2	-0.03601	-0.06165	-0.02258	-0.00366	-0.02686				-4.04785	-1.14014	-3.72253	-1.78894	-0.30762
-27.1	-0.03052	-0.05798	-0.02502	-0.00488	-0.01892				-4.02527	-1.13281	-3.71582	-1.77368	-0.32104
-27	-0.02136	-0.06226	-0.02869	-0.0061	-0.02563				-4.00452	-1.12305	-3.69751	-1.77185	-0.31128
-26.9	-0.0238	-0.06226	-0.01526	-0.00732	-0.02258				-3.98254	-1.12183	-3.67493	-1.77551	-0.30518
-26.8	-0.01831	-0.05676	-0.01892	-0.00366	-0.01465				-3.98071	-1.11328	-3.66821	-1.76331	-0.31982
-26.7	-0.03113	-0.05005	-0.02136	-0.00671	-0.02075				-3.95264	-1.11816	-3.65845	-1.76025	-0.30945
-26.6	-0.03601	-0.04822	-0.0177	-0.01648	-0.02747				-3.95142	-1.11572	-3.63342	-1.745	-0.31006
-26.5	-0.02136	-0.05615	-0.02258	-0.000610352	-0.01526				-3.91785	-1.10779	-3.62793	-1.74072	-0.30334
-26.4	-0.02075	-0.047	-0.02686	0.00427	-0.04089				-3.91052	-1.10962	-3.60535	-1.72913	-0.3009
-26.3	-0.01709	-0.04578	-0.02197	-0.00244	-0.01831				-3.89771	-1.09619	-3.59741	-1.71814	-0.31128
-26.2	-0.03418	-0.06042	-0.02808	-0.00122	0.00122				-3.88367	-1.0968	-3.59009	-1.71143	-0.30579
-26.1	-0.0177	-0.06104	-0.01892	-0.00122	-0.03174				-3.87268	-1.09802	-3.5614	-1.70227	-0.31677
-26	-0.02563	-0.05554	-0.02563	-0.00671	-0.0061				-3.85864	-1.09131	-3.55835	-1.70044	-0.30884
-25.9	-0.02258	-0.0647	-0.02136	-0.00854	0.000610352				-3.8446	-1.08582	-3.52783	-1.70837	-0.29907
-25.8	-0.0293	-0.06287	-0.0238	-0.00793	-0.02747				-3.82446	-1.07788	-3.52234	-1.68457	-0.3125
-25.7	-0.02747	-0.04883	-0.02014	0.00366	-0.01831				-3.80493	-1.07788	-3.51135	-1.68518	-0.29846
-25.6	-0.0177	-0.05249	-0.02502	-0.00671	-0.00488				-3.80005	-1.07056	-3.49182	-1.67053	-0.29846
-25.5	-0.02319	-0.05249	-0.01526	-0.01343	-0.01465				-3.78174	-1.06079	-3.47595	-1.65894	-0.29907
-25.4	-0.01587	-0.05798	-0.02319	-0.01038	-0.0238				-3.76221	-1.06934	-3.46558	-1.66565	-0.29724
-25.3	-0.02747	-0.05737	-0.02502	-0.00122	-0.00916				-3.73901	-1.05591	-3.44971	-1.6571	-0.28931
-25.2	-0.0354	-0.05798	-0.00977	-0.01221	-0.0177				-3.73657	-1.04858	-3.43872	-1.65222	-0.29175
-25.1	-0.05615	-0.06042	-0.01953	-0.00854	-0.01587				-3.71155	-1.04004	-3.42346	-1.64063	-0.29785
-25	-0.02869	-0.05493	-0.02747	-0.0061	-0.02014				-3.69202	-1.04126	-3.40942	-1.64001	-0.28076
-24.9	-0.02014	-0.05493	-0.02625	-0.01038	-0.02625				-3.68103	-1.04004	-3.40881	-1.62842	-0.29907
-24.8	-0.03235	-0.05859	-0.0238	-0.00549	-0.01892				-3.66821	-1.02905	-3.38135	-1.61743	-0.28931
-24.7	-0.01587	-0.05493	-0.02319	-0.00793	-0.01343				-3.65601	-1.03088	-3.37219	-1.62781	-0.28503
-24.6	-0.01221	-0.05554	-0.03357	-0.00854	-0.01709				-3.6377	-1.02051	-3.349	-1.60461	-0.29114
-24.5	-0.03113	-0.05493	-0.01343	-0.00488	-0.02136				-3.62732	-1.01807	-3.32458	-1.60583	-0.27954
-24.4	-0.00854	-0.047	-0.02991	-0.00244	-0.00977				-3.61023	-1.01868	-3.33313	-1.59363	-0.28137
-24.3	-0.02625	-0.05737	-0.01343	-0.00488	-0.01831				-3.61267	-1.01501	-3.30811	-1.57776	-0.28809
-24.2	-0.02502	-0.05493	-0.02075	-0.00488	-0.01526				-3.5968	-1.01685	-3.29102	-1.58081	-0.27771
-24.1	-0.01038	-0.04089	-0.02319	-0.00488	-0.01831				-3.56323	-1.00891	-3.30017	-1.56189	-0.27893
-24	-0.02014	-0.04456	-0.01465	0	-0.02136				-3.54492	-1.00159	-3.26965	-1.55518	-0.26978
-23.9	-0.01709	-0.05005	-0.02136	-0.0061	-0.02075				-3.53699	-0.99426	-3.255	-1.55701	-0.28687
-23.8	-0.01465	-0.04944	-0.01587	0.00366	-0.01953				-3.51074	-0.99121	-3.24341	-1.54297	-0.28076
-23.7	-0.02747	-0.0531	-0.02197	-0.00427	-0.02075				-3.51013	-0.99487	-3.22876	-1.5448	-0.27649
-23.6	-0.01221	-0.05066	-0.01404	-0.00854	-0.02258				-3.48145	-0.97961	-3.22327	-1.54175	-0.27161
-23.5	-0.01709	-0.047	-0.01831	-0.00671	-0.00854				-3.48083	-0.97473	-3.19458	-1.53503	-0.27649
-23.4	-0.02502	-0.05249	-0.02075	-0.00854	-0.02686				-3.4491	-0.97778	-3.17749	-1.5094	-0.26855
-23.3	-0.03235	-0.06409	-0.01587	-0.00977	-0.01221				-3.44666	-0.97412	-3.17322	-1.51123	-0.26428
-23.2	-0.02197	-0.05615	-0.02258	-0.01038	-0.00732				-3.41064	-0.96375	-3.15247	-1.51978	-0.271
-23.1	-0.02502	-0.0531	-0.01831	-0.00732	-0.03784				-3.39905	-0.96313	-3.1427	-1.49963	-0.26001
-23	-0.02563	-0.04822	-0.01831	-0.00427	-0.02136				-3.38928	-0.9613	-3.11768	-1.50513	-0.25757
-22.9	-0.01892	-0.05005	-0.01465	-0.00732	-0.02075				-3.37646	-0.94421	-3.10791	-1.48743	-0.27466
-22.8	-0.02258	-0.04944	-0.02319	-0.00244	-0.02197				-3.37463	-0.95032	-3.0896	-1.48682	-0.26062
-22.7	-0.02197	-0.05066	-0.02014	-0.01038	-0.02014				-3.3667	-0.93933	-3.09021	-1.47217	-0.26611
-22.6	-0.0116	-0.04883	-0.0116	-0.01221	-0.02197				-3.34167	-0.93567	-3.06274	-1.47949	-0.26917
-22.5	-0.04578	-0.05005	-0.01343	-0.00732	-0.01709				-3.32825	-0.93689	-3.0542	-1.46423	-0.25879
-22.4	-0.00183	-0.04028	-0.0177	-0.00549	-0.01587				-3.31238	-0.92834	-3.03162	-1.45935	-0.26367
-22.3	-0.01892	-0.04272	-0.0177	-0.0061	-0.02319				-3.29529	-0.92529	-3.03711	-1.4563	-0.27344
-22.2	-0.0238	-0.04822	-0.0116	-0.00244	-0.00427				-3.27026	-0.91797	-3.00354	-1.44104	-0.2533
-22.1	-0.0061	-0.04639	-0.01587	-0.00427	-0.01099				-3.26599	-0.91431	-2.99561	-1.43921	-0.25269
-22	-0.01465	-0.03845	-0.01282	-0.00305	-0.01953				-3.24463	-0.92163	-2.98279	-1.43433	-0.25269
-21.9	-0.02869	-0.05859	-0.02625	-0.00549	-0.00916				-3.23303	-0.9082	-2.97485	-1.41296	-0.271
-21.8	-0.00244	-0.04944	-0.01526	-0.00366	-0.01526				-3.22388	-0.90393	-2.96387	-1.41785	-0.2478
-21.7	-0.03357	-0.03418	-0.0116	-0.00488	-0.02319				-3.19946	-0.89783	-2.93396	-1.41052	-0.24719
-21.6	-0.01221	-0.04578	-0.00732	-0.000610352	-0.00549				-3.18298	-0.89233	-2.9248	-1.39038	-0.24475
-21.5	-0.00977	-0.04089	-0.01099	0.00488	-0.0116				-3.17505	-0.88257	-2.93213	-1.39771	-0.25085
-21.4	-0.02136	-0.047	-0.01587	-0.0061	-0.01831				-3.1488	-0.87341	-2.90283	-1.39038	-0.24536
-21.3	-0.01709	-0.05737	-0.01526	0.00122	-0.0116				-3.1427	-0.87952	-2.86072	-1.38489	-0.23804
-21.2	-0.0177	-0.04944	-0.01892	-0.00977	-0.00916				-3.13538	-0.87769	-2.88574	-1.37939	-0.24658
-21.1	-0.01709	-0.05188	-0.02197	-0.00183	-0.0116				-3.09998	-0.86792	-2.86194	-1.36841	-0.24231
-21	-0.01953	-0.05371	-0.00977	-0.00916	-0.01343				-3.0835	-0.85327	-2.83386	-1.35742	-0.2301
-20.9	-0.00854	-0.03784	-0.01953	-0.00488	-0.01526				-3.08533	-0.85388	-2.83081	-1.3562	-0.23743
-20.8	-0.01221	-0.04089	-0.00732	-0.00488	-0.01465				-3.0658	-0.85754	-2.81555	-1.34521	-0.23926
-20.7	-0.0061	-0.04883	-0.01648	-0.00793	-0.01465				-3.03772	-0.84534	-2.79236	-1.34705	-0.23804
-20.6	-0.0116	-0.03967	-0.01709	-0.00366	-0.01892				-3.02551	-0.84534	-2.79358	-1.3446	-0.23621
-20.5	-0.01831	-0.03906	-0.01465	-0.00732	-0.01282				-3.02612	-0.84961	-2.771	-1.32263	-0.24536
-20.4	-0.0177	-0.04395	-0.02625	0.00732	-0.00854				-2.99683	-0.83923	-2.74841	-1.32446	-0.23682
-20.3	-0.00671	-0.04395	-0.02625	-0.00427	-0.02014				-2.98096	-0.83313	-2.75391	-1.31104	-0.23193
-20.2	-0.01221	-0.03662	-0.01953	-0.00549	-0.01648				-2.96997	-0.82092	-2.72522	-1.30981	-0.2417
-20.1	-0.01465	-0.04761	-0.01221	-0.00916	-0.02258				-2.94617	-0.83496	-2.72034	-1.30798	-0.2417
-20	-0.00916	-0.04333	-0.0116	0	-0.01953				-2.948	-0.82581	-2.7002	-1.29822	-0.22705
-19.9	-0.02075	-0.03357	-0.01587	-0.00793	-0.01099				-2.91504	-0.81909	-2.67151	-1.29089	-0.23376
-19.8	-0.0238	-0.047	-0.01404	0	-0.01526				-2.90405	-0.80505	-2.66235	-1.27686	-0.23743
-19.7	-0.0293	-0.04333	-0.00793	0.00244	-0.01526				-2.88574	-0.80139	-2.65442	-1.27319	-0.21851
-19.6	-0.0061	-0.04211	-0.01038	-0.00549	-0.00671				-2.85645	-0.7959	-2.6416	-1.26831	-0.23193
-19.5	-0.0177	-0.04761	-0.01648	0.00122	-0.0116				-2.83997	-0.79163	-2.63245	-1.26465	-0.24109
-19.4	-0.01221	-0.047	-0.01099	-0.00916	-0.02563				-2.84302	-0.79163	-2.61658	-1.24329	-0.22766
-19.3	-0.02075	-0.04028	-0.01465	-0.0061	-0.01038				-2.8363	-0.78125	-2.60193	-1.24023	-0.23438
-19.2	-0.01709	-0.047	-0.01953	-0.00549	-0.00732				-2.81311	-0.78735	-2.58179	-1.24146	-0.2124
-19.1	-0.00427	-0.03845	-0.0177	-0.00549	-0.01404				-2.80029	-0.76965	-2.55737	-1.22864	-0.22827
-19	-0.02625	-0.04089	-0.02319	0	-0.0116				-2.78137	-0.76843	-2.55371	-1.23596	-0.22705
-18.9	-0.00244	-0.03784	-0.01709	0.00427	-0.01404				-2.78625	-0.76538	-2.53296	-1.22375	-0.2179
-18.8	-0.00488	-0.03235	-0.01404	-0.00671	-0.01648				-2.75818	-0.75806	-2.53601	-1.21094	-0.224
-18.7	-0.02502	-0.0415	-0.0116	-0.00305	-0.01465				-2.73926	-0.75928	-2.51892	-1.1969	-0.21179
-18.6	-0.01099	-0.03296	-0.01648	-0.00183	-0.01648				-2.72888	-0.75378	-2.48718	-1.19873	-0.21362
-18.5	-0.0238	-0.02502	-0.00732	-0.00305	-0.01648				-2.71423	-0.75623	-2.47681	-1.19385	-0.22461
-18.4	-0.00916	-0.03479	-0.01709	0.00183	-0.00793				-2.70691	-0.75745	-2.47253	-1.18835	-0.22034
-18.3	-0.00732	-0.03357	-0.01038	-0.00366	-0.01526				-2.68921	-0.73303	-2.45117	-1.18042	-0.19714
-18.2	-0.0238	-0.0293	-0.01526	-0.00977	-0.00549				-2.66846	-0.73608	-2.43347	-1.17432	-0.22888
-18.1	-0.01221	-0.03845	-0.00366	-0.00183	-0.00732				-2.66235	-0.72632	-2.43469	-1.16211	-0.20691
-18	-0.01404	-0.02869	-0.00854	-0.01038	-0.0238				-2.63489	-0.72388	-2.40173	-1.15479	-0.20386
-17.9	-0.00549	-0.03845	-0.00854	-0.00427	-0.00793				-2.60925	-0.71228	-2.39807	-1.15723	-0.21851
-17.8	-0.02197	-0.04517	-0.01465	-0.00366	0.00122				-2.59705	-0.7074	-2.38037	-1.13708	-0.21484
-17.7	-0.01526	-0.03235	-0.01587	0.00427	-0.01587				-2.57629	-0.71594	-2.36755	-1.13464	-0.2002
-17.6	-0.01465	-0.03479	-0.01892	-0.000610352	-0.01221				-2.58118	-0.7019	-2.35962	-1.12793	-0.21362
-17.5	-0.01038	-0.03723	-0.00854	-0.00671	-0.00305				-2.54883	-0.70984	-2.35046	-1.11694	-0.20691
-17.4	-0.00427	-0.02686	-0.01953	-0.00305	-0.01099				-2.55005	-0.69824	-2.33582	-1.11084	-0.20508
-17.3	-0.01709	-0.04761	-0.02136	0.00122	-0.0116				-2.52319	-0.69824	-2.31323	-1.10107	-0.20203
-17.2	-0.00671	-0.03845	-0.01404	-0.00549	-0.01465				-2.50732	-0.69336	-2.30835	-1.09497	-0.19653
-17.1	-0.01221	-0.04028	-0.01038	-0.00732	-0.01465				-2.4939	-0.68481	-2.29492	-1.09192	-0.19714
-17	-0.01404	-0.03235	-0.01221	-0.00122	-0.00671				-2.48596	-0.67505	-2.27905	-1.09436	-0.19714
-16.9	-0.0293	-0.02991	-0.01526	0.000610352	-0.00671				-2.47681	-0.67749	-2.26685	-1.08643	-0.19409
-16.8	-0.01892	-0.02747	-0.01587	0.000610352	-0.0116				-2.45178	-0.66345	-2.23999	-1.07117	-0.20081
-16.7	-0.01709	-0.02991	-0.01526	0.000610352	-0.00854				-2.43408	-0.66345	-2.22046	-1.06384	-0.18799
-16.6	-0.00793	-0.02686	-0.01404	-0.00549	-0.0061				-2.40601	-0.67383	-2.20886	-1.05713	-0.20264
-16.5	-0.00977	-0.03784	-0.0116	0	-0.02319				-2.40723	-0.65186	-2.20276	-1.0498	-0.18188
-16.4	-0.01831	-0.03052	-0.00854	0	-0.01282				-2.39746	-0.64514	-2.18933	-1.05957	-0.18982
-16.3	-0.00916	-0.03235	-0.01404	-0.00366	-0.01709				-2.36755	-0.65063	-2.18506	-1.04126	-0.18677
-16.2	-0.01343	-0.0293	-0.00916	-0.00427	-0.000610352				-2.36084	-0.6488	-2.15637	-1.02905	-0.18005
-16.1	-0.00916	-0.03235	-0.01038	-0.000610352	-0.01831				-2.34619	-0.64331	-2.13379	-1.02173	-0.19165
-16	-0.01465	-0.02075	-0.0177	-0.000610352	-0.0238				-2.32788	-0.63721	-2.1228	-1.0144	-0.17822
-15.9	-0.01221	-0.03906	-0.00977	0.000610352	-0.00549				-2.31323	-0.61646	-2.10693	-1.01013	-0.19348
-15.8	-0.02563	-0.03418	-0.01404	-0.00732	-0.01404				-2.30408	-0.62012	-2.1106	-1.00586	-0.18494
-15.7	-0.0177	-0.02747	0.00488	0	-0.0061				-2.2876	-0.61951	-2.09045	-0.99426	-0.18677
-15.6	-0.00427	-0.03601	-0.00244	-0.00977	-0.00732				-2.25159	-0.61035	-2.08435	-0.98999	-0.18372
-15.5	-0.02014	-0.02136	-0.01099	-0.00183	-0.01343				-2.24609	-0.62012	-2.06299	-0.97839	-0.18616
-15.4	-0.01038	-0.03235	-0.00488	-0.00366	-0.01099				-2.23633	-0.60852	-2.04224	-0.97656	-0.17761
-15.3	0.00427	-0.02625	-0.00183	-0.00244	-0.00671				-2.22046	-0.60242	-2.03796	-0.96436	-0.18127
-15.2	-0.02075	-0.02502	-0.0061	-0.00366	-0.00122				-2.20032	-0.59814	-2.01904	-0.95947	-0.18433
-15.1	-0.00305	-0.02686	-0.00671	-0.00183	-0.00671				-2.18811	-0.58533	-1.99341	-0.95459	-0.17822
-15	-0.00732	-0.02502	-0.02014	-0.00732	-0.00427				-2.18018	-0.58594	-1.99829	-0.94055	-0.17456
-14.9	0.00305	-0.02319	-0.00977	-0.00427	-0.00977				-2.15271	-0.58228	-1.98242	-0.95093	-0.18555
-14.8	-0.01343	-0.03357	-0.0061	-0.00305	-0.01221				-2.13196	-0.58716	-1.95007	-0.94482	-0.17761
-14.7	0	-0.0238	-0.00732	-0.00916	0.00488				-2.1167	-0.57983	-1.95068	-0.93018	-0.16541
-14.6	-0.01343	-0.02991	-0.00488	-0.00244	-0.01465				-2.1106	-0.5658	-1.94275	-0.92285	-0.16785
-14.5	-0.00854	-0.02502	-0.01465	0	-0.0061				-2.10571	-0.5658	-1.91223	-0.92834	-0.16785
-14.4	-0.00793	-0.02075	-0.000610352	-0.00916	-0.00427				-2.06726	-0.55786	-1.9043	-0.91248	-0.16541
-14.3	-0.01587	-0.03235	-0.01099	-0.000610352	-0.01465				-2.08008	-0.56458	-1.88293	-0.89783	-0.17273
-14.2	-0.02075	-0.03357	-0.00732	0.00427	-0.00183				-2.05139	-0.54688	-1.88171	-0.90088	-0.15747
-14.1	-0.0116	-0.03418	-0.00122	0.000610352	-0.000610352				-2.04102	-0.54138	-1.86462	-0.88501	-0.16663
-14	-0.01953	-0.04089	-0.01099	-0.000610352	-0.00793				-2.01721	-0.54138	-1.84814	-0.88928	-0.16418
-13.9	0	-0.02686	-0.00671	0.0061	-0.00854				-2.00378	-0.54077	-1.83105	-0.87585	-0.16174
-13.8	-0.01465	-0.03113	-0.00671	-0.00244	-0.0061				-1.99219	-0.52368	-1.81458	-0.85938	-0.15625
-13.7	-0.0177	-0.01892	-0.00916	-0.00916	-0.00732				-1.97388	-0.53162	-1.80664	-0.85938	-0.15625
-13.6	0.00244	-0.04517	-0.0061	0.00549	-0.0116				-1.95313	-0.52917	-1.78589	-0.8551	-0.15808
-13.5	-0.00916	-0.02747	-0.0061	0	0.000610352				-1.92688	-0.52673	-1.77856	-0.85083	-0.16724
-13.4	-0.01648	-0.01465	-0.01343	0.00183	-0.0061				-1.92566	-0.5249	-1.75537	-0.83862	-0.15991
-13.3	-0.00854	-0.03296	-0.00366	-0.00183	0.000610352				-1.90491	-0.50903	-1.74072	-0.83191	-0.16174
-13.2	0	-0.02014	-0.01343	0.0061	-0.00488				-1.90247	-0.49927	-1.74622	-0.83191	-0.15503
-13.1	-0.01465	-0.01831	-0.0061	-0.00183	-0.00916				-1.87561	-0.49866	-1.73767	-0.81604	-0.15747
-13	-0.0061	-0.0293	-0.0177	-0.00793	-0.01465				-1.87317	-0.50171	-1.70715	-0.80505	-0.15137
-12.9	0.01038	-0.02502	-0.01526	-0.00183	-0.00122				-1.85547	-0.49561	-1.70166	-0.79956	-0.14893
-12.8	-0.00732	-0.02563	0.00122	-0.00793	-0.00183				-1.83899	-0.4834	-1.66992	-0.79529	-0.15747
-12.7	-0.0061	-0.01831	-0.01526	0.00122	0.00916				-1.828	-0.48096	-1.66138	-0.79529	-0.15686
-12.6	0.00854	-0.01648	-0.00732	-0.000610352	-0.00977				-1.80237	-0.47729	-1.64429	-0.78125	-0.13855
-12.5	0.000610352	-0.02136	-0.00488	0.000610352	-0.00488				-1.7804	-0.48035	-1.62231	-0.77576	-0.14343
-12.4	-0.00916	-0.02625	-0.00916	0.00305	0.00671				-1.77612	-0.46265	-1.6217	-0.77393	-0.14893
-12.3	-0.0116	-0.01648	-0.01221	-0.00427	-0.01648				-1.76331	-0.46936	-1.61133	-0.76355	-0.14587
-12.2	0.0061	-0.01892	-0.00916	0.000610352	-0.00366				-1.74805	-0.46936	-1.58325	-0.76111	-0.13977
-12.1	-0.0061	-0.02563	-0.00244	-0.00488	0.00977				-1.72852	-0.45837	-1.5802	-0.75623	-0.14099
-12	-0.0061	-0.02502	-0.00671	0.00732	-0.01404				-1.72852	-0.45837	-1.56555	-0.74036	-0.13428
-11.9	-0.00244	-0.0061	-0.01526	0.00122	-0.000610352				-1.68762	-0.44617	-1.53992	-0.74341	-0.14038
-11.8	-0.01221	-0.01831	-0.00427	-0.0061	-0.00366				-1.67908	-0.45044	-1.52832	-0.73669	-0.13062
-11.7	-0.01282	-0.02319	-0.01465	0.00244	-0.00977				-1.6803	-0.44434	-1.52527	-0.72449	-0.13184
-11.6	-0.01038	-0.02502	-0.00549	-0.00183	0.00244				-1.64185	-0.4364	-1.53076	-0.72083	-0.13733
-11.5	-0.0116	-0.00671	0.01282	0.00916	-0.01404				-1.62354	-0.41992	-1.49719	-0.71228	-0.13489
-11.4	-0.00183	-0.02319	0.00244	0.00549	-0.00427				-1.61682	-0.43091	-1.49597	-0.7019	-0.12146
-11.3	0.00122	-0.01465	-0.00671	0.00488	0.00488				-1.60278	-0.42542	-1.46179	-0.7074	-0.14099
-11.2	-0.0061	-0.01282	-0.00793	0.0061	-0.00305				-1.58386	-0.40039	-1.45508	-0.68359	-0.12451
-11.1	0.00854	-0.01953	-0.00366	0.000610352	0.000610352				-1.57166	-0.41199	-1.43433	-0.67932	-0.12878
-11	-0.00732	-0.01892	0.000610352	-0.00183	-0.00916				-1.56128	-0.41992	-1.41602	-0.66406	-0.13306
-10.9	-0.00183	-0.01953	0.00305	0.00244	-0.0061				-1.53503	-0.40039	-1.41907	-0.66406	-0.1239
-10.8	-0.00183	-0.02136	-0.00366	0.00488	0.00305				-1.52283	-0.401	-1.38489	-0.65796	-0.12939
-10.7	-0.00916	-0.02014	-0.00977	0.00488	-0.0061				-1.50024	-0.3894	-1.37512	-0.64758	-0.12817
-10.6	-0.00122	-0.02502	-0.00122	0.00122	0.00427				-1.49963	-0.38086	-1.36963	-0.64026	-0.1178
-10.5	0.00183	-0.00732	-0.0116	-0.00366	-0.00549				-1.4679	-0.38086	-1.34094	-0.6488	-0.12024
-10.4	-0.01038	-0.01526	0.00183	0.00549	-0.01282				-1.45752	-0.3717	-1.34094	-0.63354	-0.12329
-10.3	0.00122	-0.01404	-0.00366	0.00732	-0.01038				-1.44592	-0.37292	-1.31897	-0.62195	-0.10803
-10.2	-0.00122	-0.01221	0.00305	0.00488	0.00488				-1.4386	-0.38208	-1.30676	-0.62073	-0.12024
-10.1	-0.0116	-0.01648	-0.0061	-0.000610352	0				-1.41174	-0.3717	-1.29395	-0.61218	-0.11108
-10	-0.00366	-0.02502	-0.00183	0.00244	-0.0061				-1.38245	-0.36011	-1.28479	-0.60364	-0.11414
-9.9	0.000610352	-0.01709	-0.0061	0.01526	0				-1.38977	-0.354	-1.25732	-0.59387	-0.10803
-9.8	-0.01465	-0.01404	0.00366	0.00122	0.01953				-1.38123	-0.36011	-1.25122	-0.59021	-0.11475
-9.7	-0.00977	-0.01587	-0.00244	-0.01038	-0.02197				-1.36414	-0.35339	-1.2439	-0.58411	-0.11414
-9.6	-0.00488	-0.01587	-0.00793	0.00366	-0.01587				-1.34521	-0.34363	-1.23352	-0.58655	-0.1123
-9.5	-0.00244	-0.01587	0.00305	-0.000610352	0.01099				-1.33179	-0.33142	-1.21582	-0.56152	-0.1062
-9.4	-0.00427	-0.01953	0.00427	-0.00122	0.00366				-1.31653	-0.31738	-1.19446	-0.56885	-0.10742
-9.3	-0.01892	-0.02075	0.00732	-0.000610352	-0.00488				-1.29578	-0.32532	-1.17615	-0.55176	-0.10803
-9.2	-0.00305	-0.01099	-0.01465	0.00122	-0.00122				-1.2793	-0.31799	-1.17432	-0.55054	-0.11414
-9.1	-0.00183	-0.01404	0.00183	-0.00122	-0.00244				-1.27197	-0.32471	-1.15479	-0.54138	-0.10925
-9	-0.01038	-0.01953	-0.00244	0.00183	0				-1.24573	-0.31128	-1.13892	-0.53162	-0.10498
-8.9	0.00244	-0.01648	0.00793	0.00427	0.0061				-1.23779	-0.30273	-1.13403	-0.52734	-0.09827
-8.8	0.00244	-0.0116	-0.00671	0.00244	-0.00488				-1.21338	-0.30579	-1.10352	-0.52185	-0.10071
-8.7	0	-0.01648	-0.00244	0.00488	-0.00427				-1.19751	-0.30396	-1.11023	-0.51208	-0.09521
-8.6	-0.00488	-0.02136	0.00549	0.0061	0.000610352				-1.19019	-0.29846	-1.07422	-0.50171	-0.09888
-8.5	-0.01648	-0.0177	-0.0061	0.00244	-0.00366				-1.17249	-0.28503	-1.07056	-0.50232	-0.08911
-8.4	0.0293	-0.0061	-0.00549	0.00244	-0.01282				-1.14685	-0.2832	-1.04736	-0.495	-0.09827
-8.3	0.01282	-0.00549	0.00244	0.00183	-0.00916				-1.14014	-0.28809	-1.03394	-0.49011	-0.08545
-8.2	-0.01038	-0.01343	-0.00854	0.00488	-0.00488				-1.11023	-0.27405	-1.026	-0.48584	-0.08789
-8.1	0.00244	-0.01099	0.01038	-0.00122	0.01099				-1.10962	-0.27039	-1.01501	-0.47791	-0.08057
-8	0.00244	-0.01587	-0.00671	0.0061	0				-1.09741	-0.27344	-0.99365	-0.4657	-0.09155
-7.9	-0.01587	-0.00916	-0.00366	0.00366	0.00183				-1.07666	-0.271	-0.98267	-0.45654	-0.08118
-7.8	0.01221	-0.00183	0.00427	0.00549	0.00549				-1.07422	-0.25208	-0.97656	-0.45654	-0.08911
-7.7	0.000610352	-0.01221	0.000610352	0	0.00183				-1.03333	-0.24292	-0.95581	-0.42969	-0.09094
-7.6	-0.00427	-0.00488	-0.000610352	0.00732	-0.00244				-1.01929	-0.25208	-0.9375	-0.43457	-0.08423
-7.5	0.00488	-0.01343	0.000610352	-0.0061	-0.000610352				-1.01501	-0.23987	-0.94055	-0.44067	-0.08423
-7.4	0.00305	-0.01404	0.00305	0.00427	0.000610352				-0.99365	-0.24475	-0.90393	-0.42419	-0.09277
-7.3	0.0061	-0.01465	0.00183	0.00549	-0.00244				-0.98328	-0.23376	-0.89233	-0.41565	-0.07629
-7.2	0.00488	-0.01648	-0.00916	0.00183	-0.00977				-0.97473	-0.22705	-0.8844	-0.40405	-0.0824
-7.1	-0.00488	-0.01709	-0.00122	0.00183	0.00488				-0.96008	-0.21667	-0.8728	-0.39429	-0.08057
-7	0.00427	-0.01038	0.00427	0.00183	-0.00427				-0.9491	-0.22034	-0.85693	-0.39124	-0.08362
-6.9	0.02014	-0.01221	0.00732	0.00671	0.00427				-0.92041	-0.21606	-0.85388	-0.39429	-0.0769
-6.8	-0.01648	-0.02197	0.00305	0.00488	-0.00671				-0.92102	-0.21545	-0.82703	-0.37842	-0.07751
-6.7	0.00244	-0.0116	0.01038	0.00732	0.00549				-0.90332	-0.21362	-0.81482	-0.38757	-0.07813
-6.6	-0.00488	-0.00244	0.00305	0.00244	0.00488				-0.87036	-0.2124	-0.80872	-0.37292	-0.0824
-6.5	-0.00183	-0.01221	-0.00427	0.00183	-0.0061				-0.85999	-0.20142	-0.78857	-0.36194	-0.07446
-6.4	0.00488	-0.01526	0.00183	0.00427	-0.00427				-0.85327	-0.19653	-0.77942	-0.35645	-0.06897
-6.3	-0.0061	-0.01465	0.00244	0.01282	0.0116				-0.82642	-0.19226	-0.7666	-0.34851	-0.07629
-6.2	-0.01648	0.000610352	-0.00488	0.00427	-0.0061				-0.81543	-0.18311	-0.7428	-0.34607	-0.07141
-6.1	0.00854	-0.0061	0.00793	-0.00366	-0.00183				-0.802	-0.17517	-0.72571	-0.32837	-0.07019
-6	-0.00793	0.00122	0.0061	0.00732	0.01465				-0.78369	-0.17273	-0.70679	-0.32898	-0.05798
-5.9	-0.00122	-0.00916	-0.0116	-0.00427	0.00488				-0.75806	-0.16602	-0.69885	-0.32837	-0.06348
-5.8	-0.00793	-0.00427	-0.00916	0.00427	-0.00427				-0.75623	-0.16052	-0.68604	-0.30823	-0.06226
-5.7	0.00549	0	-0.00916	-0.00183	0.00122				-0.7428	-0.16663	-0.6665	-0.30762	-0.05798
-5.6	-0.00916	0.00305	0.000610352	0.00122	-0.00122				-0.7196	-0.14465	-0.65735	-0.30212	-0.05798
-5.5	0.00671	0	-0.01099	0.00122	-0.01221				-0.70313	-0.14893	-0.64331	-0.28809	-0.06958
-5.4	-0.0061	-0.00977	0.00366	0.00122	0.00305				-0.6842	-0.14832	-0.62134	-0.27954	-0.03723
-5.3	0.00244	-0.01587	0.00122	-0.00732	0.000610352				-0.68176	-0.13367	-0.61829	-0.27588	-0.05615
-5.2	0	-0.00427	-0.01099	0.00488	-0.000610352				-0.65796	-0.13489	-0.6073	-0.27161	-0.07019
-5.1	0.00244	-0.00488	0.00549	-0.00488	0.0061				-0.65186	-0.13062	-0.58594	-0.26062	-0.04883
-5	0	0.00732	0.00793	0.00732	-0.00183				-0.64026	-0.13062	-0.59448	-0.26123	-0.05493
-4.9	0	-0.01099	0.00488	0.00366	0.000610352				-0.62866	-0.12512	-0.57007	-0.2533	-0.05371
-4.8	0.00305	0.00671	-0.0061	0.0061	0.00549				-0.60791	-0.13062	-0.54016	-0.23315	-0.04578
-4.7	0.00427	0.00732	-0.00183	0.0116	0.00244				-0.59143	-0.11597	-0.53467	-0.23804	-0.05737
-4.6	-0.00305	-0.00793	-0.00183	0.00549	-0.01038				-0.55908	-0.10437	-0.52124	-0.22888	-0.04578
-4.5	0.01465	0.00488	0.00183	0.0061	-0.00183				-0.55054	-0.10742	-0.49683	-0.22583	-0.04456
-4.4	0.00916	0.0061	0.00366	0.00732	0.00305				-0.55115	-0.09094	-0.48584	-0.21057	-0.05615
-4.3	-0.00732	0.00366	0.00244	0.00488	-0.000610352				-0.52795	-0.10071	-0.48096	-0.21179	-0.04333
-4.2	0.0061	0.00244	0.00366	0.00244	0.00122				-0.50354	-0.08667	-0.45227	-0.19775	-0.03418
-4.1	0.01099	0.0061	0.01648	0.00122	0.000610352				-0.51025	-0.09766	-0.45288	-0.19287	-0.04333
-4	-0.00305	0.00549	0.0061	0.00732	-0.0061				-0.48584	-0.08118	-0.44983	-0.18127	-0.04395
-3.9	0.01831	0.00122	0.01465	-0.00549	0.00916				-0.45715	-0.0769	-0.40833	-0.18982	-0.04639
-3.8	0.00549	-0.00122	0.00488	0.00854	-0.00916				-0.44861	-0.08118	-0.39734	-0.17944	-0.03784
-3.7	-0.0061	0.00427	0.00793	0.01282	0.00427				-0.42358	-0.05676	-0.40283	-0.16357	-0.02686
-3.6	0.0061	-0.00122	-0.00427	0.00366	0.01465				-0.42358	-0.05676	-0.36133	-0.16357	-0.03479
-3.5	-0.00122	0.000610352	-0.00122	0.00793	0.00305				-0.39978	-0.04517	-0.354	-0.15991	-0.03845
-3.4	0.01221	-0.00366	0.00549	0.00916	0.00244				-0.38269	-0.05127	-0.35095	-0.15076	-0.03845
-3.3	0	0.00366	0.00427	0.000610352	0.000610352				-0.37537	-0.04944	-0.32898	-0.15076	-0.02869
-3.2	0.01038	0.00183	0.00671	0.00122	0.00244				-0.35278	-0.05554	-0.32166	-0.13855	-0.02686
-3.1	0.01709	0.00122	0.00183	0.000610352	0.00549				-0.32471	-0.04883	-0.29785	-0.12878	-0.02625
-3	-0.0061	0.01038	0.00427	0.00488	0.00793				-0.31372	-0.0177	-0.28564	-0.11658	-0.03418
-2.9	0.00854	0.00122	0.00427	0.00244	0.01038				-0.3064	-0.03479	-0.28809	-0.1123	-0.0293
-2.8	-0.00671	0.00732	-0.00488	-0.00183	0.00244				-0.29114	-0.0238	-0.26367	-0.10742	-0.02502
-2.7	0.00244	-0.00488	0.00854	0.00366	0.00977				-0.27161	-0.01953	-0.25269	-0.10559	-0.03906
-2.6	0.0177	-0.000610352	0.00793	0.00977	-0.00244				-0.25879	-0.0354	-0.23376	-0.08911	-0.02625
-2.5	0.00183	0.00732	0.000610352	0.00916	0.00732				-0.23682	-0.01526	-0.22583	-0.07813	-0.03052
-2.4	-0.000610352	0.00427	0.00732	0.00366	0.00122				-0.23438	-0.00916	-0.20935	-0.07629	-0.02808
-2.3	0.01526	0.00488	0.0061	-0.000610352	-0.00244				-0.20996	-0.000610352	-0.19409	-0.06592	-0.02563
-2.2	0.00305	0.00488	-0.00122	0.00671	0.00916				-0.18799	0.00488	-0.18372	-0.06409	-0.0177
-2.1	0.00854	0.00488	0.01282	0.00122	0.00427				-0.18372	0.01343	-0.16357	-0.0531	-0.02014
-2	0.02197	0.01404	0.00488	0.01526	-0.0061				-0.16174	0.00732	-0.14221	-0.05005	-0.01587
-1.9	0.00977	0.00977	0.01343	0.00488	0.00854				-0.14282	0.0177	-0.14099	-0.04456	-0.0061
-1.8	0.01465	0.01648	0.00916	0.00366	-0.00732				-0.1416	0.03174	-0.12573	-0.03113	-0.01465
-1.7	0.00977	0.00793	0.000610352	0.0116	0.01221				-0.11902	0.03906	-0.09399	-0.03174	-0.01465
-1.6	0.00122	0.01526	0.00793	0.0061	0.00732				-0.10071	0.02991	-0.09521	-0.01953	-0.00671
-1.5	0.00122	0.00793	0.00244	0.01221	-0.00488				-0.08423	0.03357	-0.07385	-0.01892	-0.01038
-1.4	0.00732	0.00916	0.01221	0.00122	0.00549				-0.06836	0.0415	-0.05127	-0.00427	-0.00488
-1.3	0.01404	0.01648	0.00366	-0.00305	0.01282				-0.05005	0.04089	-0.04944	-0.00244	-0.01099
-1.2	-0.00244	0.00977	0.00122	0.00305	0.00671				-0.03601	0.04517	-0.02319	0.01465	-0.00183
-1.1	0.00793	0.01404	0.00793	0.01099	0.00854				-0.03174	0.06409	-0.00854	0.00793	-0.00366
-1	-0.00732	0.00916	-0.000610352	0.00549	0.00488				-0.02136	0.06042	-0.01587	0.01831	0
-0.9	0.01038	0.00244	0.00916	0.00366	0.00183				0.01221	0.06348	0.01038	0.03113	0.00305
-0.8	0.01343	0.01099	0.00732	0.0061	-0.00427				0.02075	0.07507	0.02319	0.03357	-0.00671
-0.7	0.01282	0.00183	0.00366	0.00488	0.01282				0.03479	0.06592	0.03357	0.0354	-0.00244
-0.6	0.01343	0.01038	0.01221	0.00916	0.00488				0.05737	0.08179	0.05371	0.04578	0.000610352
-0.5	0.00732	0.00916	0.00305	0.0061	0.000610352				0.06409	0.0824	0.06409	0.05859	-0.0061
-0.4	0.00793	0.01099	0.00671	0.00244	0.01709				0.08545	0.08362	0.07507	0.06042	0.00854
-0.3	0.0238	0.01343	0.0177	0	-0.000610352				0.09216	0.09033	0.09216	0.07751	-0.00122
-0.2	0.00549	0.01343	0.01343	0.00488	-0.00183				0.11658	0.10315	0.10559	0.0769	0.00671
-0.1	0.00427	0.01465	0.00977	0.000610352	0.00854				0.13916	0.09277	0.11353	0.08057	-0.00122
0	0.00793	0.01526	0.00671	0.00427	0.00916				0.13794	0.10864	0.13428	0.09277	-0.00122
0.1	0.01648	0.01587	0.01648	-0.00488	0.00183				0.15747	0.11902	0.14893	0.09399	0.01099
0.2	-0.0061	0.02197	-0.000610352	0.00732	-0.00122				0.18127	0.11169	0.16235	0.10925	0.00854
0.3	0.00244	0.01587	0.00916	0.00793	0.00977				0.18677	0.12146	0.1825	0.1062	0.02014
0.4	0.01404	0.01465	0.00977	0.00671	0.00732				0.20081	0.12878	0.19897	0.12817	0.00854
0.5	0.00854	0.01953	0.00854	0.00977	0.00793				0.22888	0.13123	0.20447	0.12817	0.00977
0.6	0.0061	0.00793	0.0116	0.00244	0.01038				0.23804	0.13428	0.21057	0.13489	0.02319
0.7	0.00122	0.01953	0.00977	0.00916	0.0061				0.25208	0.13916	0.24475	0.13733	0.00977
0.8	0.00183	0.02136	0.00366	0.01282	0.00732				0.27283	0.14648	0.25024	0.14893	0.01953
0.9	0.00244	0.01343	0.00793	0.00488	0.00366				0.29114	0.14526	0.27222	0.15808	0.02502
1	0.01038	0.02502	0.01099	0.00916	0.00977				0.29785	0.14893	0.27527	0.16113	0.01831
1.1	0.01221	0.02136	0.00488	0.00488	0.00244				0.31616	0.15442	0.29114	0.16418	0.02075
1.2	0.00916	0.01831	0.01404	0.01221	0.01038				0.33386	0.16113	0.30884	0.17517	0.02625
1.3	0.02319	0.02869	0.000610352	0.00793	0.00488				0.34668	0.15869	0.32349	0.18433	0.02197
1.4	0.01526	0.01038	0.000610352	-0.00183	0.00427				0.36682	0.16968	0.33203	0.18188	0.02747
1.5	0.01282	0.01648	0.00916	0.01282	-0.00122				0.36682	0.17151	0.34912	0.2002	0.03052
1.6	0.01099	0.02747	0.01343	0.01343	0.00366				0.39551	0.18066	0.34668	0.20081	0.03723
1.7	0.00244	0.01831	0.00977	-0.00122	0.000610352				0.41199	0.18433	0.37903	0.21179	0.02808
1.8	0.0116	0.01648	0.00122	-0.000610352	0.00427				0.42419	0.18738	0.39307	0.21484	0.0354
1.9	0.01892	0.01038	0.01221	0.00732	0.01587				0.448	0.19226	0.39368	0.22583	0.03906
2	0	0.02197	0.00549	0.00671	0.00977				0.45837	0.19104	0.41504	0.23315	0.03296
2.1	0.02502	0.0116	0.01465	0.00793	0.00305				0.46631	0.21423	0.42969	0.23743	0.0354
2.2	0.00366	0.01282	0.00183	0.00244	0.01587				0.49561	0.22034	0.44739	0.2478	0.04272
2.3	-0.00183	0.01221	0.00488	0.00854	0.01465				0.50598	0.22217	0.46448	0.25635	0.0354
2.4	0.02563	0.01831	0.00732	0.00916	0.00549				0.52734	0.22217	0.47974	0.26611	0.03479
2.5	0.00732	0.02014	0.00549	0.01282	0.01648				0.54504	0.22888	0.48096	0.26855	0.03296
2.6	0.00366	0.02319	0.00122	-0.000610352	0.00549				0.56152	0.22949	0.50903	0.26978	0.04089
2.7	0.0116	0.02319	0.01038	0.01038	0.01465				0.57861	0.24658	0.50232	0.27283	0.03723
2.8	0.02563	0.03357	0.00671	0.00793	0.00427				0.57495	0.23743	0.54016	0.2887	0.04578
2.9	0.00732	0.02747	0.00549	0.00732	0.01465				0.60059	0.24414	0.53284	0.29846	0.03601
3	0.00488	0.03113	0.01526	0.00854	0.01526				0.61584	0.25635	0.5542	0.30701	0.04211
3.1	0.02197	0.02563	0.00549	0.00366	0.01404				0.63232	0.25452	0.58167	0.31372	0.05005
3.2	0.00793	0.0177	0.01282	0.00488	0.00671				0.65674	0.25391	0.57617	0.3186	0.04517
3.3	0.0116	0.03235	0.01099	0.00671	0.01221				0.6543	0.26978	0.59753	0.32349	0.04578
3.4	0.01526	0.03113	0.01343	0.00549	0.01953				0.67749	0.26672	0.60974	0.32654	0.04517
3.5	0.00732	0.01587	0.00732	0.01587	0.01709				0.69946	0.27222	0.61951	0.32288	0.06165
3.6	0.01282	0.02686	0.01404	0.00916	0.01038				0.71594	0.27161	0.64453	0.34607	0.04395
3.7	0.02014	0.03235	0.02258	0.00549	0.00854				0.73303	0.2832	0.65613	0.35278	0.05676
3.8	0.00977	0.02502	0.01709	0.00732	0.01343				0.75012	0.29968	0.67749	0.35095	0.06165
3.9	0.00549	0.02502	0.01282	0.00916	0.01038				0.75317	0.28992	0.69458	0.3595	0.05371
4	0.01892	0.0354	0.0061	0.01465	0.00916				0.76721	0.29968	0.6897	0.37598	0.05554
4.1	0.02075	0.02808	0.01526	0.00488	0.00427				0.78247	0.29968	0.71777	0.36987	0.06836
4.2	0.0116	0.02991	0.01892	0.00488	0.01221				0.80017	0.31189	0.73486	0.38635	0.05371
4.3	0.01099	0.0293	0.00977	0.00732	-0.00366				0.80444	0.31738	0.7373	0.39978	0.05737
4.4	0.0116	0.02258	0.01831	0.00671	0.01221				0.83191	0.32654	0.76294	0.39856	0.07019
4.5	0.01831	0.02502	0.00916	0.01038	0.01404				0.84717	0.32227	0.77209	0.4071	0.06104
4.6	0.02502	0.0293	0.00977	0.01221	0				0.85938	0.3302	0.77576	0.40405	0.05737
4.7	0.01038	0.02258	0.01038	0.00916	0.01709				0.87341	0.33203	0.78735	0.42297	0.06775
4.8	0.00671	0.03601	0.01892	0.00122	0.00854				0.89294	0.32898	0.82275	0.41626	0.07019
4.9	0.0238	0.01953	0.01587	0.01099	0.00977				0.89844	0.33752	0.83923	0.43274	0.06409
5	0.01709	0.02075	0.02136	0.00671	0.01831				0.92712	0.34668	0.83923	0.448	0.06653
5.1	0.00916	0.03113	0.01587	0.01221	0.01038				0.94788	0.35034	0.8551	0.45776	0.08301
5.2	0.01831	0.03174	-0.00183	0.01282	0.01465				0.95154	0.34912	0.88013	0.45776	0.07446
5.3	0.01099	0.03052	0.03662	0.01038	0.01221				0.96985	0.35706	0.8844	0.46143	0.07202
5.4	0.0177	0.02258	0.0238	0.0061	0.0116				0.98816	0.3595	0.88867	0.47913	0.07446
5.5	0.02319	0.02136	0.00854	0.01221	0.01526				0.99792	0.36621	0.90027	0.46936	0.0824
5.6	-0.000610352	0.02869	0.0238	0.00916	0.01038				1.026	0.39063	0.92346	0.48279	0.06958
5.7	0.02991	0.04089	0.02075	0.00854	0.00916				1.04187	0.3717	0.9436	0.5011	0.07996
5.8	0.02258	0.02319	0.01038	0.01404	0.01526				1.05286	0.37476	0.95764	0.49988	0.08179
5.9	0.01648	0.03479	0.02869	0.00549	0.0177				1.06873	0.39612	0.97229	0.49805	0.08728
6	0.0293	0.03296	0.02075	0.01343	0.01404				1.08154	0.38879	0.97656	0.50903	0.0885
6.1	0.01404	0.02747	0.01221	0.02075	0.01465				1.10413	0.39185	0.99426	0.51636	0.08179
6.2	0.01709	0.03906	0.01343	0.01221	0.00916				1.13831	0.41565	1.02905	0.53772	0.08362
6.3	0.01892	0.02747	0.01892	0.000610352	0.0116				1.12549	0.40344	1.01929	0.52856	0.09705
6.4	0.01221	0.02319	0.01099	0.00366	0.01282				1.14502	0.40588	1.02722	0.54199	0.08484
6.5	0.01648	0.04517	0.01343	0.00977	0.01221				1.16394	0.42053	1.05591	0.55542	0.09216
6.6	0.0238	0.03418	0.01343	0.00366	0.01221				1.16638	0.42297	1.07544	0.55664	0.08606
6.7	0.01892	0.03357	0.01709	0.01099	0.0061				1.20117	0.4248	1.07666	0.56335	0.09033
6.8	0.01099	0.0354	0.01221	0.00732	0.01099				1.21521	0.42664	1.10901	0.56213	0.09888
6.9	0.01099	0.03052	0.00793	0.01038	0.02808				1.22437	0.42603	1.13098	0.57556	0.09644
7	0.02319	0.03357	0.01221	0.00854	-0.01465				1.23779	0.43945	1.11694	0.58838	0.09155
7.1	0.00977	0.03845	0.01526	0.01038	-0.000610352				1.25671	0.43701	1.13464	0.58594	0.1123
7.2	0.01831	0.0354	0.00732	0.00916	0.02686				1.28174	0.44739	1.15173	0.59875	0.09766
7.3	0.01709	0.03784	0.01282	0.00549	0.01343				1.297	0.4425	1.16272	0.61279	0.09888
7.4	0.02075	0.04211	0.01831	0.01221	0.02563				1.3031	0.45349	1.17737	0.60486	0.10986
7.5	0.02136	0.03906	0.02319	0.01038	0.0238				1.31165	0.46753	1.203	0.61829	0.09827
7.6	0.01953	0.04333	0.01282	0.01038	0.0116				1.34094	0.47363	1.21094	0.62134	0.10559
7.7	0.01709	0.03784	0.01831	0.01404	0.01038				1.34705	0.47913	1.23047	0.63049	0.10864
7.8	0.02258	0.03967	0.0177	0.00732	0.02197				1.37024	0.48462	1.23169	0.64697	0.10559
7.9	0.01099	0.04822	0.02869	0.0061	0.01221				1.38489	0.48279	1.25244	0.64575	0.10864
8	0.01892	0.0415	0.01099	0.01526	0.02258				1.40076	0.49805	1.25732	0.65125	0.11108
8.1	0.03113	0.04822	0.02869	0.0177	0.0293				1.42517	0.49255	1.28479	0.66528	0.11292
8.2	0.04517	0.04272	0.01892	0.01526	0.00977				1.44287	0.50415	1.29272	0.67139	0.11353
8.3	-0.00854	0.0415	0.01831	0.00366	0.01953				1.44409	0.51392	1.30737	0.68481	0.11475
8.4	0.01099	0.04333	0.01892	0.00793	0.02075				1.45996	0.51514	1.32446	0.68726	0.11475
8.5	0.03113	0.05249	0.01892	0.00732	0.00732				1.47827	0.51331	1.34094	0.69031	0.11719
8.6	0.01709	0.04028	0.01526	0.00366	0.02014				1.49841	0.52002	1.36292	0.70557	0.13367
8.7	0.01892	0.04395	0.01709	0.01038	0.01404				1.50757	0.52185	1.36108	0.70862	0.12146
8.8	0.02075	0.03845	0.01953	0.00549	0.01648				1.5271	0.53284	1.37817	0.71228	0.12451
8.9	0.02014	0.04272	0.01709	0.01038	0.01221				1.54968	0.5365	1.39954	0.71838	0.12146
9	0.01038	0.04761	0.01892	0.01221	0.01648				1.54663	0.54016	1.39709	0.72876	0.12512
9.1	0.03174	0.0354	0.01465	0.01526	0.00793				1.59241	0.5365	1.42761	0.72998	0.13611
9.2	0.00854	0.0415	0.03174	0.00427	0.01465				1.59973	0.54749	1.43982	0.73608	0.13367
9.3	0.02808	0.04211	0.02014	0.00916	0.02075				1.60828	0.55176	1.45203	0.73608	0.13
9.4	0.02625	0.03967	0.00916	0.01038	0.01709				1.61011	0.55786	1.45874	0.76538	0.13245
9.5	0.01282	0.04333	0.0238	0.00977	0.01587				1.63147	0.56274	1.47766	0.7605	0.12939
9.6	0.03052	0.05188	0.00854	0.01038	0.01709				1.66138	0.56641	1.4917	0.76721	0.13245
9.7	0.01282	0.04578	0.02075	0.01526	0.0116				1.67603	0.5719	1.49841	0.77515	0.13611
9.8	0.0238	0.04761	0.0177	0.00366	0.01587				1.68274	0.58167	1.53137	0.78613	0.13733
9.9	0.01831	0.0415	0.0116	0.00549	0.01099				1.6925	0.58655	1.53687	0.79407	0.13062
10	0.01709	0.04883	0.02747	0.01099	0.02075				1.71997	0.59143	1.56128	0.802	0.13306
10.1	0.02563	0.04578	0.02686	0.01831	0.01953				1.73645	0.59875	1.56555	0.80566	0.13916
10.2	0.03174	0.0531	0.01953	0.00427	0.01465				1.75049	0.60486	1.57898	0.82214	0.13977
10.3	0.01099	0.04883	0.02014	0.00916	0.02197				1.77002	0.60242	1.59302	0.81482	0.13855
10.4	0.02014	0.04517	0.02502	0.00122	0.01526				1.78162	0.61707	1.61072	0.82581	0.15015
10.5	0.01526	0.05127	0.02563	0.00916	0.00977				1.79321	0.61462	1.60889	0.83557	0.13428
10.6	0.01709	0.05249	0.0238	0.0061	0.01465				1.80786	0.61646	1.6394	0.83679	0.14587
10.7	0.02625	0.04517	0.01892	0.01343	0.0177				1.83044	0.61584	1.64795	0.84534	0.13916
10.8	0.02502	0.04822	0.01526	0.00977	0.02258				1.84204	0.61584	1.65833	0.84473	0.14099
10.9	0.0177	0.03967	0.01953	0.00793	0.02075				1.86768	0.62927	1.67725	0.86426	0.14221
11	-0.000610352	0.04761	0.02075	0.01404	0.01526				1.87378	0.63354	1.69128	0.8783	0.15076
11.1	0.03235	0.05066	0.01892	0.01099	0.02808				1.88843	0.63171	1.70532	0.87219	0.14771
11.2	0.03113	0.05676	0.02136	0.0116	0.01831				1.90613	0.64514	1.72485	0.88623	0.13489
11.3	0.01953	0.05249	0.02502	0.01343	0.02625				1.92566	0.65796	1.72913	0.90393	0.16602
11.4	0.02563	0.03601	0.01526	0.01343	0.01709				1.92627	0.65552	1.73584	0.89783	0.17822
11.5	0.01526	0.04211	0.02502	0.01038	0.02014				1.96289	0.65918	1.75293	0.90149	0.13611
11.6	0.02075	0.06165	0.02075	0.01404	0.02747				1.96899	0.66711	1.7688	0.91125	0.15442
11.7	0.03906	0.0531	0.01221	0.01221	0.02563				1.99097	0.66833	1.7804	0.92468	0.16968
11.8	0.01038	0.04456	0.01526	0.00549	0.02258				2.01843	0.67871	1.8158	0.92651	0.15747
11.9	0.03418	0.06042	0.03052	0.01343	0.02075				2.01172	0.6781	1.82007	0.93506	0.16174
12	0.0177	0.06165	0.02625	0.01526	0.0238				2.03613	0.68298	1.82617	0.94543	0.1709
12.1	0.02869	0.05249	0.02258	0.01526	0.01709				2.04529	0.67749	1.85608	0.94482	0.15198
12.2	0.03845	0.05371	0.02563	0.02258	0.02014				2.06055	0.6897	1.87134	0.9613	0.17578
12.3	0.01465	0.06165	0.01709	0.01892	0.01892				2.09229	0.69519	1.875	0.96069	0.17395
12.4	0.02319	0.05005	0.03479	0.00793	0.01587				2.10938	0.70496	1.89697	0.97168	0.17761
12.5	0.03601	0.05676	0.02258	0.01465	0.01648				2.10938	0.71411	1.90491	0.979	0.17212
12.6	0.02319	0.06348	0.01953	0.01892	0.02136				2.13257	0.7135	1.91406	0.98022	0.177
12.7	0.02625	0.06653	0.02686	0.00916	0.02258				2.14661	0.71472	1.93787	0.98328	0.17151
12.8	0.01709	0.06348	0.03052	0.01587	0.01465				2.16675	0.72998	1.94702	0.98633	0.177
12.9	0.02502	0.05859	0.02197	0.00854	0.01892				2.18567	0.72388	1.97388	1.00769	0.17151
13	0.03418	0.0531	0.02625	0.01404	0.02258				2.19055	0.72327	1.98792	1.00952	0.17883
13.1	0.03052	0.05676	0.02319	0.00488	0.0177				2.22351	0.74402	1.98547	1.02478	0.18494
13.2	0.01831	0.05188	0.01953	-0.000610352	0.02319				2.23328	0.7373	2.00806	1.026	0.17578
13.3	0.01587	0.05554	0.01526	0.00549	0.01526				2.23938	0.75256	2.02148	1.03699	0.17029
13.4	0.02136	0.05371	0.0238	0.0061	0.01038				2.26746	0.75378	2.03552	1.04431	0.19104
13.5	0.03052	0.06226	0.01404	0.0061	0.02686				2.29187	0.74707	2.05627	1.04858	0.18494
13.6	0.01038	0.06836	0.02014	0.01038	0.02197				2.28149	0.75073	2.06299	1.05652	0.17456
13.7	0.03784	0.06714	0.03113	0.01221	0.0238				2.32056	0.76477	2.06177	1.06506	0.18738
13.8	0.01709	0.05676	0.02258	0.01099	0.02808				2.32727	0.76294	2.08679	1.07361	0.18433
13.9	0.01587	0.0647	0.03052	0.01038	0.02197				2.34497	0.77942	2.10327	1.0791	0.18188
14	0.04089	0.06531	0.03296	0.01099	0.01465				2.35291	0.77942	2.11182	1.10413	0.18982
14.1	0.03052	0.06165	0.0238	0.01343	0.02258				2.38098	0.7843	2.12341	1.09131	0.18982
14.2	0.03418	0.06653	0.03357	0.0177	0.01526				2.39624	0.79407	2.14417	1.09802	0.18616
14.3	0.0293	0.06714	0.02991	0.01526	0.02319				2.40356	0.79468	2.15332	1.10657	0.19226
14.4	0.02075	0.06409	0.03296	0.00916	0.02502				2.41394	0.78735	2.16125	1.10779	0.19531
14.5	0.03845	0.05859	0.02808	0.01465	0.01953				2.43042	0.8075	2.18994	1.12366	0.18982
14.6	0.03296	0.07507	0.03906	0.01465	0.01587				2.45056	0.81543	2.20459	1.12915	0.20203
14.7	0.01526	0.06775	0.02319	0.00977	0.02991				2.45789	0.80017	2.2229	1.13464	0.18738
14.8	0.01953	0.06592	0.02075	0.01404	0.02563				2.48352	0.82153	2.2229	1.14563	0.20264
14.9	0.02075	0.07935	0.03418	0.01465	0.02075				2.50183	0.83008	2.25037	1.1554	0.20874
15	0.02563	0.06531	0.02747	0.01831	0.03052				2.5116	0.8313	2.25281	1.16577	0.1947
15.1	0.0293	0.06226	0.02075	0.0116	0.02197				2.52869	0.83008	2.27234	1.16516	0.21423
15.2	0.01282	0.07202	0.01892	0.01648	0.02136				2.54395	0.83923	2.28088	1.17493	0.20264
15.3	0.03052	0.06348	0.02686	0.01099	0.03906				2.54639	0.8374	2.29614	1.17371	0.20142
15.4	0.01709	0.0647	0.02869	0.01221	0.02258				2.57141	0.8551	2.31201	1.19202	0.2124
15.5	0.0293	0.06653	0.03479	0.01282	0.01526				2.59216	0.85632	2.323	1.20483	0.21118
15.6	0.02258	0.07446	0.03357	0.01587	0.01648				2.60498	0.85205	2.33887	1.20239	0.20508
15.7	0.02075	0.06897	0.02686	0.01953	0.03113				2.61292	0.85999	2.35535	1.21643	0.2124
15.8	0.00671	0.0769	0.03601	0.01526	0.01343				2.62573	0.87158	2.37244	1.21826	0.21545
15.9	0.02563	0.07568	0.03052	0.01038	0.02075				2.64587	0.87952	2.37915	1.22742	0.21851
16	0.0238	0.07751	0.01648	0.01038	0.03296				2.67517	0.88135	2.38831	1.22925	0.22034
16.1	0.04333	0.07324	0.03296	0.0061	0.01953				2.70691	0.88501	2.41699	1.22986	0.23132
16.2	0.02319	0.0708	0.02625	0.01221	0.02319				2.71484	0.88989	2.42371	1.24817	0.22095
16.3	0.02563	0.07385	0.01892	0.0177	0.02625				2.73254	0.89905	2.44263	1.24695	0.22278
16.4	0.04089	0.0824	0.0354	0.02075	0.0238				2.74475	0.91187	2.453	1.27319	0.22766
16.5	0.03296	0.07996	0.03357	0.00916	0.02258				2.75452	0.90393	2.47803	1.27319	0.22034
16.6	0.02991	0.07507	0.03296	0.01343	0.02319				2.78381	0.90759	2.48291	1.27258	0.23315
16.7	0.02686	0.07202	0.03662	0.01343	0.02014				2.79358	0.90881	2.48779	1.27808	0.23132
16.8	0.03723	0.07202	0.03601	0.02075	0.02502				2.8009	0.90942	2.51831	1.28601	0.22339
16.9	0.04578	0.0769	0.03235	0.01221	0.01953				2.82104	0.92773	2.53479	1.30371	0.23132
17	0.01099	0.06836	0.02991	0.01343	0.02747				2.82898	0.93018	2.54822	1.30188	0.22827
17.1	0.0415	0.07202	0.0293	0.01343	0.03235				2.85706	0.94543	2.55798	1.31653	0.23987
17.2	0.04395	0.07935	0.02197	0.01099	0.02319				2.86743	0.94604	2.58118	1.31958	0.2417
17.3	0.02197	0.08179	0.02747	0.01465	0.02991				2.90283	0.94299	2.58179	1.32629	0.23193
17.4	0.0415	0.07202	0.03235	0.01465	0.02991				2.88879	0.93994	2.6062	1.33911	0.23071
17.5	0.03113	0.08179	0.02869	0.02014	0.0238				2.92236	0.94849	2.61902	1.34033	0.24231
17.6	0.0354	0.08484	0.03967	0.0177	0.03052				2.93152	0.96375	2.62085	1.34888	0.23804
17.7	0.02197	0.0708	0.03418	0.00793	0.02258				2.96326	0.96802	2.64343	1.35742	0.23254
17.8	0.03723	0.08545	0.02869	0.0116	0.01709				2.96326	0.97839	2.65442	1.37024	0.2301
17.9	0.03113	0.07996	0.03174	0.01404	0.03296				2.98279	0.98267	2.66296	1.3739	0.24597
18	0.02502	0.07446	0.03296	0.01587	0.02502				2.98767	0.97778	2.67578	1.38306	0.24475
18.1	0.04089	0.08972	0.02869	0.01282	0.03235				3.01453	0.98145	2.69897	1.39282	0.23621
18.2	0.0293	0.08606	0.03357	0.00916	0.02869				3.01575	0.98755	2.7063	1.3916	0.2478
18.3	0.03723	0.08789	0.0293	0.01709	0.02502				3.04077	0.99548	2.7356	1.40808	0.24658
18.4	0.02686	0.08423	0.03296	0.0177	0.02991				3.05603	0.99365	2.74536	1.41052	0.24902
18.5	0.03662	0.08179	0.03235	0.02258	0.03052				3.06763	0.99426	2.7533	1.41052	0.25574
18.6	0.04333	0.0824	0.03235	0.0116	0.03113				3.07922	1.00403	2.77283	1.42456	0.26123
18.7	0.04395	0.08789	0.03418	0.01587	0.03296				3.1134	1.01196	2.77527	1.427	0.25269
18.8	0.04028	0.09094	0.03479	0.01831	0.02563				3.1189	1.01379	2.80212	1.43188	0.25696
18.9	0.0238	0.08972	0.01953	0.01282	0.02808				3.12439	1.02356	2.81006	1.44714	0.26001
19	0.03723	0.07996	0.03418	0.01709	0.02625				3.14026	1.02783	2.82959	1.44226	0.25757
19.1	0.04333	0.07751	0.04333	0.01831	0.03235				3.16711	1.04004	2.84363	1.45996	0.25696
19.2	0.02686	0.08423	0.02747	0.01892	0.03296				3.18604	1.03149	2.85767	1.46729	0.24963
19.3	0.0238	0.09277	0.04028	0.01648	0.03052				3.19885	1.0614	2.87292	1.46606	0.27161
19.4	0.03662	0.07629	0.03357	0.01648	0.02563				3.22876	1.04492	2.88818	1.46912	0.26855
19.5	0.03479	0.08301	0.02136	0.02197	0.02808				3.2489	1.05164	2.90344	1.48193	0.26855
19.6	0.03906	0.08118	0.0293	0.01892	0.0354				3.25623	1.05652	2.91992	1.50146	0.26855
19.7	0.03784	0.08057	0.03113	0.01892	0.02014				3.27148	1.0675	2.92236	1.49475	0.2594
19.8	0.03418	0.10498	0.03235	0.01587	0.02991				3.2843	1.07117	2.92908	1.50391	0.26672
19.9	0.03906	0.0885	0.02869	0.02014	0.02808				3.29407	1.07971	2.95837	1.52039	0.26978
20	0.02747	0.08545	0.03052	0.01709	0.0238				3.31848	1.07605	2.97791	1.52405	0.26245
20.1	0.03845	0.09399	0.04028	0.00549	0.02869				3.33252	1.08704	2.98218	1.52832	0.2594
20.2	0.04028	0.09033	0.03052	0.01587	0.02991				3.35449	1.09131	2.97913	1.53137	0.27344
20.3	0.03113	0.09766	0.04028	0.01648	0.01709				3.36426	1.10413	3.0188	1.54785	0.26917
20.4	0.03601	0.09033	0.03662	0.00305	0.03052				3.38562	1.10291	3.02246	1.55151	0.27649
20.5	0.04395	0.09399	0.04089	0.01099	0.03479				3.40027	1.10535	3.04443	1.55701	0.2771
20.6	0.02869	0.09216	0.04517	0.01831	0.03479				3.41187	1.11023	3.0603	1.55884	0.28015
20.7	0.02747	0.09766	0.04211	0.01404	0.02808				3.42346	1.12244	3.06335	1.57349	0.27649
20.8	0.03723	0.0946	0.03479	0.01465	0.02502				3.45459	1.11694	3.07251	1.56982	0.27893
20.9	0.04028	0.09705	0.0354	0.01465	0.0293				3.47656	1.13159	3.08838	1.58142	0.28259
21	0.03662	0.09766	0.05005	0.0116	0.03906				3.47656	1.13159	3.12256	1.5918	0.29419
21.1	0.04517	0.09216	0.0354	0.00977	0.02319				3.50769	1.1377	3.12805	1.59363	0.28503
21.2	0.04272	0.09949	0.04761	0.00793	0.03357				3.52478	1.14014	3.14941	1.59973	0.28625
21.3	0.03235	0.09644	0.04456	0.01892	0.04211				3.52356	1.15967	3.15125	1.61682	0.28625
21.4	0.03845	0.09949	0.04028	0.01892	0.03357				3.55408	1.14929	3.18115	1.62048	0.29236
21.5	0.03479	0.09216	0.0415	0.01953	0.03479				3.57605	1.15845	3.18848	1.63513	0.29907
21.6	0.04639	0.0946	0.03967	0.02014	0.03052				3.58215	1.16516	3.19824	1.63452	0.29175
21.7	0.03845	0.0946	0.03662	0.00977	0.03357				3.61084	1.15662	3.20435	1.64795	0.29175
21.8	0.01282	0.09521	0.05005	0.0177	0.03906				3.62488	1.16943	3.23242	1.65527	0.29114
21.9	0.03296	0.09521	0.0293	0.01709	0.03906				3.6261	1.17371	3.2373	1.66321	0.29541
22	0.03479	0.09705	0.0415	0.02258	0.03235				3.64807	1.18042	3.25256	1.68213	0.30273
22.1	0.04517	0.09216	0.05127	0.01709	0.02502				3.65967	1.18591	3.27209	1.6748	0.29358
22.2	0.03418	0.09277	0.02808	0.01404	0.02563				3.66028	1.18835	3.28003	1.68518	0.30029
22.3	0.04517	0.10132	0.03906	0.02197	0.0293				3.68652	1.19385	3.29956	1.70166	0.30518
22.4	0.03418	0.09888	0.0354	0.01587	0.03784				3.7085	1.20117	3.31787	1.70471	0.30029
22.5	0.02686	0.09521	0.03723	0.01892	0.02625				3.72681	1.20789	3.3075	1.71204	0.30518
22.6	0.047	0.10681	0.03723	0.01282	0.03418				3.7439	1.20972	3.3374	1.71753	0.30884
22.7	0.03967	0.09827	0.03479	0.01953	0.04272				3.76648	1.21399	3.34595	1.73035	0.31494
22.8	0.04089	0.10193	0.0354	0.01953	0.02625				3.78357	1.21887	3.35327	1.73157	0.30762
22.9	0.04761	0.10864	0.03967	0.01831	0.03113				3.80432	1.22681	3.37891	1.72791	0.31494
23	0.02747	0.1001	0.03723	0.01282	0.03967				3.80554	1.22803	3.39722	1.74011	0.31555
23.1	0.04395	0.10315	0.03967	0.01404	0.03113				3.83728	1.23901	3.39844	1.74377	0.30457
23.2	0.03845	0.10498	0.04089	0.02075	0.03052				3.85864	1.24268	3.4375	1.74927	0.32288
23.3	0.02808	0.10986	0.04089	0.00549	0.03906				3.84277	1.25366	3.44482	1.76025	0.31189
23.4	0.05188	0.10315	0.03906	0.01221	0.02991				3.88306	1.2561	3.45337	1.77002	0.31189
23.5	0.03296	0.10071	0.03784	0.0293	0.03296				3.90991	1.2616	3.47107	1.77795	0.31494
23.6	0.0415	0.1001	0.04822	0.00732	0.02563				3.90991	1.2677	3.49548	1.79749	0.32227
23.7	0.04211	0.09949	0.03052	0.02014	0.03845				3.92517	1.27625	3.49915	1.79932	0.31738
23.8	0.02991	0.10254	0.04089	0.02075	0.0415				3.92761	1.27136	3.51196	1.79871	0.31677
23.9	0.03662	0.10742	0.03967	0.00732	0.02869				3.9447	1.28296	3.52417	1.8042	0.32166
24	0.04089	0.10315	0.04272	0.01587	0.03906				3.96545	1.27869	3.55042	1.81885	0.32166
24.1	0.04578	0.1178	0.05005	0.02625	0.03235				3.98193	1.29089	3.5376	1.828	0.31921
24.2	0.03845	0.10925	0.04395	0.01282	0.03052				4.00024	1.29944	3.56506	1.82922	0.33875
24.3	0.04639	0.11902	0.03479	0.0293	0.04089				4.01978	1.29822	3.57544	1.83228	0.32043
24.4	0.03967	0.11292	0.03662	0.01953	0.03357				4.0332	1.31165	3.59009	1.84509	0.33447
24.5	0.04333	0.1001	0.0531	0.01709	0.0354				4.06311	1.31409	3.61023	1.8512	0.3363
24.6	0.04089	0.11536	0.04089	0.00916	0.04944				4.07471	1.29944	3.63159	1.85486	0.33691
24.7	0.03662	0.1062	0.02502	0.02136	0.03113				4.08508	1.31958	3.6438	1.87012	0.33264
24.8	0.01709	0.12268	0.03601	0.02197	0.03296				4.10278	1.33301	3.65051	1.87317	0.3418
24.9	0.05554	0.10315	0.04211	0.0177	0.04456				4.12048	1.32263	3.67737	1.88538	0.33447
25	0.05493	0.11292	0.04517	0.02258	0.02869				4.13086	1.32935	3.67188	1.8866	0.35522
25.1	0.02747	0.11841	0.05188	0.02014	0.03113				4.14368	1.3446	3.69446	1.89575	0.33875
25.2	0.04822	0.11169	0.04089	0.01709	0.02686				4.16382	1.34277	3.71094	1.91528	0.34119
25.3	0.04028	0.12756	0.05005	0.01221	0.03235				4.18274	1.34521	3.7262	1.922	0.32654
25.4	0.03113	0.11841	0.05005	0.00977	0.03418				4.21631	1.35742	3.74329	1.91833	0.34119
25.5	0.05493	0.11414	0.04517	0.00916	0.0238				4.21143	1.35437	3.75671	1.92688	0.354
25.6	0.04822	0.11169	0.05127	0.01343	0.02747				4.23584	1.36047	3.76404	1.92993	0.33386
25.7	0.03052	0.10986	0.04211	0.01282	0.02808				4.23767	1.36414	3.7793	1.94214	0.34119
25.8	0.04761	0.11475	0.04333	0.01526	0.03723				4.25537	1.37634	3.80432	1.94824	0.34668
25.9	0.03967	0.10925	0.05066	0.01282	0.0293				4.2749	1.37146	3.80066	1.95435	0.34241
26	0.03418	0.10986	0.04761	0.02563	0.04333				4.2926	1.3855	3.84094	1.95007	0.34607
26.1	0.05737	0.11414	0.03357	0.02563	0.03418				4.30664	1.3855	3.84644	1.96106	0.35095
26.2	0.05066	0.10803	0.0415	0.02258	0.03967				4.34021	1.38672	3.85071	1.9696	0.33997
26.3	0.04639	0.10986	0.04578	0.01892	0.047				4.34814	1.38855	3.87451	1.97632	0.34973
26.4	0.0647	0.11475	0.0238	0.02258	0.03906				4.35364	1.4032	3.88	1.98853	0.34912
26.5	0.03113	0.12207	0.04028	0.02502	0.03967				4.36707	1.40503	3.90442	1.99707	0.35339
26.6	0.05127	0.12512	0.04822	0.02319	0.04089				4.37927	1.41357	3.9093	2.00378	0.36072
26.7	0.05615	0.11292	0.04456	0.01465	0.0354				4.40735	1.42334	3.92456	2.0105	0.35522
26.8	0.04456	0.11841	0.047	0.02197	0.03479				4.41711	1.42883	3.93188	2.02026	0.35217
26.9	0.04089	0.11597	0.03601	0.02808	0.03906				4.42444	1.43066	3.95691	2.03674	0.35217
27	0.04333	0.12939	0.04883	0.02686	0.04089				4.46411	1.42883	3.974	2.04102	0.36804
27.1	0.05615	0.12695	0.06409	0.01282	0.03662				4.4635	1.43982	3.98987	2.04712	0.36682
27.2	0.05005	0.12512	0.04761	0.01587	0.0293				4.4928	1.44348	4.00208	2.04468	0.36377
27.3	0.04517	0.12634	0.0531	0.01892	0.03357				4.50928	1.45752	4.00574	2.05627	0.35339
27.4	0.04517	0.11902	0.05493	0.01709	0.03479				4.51233	1.44958	4.03442	2.06421	0.36499
27.5	0.04517	0.12573	0.04883	0.01709	0.0354				4.53552	1.46667	4.04968	2.0874	0.35522
27.6	0.05554	0.13	0.04578	0.0177	0.03967				4.55078	1.47827	4.04602	2.08191	0.36804
27.7	0.06287	0.12268	0.03235	0.01465	0.04761				4.5636	1.45996	4.06738	2.07764	0.36133
27.8	0.04272	0.12451	0.04639	0.01465	0.03723				4.59106	1.4801	4.09546	2.08923	0.3656
27.9	0.04272	0.12756	0.05493	0.01648	0.03845				4.61731	1.47644	4.08264	2.11243	0.3833
28	0.04578	0.12512	0.04395	0.02563	0.04089				4.61792	1.47827	4.09729	2.10632	0.36438
28.1	0.05798	0.1239	0.05249	0.0238	0.03967				4.63867	1.48499	4.12781	2.11975	0.35522
28.2	0.04822	0.13062	0.047	0.01587	0.03784				4.6521	1.50269	4.12476	2.12402	0.39185
28.3	0.04883	0.13367	0.0592	0.02991	0.0415				4.66492	1.49414	4.16382	2.1344	0.38086
28.4	0.03967	0.12695	0.05005	0.02258	0.03967				4.69055	1.50574	4.16199	2.146	0.37354
28.5	0.05615	0.12817	0.04761	0.03113	0.03418				4.69421	1.5094	4.16504	2.15759	0.38696
28.6	0.04517	0.13184	0.05005	0.01465	0.03845				4.6991	1.51367	4.19617	2.15271	0.38452
28.7	0.04028	0.12817	0.04944	0.01587	0.04517				4.7229	1.52466	4.22058	2.17163	0.38025
28.8	0.04211	0.12695	0.04883	0.01892	0.03723				4.7522	1.53687	4.21753	2.16187	0.39429
28.9	0.04578	0.13123	0.06409	0.01953	0.04761				4.74854	1.52954	4.24194	2.17651	0.38879
29	0.04578	0.12451	0.04578	0.02014	0.047				4.76074	1.53503	4.26819	2.1875	0.3833
29.1	0.05066	0.1239	0.05249	0.02197	0.0354				4.79492	1.53931	4.26575	2.20215	0.39124
29.2	0.04089	0.12695	0.04761	0.01587	0.04211				4.80713	1.5387	4.28345	2.19421	0.39124
29.3	0.04517	0.1416	0.04517	0.01709	0.03357				4.83276	1.5564	4.29993	2.20398	0.38879
29.4	0.04272	0.13672	0.04578	0.01831	0.04211				4.84497	1.55762	4.30969	2.20642	0.39917
29.5	0.04761	0.13	0.05432	0.01831	0.05371				4.8468	1.55823	4.3219	2.21619	0.39124
29.6	0.05493	0.14709	0.05066	0.02197	0.04028				4.87366	1.57104	4.33105	2.22839	0.39673
29.7	0.05066	0.14099	0.05554	0.02686	0.04089				4.89502	1.56372	4.35364	2.23816	0.40344
29.8	0.05249	0.13184	0.04028	0.02258	0.0592				4.91699	1.58081	4.35852	2.23816	0.40222
29.9	0.0531	0.13794	0.05432	0.01831	0.05676				4.93408	1.58508	4.37927	2.24915	0.41382
30	0.05371	0.12756	0.06042	0.02808	0.03662				4.9408	1.59119	4.40063	2.25586	0.40466
30.1	0.0531	0.13184	0.04883	0.01953	0.04578				4.94934	1.5741	4.40613	2.26135	0.401
30.2	0.04211	0.14343	0.05432	0.02075	0.04578				4.97314	1.59729	4.42932	2.27112	0.42114
30.3	0.04761	0.13428	0.05737	0.01953	0.0415				4.98535	1.60583	4.44214	2.27905	0.4071
30.4	0.05554	0.14648	0.05676	0.0354	0.04089				5.01465	1.60217	4.45129	2.2937	0.40771
30.5	0.05371	0.13916	0.04944	0.01709	0.04089				5.02686	1.62109	4.46289	2.29736	0.4187
30.6	0.04883	0.13672	0.06348	0.02808	0.0415				5.02686	1.60828	4.49036	2.3114	0.40649
30.7	0.06226	0.13672	0.06165	0.0177	0.05188				5.05859	1.60828	4.48975	2.3114	0.42358
30.8	0.06775	0.14648	0.05432	0.02319	0.04578				5.07324	1.62231	4.49646	2.31689	0.41504
30.9	0.05066	0.14587	0.0592	0.02197	0.05493				5.09521	1.62842	4.52576	2.33765	0.40405
31	0.05798	0.14404	0.047	0.02625	0.04517				5.11902	1.63574	4.53552	2.3407	0.41504
31.1	0.06836	0.14954	0.0647	0.02197	0.04517				5.13428	1.64551	4.55627	2.33765	0.41809
31.2	0.04883	0.14648	0.05493	0.01587	0.05493				5.13428	1.63574	4.57031	2.35474	0.42664
31.3	0.05981	0.13184	0.06348	0.01343	0.05493				5.14587	1.65222	4.5636	2.35291	0.41565
31.4	0.06226	0.14343	0.05188	0.02319	0.02869				5.16113	1.64795	4.59595	2.37183	0.42725
31.5	0.04211	0.14404	0.05676	0.02197	0.04333				5.18921	1.64612	4.60266	2.37122	0.42236
31.6	0.05798	0.13428	0.05493	0.02686	0.04578				5.21667	1.65466	4.61243	2.38159	0.41992
31.7	0.0592	0.14343	0.05737	0.02197	0.04211				5.21057	1.66016	4.63257	2.38953	0.43152
31.8	0.04211	0.1416	0.05737	0.01526	0.04578				5.23621	1.67297	4.66309	2.38586	0.43274
31.9	0.05188	0.14771	0.06714	0.01831	0.04272				5.2533	1.67969	4.6582	2.39075	0.4303
32	0.06775	0.14709	0.0531	0.03357	0.03967				5.25818	1.67297	4.67896	2.40112	0.43701
32.1	0.05798	0.15442	0.05432	0.02502	0.05371				5.29053	1.67236	4.69482	2.41577	0.4364
32.2	0.04822	0.14893	0.05615	0.01465	0.04578				5.29724	1.68518	4.69543	2.42004	0.43823
32.3	0.04883	0.15625	0.06104	0.02502	0.04883				5.32898	1.69434	4.73022	2.42676	0.43213
32.4	0.06042	0.14893	0.06348	0.02014	0.047				5.33813	1.70471	4.73816	2.4353	0.43762
32.5	0.0531	0.15747	0.05798	0.01831	0.04761				5.35095	1.70166	4.75159	2.44995	0.44373
32.6	0.06409	0.15747	0.05249	0.01831	0.0354				5.37292	1.70166	4.75586	2.4469	0.43884
32.7	0.06287	0.15442	0.05798	0.01648	0.04272				5.39001	1.72241	4.79126	2.45117	0.43396
32.8	0.05493	0.1593	0.05798	0.01892	0.0531				5.401	1.72546	4.79797	2.46277	0.42908
32.9	0.05493	0.14587	0.05432	0.02075	0.04395				5.41626	1.72302	4.80469	2.47314	0.44556
33	0.05554	0.15808	0.05432	0.02258	0.0592				5.43762	1.7395	4.81689	2.48657	0.4425
33.1	0.07019	0.16174	0.05676	0.02136	0.04761				5.44739	1.73645	4.83765	2.48291	0.43945
33.2	0.04395	0.16113	0.06836	0.01831	0.04089				5.46387	1.7395	4.83887	2.50366	0.44861
33.3	0.05432	0.1593	0.047	0.01892	0.047				5.4834	1.74561	4.86389	2.49939	0.44617
33.4	0.05676	0.15747	0.06104	0.03113	0.05066				5.49438	1.73889	4.86816	2.51709	0.44617
33.5	0.03723	0.15198	0.0647	0.02319	0.04211				5.50781	1.75354	4.89319	2.52441	0.44617
33.6	0.05066	0.1532	0.07141	0.02686	0.04333				5.5304	1.76453	4.90356	2.5177	0.448
33.7	0.05432	0.15503	0.06592	0.02014	0.04089				5.55847	1.7627	4.90845	2.53418	0.45471
33.8	0.05005	0.16602	0.05493	0.0238	0.04028				5.55847	1.76941	4.92981	2.53296	0.44983
33.9	0.047	0.15625	0.05676	0.02319	0.04944				5.57068	1.7804	4.94507	2.547	0.4425
34	0.0592	0.1709	0.06165	0.01892	0.05005				5.5835	1.78467	4.96399	2.56409	0.47058
34.1	0.04883	0.15442	0.06165	0.01892	0.04272				5.62134	1.79016	4.96582	2.56592	0.45593
34.2	0.05005	0.15076	0.06897	0.01953	0.047				5.6311	1.79565	4.97681	2.56897	0.46143
34.3	0.06165	0.16296	0.05554	0.02991	0.05798				5.64697	1.79321	5.02075	2.57568	0.46082
34.4	0.04822	0.16663	0.06409	0.02136	0.03113				5.66711	1.81458	5.01831	2.5824	0.46326
34.5	0.05432	0.15991	0.06348	0.02502	0.05249				5.68542	1.81641	5.03601	2.59644	0.4541
34.6	0.05676	0.16479	0.06836	0.02197	0.05432				5.69946	1.81702	5.05188	2.59888	0.45837
34.7	0.0531	0.16235	0.06165	0.01221	0.05127				5.70984	1.82251	5.04822	2.60925	0.46692
34.8	0.05737	0.16052	0.05981	0.02014	0.05432				5.71167	1.82556	5.08667	2.61414	0.47363
34.9	0.06226	0.16174	0.0531	0.02563	0.047				5.73242	1.828	5.08972	2.62817	0.46936
35	0.04517	0.16357	0.05371	0.01892	0.03601				5.75562	1.83228	5.10254	2.6355	0.47302
35.1	0.05371	0.15808	0.05615	0.02502	0.04333				5.77087	1.83289	5.1123	2.63733	0.47058
35.2	0.05493	0.16846	0.05737	0.01892	0.04517				5.79163	1.84082	5.12573	2.64282	0.47058
35.3	0.04456	0.16785	0.05981	0.02075	0.04761				5.81238	1.84265	5.15808	2.65259	0.48828
35.4	0.05859	0.17517	0.06775	0.02319	0.03784				5.82397	1.85547	5.1709	2.6593	0.47241
35.5	0.04822	0.16174	0.06653	0.02747	0.04944				5.83191	1.85913	5.16907	2.66846	0.4718
35.6	0.04578	0.16052	0.07446	0.0238	0.03967				5.85815	1.87012	5.17334	2.67029	0.47302
35.7	0.06104	0.16296	0.06409	0.02075	0.05493				5.8667	1.86829	5.20081	2.67944	0.48218
35.8	0.06226	0.16724	0.07507	0.02747	0.047				5.89722	1.87927	5.20508	2.69104	0.48462
35.9	0.05981	0.17395	0.07446	0.01709	0.04639				5.90759	1.88782	5.22888	2.70325	0.48767
36	0.06531	0.15808	0.06836	0.02197	0.03906				5.92529	1.88904	5.25879	2.69409	0.47852
36.1	0.06226	0.17761	0.06226	0.02563	0.04089				5.94177	1.88721	5.25085	2.70325	0.48462
36.2	0.04089	0.16052	0.0708	0.02258	0.047				5.94116	1.89819	5.27466	2.7124	0.49011
36.3	0.05432	0.17395	0.07141	0.03113	0.03723				5.96924	1.91101	5.29053	2.72217	0.4895
36.4	0.06226	0.17273	0.06409	0.02014	0.04089				5.9729	1.91406	5.29419	2.72461	0.5011
36.5	0.04578	0.17456	0.06775	0.02991	0.04517				5.98816	1.92749	5.32288	2.7356	0.48035
36.6	0.06775	0.18555	0.06348	0.02319	0.0415				6.02356	1.91589	5.33081	2.74536	0.47974
36.7	0.05981	0.18188	0.0647	0.0238	0.04089				6.03577	1.93359	5.33508	2.75757	0.50293
36.8	0.03906	0.17578	0.06775	0.0177	0.04333				6.04431	1.93665	5.36804	2.76184	0.47913
36.9	0.05554	0.17761	0.06836	0.02808	0.04272				6.07361	1.94275	5.37354	2.76733	0.48706
37	0.04761	0.16846	0.07385	0.02869	0.05249				6.07971	1.94153	5.38025	2.77649	0.49988
37.1	0.05493	0.17456	0.07385	0.02319	0.05554				6.0907	1.95557	5.3833	2.79175	0.49561
37.2	0.06042	0.16968	0.06348	0.02869	0.04761				6.10596	1.96289	5.41687	2.79053	0.50232
37.3	0.06836	0.17761	0.07385	0.02319	0.04944				6.11389	1.96228	5.43335	2.80457	0.50476
37.4	0.06226	0.18127	0.06165	0.03174	0.05188				6.14136	1.97144	5.43945	2.80945	0.50049
37.5	0.07141	0.17761	0.06714	0.0238	0.04456				6.16394	1.96777	5.45776	2.8186	0.49805
37.6	0.0592	0.17883	0.06836	0.01831	0.0531				6.16455	1.97021	5.47241	2.82227	0.50171
37.7	0.06042	0.18311	0.08484	0.03418	0.03967				6.203	1.97449	5.48279	2.84058	0.50293
37.8	0.05859	0.17883	0.07019	0.02625	0.06287				6.19202	1.97327	5.5011	2.84302	0.50659
37.9	0.06592	0.1709	0.07385	0.02747	0.05066				6.23535	1.98303	5.50842	2.84607	0.49744
38	0.06836	0.17761	0.07385	0.02747	0.04578				6.23535	1.99585	5.52551	2.84424	0.50781
38.1	0.06348	0.17151	0.08179	0.01953	0.05188				6.25122	2.00012	5.54688	2.85889	0.51208
38.2	0.06042	0.16541	0.07813	0.02625	0.05066				6.27014	2.005	5.5542	2.86926	0.51758
38.3	0.05737	0.16602	0.0769	0.02625	0.05798				6.28235	2.00134	5.5719	2.87354	0.5127
38.4	0.06287	0.17334	0.06897	0.01831	0.05554				6.29639	2.02332	5.58655	2.89124	0.51392
38.5	0.06042	0.17517	0.07813	0.02991	0.0531				6.32751	2.02454	5.60486	2.88757	0.52551
38.6	0.07874	0.17944	0.0708	0.02014	0.04883				6.32141	2.01294	5.60181	2.89917	0.53162
38.7	0.05737	0.18005	0.07019	0.02502	0.05371				6.35864	2.02209	5.63293	2.90527	0.51086
38.8	0.0885	0.17822	0.07446	0.02869	0.05005				6.37024	2.03552	5.65002	2.91443	0.52612
38.9	0.05554	0.18127	0.07446	0.02808	0.04822				6.3855	2.05261	5.64819	2.93396	0.52246
39	0.06226	0.18127	0.06592	0.02502	0.05066				6.40442	2.05017	5.6665	2.93701	0.53406
39.1	0.08057	0.17822	0.07568	0.0293	0.05066				6.41663	2.06482	5.6842	2.94312	0.52612
39.2	0.0647	0.17334	0.0769	0.02075	0.0531				6.43494	2.05688	5.69275	2.95227	0.52917
39.3	0.05981	0.1825	0.07751	0.02563	0.05798				6.46484	2.06543	5.70496	2.95776	0.53406
39.4	0.07446	0.18433	0.09216	0.02258	0.05188				6.45874	2.06299	5.72754	2.95837	0.52917
39.5	0.07019	0.18066	0.0885	0.0293	0.04822				6.49048	2.07581	5.73975	2.96936	0.53894
39.6	0.07446	0.18127	0.07324	0.02869	0.05676				6.50452	2.08801	5.75134	2.97607	0.53406
39.7	0.08301	0.18311	0.07813	0.02319	0.05066				6.52588	2.08984	5.75989	2.98523	0.53528
39.8	0.06897	0.18433	0.07507	0.02625	0.06042				6.53381	2.08679	5.7843	2.99255	0.53772
39.9	0.0769	0.18555	0.08057	0.01709	0.04761				6.54541	2.08618	5.79956	3.00354	0.53406
40	0.07385	0.17456	0.08179	0.03235	0.04028				6.56006	2.08984	5.8075	3.00232	0.54077
40.1	0.06897	0.18799	0.07935	0.03906	0.05066				6.5863	2.09534	5.81421	3.00781	0.5426
40.2	0.06042	0.18677	0.08057	0.0238	0.06714				6.59485	2.10754	5.84595	3.0188	0.54443
40.3	0.05493	0.18311	0.08545	0.02197	0.04211				6.60828	2.11731	5.8429	3.01941	0.54199
40.4	0.05615	0.18799	0.08179	0.03174	0.0415				6.64429	2.11548	5.8606	3.04016	0.54016
40.5	0.05981	0.18433	0.08911	0.02502	0.05676				6.66687	2.13562	5.89172	3.05176	0.54749
40.6	0.06958	0.18494	0.07629	0.03418	0.047				6.67297	2.12708	5.89355	3.0542	0.54382
40.7	0.06104	0.18066	0.09216	0.03113	0.047				6.68213	2.13257	5.90942	3.06763	0.53955
40.8	0.06714	0.19104	0.08728	0.02686	0.0592				6.70288	2.13989	5.92407	3.07678	0.56213
40.9	0.06226	0.18433	0.08362	0.01831	0.05493				6.7395	2.14539	5.93445	3.07556	0.5603
41	0.06714	0.19409	0.08362	0.03113	0.05859				6.74377	2.15149	5.95154	3.08716	0.56091
41.1	0.06165	0.19714	0.08728	0.02014	0.05493				6.76453	2.146	5.95703	3.09204	0.55725
41.2	0.07629	0.19897	0.08545	0.02747	0.05188				6.76453	2.16797	5.97717	3.10669	0.55786
41.3	0.06653	0.19531	0.07385	0.02075	0.06104				6.78101	2.16003	5.98389	3.11035	0.55725
41.4	0.06775	0.1947	0.07385	0.01465	0.05676				6.80664	2.16553	5.99426	3.10669	0.56274
41.5	0.10376	0.20325	0.09277	0.03479	0.04944				6.81763	2.1759	6.01501	3.13477	0.56885
41.6	0.07019	0.19958	0.09033	0.0293	0.05188				6.82678	2.18018	6.03577	3.12317	0.56396
41.7	0.0531	0.19897	0.07935	0.03479	0.05066				6.83716	2.1814	6.05347	3.14209	0.55481
41.8	0.08972	0.20325	0.07813	0.02747	0.04517				6.87744	2.19543	6.06873	3.15186	0.57434
41.9	0.07019	0.20874	0.08057	0.02563	0.04639				6.87927	2.20215	6.09192	3.15002	0.56946
42	0.08057	0.21057	0.08057	0.02991	0.0592				6.88538	2.20337	6.08765	3.14941	0.57861
42.1	0.08728	0.20874	0.07996	0.03235	0.05432				6.92139	2.20337	6.11206	3.17078	0.58044
42.2	0.05249	0.20325	0.08118	0.02625	0.04456				6.94336	2.19604	6.12122	3.17383	0.56396
42.3	0.07935	0.21545	0.07813	0.02686	0.05676				6.94824	2.22046	6.14502	3.1842	0.57373
42.4	0.08362	0.20691	0.08362	0.02502	0.04395				6.97998	2.2229	6.14685	3.19275	0.57617
42.5	0.0592	0.2002	0.07996	0.03784	0.04761				6.97693	2.22778	6.15723	3.19336	0.56885
42.6	0.07446	0.21362	0.07141	0.03174	0.05981				6.9989	2.23083	6.17493	3.20801	0.57861
42.7	0.09399	0.2124	0.0769	0.0293	0.04578				7.00623	2.229	6.1908	3.20984	0.57617
42.8	0.04883	0.21118	0.07629	0.03235	0.05737				7.05017	2.24304	6.19934	3.20679	0.57312
42.9	0.07141	0.21118	0.0885	0.02747	0.05249				7.05627	2.23328	6.22375	3.23181	0.58472
43	0.07813	0.21057	0.08057	0.02625	0.04517				7.06604	2.25647	6.23596	3.24402	0.57983
43.1	0.06653	0.20752	0.08728	0.03113	0.0531				7.07947	2.25281	6.22986	3.23975	0.58838
43.2	0.06836	0.21423	0.08423	0.02319	0.04456				7.099	2.27112	6.26648	3.24951	0.59692
43.3	0.07202	0.20691	0.09399	0.02808	0.06287				7.12952	2.26196	6.26709	3.25867	0.57922
43.4	0.07874	0.21057	0.08667	0.03479	0.05737				7.146	2.276	6.29333	3.27026	0.59143
43.5	0.07202	0.2179	0.08423	0.03723	0.0531				7.16003	2.27844	6.30005	3.26965	0.59143
43.6	0.06714	0.21118	0.08789	0.03113	0.04517				7.16431	2.29431	6.31653	3.26904	0.59143
43.7	0.05737	0.22156	0.08972	0.02991	0.07324				7.17468	2.30103	6.34216	3.28003	0.59753
43.8	0.09155	0.22278	0.09705	0.03357	0.06165				7.20337	2.30042	6.35864	3.29041	0.58899
43.9	0.07874	0.20142	0.08423	0.02808	0.0592				7.21375	2.30347	6.36719	3.29956	0.58716
44	0.05798	0.2124	0.08728	0.03296	0.06653				7.24121	2.31689	6.38184	3.31482	0.5957
44.1	0.07507	0.20447	0.09216	0.03296	0.06592				7.23389	2.323	6.39282	3.32275	0.60608
44.2	0.07507	0.21057	0.08789	0.0293	0.05005				7.26807	2.34863	6.41357	3.3313	0.59937
44.3	0.06348	0.21912	0.07629	0.03235	0.06531				7.27478	2.33215	6.43738	3.33313	0.60974
44.4	0.07507	0.2179	0.09338	0.03418	0.05615				7.31018	2.35291	6.44104	3.35266	0.60486
44.5	0.05493	0.22095	0.08545	0.02502	0.05188				7.31873	2.35657	6.44897	3.36914	0.62073
44.6	0.06226	0.21606	0.08057	0.0354	0.06165				7.34375	2.33948	6.47949	3.349	0.6073
44.7	0.06775	0.21118	0.08545	0.02319	0.05676				7.35779	2.36389	6.48376	3.38135	0.60364
44.8	0.06165	0.23376	0.08362	0.02686	0.05432				7.3645	2.36816	6.4978	3.38013	0.62683
44.9	0.08484	0.22827	0.0769	0.02136	0.05676				7.38525	2.37793	6.49719	3.37891	0.62317
45	0.05798	0.21301	0.0885	0.03174	0.05798				7.40234	2.37244	6.53381	3.38745	0.62134
45.1	0.07324	0.21118	0.08789	0.03052	0.06042				7.42554	2.38464	6.52039	3.39539	0.61951
45.2	0.08545	0.22156	0.08911	0.02319	0.05188				7.43042	2.38342	6.52039	3.40027	0.6134
45.3	0.0708	0.22766	0.08545	0.02747	0.05859				7.46338	2.40356	6.56067	3.41675	0.62012
45.4	0.0769	0.22766	0.08972	0.02991	0.05493				7.47559	2.40356	6.57837	3.42957	0.63293
45.5	0.08728	0.224	0.08789	0.02808	0.05798				7.49146	2.40784	6.59546	3.42224	0.61646
45.6	0.06409	0.22827	0.08606	0.03052	0.06042				7.49207	2.42554	6.59851	3.42407	0.60974
45.7	0.07446	0.224	0.0946	0.03418	0.05615				7.52197	2.41272	6.61194	3.43628	0.62744
45.8	0.0592	0.22339	0.09094	0.02808	0.05554				7.53967	2.43042	6.62781	3.44055	0.62927
45.9	0.0769	0.21912	0.09399	0.03296	0.05615				7.54822	2.44202	6.64551	3.45215	0.63049
46	0.06714	0.21912	0.09521	0.02686	0.05981				7.56897	2.45789	6.66138	3.46985	0.62927
46.1	0.07141	0.24109	0.09888	0.03357	0.06226				7.59644	2.44629	6.68091	3.479	0.62683
46.2	0.07446	0.22766	0.10315	0.03052	0.04761				7.60681	2.4469	6.69189	3.4845	0.62805
46.3	0.0824	0.22095	0.08911	0.04028	0.06348				7.62512	2.45239	6.69373	3.4845	0.63293
46.4	0.07629	0.22034	0.09033	0.02563	0.05859				7.62756	2.45361	6.72302	3.49609	0.63782
46.5	0.06775	0.22583	0.08789	0.04211	0.04578				7.63428	2.46094	6.73218	3.50525	0.62317
46.6	0.0885	0.224	0.09216	0.0354	0.05859				7.66602	2.47192	6.74011	3.51257	0.63293
46.7	0.07385	0.224	0.09766	0.03235	0.06165				7.68616	2.48108	6.75415	3.52051	0.64575
46.8	0.08057	0.23071	0.10803	0.03906	0.06531				7.70447	2.4707	6.77307	3.52356	0.63416
46.9	0.08118	0.23499	0.09094	0.02747	0.07324				7.72766	2.45911	6.78101	3.54553	0.64453
47	0.07019	0.23132	0.08423	0.04211	0.0647				7.73987	2.47681	6.78833	3.53516	0.64514
47.1	0.06836	0.23743	0.10925	0.03845	0.06226				7.76123	2.49268	6.82312	3.55164	0.64148
47.2	0.06897	0.23315	0.09827	0.04089	0.06714				7.76794	2.49573	6.8457	3.56445	0.64148
47.3	0.0769	0.23682	0.09521	0.03113	0.06226				7.80273	2.50061	6.85791	3.56201	0.65857
47.4	0.08484	0.23987	0.0885	0.0293	0.0647				7.81311	2.5177	6.86401	3.57605	0.65125
47.5	0.05554	0.23621	0.09155	0.02625	0.06287				7.82837	2.51221	6.86584	3.59436	0.65491
47.6	0.08179	0.23865	0.07996	0.02258	0.05798				7.82837	2.5177	6.89392	3.58887	0.66223
47.7	0.07996	0.24902	0.08057	0.03052	0.07019				7.86743	2.52075	6.91162	3.59802	0.66284
47.8	0.07019	0.23315	0.09644	0.03357	0.05676				7.8833	2.52686	6.91345	3.60901	0.66772
47.9	0.07996	0.25269	0.09583	0.02991	0.06836				7.89612	2.53113	6.95313	3.62305	0.66895
48	0.08423	0.24292	0.0946	0.03052	0.06165				7.90833	2.53418	6.95679	3.6322	0.66345
48.1	0.07751	0.2356	0.08911	0.03296	0.06042				7.92603	2.53357	6.96472	3.63892	0.67261
48.2	0.07935	0.24231	0.09399	0.02563	0.07019				7.95288	2.54028	6.99646	3.64685	0.67017
48.3	0.0647	0.24475	0.09827	0.04028	0.0647				7.95837	2.53784	7.00439	3.65967	0.66467
48.4	0.07019	0.24048	0.09827	0.0354	0.05859				7.99133	2.56042	7.00073	3.66089	0.67078
48.5	0.08423	0.25513	0.08667	0.04089	0.05859				8.0072	2.55981	7.02209	3.67493	0.67017
48.6	0.08362	0.24597	0.10193	0.02686	0.06287				8.02856	2.55737	7.03857	3.66821	0.672
48.7	0.07507	0.24597	0.09399	0.03784	0.05798				8.02246	2.56836	7.04956	3.67798	0.672
48.8	0.07019	0.26184	0.08423	0.03296	0.05981				8.03406	2.56042	7.07092	3.68347	0.6665
48.9	0.07751	0.25269	0.09888	0.03601	0.05798				8.08044	2.56409	7.07764	3.703	0.66772
49	0.06714	0.24597	0.09827	0.03662	0.06714				8.07617	2.57263	7.0929	3.69995	0.67688
49.1	0.08789	0.25574	0.1062	0.04333	0.04456				8.10425	2.5708	7.11853	3.70483	0.67261
49.2	0.07629	0.25757	0.1062	0.02991	0.05981				8.11523	2.58667	7.12097	3.71338	0.68298
49.3	0.08545	0.25757	0.09155	0.03235	0.06348				8.11584	2.58301	7.13562	3.73108	0.6781
49.4	0.08606	0.25635	0.09705	0.02747	0.06226				8.15735	2.58667	7.15088	3.72864	0.6842
49.5	0.08484	0.25574	0.09644	0.03235	0.06836				8.172	2.58667	7.16187	3.74023	0.68787
49.6	0.06836	0.25452	0.10925	0.03113	0.06531				8.1842	2.60742	7.17224	3.75854	0.69336
49.7	0.08179	0.26306	0.10193	0.02808	0.0592				8.18787	2.6001	7.19421	3.75122	0.6958
49.8	0.07874	0.24841	0.11169	0.03357	0.06897				8.2312	2.61841	7.21069	3.76404	0.69763
49.9	0.09644	0.25757	0.10437	0.02808	0.06531				8.24585	2.62939	7.22595	3.76831	0.69641
50	0.08545	0.2594	0.10742	0.03479	0.06409				8.26111	2.63062	7.2406	3.78052	0.69031
50.1	0.08118	0.25635	0.10376	0.03784	0.06287				8.26599	2.6416	7.26074	3.79028	0.69885
50.2	0.07507	0.2594	0.10681	0.0293	0.06775				8.29102	2.6355	7.26929	3.78296	0.70007
50.3	0.06042	0.24658	0.09521	0.0293	0.07385				8.29285	2.64709	7.27173	3.79517	0.69458
50.4	0.07446	0.25879	0.09827	0.03174	0.0708				8.32092	2.65686	7.29736	3.80737	0.6958
50.5	0.07935	0.2594	0.10071	0.03113	0.0647				8.34473	2.66113	7.30469	3.81287	0.7019
50.6	0.07202	0.26672	0.09644	0.03296	0.06409				8.349	2.66785	7.32483	3.80737	0.70435
50.7	0.07019	0.25757	0.1001	0.0293	0.06165				8.36975	2.67029	7.34131	3.82813	0.6897
50.8	0.07996	0.26306	0.10742	0.03052	0.06348				8.38257	2.66602	7.36023	3.83057	0.69641
50.9	0.08301	0.26733	0.11963	0.02869	0.05615				8.39722	2.67273	7.36572	3.85193	0.70557
51	0.07507	0.27039	0.10193	0.0354	0.07324				8.41858	2.68433	7.36816	3.8501	0.69702
51.1	0.08301	0.25635	0.10986	0.03357	0.06409				8.43689	2.68921	7.39197	3.84888	0.70251
51.2	0.07202	0.26489	0.09766	0.03662	0.06836				8.44727	2.69836	7.41638	3.86719	0.7074
51.3	0.07568	0.26855	0.09949	0.03845	0.07019				8.47473	2.7063	7.40784	3.87878	0.70801
51.4	0.08179	0.27161	0.1062	0.03723	0.05554				8.46985	2.7063	7.44019	3.8855	0.7074
51.5	0.08301	0.26733	0.10925	0.03296	0.06836				8.50769	2.72156	7.45483	3.90503	0.71045
51.6	0.08667	0.27039	0.11047	0.02502	0.06958				8.52661	2.72217	7.44812	3.90625	0.70435
51.7	0.07446	0.26245	0.09949	0.03845	0.06165				8.52417	2.72949	7.47742	3.91174	0.70923
51.8	0.06592	0.26855	0.10864	0.03784	0.0647				8.57178	2.73926	7.49268	3.92212	0.70496
51.9	0.07813	0.27832	0.10437	0.03479	0.06653				8.58032	2.74109	7.4884	3.92639	0.70435
52	0.07751	0.27527	0.10559	0.03601	0.06653				8.59009	2.73926	7.52869	3.93372	0.71533
52.1	0.0769	0.26794	0.10193	0.03174	0.06531				8.62488	2.73804	7.53479	3.94897	0.70679
52.2	0.07385	0.26733	0.11719	0.04211	0.06042				8.63464	2.74902	7.55005	3.9563	0.70862
52.3	0.07568	0.27039	0.11047	0.04333	0.06775				8.64502	2.76367	7.56897	3.96729	0.71045
52.4	0.0824	0.28015	0.09521	0.03906	0.06592				8.66455	2.76733	7.57935	3.97766	0.71411
52.5	0.08057	0.27222	0.10193	0.03479	0.0647				8.68042	2.76672	7.58484	3.98071	0.72021
52.6	0.07935	0.2771	0.09033	0.04456	0.06775				8.69812	2.771	7.60864	3.98804	0.72083
52.7	0.08545	0.28137	0.11169	0.03113	0.06714				8.71094	2.78259	7.62329	3.98376	0.71411
52.8	0.07996	0.29053	0.10803	0.03113	0.05981				8.72498	2.77588	7.63367	3.99963	0.71838
52.9	0.08545	0.27893	0.10437	0.03052	0.0647				8.7439	2.7771	7.64832	4.01855	0.72449
53	0.08911	0.28198	0.11353	0.04211	0.06287				8.77197	2.78687	7.64832	4.01855	0.72327
53.1	0.07446	0.28625	0.10681	0.03357	0.06897				8.77686	2.79785	7.68188	4.02893	0.72815
53.2	0.0885	0.27405	0.11108	0.03845	0.0708				8.81165	2.80273	7.68494	4.03259	0.72754
53.3	0.09766	0.28198	0.11108	0.03662	0.06836				8.82263	2.80273	7.69043	4.04541	0.72876
53.4	0.07019	0.28442	0.11169	0.03723	0.07935				8.83057	2.80762	7.72339	4.05579	0.72571
53.5	0.08179	0.27954	0.11475	0.04211	0.06226				8.84338	2.81189	7.72949	4.06677	0.73547
53.6	0.08423	0.28076	0.1178	0.03418	0.06714				8.87451	2.82166	7.72522	4.06555	0.72876
53.7	0.08179	0.27832	0.11963	0.047	0.06531				8.87146	2.81921	7.75391	4.06494	0.73425
53.8	0.07385	0.27527	0.1062	0.03662	0.07385				8.89526	2.82837	7.7533	4.0741	0.74951
53.9	0.08362	0.2832	0.10864	0.04272	0.06958				8.91602	2.83875	7.78381	4.07898	0.7373
54	0.08057	0.28259	0.10986	0.03601	0.0592				8.92578	2.83997	7.80212	4.09485	0.73669
54.1	0.08789	0.2832	0.1239	0.03479	0.07019				8.94592	2.85156	7.79785	4.09485	0.74646
54.2	0.07996	0.27893	0.11475	0.03723	0.07324				8.95203	2.85156	7.8241	4.09973	0.74158
54.3	0.06897	0.28442	0.11597	0.04089	0.07507				8.98804	2.85522	7.84851	4.11865	0.75256
54.4	0.07385	0.27466	0.11536	0.03479	0.08728				9.01672	2.86438	7.85645	4.12415	0.74341
54.5	0.08667	0.28503	0.12268	0.04211	0.08545				9.03564	2.86438	7.86255	4.14307	0.75256
54.6	0.07202	0.28931	0.11475	0.03235	0.06104				9.04358	2.86011	7.88879	4.13513	0.75928
54.7	0.08484	0.28015	0.11169	0.03113	0.07813				9.06433	2.86926	7.89978	4.15955	0.75256
54.8	0.09155	0.28442	0.11475	0.03906	0.07507				9.07532	2.86438	7.90771	4.15161	0.76538
54.9	0.09827	0.29236	0.11292	0.03052	0.07446				9.10034	2.88391	7.92603	4.16016	0.77393
55	0.09521	0.28198	0.11963	0.03723	0.07813				9.10217	2.89795	7.93945	4.16626	0.75439
55.1	0.08484	0.2832	0.11597	0.03967	0.0647				9.12903	2.89185	7.95715	4.18518	0.76538
55.2	0.08972	0.28809	0.14099	0.03418	0.07813				9.14734	2.89429	7.98462	4.19495	0.75623
55.3	0.10559	0.28992	0.12634	0.03723	0.0824				9.151	2.91199	7.99011	4.20898	0.76294
55.4	0.10132	0.28442	0.10193	0.03601	0.07019				9.17419	2.91443	7.99377	4.20227	0.77026
55.5	0.0824	0.2887	0.12756	0.04333	0.07507				9.19678	2.91626	8.0127	4.20288	0.77087
55.6	0.09705	0.28442	0.12146	0.03967	0.0769				9.20288	2.92664	8.02002	4.21692	0.76599
55.7	0.10376	0.29968	0.12268	0.03784	0.0708				9.22791	2.92847	8.02429	4.22607	0.77087
55.8	0.07507	0.2948	0.11963	0.03906	0.08179				9.24255	2.93335	8.05237	4.21875	0.77881
55.9	0.09888	0.29663	0.11719	0.04089	0.06897				9.27673	2.94556	8.08044	4.24194	0.75562
56	0.08545	0.30029	0.12329	0.03784	0.07813				9.27979	2.95288	8.08594	4.25232	0.77148
56.1	0.08423	0.29968	0.13	0.03845	0.08484				9.30359	2.96631	8.0896	4.25537	0.78003
56.2	0.09766	0.29968	0.12451	0.03662	0.0769				9.3103	2.95593	8.11096	4.26331	0.76477
56.3	0.08911	0.31372	0.13611	0.04395	0.06409				9.33777	2.96631	8.12073	4.28772	0.7782
56.4	0.0946	0.31067	0.11719	0.03967	0.07996				9.33167	2.98706	8.14209	4.28711	0.7843
56.5	0.08484	0.30884	0.13123	0.03296	0.07874				9.36462	2.98767	8.15491	4.28894	0.77148
56.6	0.09338	0.30151	0.13123	0.04272	0.06958				9.38049	2.98767	8.16895	4.28772	0.78857
56.7	0.09033	0.31128	0.13123	0.03601	0.08362				9.39148	2.99988	8.18542	4.30542	0.78491
56.8	0.10376	0.31494	0.11719	0.04395	0.0824				9.41223	3.00476	8.19885	4.31519	0.77942
56.9	0.08606	0.30518	0.13184	0.04028	0.07813				9.41833	3.00781	8.20007	4.32251	0.79895
57	0.09338	0.31128	0.12878	0.03052	0.0531				9.44458	3.00598	8.21106	4.33105	0.79102
57.1	0.09399	0.31128	0.11536	0.03845	0.08179				9.44824	3.02917	8.22815	4.32922	0.79163
57.2	0.09338	0.31616	0.13	0.03845	0.10315				9.47083	3.02551	8.2428	4.34082	0.79224
57.3	0.08728	0.30273	0.12817	0.03662	0.07019				9.47144	3.04382	8.25989	4.35486	0.79224
57.4	0.09705	0.31006	0.12451	0.04028	0.0708				9.48975	3.03772	8.27942	4.35425	0.78613
57.5	0.09888	0.30945	0.11902	0.0354	0.08545				9.50989	3.04565	8.28918	4.36462	0.79895
57.6	0.10315	0.30457	0.12512	0.03906	0.08301				9.52637	3.03772	8.31909	4.36951	0.7959
57.7	0.09827	0.3125	0.11963	0.04089	0.07996				9.54041	3.0542	8.32214	4.38477	0.79346
57.8	0.08728	0.30701	0.12878	0.04211	0.07935				9.56543	3.05847	8.32275	4.40491	0.80383
57.9	0.09033	0.31067	0.11597	0.03662	0.07507				9.57764	3.05908	8.35266	4.40002	0.79407
58	0.10071	0.30945	0.11963	0.04517	0.07507				9.60999	3.0603	8.38135	4.4104	0.80139
58.1	0.08728	0.31494	0.12756	0.05005	0.07568				9.62952	3.0603	8.37769	4.41711	0.80383
58.2	0.10681	0.31006	0.11475	0.04333	0.07324				9.62708	3.08533	8.40149	4.42932	0.80994
58.3	0.11292	0.30212	0.13245	0.03967	0.07996				9.63379	3.08594	8.41492	4.43115	0.79651
58.4	0.08728	0.30212	0.11963	0.04272	0.08728				9.66553	3.07251	8.42102	4.44763	0.81543
58.5	0.1001	0.30823	0.13184	0.04211	0.07324				9.6936	3.08716	8.44177	4.44458	0.802
58.6	0.10681	0.30457	0.13794	0.03967	0.07751				9.7052	3.09082	8.45276	4.45618	0.82642
58.7	0.09705	0.31372	0.12878	0.04089	0.09033				9.69299	3.09509	8.47656	4.46594	0.80383
58.8	0.09216	0.32043	0.12573	0.04211	0.08362				9.73877	3.1073	8.47839	4.4751	0.81116
58.9	0.11475	0.31616	0.13	0.04517	0.07874				9.74854	3.12134	8.51379	4.48486	0.82275
59	0.08545	0.3125	0.12634	0.04333	0.08301				9.75159	3.1134	8.51379	4.48792	0.82825
59.1	0.1123	0.32532	0.12573	0.03418	0.08728				9.776	3.13477	8.53943	4.48853	0.81604
59.2	0.10681	0.3125	0.13123	0.05066	0.08301				9.81384	3.14209	8.55164	4.50134	0.83008
59.3	0.09094	0.31616	0.12817	0.04211	0.07324				9.81873	3.14697	8.56445	4.50806	0.81055
59.4	0.10864	0.3241	0.12268	0.03967	0.06714				9.85107	3.1488	8.56689	4.51721	0.82336
59.5	0.10864	0.31982	0.13733	0.03845	0.07568				9.86328	3.15674	8.60352	4.52393	0.82214
59.6	0.10254	0.31799	0.13	0.04089	0.0769				9.8761	3.17566	8.59802	4.54407	0.81604
59.7	0.08728	0.32593	0.12451	0.05005	0.07446				9.88892	3.16589	8.61511	4.54163	0.82458
59.8	0.10986	0.32715	0.12634	0.04211	0.07751				9.91333	3.16956	8.63586	4.55078	0.82397
59.9	0.10315	0.32654	0.13245	0.04822	0.07751				9.92737	3.17505	8.64868	4.54956	0.82458
60	0.09338	0.32776	0.14038	0.04089	0.07813				9.95544	3.17078	8.6676	4.56787	0.82764
60.1	0.10864	0.32837	0.13428	0.04578	0.08057				9.96765	3.18848	8.68408	4.57153	0.84534
60.2	0.09644	0.33508	0.14221	0.04333	0.0885				9.98779	3.20435	8.68286	4.57886	0.84106
60.3	0.08545	0.33936	0.12817	0.04333	0.08362				9.98962	3.19702	8.70239	4.58862	0.83679
60.4	0.12024	0.33691	0.13733	0.04517	0.0824				10.0226	3.20313	8.7146	4.59412	0.85205
60.5	0.09705	0.3363	0.14038	0.04578	0.07629				10.025	3.21167	8.7323	4.60266	0.84412
60.6	0.08362	0.33997	0.13611	0.04578	0.08423				10.0549	3.22083	8.74939	4.61853	0.849
60.7	0.11414	0.34302	0.13855	0.04211	0.08423				10.0647	3.21167	8.76099	4.62524	0.85144
60.8	0.09277	0.33997	0.14038	0.04395	0.07324				10.0885	3.21533	8.76038	4.62585	0.85449
60.9	0.1001	0.34119	0.13306	0.047	0.08606				10.105	3.24097	8.79944	4.62646	0.85815
61	0.09155	0.34302	0.14099	0.04761	0.06775				10.1257	3.24341	8.80676	4.64478	0.85938
61.1	0.10803	0.33875	0.14038	0.047	0.07996				10.1373	3.22571	8.81104	4.63745	0.85083
61.2	0.0946	0.34607	0.14587	0.04211	0.08301				10.1648	3.24341	8.84033	4.65271	0.86304
61.3	0.10315	0.36133	0.13855	0.04028	0.06592				10.1837	3.26172	8.85498	4.67651	0.83984
61.4	0.09766	0.35156	0.13855	0.04333	0.07996				10.1947	3.27148	8.84644	4.67346	0.86121
61.5	0.10681	0.33936	0.15442	0.04883	0.07385				10.1971	3.25317	8.87817	4.67407	0.87341
61.6	0.11841	0.33508	0.15686	0.04089	0.07324				10.2319	3.2666	8.90503	4.6814	0.85999
61.7	0.11597	0.34851	0.13306	0.04883	0.07568				10.2496	3.26111	8.91174	4.69543	0.86609
61.8	0.10742	0.35278	0.13977	0.047	0.08606				10.2606	3.26355	8.90198	4.70276	0.87097
61.9	0.11414	0.35889	0.15198	0.04639	0.07568				10.2936	3.27454	8.92944	4.71741	0.85144
62	0.11108	0.34607	0.1416	0.04456	0.07202				10.2997	3.27393	8.94714	4.71863	0.86182
62.1	0.09766	0.34119	0.13672	0.04822	0.07019				10.3131	3.29529	8.96118	4.73022	0.87341
62.2	0.11353	0.34973	0.15259	0.04395	0.08057				10.3534	3.29285	8.97522	4.74854	0.87219
62.3	0.11292	0.3479	0.14771	0.04333	0.08057				10.3485	3.30872	8.98132	4.74365	0.86487
62.4	0.09888	0.35156	0.14404	0.04333	0.07568				10.3674	3.30994	8.98865	4.74426	0.8606
62.5	0.12329	0.33997	0.15137	0.04761	0.08179				10.3845	3.31848	9.01001	4.76501	0.8728
62.6	0.11047	0.35583	0.14465	0.04211	0.09277				10.3949	3.32275	9.03076	4.75769	0.8728
62.7	0.1001	0.35645	0.15442	0.04028	0.08606				10.4059	3.32947	9.0332	4.77356	0.86975
62.8	0.10681	0.34546	0.14893	0.04517	0.07629				10.4327	3.33557	9.04907	4.77905	0.87036
62.9	0.10498	0.35583	0.13855	0.03723	0.0769				10.4492	3.33374	9.07227	4.7937	0.87891
63	0.10376	0.36133	0.15747	0.04333	0.08179				10.4602	3.33435	9.07898	4.8053	0.87585
63.1	0.10925	0.36682	0.14893	0.04272	0.07141				10.4895	3.35388	9.09485	4.82239	0.87036
63.2	0.10315	0.35828	0.15259	0.03845	0.08179				10.5115	3.35022	9.10339	4.83276	0.88928
63.3	0.09583	0.36072	0.15442	0.04456	0.07751				10.5292	3.35815	9.11194	4.83887	0.87524
63.4	0.09399	0.3656	0.16846	0.04639	0.07813				10.5396	3.35083	9.1333	4.84863	0.88074
63.5	0.0946	0.35828	0.16235	0.04333	0.0824				10.5621	3.36792	9.15527	4.85352	0.89478
63.6	0.08911	0.35645	0.15747	0.04944	0.08423				10.567	3.37036	9.15344	4.85779	0.88562
63.7	0.10376	0.37231	0.15076	0.04456	0.07996				10.5884	3.40271	9.17542	4.86145	0.89722
63.8	0.1062	0.3656	0.16663	0.04578	0.08728				10.6171	3.38562	9.20837	4.88159	0.89355
63.9	0.10193	0.36499	0.16418	0.04761	0.07935				10.6329	3.39722	9.20715	4.89685	0.9021
64	0.0946	0.37048	0.1593	0.04822	0.07751				10.6598	3.40027	9.21631	4.88892	0.91492
64.1	0.10742	0.36499	0.16113	0.04517	0.09094				10.694	3.41003	9.22668	4.89441	0.90027
64.2	0.10925	0.37476	0.16174	0.04578	0.08179				10.6867	3.40454	9.24255	4.91211	0.89844
64.3	0.08545	0.36926	0.15625	0.04761	0.08606				10.705	3.41248	9.26697	4.90173	0.896
64.4	0.1123	0.37048	0.16602	0.03723	0.07996				10.733	3.42773	9.27246	4.91821	0.90942
64.5	0.09705	0.36926	0.16296	0.05737	0.08667				10.7501	3.42651	9.2865	4.92676	0.91309
64.6	0.07996	0.36987	0.16357	0.05066	0.08301				10.7776	3.42957	9.32617	4.94263	0.91064
64.7	0.11963	0.37231	0.16785	0.04517	0.0824				10.7922	3.43079	9.30969	4.94385	0.90271
64.8	0.10742	0.36804	0.16846	0.05432	0.07874				10.8118	3.43994	9.32861	4.94141	0.90637
64.9	0.09583	0.36499	0.16541	0.05005	0.07874				10.8368	3.44788	9.35486	4.95789	0.90088
65	0.10437	0.36072	0.1593	0.0531	0.08118				10.838	3.4491	9.37073	4.96033	0.91797
65.1	0.10681	0.37109	0.16602	0.04272	0.07874				10.8697	3.45459	9.37988	4.97009	0.92468
65.2	0.10254	0.37354	0.16296	0.04211	0.08179				10.8801	3.46069	9.3988	4.98962	0.92285
65.3	0.1123	0.37415	0.16602	0.05493	0.07751				10.8838	3.47046	9.40674	4.99512	0.92651
65.4	0.09583	0.38452	0.16663	0.04578	0.0824				10.9058	3.479	9.41956	5.00427	0.92896
65.5	0.11353	0.3717	0.16724	0.04211	0.0946				10.9369	3.47656	9.44031	5.02441	0.93384
65.6	0.10864	0.36743	0.18066	0.05432	0.08484				10.9485	3.48816	9.45068	5.01709	0.92773
65.7	0.10254	0.37354	0.16785	0.04578	0.07751				10.9485	3.48938	9.46472	5.01465	0.93079
65.8	0.10986	0.37537	0.15747	0.04822	0.09827				10.9821	3.48938	9.49097	5.04333	0.95093
65.9	0.11902	0.37415	0.16785	0.05066	0.08972				10.9888	3.49426	9.49219	5.06104	0.94177
66	0.10864	0.37598	0.14893	0.04089	0.08911				11.0181	3.50586	9.50867	5.06348	0.93689
66.1	0.10681	0.38513	0.16785	0.05249	0.08728				11.0413	3.4967	9.52759	5.0592	0.94604
66.2	0.11658	0.3717	0.17334	0.04395	0.08179				11.0382	3.51135	9.53003	5.07629	0.94727
66.3	0.10437	0.38513	0.17212	0.04395	0.0885				11.0523	3.5199	9.56116	5.07446	0.94055
66.4	0.11597	0.37048	0.17395	0.04761	0.07874				11.0797	3.52844	9.56543	5.08606	0.94604
66.5	0.10986	0.37781	0.16968	0.05249	0.08179				11.0968	3.53333	9.57825	5.09338	0.93994
66.6	0.12207	0.38208	0.17273	0.05371	0.10132				11.1053	3.53149	9.59412	5.0946	0.9491
66.7	0.11841	0.37964	0.17029	0.04822	0.0824				11.1121	3.54065	9.60327	5.12207	0.94482
66.8	0.11719	0.3894	0.17944	0.0531	0.08118				11.1444	3.55469	9.62891	5.11414	0.94543
66.9	0.10681	0.38635	0.17761	0.04333	0.08789				11.1621	3.55286	9.646	5.12268	0.93384
67	0.1178	0.38879	0.18921	0.04578	0.08179				11.1707	3.56506	9.63806	5.13062	0.92896
67.1	0.11047	0.39795	0.18677	0.047	0.0824				11.2067	3.57422	9.66248	5.13611	0.95764
67.2	0.10742	0.39734	0.17761	0.03723	0.09705				11.2268	3.56934	9.67529	5.14221	0.94116
67.3	0.09888	0.38269	0.18066	0.03967	0.09216				11.2354	3.58032	9.69604	5.1532	0.93872
67.4	0.12512	0.401	0.177	0.04211	0.08301				11.2543	3.59314	9.70459	5.16357	0.93872
67.5	0.11536	0.38696	0.18372	0.04211	0.09216				11.2787	3.58704	9.71619	5.17273	0.9552
67.6	0.12634	0.38818	0.18188	0.04395	0.08667				11.2946	3.59375	9.71863	5.18188	0.95032
67.7	0.12573	0.40588	0.18188	0.047	0.09155				11.2988	3.61023	9.74854	5.19775	0.96375
67.8	0.10132	0.40161	0.20081	0.04211	0.09338				11.3239	3.60596	9.75281	5.20874	0.96375
67.9	0.10864	0.37537	0.18127	0.04944	0.08972				11.3342	3.6084	9.77051	5.20203	0.95398
68	0.09644	0.38269	0.18188	0.05066	0.08301				11.3519	3.62	9.79065	5.20996	0.95337
68.1	0.10559	0.38208	0.18127	0.04456	0.09399				11.3648	3.62732	9.8114	5.22522	0.95886
68.2	0.13245	0.38513	0.18738	0.04944	0.09033				11.3751	3.63708	9.8175	5.23499	0.96069
68.3	0.10376	0.3772	0.18738	0.04578	0.09644				11.4111	3.64258	9.8291	5.23071	0.98083
68.4	0.10681	0.38452	0.18982	0.05859	0.09033				11.441	3.64746	9.84131	5.24536	0.96985
68.5	0.10254	0.38757	0.19531	0.05676	0.08667				11.4435	3.65784	9.86145	5.2655	0.97534
68.6	0.10376	0.39368	0.17517	0.05737	0.09033				11.4642	3.65295	9.88525	5.26062	0.98083
68.7	0.11841	0.39124	0.18616	0.05188	0.08911				11.4844	3.65417	9.88708	5.26489	0.98083
68.8	0.10925	0.39551	0.18066	0.04761	0.09521				11.4893	3.66333	9.89868	5.27649	0.98633
68.9	0.10559	0.40039	0.18066	0.04944	0.08362				11.4972	3.67798	9.9115	5.28076	0.98145
69	0.10132	0.39856	0.17944	0.05981	0.09888				11.5082	3.66516	9.92615	5.28564	0.98999
69.1	0.12512	0.40649	0.18066	0.04761	0.08728				11.5479	3.6792	9.93652	5.28625	0.98022
69.2	0.10254	0.40771	0.18555	0.047	0.09155				11.5448	3.68042	9.95239	5.30518	0.99365
69.3	0.10681	0.40955	0.18555	0.04883	0.09216				11.5765	3.68164	9.97559	5.31128	0.9967
69.4	0.10986	0.40527	0.18982	0.04456	0.09277				11.5906	3.69141	9.98352	5.3186	0.98633
69.5	0.1062	0.39917	0.18677	0.0531	0.09583				11.6077	3.69812	10.0195	5.33142	0.98816
69.6	0.11841	0.41382	0.18799	0.04089	0.09216				11.6321	3.69629	10.022	5.3418	0.99121
69.7	0.10376	0.43152	0.18982	0.05554	0.09399				11.6522	3.70911	10.0275	5.34119	0.98816
69.8	0.11475	0.39795	0.18372	0.05432	0.10193				11.662	3.70789	10.0458	5.35034	0.99243
69.9	0.12756	0.41016	0.18677	0.05859	0.09766				11.7004	3.71521	10.0586	5.35461	0.98145
70	0.11475	0.4187	0.19287	0.05066	0.10132				11.7011	3.72559	10.0678	5.36072	0.99121
70.1	0.11108	0.41321	0.18799	0.05676	0.09216				11.7364	3.71948	10.0824	5.37292	0.98389
70.2	0.11353	0.41016	0.19958	0.05127	0.09094				11.7212	3.73474	10.0952	5.36804	0.9845
70.3	0.11902	0.41504	0.19653	0.0531	0.08972				11.7584	3.73596	10.1209	5.39185	0.99487
70.4	0.1239	0.4071	0.19653	0.04761	0.09399				11.7639	3.72375	10.13	5.40405	0.9845
70.5	0.09399	0.41321	0.19348	0.04883	0.09277				11.7938	3.74146	10.1349	5.40222	1.00403
70.6	0.12207	0.42114	0.19409	0.05432	0.08728				11.795	3.75549	10.1459	5.40833	1.00281
70.7	0.1178	0.39734	0.20264	0.05127	0.0885				11.7932	3.75671	10.1746	5.42908	0.99426
70.8	0.1178	0.40649	0.20691	0.05127	0.08362				11.828	3.76831	10.1898	5.42908	1.01318
70.9	0.11963	0.42664	0.19775	0.04456	0.10437				11.8372	3.77258	10.2026	5.45044	1.00037
71	0.12512	0.41504	0.20081	0.05371	0.09155				11.8494	3.77197	10.2142	5.45715	0.99731
71.1	0.11475	0.41443	0.19409	0.04944	0.0824				11.8909	3.78906	10.2301	5.45593	1.00952
71.2	0.11719	0.41809	0.19287	0.05005	0.09644				11.8927	3.79578	10.2417	5.46204	1.01074
71.3	0.10376	0.42603	0.20264	0.0531	0.09277				11.9244	3.78174	10.2606	5.49744	0.99976
71.4	0.12878	0.41321	0.18555	0.04761	0.09705				11.9409	3.78357	10.2814	5.48767	1.00403
71.5	0.11963	0.41504	0.20447	0.04761	0.10864				11.9647	3.80066	10.2783	5.50232	1.01501
71.6	0.11597	0.41626	0.19531	0.05615	0.08423				11.9598	3.81653	10.2893	5.50293	1.01563
71.7	0.11963	0.41199	0.18677	0.05859	0.09888				11.9873	3.81042	10.2985	5.51147	1.01135
71.8	0.10986	0.41809	0.21484	0.05066	0.0946				12.0203	3.81836	10.3351	5.51697	1.01929
71.9	0.11353	0.4126	0.20752	0.05249	0.09338				12.0239	3.84155	10.3528	5.52124	1.0199
72	0.11902	0.42969	0.19531	0.05798	0.09705				12.0349	3.8324	10.3479	5.53284	1.02295
72.1	0.13123	0.4187	0.19775	0.05127	0.09644				12.0581	3.83301	10.3723	5.54504	1.03149
72.2	0.14465	0.42114	0.20325	0.0592	0.09399				12.077	3.82507	10.3937	5.53955	1.02661
72.3	0.12329	0.42542	0.20264	0.05371	0.10132				12.0807	3.83057	10.3961	5.54871	1.01624
72.4	0.1123	0.42236	0.19897	0.0531	0.09277				12.0892	3.84094	10.4187	5.56152	1.02478
72.5	0.11475	0.42542	0.19836	0.05554	0.09033				12.1088	3.84521	10.4285	5.5719	1.01257
72.6	0.11414	0.42236	0.20264	0.05554	0.09399				12.1271	3.85742	10.4419	5.58472	1.01563
72.7	0.11047	0.42419	0.19592	0.0647	0.09155				12.157	3.85742	10.4694	5.60364	1.0321
72.8	0.11414	0.43457	0.20874	0.04639	0.09277				12.1686	3.85986	10.4645	5.5896	1.02173
72.9	0.11597	0.44067	0.20874	0.04456	0.09216				12.1851	3.86475	10.4846	5.59631	1.0376
73	0.1062	0.43396	0.20691	0.05859	0.09827				12.1924	3.87634	10.5035	5.61584	1.03455
73.1	0.11963	0.42847	0.20264	0.05188	0.10193				12.2241	3.88916	10.4993	5.60913	1.04309
73.2	0.13611	0.42419	0.20508	0.04272	0.10437				12.2376	3.89221	10.5286	5.62561	1.03699
73.3	0.11414	0.42419	0.22278	0.05798	0.10193				12.2742	3.89587	10.5511	5.63721	1.03333
73.4	0.12024	0.42969	0.20813	0.06226	0.10742				12.2553	3.91846	10.5499	5.64941	1.03577
73.5	0.11597	0.43579	0.20813	0.05127	0.08728				12.29	3.91418	10.5658	5.65613	1.04431
73.6	0.13184	0.4364	0.22522	0.06165	0.12756				12.3029	3.92212	10.5908	5.65796	1.04614
73.7	0.12512	0.42053	0.21118	0.05798	0.10986				12.3071	3.93372	10.6006	5.65369	1.04736
73.8	0.11658	0.43213	0.22095	0.05737	0.08179				12.337	3.94165	10.6116	5.67261	1.04431
73.9	0.11902	0.42786	0.20874	0.06226	0.10437				12.3425	3.94287	10.6329	5.6665	1.05896
74	0.1062	0.43274	0.224	0.05554	0.10803				12.381	3.94104	10.6403	5.68359	1.05225
74.1	0.11658	0.43274	0.2179	0.05371	0.08789				12.395	3.94531	10.6696	5.69214	1.04431
74.2	0.11841	0.42542	0.2179	0.06042	0.10437				12.3962	3.95996	10.6671	5.69824	1.04248
74.3	0.11963	0.43762	0.21912	0.04761	0.09888				12.4335	3.95813	10.6867	5.70984	1.04553
74.4	0.12329	0.44495	0.22583	0.04944	0.09399				12.4499	3.97583	10.6946	5.71472	1.04858
74.5	0.12756	0.42603	0.21912	0.04761	0.09277				12.464	3.98865	10.7123	5.72998	1.05408
74.6	0.11902	0.43457	0.22339	0.04944	0.10315				12.4841	3.99109	10.7251	5.74219	1.04431
74.7	0.11719	0.44128	0.22217	0.05371	0.10437				12.4933	3.98865	10.7312	5.75439	1.06262
74.8	0.11475	0.4364	0.24292	0.0592	0.1123				12.5055	4.01306	10.7556	5.75317	1.05103
74.9	0.1593	0.44983	0.224	0.04822	0.11108				12.5177	4.00818	10.7581	5.77393	1.0553
75	0.14709	0.44983	0.22156	0.05432	0.09766				12.5671	3.99475	10.7733	5.78064	1.05347
75.1	0.10559	0.43518	0.22705	0.05737	0.10864				12.5635	4.02527	10.788	5.77698	1.05835
75.2	0.11963	0.44495	0.2179	0.06165	0.10681				12.5769	4.03015	10.8038	5.7959	1.05957
75.3	0.12695	0.45349	0.22278	0.05371	0.09399				12.6135	4.02344	10.8203	5.80811	1.07544
75.4	0.11719	0.44739	0.22827	0.05493	0.10986				12.6294	4.02283	10.8411	5.80933	1.07483
75.5	0.13489	0.45349	0.22583	0.06165	0.0946				12.644	4.04236	10.8588	5.82458	1.09131
75.6	0.14404	0.44373	0.22339	0.05859	0.11292				12.6617	4.03259	10.8594	5.82581	1.08093
75.7	0.1178	0.44739	0.22888	0.0647	0.10132				12.6739	4.05701	10.8832	5.82031	1.09192
75.8	0.1355	0.44006	0.2124	0.04944	0.1123				12.688	4.05396	10.9094	5.84656	1.0907
75.9	0.13184	0.44861	0.22339	0.05554	0.09644				12.7173	4.06494	10.9039	5.84595	1.08826
76	0.12512	0.44922	0.22095	0.05554	0.09399				12.7216	4.07166	10.9143	5.85449	1.09436
76.1	0.12024	0.44312	0.22156	0.05493	0.10681				12.7594	4.07593	10.9424	5.86609	1.10107
76.2	0.12817	0.44678	0.21851	0.05737	0.09705				12.7869	4.08569	10.9564	5.88379	1.09192
76.3	0.12939	0.44617	0.21973	0.0592	0.09216				12.7924	4.09058	10.9717	5.88379	1.09863
76.4	0.13794	0.46143	0.21606	0.05188	0.10376				12.8088	4.08081	10.9869	5.89539	1.08398
76.5	0.12512	0.45044	0.22705	0.06042	0.10681				12.8412	4.09058	10.9845	5.89844	1.10229
76.6	0.14282	0.44128	0.21667	0.05493	0.10437				12.8485	4.10278	10.9998	5.90698	1.08826
76.7	0.14648	0.45471	0.22766	0.06226	0.09827				12.8876	4.10889	11.0327	5.9021	1.08948
76.8	0.1178	0.45715	0.22156	0.05676	0.11292				12.8998	4.11255	11.0394	5.91431	1.09802
76.9	0.13184	0.45105	0.22461	0.05859	0.10986				12.9089	4.12598	11.0535	5.92834	1.10413
77	0.1416	0.44495	0.21851	0.05737	0.09888				12.9138	4.13696	11.0632	5.9259	1.09253
77.1	0.10986	0.45227	0.23499	0.05737	0.10864				12.9327	4.15222	11.0785	5.93994	1.0968
77.2	0.1239	0.45105	0.23254	0.05798	0.10864				12.9462	4.14246	11.0815	5.94788	1.09863
77.3	0.12207	0.45715	0.23193	0.05981	0.12268				12.948	4.14856	11.1108	5.95764	1.08704
77.4	0.13	0.46204	0.23743	0.06775	0.1178				12.9724	4.15527	11.1121	5.9729	1.08826
77.5	0.12512	0.46387	0.23193	0.05737	0.10437				12.9864	4.15771	11.1316	5.95642	1.09741
77.6	0.11658	0.45593	0.24841	0.06592	0.10986				13.0023	4.16992	11.142	5.98206	1.10107
77.7	0.12878	0.46509	0.23254	0.07141	0.10498				13.0328	4.17664	11.1566	5.98328	1.10779
77.8	0.13672	0.47424	0.23743	0.05737	0.09766				13.053	4.16931	11.178	5.99121	1.11511
77.9	0.11841	0.45532	0.25024	0.0592	0.11658				13.0633	4.19617	11.1798	6.0083	1.12854
78	0.13123	0.46143	0.23987	0.06592	0.10864				13.0896	4.18152	11.206	6.02112	1.09863
78.1	0.1239	0.47974	0.24292	0.05493	0.10681				13.0951	4.19067	11.2262	6.02905	1.10291
78.2	0.12451	0.47363	0.2478	0.05554	0.1178				13.1012	4.20166	11.217	6.04126	1.13831
78.3	0.13367	0.46936	0.22949	0.05798	0.10864				13.1323	4.20898	11.2701	6.04187	1.12549
78.4	0.14893	0.4834	0.24353	0.05981	0.10193				13.1427	4.21326	11.2659	6.06262	1.11023
78.5	0.15076	0.47607	0.2356	0.05188	0.10132				13.1885	4.21143	11.2433	6.06262	1.13037
78.6	0.14832	0.48706	0.23621	0.06287	0.10742				13.1812	4.21448	11.3043	6.07544	1.11938
78.7	0.13123	0.48218	0.24658	0.06165	0.11108				13.2068	4.22241	11.3001	6.10046	1.12915
78.8	0.13	0.47852	0.24292	0.06775	0.1062				13.2422	4.24255	11.3135	6.09802	1.12549
78.9	0.14282	0.48279	0.23987	0.05798	0.10498				13.233	4.24805	11.347	6.09619	1.13831
79	0.13489	0.46997	0.23743	0.05432	0.10742				13.2544	4.24194	11.3464	6.10107	1.12915
79.1	0.14282	0.47668	0.2533	0.05188	0.10559				13.2965	4.25598	11.3531	6.11206	1.14624
79.2	0.14343	0.48889	0.23987	0.05005	0.09705				13.288	4.25354	11.3873	6.11572	1.13525
79.3	0.15076	0.4834	0.24902	0.05249	0.09949				13.3008	4.26758	11.4014	6.11572	1.13464
79.4	0.1355	0.48157	0.23926	0.05554	0.10681				13.3508	4.27734	11.405	6.1499	1.13464
79.5	0.15137	0.47424	0.23621	0.06165	0.11475				13.3557	4.26697	11.4246	6.15295	1.13037
79.6	0.15076	0.48523	0.22522	0.06409	0.09705				13.3569	4.29199	11.427	6.16211	1.14258
79.7	0.15198	0.49316	0.22827	0.06104	0.10925				13.3765	4.28345	11.4545	6.17188	1.14624
79.8	0.14709	0.48889	0.22034	0.05554	0.11108				13.3862	4.28345	11.4691	6.16943	1.14807
79.9	0.14282	0.49011	0.25085	0.07019	0.1062				13.4045	4.30237	11.4868	6.18042	1.1438
80	0.14709	0.48401	0.22278	0.06958	0.10986				13.4155	4.30542	11.5002	6.19873	1.15112
80.1	0.14893	0.49927	0.24353	0.05615	0.10376				13.4613	4.31824	11.5179	6.20056	1.14807
80.2	0.13977	0.49072	0.2301	0.06775	0.10193				13.4595	4.31274	11.5271	6.20728	1.15967
80.3	0.14099	0.495	0.23254	0.07446	0.11475				13.4998	4.32129	11.5308	6.2146	1.15295
80.4	0.13977	0.4895	0.23132	0.06165	0.10498				13.4937	4.31091	11.5521	6.21643	1.14868
80.5	0.13916	0.48218	0.23438	0.06165	0.10376				13.5162	4.32129	11.5723	6.21521	1.15967
80.6	0.13794	0.495	0.23193	0.06897	0.10437				13.5382	4.32678	11.5692	6.22925	1.15479
80.7	0.14709	0.49072	0.23865	0.06714	0.10986				13.5339	4.3335	11.6016	6.2384	1.15967
80.8	0.13611	0.49316	0.22766	0.06226	0.1123				13.5498	4.3457	11.6071	6.25	1.16272
80.9	0.12878	0.495	0.23132	0.06226	0.11719				13.5718	4.34998	11.6266	6.25427	1.15784
81	0.13855	0.48279	0.2478	0.06042	0.10803				13.5919	4.34753	11.6357	6.26953	1.16699
81.1	0.15076	0.49683	0.23621	0.06836	0.11108				13.6011	4.33594	11.6602	6.2793	1.16821
81.2	0.14587	0.49927	0.22339	0.07019	0.11292				13.634	4.35425	11.6705	6.28662	1.1676
81.3	0.13794	0.5011	0.22766	0.06653	0.11475				13.6627	4.36218	11.6895	6.30737	1.17004
81.4	0.14648	0.51025	0.22644	0.06958	0.11475				13.6646	4.35059	11.6962	6.29089	1.17188
81.5	0.13123	0.49927	0.22095	0.06042	0.1123				13.6914	4.38293	11.7108	6.30371	1.17676
81.6	0.15747	0.51453	0.21423	0.0647	0.11597				13.7109	4.38232	11.7255	6.3208	1.19446
81.7	0.14832	0.50964	0.21912	0.05554	0.1123				13.6981	4.39087	11.7328	6.31897	1.18225
81.8	0.13367	0.50354	0.2179	0.0531	0.10681				13.7262	4.39148	11.7517	6.34644	1.1853
81.9	0.13611	0.51086	0.21667	0.06287	0.11353				13.7506	4.39392	11.7541	6.34705	1.1731
82	0.14404	0.5127	0.22156	0.06287	0.1123				13.7573	4.40002	11.7712	6.35803	1.18286
82.1	0.15198	0.50964	0.2356	0.06165	0.10437				13.794	4.41711	11.7792	6.36841	1.18713
82.2	0.14587	0.51208	0.24719	0.06592	0.11902				13.7878	4.42566	11.8011	6.38245	1.19446
82.3	0.14465	0.51086	0.24048	0.05615	0.10742				13.797	4.43176	11.831	6.39404	1.19202
82.4	0.1416	0.52612	0.24353	0.06287	0.10986				13.8196	4.44397	11.85	6.39282	1.17249
82.5	0.1416	0.51392	0.24536	0.06042	0.11841				13.8306	4.45068	11.842	6.40442	1.18774
82.6	0.13977	0.50964	0.24414	0.0531	0.10986				13.858	4.4458	11.861	6.41296	1.19263
82.7	0.12939	0.51392	0.23254	0.05798	0.11169				13.8849	4.45679	11.8823	6.41418	1.19873
82.8	0.14221	0.51941	0.24719	0.0647	0.11169				13.8849	4.47693	11.8848	6.43372	1.19873
82.9	0.14893	0.52673	0.2478	0.06042	0.11169				13.9307	4.47205	11.8957	6.4386	1.19202
83	0.13306	0.5188	0.24231	0.0592	0.11169				13.9514	4.46716	11.9122	6.45691	1.18713
83.1	0.15198	0.51514	0.23682	0.06226	0.10437				13.9539	4.48181	11.9421	6.44714	1.19629
83.2	0.14404	0.50781	0.24292	0.06226	0.10437				13.974	4.4751	11.9617	6.4679	1.18835
83.3	0.12451	0.51575	0.2301	0.06348	0.11902				13.9825	4.48059	11.9757	6.45996	1.19812
83.4	0.15259	0.5127	0.22095	0.06165	0.1178				14.0308	4.51477	11.9818	6.46912	1.19141
83.5	0.14343	0.5188	0.2356	0.06409	0.11658				14.0399	4.50317	11.9916	6.48926	1.20056
83.6	0.14282	0.52979	0.22888	0.05554	0.11169				14.0472	4.50989	11.9983	6.4978	1.20789
83.7	0.14648	0.52795	0.24292	0.06714	0.11902				14.0723	4.52026	12.0203	6.5033	1.20544
83.8	0.14893	0.52917	0.23132	0.06165	0.11963				14.0881	4.51233	12.041	6.51794	1.20789
83.9	0.14221	0.52368	0.22583	0.06409	0.1123				14.1052	4.52209	12.0441	6.52283	1.20667
84	0.15442	0.53467	0.22522	0.07324	0.1239				14.115	4.54956	12.0612	6.53259	1.21094
84.1	0.14221	0.52795	0.23071	0.06775	0.11597				14.137	4.54773	12.0648	6.54602	1.20911
84.2	0.12207	0.53955	0.22156	0.07507	0.10986				14.154	4.54468	12.0801	6.55151	1.2146
84.3	0.13794	0.53101	0.23804	0.06836	0.1239				14.1766	4.56055	12.1173	6.54907	1.19812
84.4	0.13916	0.52979	0.22644	0.06836	0.10742				14.198	4.55811	12.1045	6.56311	1.19751
84.5	0.14404	0.5249	0.24109	0.06836	0.11047				14.2157	4.57581	12.1222	6.57593	1.19995
84.6	0.14343	0.51575	0.24475	0.07507	0.1178				14.2438	4.58252	12.1429	6.59302	1.20239
84.7	0.12512	0.51819	0.23376	0.06897	0.11597				14.2566	4.58374	12.1448	6.59912	1.18774
84.8	0.12756	0.52551	0.23499	0.07141	0.12817				14.2554	4.59534	12.1643	6.60522	1.19812
84.9	0.14954	0.52917	0.2356	0.06104	0.11597				14.2859	4.59656	12.1899	6.62048	1.22437
85	0.14648	0.5249	0.23804	0.07019	0.11902				14.3011	4.60144	12.1899	6.61926	1.20117
85.1	0.16968	0.53101	0.23926	0.0647	0.12329				14.3256	4.6051	12.2162	6.63208	1.20544
85.2	0.14954	0.54443	0.25146	0.06348	0.1239				14.3585	4.61853	12.2296	6.64001	1.20178
85.3	0.13916	0.53406	0.22888	0.07019	0.11292				14.3585	4.63013	12.2296	6.64734	1.21643
85.4	0.14954	0.54626	0.24719	0.0708	0.11353				14.3872	4.62646	12.243	6.66077	1.21765
85.5	0.15259	0.54443	0.23376	0.06409	0.11292				14.4049	4.64417	12.262	6.66199	1.20056
85.6	0.14038	0.53711	0.24353	0.06531	0.12512				14.3842	4.64478	12.2717	6.67053	1.20544
85.7	0.15808	0.54199	0.23254	0.06653	0.11658				14.4293	4.64783	12.2839	6.67969	1.21765
85.8	0.15625	0.56274	0.2417	0.07019	0.11963				14.4415	4.6582	12.3096	6.68396	1.21094
85.9	0.14099	0.55237	0.24109	0.06775	0.11292				14.4745	4.68018	12.32	6.69006	1.2146
86	0.14343	0.55176	0.24292	0.06409	0.10986				14.4873	4.66797	12.3438	6.69678	1.22986
86.1	0.15625	0.54443	0.22949	0.0708	0.12268				14.5093	4.66858	12.3633	6.71631	1.22131
86.2	0.14771	0.54688	0.23499	0.06226	0.10986				14.5447	4.68384	12.3621	6.71875	1.22559
86.3	0.16724	0.53162	0.2356	0.0708	0.12329				14.5685	4.68079	12.3761	6.72546	1.23535
86.4	0.16968	0.55054	0.23193	0.05859	0.1123				14.5599	4.68689	12.406	6.74011	1.22192
86.5	0.16174	0.52856	0.23315	0.07446	0.11292				14.5935	4.6991	12.4091	6.74316	1.20239
86.6	0.16663	0.52551	0.2478	0.06714	0.12939				14.6313	4.68872	12.4164	6.75232	1.22498
86.7	0.15747	0.53589	0.24292	0.07385	0.11353				14.6466	4.70764	12.4383	6.75537	1.21704
86.8	0.14404	0.54993	0.24048	0.08179	0.11719				14.6619	4.70154	12.4512	6.7749	1.20911
86.9	0.15869	0.55176	0.24536	0.07813	0.12024				14.6527	4.69788	12.4646	6.77246	1.22498
87	0.15442	0.54871	0.24475	0.06592	0.12634				14.6759	4.71069	12.489	6.78467	1.22437
87.1	0.14587	0.54504	0.25574	0.0769	0.1239				14.6924	4.72717	12.4933	6.78284	1.22192
87.2	0.15625	0.55969	0.24292	0.06592	0.12207				14.7089	4.72656	12.5043	6.79138	1.22681
87.3	0.13855	0.56396	0.24231	0.07324	0.13062				14.7302	4.73999	12.5201	6.80115	1.23047
87.4	0.14832	0.55664	0.24475	0.07385	0.12573				14.7345	4.75342	12.5323	6.81458	1.22253
87.5	0.15991	0.55664	0.24475	0.06714	0.11597				14.7821	4.74976	12.5501	6.81641	1.22986
87.6	0.15076	0.56458	0.24658	0.0824	0.1178				14.7888	4.76379	12.5714	6.81702	1.24146
87.7	0.16357	0.56519	0.24536	0.07874	0.1239				14.8273	4.7583	12.5769	6.828	1.24573
87.8	0.15137	0.56702	0.24231	0.07874	0.13184				14.8431	4.76563	12.5854	6.84387	1.24451
87.9	0.15076	0.57861	0.25391	0.07874	0.12451				14.8523	4.78149	12.6044	6.86646	1.25122
88	0.14771	0.5719	0.25452	0.07507	0.12024				14.8975	4.77051	12.6312	6.875	1.25854
88.1	0.15137	0.57129	0.2533	0.07996	0.12878				14.9158	4.77783	12.6392	6.89148	1.26343
88.2	0.14221	0.5658	0.27344	0.08179	0.12024				14.9146	4.79492	12.6575	6.87134	1.26099
88.3	0.13916	0.56519	0.25696	0.07507	0.11841				14.9371	4.78821	12.6697	6.89331	1.27014
88.4	0.14893	0.578	0.26184	0.08484	0.12878				14.9377	4.80042	12.6831	6.89941	1.26404
88.5	0.16052	0.58899	0.25757	0.06775	0.12939				14.964	4.82971	12.6849	6.90857	1.25732
88.6	0.15442	0.56824	0.24658	0.06775	0.13245				15.0018	4.82178	12.7106	6.93909	1.26404
88.7	0.15015	0.57983	0.26001	0.07629	0.12695				14.9951	4.82788	12.7185	6.92566	1.27136
88.8	0.16296	0.578	0.25696	0.07202	0.12939				15.025	4.83154	12.7332	6.94214	1.26404
88.9	0.15015	0.56824	0.25146	0.06775	0.13184				15.0244	4.83704	12.7545	6.94397	1.27563
89	0.16479	0.58472	0.25574	0.07629	0.12329				15.0415	4.85718	12.7631	6.96045	1.26404
89.1	0.16052	0.59082	0.25208	0.06348	0.12512				15.0641	4.85596	12.782	6.9635	1.26709
89.2	0.15747	0.58228	0.25574	0.06714	0.12939				15.0854	4.86267	12.7911	6.96228	1.27075
89.3	0.1532	0.58167	0.26184	0.07202	0.12939				15.1135	4.86938	12.8033	6.9812	1.27136
89.4	0.1709	0.57739	0.26123	0.06714	0.12939				15.1031	4.85535	12.821	6.99341	1.26099
89.5	0.14648	0.58289	0.25208	0.06653	0.1355				15.127	4.86389	12.8339	7.00317	1.27136
89.6	0.16357	0.57983	0.23621	0.08484	0.13123				15.1532	4.86572	12.8577	6.99036	1.2738
89.7	0.16052	0.5896	0.25391	0.07996	0.13306				15.1733	4.88525	12.8729	7.01233	1.26892
89.8	0.15198	0.58838	0.24719	0.06287	0.13733				15.1782	4.87854	12.8803	7.005	1.27686
89.9	0.16052	0.58655	0.26001	0.07751	0.13123				15.1941	4.88342	12.8906	7.01233	1.27808
90	0.15259	0.60059	0.2594	0.07813	0.13489				15.2026	4.90356	12.9169	7.02332	1.26526
90.1	0.15381	0.59814	0.25513	0.06287	0.13306				15.246	4.89197	12.926	7.05566	1.28113
90.2	0.15198	0.59998	0.25269	0.07202	0.12146				15.2527	4.90906	12.9437	7.04834	1.27808
90.3	0.16968	0.59387	0.25696	0.07385	0.12695				15.2802	4.91821	12.9627	7.05811	1.2616
90.4	0.1532	0.59753	0.25635	0.0769	0.15381				15.296	4.93347	12.9669	7.08069	1.29395
90.5	0.16296	0.59937	0.24963	0.07996	0.12817				15.3082	4.94324	12.9718	7.07642	1.28235
90.6	0.15625	0.61035	0.25452	0.07874	0.13123				15.3235	4.94568	13.0005	7.08252	1.28357
90.7	0.16296	0.60303	0.26428	0.07446	0.14465				15.3644	4.9585	13.0158	7.09167	1.28113
90.8	0.16113	0.59753	0.24109	0.08545	0.12268				15.3772	4.95483	13.0261	7.11243	1.27869
90.9	0.14954	0.60669	0.271	0.06836	0.13977				15.3888	4.94995	13.0414	7.10693	1.28357
91	0.15686	0.59937	0.26001	0.08301	0.13977				15.4108	4.95667	13.0536	7.12097	1.29211
91.1	0.16174	0.59448	0.271	0.07751	0.12695				15.4352	4.9585	13.0719	7.13135	1.28479
91.2	0.16785	0.57495	0.271	0.07385	0.13306				15.4565	4.96338	13.0823	7.14478	1.28784
91.3	0.14648	0.5957	0.26489	0.07019	0.13				15.4651	4.97009	13.0914	7.15271	1.29089
91.4	0.15259	0.6073	0.27039	0.07141	0.1123				15.47	4.97253	13.0975	7.14478	1.29639
91.5	0.16174	0.60669	0.27344	0.06592	0.13672				15.4919	4.98108	13.1213	7.16492	1.30676
91.6	0.20203	0.60913	0.27222	0.05981	0.13428				15.5145	4.98901	13.1329	7.1814	1.30615
91.7	0.16296	0.62439	0.28198	0.07751	0.11963				15.5353	4.99695	13.1451	7.16309	1.30981
91.8	0.14465	0.60913	0.27466	0.07202	0.13794				15.5499	4.98901	13.1622	7.17834	1.31348
91.9	0.17883	0.61584	0.28748	0.0708	0.13184				15.5457	4.99817	13.1708	7.19604	1.31592
92	0.15686	0.61951	0.28076	0.07996	0.12512				15.578	5.02319	13.183	7.19177	1.31226
92.1	0.17151	0.61707	0.26978	0.07141	0.1239				15.5829	5.02625	13.2074	7.1991	1.3092
92.2	0.16846	0.62378	0.28564	0.07019	0.13428				15.5957	5.02625	13.2086	7.22778	1.29456
92.3	0.19104	0.62134	0.27649	0.07019	0.13672				15.6274	5.03174	13.233	7.22534	1.30859
92.4	0.17761	0.62622	0.27466	0.0769	0.14404				15.6268	5.03784	13.2538	7.23572	1.31409
92.5	0.1532	0.62561	0.27527	0.07202	0.15076				15.6372	5.05554	13.2513	7.25098	1.297
92.6	0.1593	0.62622	0.28198	0.07568	0.14221				15.6708	5.04639	13.2849	7.25525	1.297
92.7	0.177	0.62439	0.28015	0.07446	0.1355				15.6683	5.05371	13.2928	7.26685	1.2915
92.8	0.16296	0.62744	0.29541	0.07446	0.1532				15.7068	5.07751	13.3136	7.27478	1.30005
92.9	0.14954	0.62134	0.28625	0.0769	0.13916				15.7135	5.06042	13.3124	7.2876	1.30432
93	0.14771	0.61157	0.28625	0.0708	0.1532				15.7269	5.05676	13.3331	7.28577	1.31958
93.1	0.16357	0.62073	0.28809	0.07446	0.14221				15.7312	5.07263	13.3502	7.27417	1.30676
93.2	0.15442	0.63538	0.29114	0.06897	0.14771				15.791	5.08545	13.371	7.28455	1.32385
93.3	0.13672	0.63538	0.28198	0.06653	0.14709				15.7977	5.09583	13.3734	7.30347	1.32629
93.4	0.13977	0.63049	0.29114	0.07385	0.14587				15.8099	5.10193	13.3838	7.31506	1.32141
93.5	0.1416	0.63171	0.29419	0.0708	0.14221				15.8423	5.08423	13.4009	7.32422	1.32263
93.6	0.16663	0.6311	0.29724	0.07324	0.14099				15.8453	5.09155	13.41	7.31262	1.32385
93.7	0.15381	0.64026	0.3009	0.0769	0.14893				15.8496	5.10681	13.4369	7.3407	1.31958
93.8	0.1709	0.63171	0.2948	0.07507	0.15015				15.8704	5.10803	13.4473	7.34741	1.31165
93.9	0.17761	0.62622	0.29541	0.07019	0.13977				15.8929	5.11597	13.4503	7.35657	1.31531
94	0.15076	0.64026	0.29297	0.08057	0.14771				15.9161	5.14282	13.4747	7.36328	1.3208
94.1	0.15747	0.63416	0.29053	0.08179	0.13794				15.9393	5.14648	13.4918	7.38831	1.32019
94.2	0.16174	0.62805	0.30334	0.0769	0.14343				15.9595	5.15015	13.5016	7.39685	1.31409
94.3	0.15198	0.63721	0.31128	0.08362	0.14465				15.9393	5.15747	13.5211	7.40356	1.33545
94.4	0.17395	0.64941	0.3186	0.07629	0.13367				15.9735	5.14771	13.5303	7.41516	1.34399
94.5	0.15198	0.63232	0.3064	0.0769	0.13611				15.9882	5.16479	13.5461	7.42188	1.33118
94.6	0.15442	0.6427	0.31555	0.08301	0.14221				16.0059	5.16846	13.559	7.4353	1.33667
94.7	0.17578	0.65308	0.31372	0.07874	0.14221				16.0278	5.16785	13.57	7.43225	1.33423
94.8	0.1825	0.63843	0.31311	0.07935	0.14893				16.0565	5.1825	13.5809	7.44263	1.33667
94.9	0.16418	0.62988	0.31555	0.07141	0.13855				16.0675	5.18677	13.6029	7.44934	1.37085
95	0.18127	0.65735	0.3302	0.0769	0.13916				16.1011	5.19653	13.5938	7.46826	1.35315
95.1	0.16602	0.64819	0.32349	0.06775	0.15137				16.1108	5.20691	13.6194	7.4762	1.35376
95.2	0.15442	0.64575	0.31982	0.07751	0.1416				16.1035	5.20386	13.6536	7.48413	1.3678
95.3	0.1593	0.63965	0.32532	0.07446	0.14221				16.134	5.224	13.6395	7.48474	1.36047
95.4	0.16602	0.64331	0.32654	0.07996	0.15259				16.1591	5.2301	13.6627	7.50427	1.35132
95.5	0.16663	0.6427	0.32043	0.07813	0.15259				16.1798	5.2301	13.7024	7.51099	1.36902
95.6	0.18494	0.64697	0.32654	0.07629	0.15015				16.2183	5.21606	13.7024	7.50977	1.35315
95.7	0.18616	0.65613	0.32959	0.07019	0.14648				16.2311	5.23254	13.7146	7.53418	1.37634
95.8	0.177	0.65735	0.30884	0.07202	0.15137				16.2469	5.23865	13.75	7.52991	1.38123
95.9	0.16968	0.64209	0.32593	0.07446	0.13428				16.2689	5.25452	13.7439	7.547	1.38
96	0.17883	0.63904	0.31372	0.0769	0.14832				16.2946	5.25269	13.7653	7.5531	1.38306
96.1	0.17212	0.64697	0.3125	0.0769	0.13611				16.3147	5.2533	13.7884	7.57751	1.37878
96.2	0.17212	0.64026	0.33264	0.08179	0.13489				16.3165	5.26489	13.8141	7.57629	1.37268
96.3	0.17334	0.64758	0.31067	0.07507	0.15137				16.3416	5.25696	13.8129	7.58545	1.37573
96.4	0.16296	0.65369	0.32593	0.07935	0.13489				16.3721	5.27832	13.8232	7.5824	1.38184
96.5	0.17395	0.6488	0.31677	0.07874	0.14526				16.3904	5.27466	13.8446	7.59644	1.37939
96.6	0.15503	0.64209	0.33203	0.07324	0.16113				16.4154	5.27466	13.8525	7.6062	1.39404
96.7	0.18616	0.65796	0.34485	0.08301	0.15076				16.4117	5.29297	13.858	7.59888	1.38184
96.8	0.20386	0.64941	0.33508	0.07385	0.15625				16.4496	5.30273	13.8831	7.61597	1.38977
96.9	0.19226	0.65369	0.33264	0.07141	0.15625				16.4661	5.28992	13.8989	7.60681	1.39465
97	0.1709	0.66528	0.34973	0.07751	0.15076				16.4746	5.30945	13.913	7.61414	1.39709
97.1	0.17151	0.6604	0.33691	0.07446	0.15381				16.4978	5.31616	13.9502	7.65076	1.38916
97.2	0.16785	0.65674	0.32898	0.0708	0.14526				16.5118	5.31616	13.9349	7.64343	1.40442
97.3	0.17151	0.66589	0.34119	0.07324	0.15381				16.5625	5.32471	13.9618	7.64465	1.40503
97.4	0.17334	0.66895	0.33752	0.0647	0.14709				16.5509	5.33569	13.9691	7.66418	1.40381
97.5	0.18066	0.65491	0.3302	0.08179	0.14221				16.5662	5.33264	13.9764	7.66846	1.40564
97.6	0.17395	0.66345	0.33752	0.07935	0.15808				16.5643	5.36804	13.9941	7.67883	1.42456
97.7	0.17029	0.66711	0.33813	0.0824	0.14343				16.601	5.36987	14.0015	7.69043	1.41541
97.8	0.17883	0.65918	0.32654	0.08118	0.14648				16.6357	5.35522	14.0198	7.70081	1.43188
97.9	0.1825	0.68054	0.3302	0.07874	0.15137				16.6357	5.3595	14.032	7.70386	1.42517
98	0.17334	0.67261	0.34668	0.08789	0.14465				16.6541	5.37354	14.0643	7.72583	1.43005
98.1	0.18494	0.67017	0.3479	0.08606	0.14771				16.6681	5.36865	14.0802	7.74231	1.42273
98.2	0.19409	0.66589	0.34424	0.0769	0.15259				16.673	5.37842	14.0765	7.73621	1.42517
98.3	0.18188	0.6665	0.34912	0.08057	0.14099				16.7151	5.37842	14.0991	7.74353	1.42456
98.4	0.17639	0.67383	0.3479	0.08301	0.15625				16.72	5.39917	14.1199	7.76489	1.41357
98.5	0.19165	0.67383	0.3363	0.07507	0.14587				16.748	5.40588	14.1321	7.75146	1.42151
98.6	0.18311	0.66833	0.35461	0.07385	0.15381				16.7658	5.40161	14.151	7.79541	1.42761
98.7	0.16174	0.66772	0.34546	0.07996	0.15076				16.7828	5.41138	14.1534	7.78992	1.42883
98.8	0.16602	0.67383	0.34912	0.07568	0.13245				16.767	5.40283	14.1675	7.8009	1.42151
98.9	0.17639	0.66467	0.34241	0.08362	0.14771				16.8237	5.4248	14.1913	7.81311	1.42273
99	0.16541	0.67261	0.33447	0.07996	0.15198				16.85	5.41931	14.198	7.8186	1.42517
99.1	0.18982	0.66711	0.32471	0.08057	0.14587				16.8628	5.42725	14.2114	7.81494	1.43555
99.2	0.17578	0.67261	0.33325	0.08179	0.14771				16.875	5.44373	14.2212	7.84424	1.44226
99.3	0.18555	0.68176	0.33752	0.08423	0.16113				16.9055	5.44983	14.231	7.83691	1.43494
99.4	0.17761	0.68298	0.3302	0.07874	0.14587				16.9	5.46021	14.2541	7.83813	1.43921
99.5	0.15625	0.68115	0.34729	0.08057	0.14587				16.9281	5.45166	14.2719	7.85828	1.45691
99.6	0.17883	0.68542	0.33691	0.07813	0.15015				16.9525	5.45715	14.2883	7.86926	1.4447
[truncated: 4 more rows]

## Sheet: Figure 2b
		minus NC1, 0.1 µM Ca, 22C								plus NC1, 0.1 µM Ca, 22C
Voltage (mV)	Current (nA)
	C1	C2	C3	C4	C5	C6	C7		C1	C2	C3	C4	C5	C6	C7
-100	-0.13	-1.02295	-0.25269	-0.09583	-0.18372	-0.46021	-0.04822		-16.3788	-16.0388	-5.39307	-10.1788	-8.86902	-2.7124	-1.36902
-99.9	-0.1239	-1.01501	-0.24597	-0.09949	-0.19287	-0.44189	-0.0531		-16.3818	-16.0382	-5.39429	-10.1831	-8.88367	-2.71912	-1.35742
-99.8	-0.13428	-1.02661	-0.25391	-0.10559	-0.19653	-0.46753	-0.06165		-16.366	-16.0461	-5.39551	-10.1916	-8.87878	-2.70996	-1.3501
-99.7	-0.13367	-1.01868	-0.25269	-0.08728	-0.1886	-0.46448	-0.0592		-16.3806	-16.0406	-5.39001	-10.1685	-8.87085	-2.71118	-1.36353
-99.6	-0.13245	-1.02173	-0.2594	-0.10376	-0.21179	-0.46265	-0.05127		-16.38	-16.0419	-5.38452	-10.1593	-8.87695	-2.70569	-1.37329
-99.5	-0.12634	-1.01379	-0.25146	-0.10254	-0.18677	-0.45166	-0.05798		-16.3745	-16.0327	-5.39246	-10.1617	-8.88245	-2.70447	-1.37512
-99.4	-0.13123	-1.02051	-0.24292	-0.09644	-0.17822	-0.44373	-0.0531		-16.3812	-16.0449	-5.40161	-10.1611	-8.87756	-2.70142	-1.37146
-99.3	-0.13123	-1.01868	-0.2533	-0.09766	-0.19409	-0.45227	-0.05249		-16.3861	-16.0266	-5.40283	-10.18	-8.87878	-2.70508	-1.37634
-99.2	-0.13428	-1.01013	-0.25513	-0.10193	-0.1886	-0.45044	-0.05981		-16.3916	-16.0467	-5.40222	-10.1776	-8.87207	-2.70203	-1.36902
-99.1	-0.12512	-1.0144	-0.2478	-0.10132	-0.17944	-0.44128	-0.0531		-16.3818	-16.0333	-5.39063	-10.1819	-8.87024	-2.70569	-1.36292
-99	-0.14404	-1.00952	-0.25085	-0.10559	-0.18616	-0.45593	-0.05371		-16.3837	-16.0358	-5.3949	-10.188	-8.86719	-2.70325	-1.35742
-98.9	-0.13367	-1.00769	-0.2478	-0.09583	-0.18127	-0.44189	-0.0592		-16.3751	-16.0315	-5.39368	-10.1837	-8.87268	-2.70203	-1.34644
-98.8	-0.14038	-1.00403	-0.24353	-0.09888	-0.17517	-0.44067	-0.05371		-16.3818	-16.0388	-5.39429	-10.1648	-8.87634	-2.71851	-1.36536
-98.7	-0.12146	-1.01868	-0.24719	-0.1062	-0.18738	-0.44922	-0.06042		-16.366	-16.0193	-5.38696	-10.1691	-8.86597	-2.70752	-1.36597
-98.6	-0.13062	-1.00769	-0.2417	-0.10437	-0.17822	-0.43701	-0.05554		-16.3513	-16.0004	-5.38452	-10.1605	-8.86597	-2.72156	-1.36353
-98.5	-0.1355	-1.00952	-0.24414	-0.10437	-0.18311	-0.43823	-0.047		-16.3312	-15.99	-5.38513	-10.1453	-8.86047	-2.70264	-1.3623
-98.4	-0.13611	-1.00586	-0.23621	-0.1001	-0.18005	-0.43884	-0.047		-16.3141	-15.9686	-5.37354	-10.1447	-8.85925	-2.71667	-1.36169
-98.3	-0.12817	-0.99792	-0.25146	-0.1001	-0.18433	-0.4425	-0.04639		-16.2964	-15.9552	-5.37292	-10.1343	-8.82446	-2.71423	-1.3501
-98.2	-0.12634	-0.98267	-0.24963	-0.10254	-0.17822	-0.44189	-0.04639		-16.2811	-15.9399	-5.36804	-10.1025	-8.82813	-2.69592	-1.33606
-98.1	-0.13123	-0.99976	-0.24597	-0.11536	-0.1825	-0.4425	-0.04944		-16.2567	-15.932	-5.35278	-10.1141	-8.81836	-2.70142	-1.35071
-98	-0.12451	-0.99731	-0.24414	-0.09644	-0.17517	-0.45227	-0.05066		-16.2354	-15.9113	-5.35095	-10.1044	-8.81531	-2.70203	-1.33667
-97.9	-0.12512	-0.99548	-0.24841	-0.1062	-0.18555	-0.43823	-0.05127		-16.228	-15.8899	-5.33447	-10.0891	-8.8147	-2.69775	-1.3501
-97.8	-0.1239	-0.99426	-0.24841	-0.10864	-0.17578	-0.4425	-0.04883		-16.2152	-15.8636	-5.33691	-10.0836	-8.79822	-2.69409	-1.34155
-97.7	-0.12573	-0.98022	-0.24719	-0.1062	-0.18738	-0.44678	-0.05249		-16.1908	-15.849	-5.33203	-10.0543	-8.78235	-2.69409	-1.32141
-97.6	-0.13062	-0.97778	-0.24719	-0.09399	-0.19348	-0.43579	-0.06531		-16.1719	-15.8447	-5.3418	-10.044	-8.77747	-2.68677	-1.34644
-97.5	-0.13184	-0.98511	-0.2533	-0.08606	-0.1886	-0.43945	-0.04822		-16.1609	-15.8221	-5.32043	-10.0256	-8.76099	-2.68616	-1.33301
-97.4	-0.12634	-0.98755	-0.23865	-0.1001	-0.18433	-0.44067	-0.05432		-16.134	-15.8044	-5.3125	-10.0238	-8.75977	-2.68677	-1.32751
-97.3	-0.12207	-0.97351	-0.25208	-0.09827	-0.17517	-0.43884	-0.06653		-16.1157	-15.7941	-5.29602	-10.0214	-8.74695	-2.67639	-1.32629
-97.2	-0.11719	-0.96558	-0.26123	-0.10315	-0.19653	-0.42297	-0.03967		-16.1011	-15.7849	-5.29663	-9.99878	-8.7384	-2.68616	-1.33057
-97.1	-0.12329	-0.96741	-0.25146	-0.10254	-0.1886	-0.43335	-0.04761		-16.0913	-15.755	-5.28564	-9.9884	-8.73901	-2.68005	-1.34216
-97	-0.12329	-0.95642	-0.25391	-0.10193	-0.18188	-0.42725	-0.0531		-16.0815	-15.7391	-5.29419	-9.98169	-8.72559	-2.67456	-1.33301
-96.9	-0.12756	-0.96191	-0.2478	-0.09888	-0.18799	-0.42786	-0.04456		-16.062	-15.73	-5.28381	-9.96826	-8.71216	-2.68433	-1.32996
-96.8	-0.12817	-0.96985	-0.25208	-0.10559	-0.1947	-0.42297	-0.06165		-16.0455	-15.708	-5.271	-9.95911	-8.71277	-2.66357	-1.33911
-96.7	-0.12939	-0.96375	-0.24719	-0.08728	-0.17761	-0.42908	-0.04883		-16.0278	-15.6769	-5.26489	-9.95178	-8.69934	-2.66418	-1.33484
-96.6	-0.1239	-0.96497	-0.23621	-0.11047	-0.18005	-0.4187	-0.05066		-16.004	-15.6738	-5.25696	-9.93713	-8.68469	-2.6593	-1.33545
-96.5	-0.12817	-0.96924	-0.23926	-0.10559	-0.18494	-0.42542	-0.05981		-15.9863	-15.6592	-5.25146	-9.9408	-8.68347	-2.6532	-1.32996
-96.4	-0.12878	-0.96313	-0.24536	-0.09338	-0.18127	-0.42236	-0.04578		-15.9778	-15.6354	-5.22156	-9.93347	-8.67371	-2.64587	-1.32446
-96.3	-0.1239	-0.96191	-0.23193	-0.09888	-0.177	-0.43091	-0.04211		-15.9485	-15.6213	-5.20996	-9.91577	-8.66028	-2.65808	-1.33057
-96.2	-0.11292	-0.95581	-0.23682	-0.10254	-0.18372	-0.42969	-0.05127		-15.9454	-15.6116	-5.21423	-9.9115	-8.65601	-2.64954	-1.32507
-96.1	-0.12512	-0.97168	-0.2417	-0.09094	-0.17639	-0.41931	-0.05432		-15.9186	-15.5884	-5.22095	-9.89258	-8.64807	-2.63	-1.31409
-96	-0.11536	-0.95825	-0.24231	-0.0946	-0.18921	-0.42664	-0.05249		-15.896	-15.5695	-5.21057	-9.88159	-8.62671	-2.64038	-1.31775
-95.9	-0.12512	-0.9491	-0.2301	-0.10315	-0.17944	-0.41443	-0.03723		-15.8966	-15.5701	-5.20752	-9.86511	-8.62488	-2.63611	-1.32446
-95.8	-0.11902	-0.94666	-0.24475	-0.09033	-0.16968	-0.41992	-0.04883		-15.8661	-15.5432	-5.20996	-9.85046	-8.62	-2.62146	-1.31775
-95.7	-0.1239	-0.93872	-0.23926	-0.09338	-0.16968	-0.42542	-0.04639		-15.8588	-15.5298	-5.2002	-9.83215	-8.60229	-2.62512	-1.32568
-95.6	-0.12268	-0.94421	-0.2417	-0.08789	-0.17273	-0.41199	-0.04517		-15.8398	-15.5109	-5.21118	-9.82788	-8.60229	-2.62146	-1.33179
-95.5	-0.12024	-0.94299	-0.23682	-0.09888	-0.16724	-0.4126	-0.04517		-15.8203	-15.4901	-5.19897	-9.81384	-8.60657	-2.62268	-1.33362
-95.4	-0.12878	-0.93567	-0.23621	-0.09033	-0.16174	-0.41687	-0.047		-15.8112	-15.4828	-5.19348	-9.78821	-8.57971	-2.6178	-1.32996
-95.3	-0.12146	-0.93628	-0.23743	-0.09338	-0.17395	-0.42236	-0.04333		-15.7941	-15.4547	-5.17456	-9.78516	-8.5791	-2.62085	-1.32019
-95.2	-0.12695	-0.94482	-0.24292	-0.09155	-0.16479	-0.41443	-0.05127		-15.7581	-15.4364	-5.17334	-9.79065	-8.56506	-2.62146	-1.32019
-95.1	-0.11414	-0.93445	-0.24414	-0.09399	-0.17029	-0.41809	-0.05615		-15.7562	-15.4291	-5.16113	-9.79065	-8.56018	-2.6001	-1.32446
-95	-0.12024	-0.93933	-0.24475	-0.1001	-0.17395	-0.41748	-0.05493		-15.7434	-15.4065	-5.16479	-9.76135	-8.54858	-2.59521	-1.30981
-94.9	-0.12024	-0.9259	-0.24658	-0.10254	-0.16418	-0.41199	-0.04211		-15.7385	-15.39	-5.17029	-9.76624	-8.54004	-2.59094	-1.31226
-94.8	-0.13245	-0.94727	-0.23682	-0.10132	-0.18066	-0.41321	-0.04578		-15.7184	-15.3778	-5.15991	-9.73206	-8.52478	-2.59827	-1.30615
-94.7	-0.12634	-0.92407	-0.23621	-0.09888	-0.17151	-0.41809	-0.05676		-15.6982	-15.3571	-5.14221	-9.7406	-8.52539	-2.59216	-1.30554
-94.6	-0.12939	-0.93079	-0.23376	-0.10071	-0.16174	-0.39001	-0.05005		-15.669	-15.3375	-5.14038	-9.73694	-8.51013	-2.58484	-1.30615
-94.5	-0.12451	-0.92834	-0.23804	-0.10132	-0.18005	-0.42358	-0.04272		-15.6519	-15.3217	-5.13733	-9.70947	-8.49609	-2.57874	-1.30188
-94.4	-0.12146	-0.91675	-0.23804	-0.09277	-0.17151	-0.42664	-0.0531		-15.6378	-15.3033	-5.12756	-9.71497	-8.49854	-2.58484	-1.30371
-94.3	-0.12634	-0.91614	-0.24963	-0.09888	-0.15869	-0.39734	-0.04761		-15.6256	-15.2936	-5.13489	-9.6936	-8.48572	-2.56897	-1.29456
-94.2	-0.12329	-0.91614	-0.25269	-0.08667	-0.17883	-0.41687	-0.04089		-15.6158	-15.2734	-5.12512	-9.69238	-8.46497	-2.56958	-1.28723
-94.1	-0.12512	-0.89844	-0.23804	-0.09399	-0.18005	-0.4126	-0.05005		-15.592	-15.2618	-5.12939	-9.67529	-8.46252	-2.56592	-1.28418
-94	-0.12878	-0.90393	-0.24597	-0.0885	-0.15869	-0.40649	-0.04639		-15.5841	-15.2386	-5.12939	-9.65759	-8.45337	-2.55798	-1.28296
-93.9	-0.13123	-0.90454	-0.24353	-0.09155	-0.16724	-0.40771	-0.04517		-15.5597	-15.2112	-5.11597	-9.64783	-8.44666	-2.55127	-1.28845
-93.8	-0.13123	-0.91675	-0.23621	-0.08606	-0.16418	-0.4126	-0.03662		-15.5273	-15.1977	-5.10742	-9.63562	-8.43201	-2.54883	-1.29578
-93.7	-0.12939	-0.90515	-0.23804	-0.09155	-0.1709	-0.39551	-0.04639		-15.5151	-15.1916	-5.09216	-9.62708	-8.43201	-2.54456	-1.29211
-93.6	-0.11902	-0.91919	-0.2478	-0.09155	-0.16357	-0.39551	-0.04456		-15.5109	-15.1752	-5.09277	-9.61609	-8.41858	-2.53784	-1.27258
-93.5	-0.11841	-0.91431	-0.24353	-0.09521	-0.17029	-0.4071	-0.04578		-15.4803	-15.1617	-5.08301	-9.599	-8.41431	-2.53418	-1.28601
-93.4	-0.12268	-0.90576	-0.2417	-0.09827	-0.16602	-0.38879	-0.04456		-15.4785	-15.1343	-5.08606	-9.58923	-8.40942	-2.51831	-1.29456
-93.3	-0.1178	-0.90149	-0.24414	-0.08972	-0.16479	-0.40649	-0.04517		-15.4547	-15.1233	-5.08118	-9.57275	-8.39539	-2.53357	-1.28967
-93.2	-0.12268	-0.90088	-0.23621	-0.08301	-0.17273	-0.40894	-0.03479		-15.437	-15.105	-5.06165	-9.56848	-8.38989	-2.54456	-1.29028
-93.1	-0.12878	-0.90515	-0.23071	-0.09277	-0.16235	-0.39795	-0.03845		-15.4205	-15.1038	-5.05676	-9.57581	-8.38684	-2.53113	-1.29761
-93	-0.12939	-0.90942	-0.2356	-0.08911	-0.17578	-0.4126	-0.04639		-15.3967	-15.0818	-5.06104	-9.55383	-8.37708	-2.52686	-1.29395
-92.9	-0.12024	-0.89294	-0.22705	-0.09399	-0.17456	-0.39978	-0.05066		-15.3735	-15.0751	-5.07507	-9.53491	-8.36365	-2.547	-1.27563
-92.8	-0.11353	-0.88928	-0.23621	-0.0885	-0.16602	-0.39978	-0.0415		-15.3613	-15.0476	-5.05432	-9.52698	-8.3606	-2.51709	-1.28296
-92.7	-0.12634	-0.89355	-0.22522	-0.09583	-0.17395	-0.41443	-0.047		-15.3516	-15.0238	-5.05432	-9.52576	-8.34961	-2.51099	-1.28174
-92.6	-0.12451	-0.91736	-0.22949	-0.08911	-0.16785	-0.40955	-0.05249		-15.3381	-15.0098	-5.04028	-9.50745	-8.32886	-2.53235	-1.27686
-92.5	-0.11108	-0.90088	-0.2356	-0.09399	-0.16296	-0.39917	-0.05493		-15.3192	-14.9939	-5.03784	-9.49524	-8.31726	-2.51465	-1.26892
-92.4	-0.12573	-0.89294	-0.23499	-0.09277	-0.16724	-0.40283	-0.04883		-15.2997	-14.9756	-5.02075	-9.47937	-8.31299	-2.50732	-1.27747
-92.3	-0.12329	-0.89783	-0.23621	-0.08484	-0.16418	-0.39856	-0.05127		-15.2893	-14.9603	-5.03235	-9.46716	-8.30566	-2.51221	-1.27808
-92.2	-0.11536	-0.90271	-0.24414	-0.0885	-0.16479	-0.40771	-0.04517		-15.2802	-14.9432	-5.02991	-9.44946	-8.30383	-2.49817	-1.26587
-92.1	-0.12146	-0.89661	-0.23804	-0.0885	-0.17456	-0.4071	-0.04395		-15.2582	-14.939	-5.01709	-9.43665	-8.29468	-2.49756	-1.27075
-92	-0.12146	-0.88684	-0.24414	-0.08728	-0.18372	-0.40405	-0.04944		-15.2344	-14.9243	-5.01587	-9.44031	-8.27576	-2.48962	-1.27686
-91.9	-0.12329	-0.88684	-0.23682	-0.09644	-0.16724	-0.401	-0.04578		-15.2136	-14.8932	-5.01404	-9.43237	-8.28003	-2.4939	-1.26221
-91.8	-0.12817	-0.88989	-0.23315	-0.08728	-0.16174	-0.39673	-0.04089		-15.1898	-14.8926	-5.02502	-9.41589	-8.26477	-2.48047	-1.26587
-91.7	-0.12024	-0.89783	-0.24536	-0.0885	-0.16418	-0.40405	-0.04822		-15.1666	-14.8608	-5.01221	-9.41528	-8.24341	-2.48718	-1.26831
-91.6	-0.12146	-0.88379	-0.22949	-0.08179	-0.16663	-0.41138	-0.04944		-15.1562	-14.8517	-4.98657	-9.4104	-8.24341	-2.47681	-1.25916
-91.5	-0.12817	-0.8905	-0.22583	-0.08911	-0.15564	-0.39734	-0.04639		-15.1471	-14.8303	-4.98352	-9.38232	-8.23792	-2.47864	-1.25122
-91.4	-0.13306	-0.89722	-0.22522	-0.0824	-0.16418	-0.40222	-0.04822		-15.1355	-14.8004	-4.98596	-9.37561	-8.22388	-2.46765	-1.25732
-91.3	-0.11597	-0.8844	-0.23132	-0.0885	-0.16296	-0.40283	-0.04761		-15.1263	-14.798	-4.98718	-9.36584	-8.21655	-2.4762	-1.26587
-91.2	-0.11841	-0.88684	-0.2179	-0.08667	-0.16113	-0.40405	-0.04333		-15.094	-14.7894	-4.97131	-9.36401	-8.22205	-2.4646	-1.26221
-91.1	-0.12329	-0.87952	-0.22522	-0.08667	-0.17029	-0.39734	-0.05249		-15.0678	-14.7644	-4.96155	-9.33655	-8.20679	-2.47192	-1.26465
-91	-0.1178	-0.88684	-0.22827	-0.0769	-0.16541	-0.40405	-0.04333		-15.0739	-14.74	-4.95422	-9.32739	-8.19397	-2.47559	-1.26038
-90.9	-0.11841	-0.87402	-0.224	-0.08179	-0.15381	-0.38757	-0.04883		-15.047	-14.7296	-4.94629	-9.31641	-8.18665	-2.47192	-1.27075
-90.8	-0.11047	-0.87524	-0.22766	-0.0708	-0.16174	-0.40039	-0.04761		-15.0281	-14.7089	-4.93591	-9.30542	-8.18298	-2.45972	-1.25671
-90.7	-0.11536	-0.88074	-0.23132	-0.08118	-0.16785	-0.39917	-0.04395		-15.0146	-14.6967	-4.94141	-9.29749	-8.1665	-2.45117	-1.26587
-90.6	-0.11597	-0.88745	-0.22156	-0.08179	-0.15808	-0.39673	-0.04639		-15.0018	-14.6905	-4.92859	-9.2981	-8.15674	-2.44751	-1.27258
-90.5	-0.1239	-0.89111	-0.22644	-0.07813	-0.16357	-0.41443	-0.04395		-14.9847	-14.6686	-4.93164	-9.2688	-8.14758	-2.43835	-1.27075
-90.4	-0.11841	-0.88379	-0.22705	-0.09338	-0.17029	-0.41443	-0.04578		-14.9622	-14.6503	-4.92249	-9.27307	-8.13538	-2.4469	-1.25977
-90.3	-0.11475	-0.88562	-0.21179	-0.07629	-0.15991	-0.40344	-0.04761		-14.9457	-14.6381	-4.92432	-9.26392	-8.13477	-2.44324	-1.25977
-90.2	-0.1239	-0.88379	-0.22156	-0.08118	-0.17822	-0.4126	-0.04822		-14.9353	-14.621	-4.90662	-9.24561	-8.12073	-2.44263	-1.2677
-90.1	-0.12268	-0.87524	-0.22888	-0.07385	-0.16663	-0.40466	-0.04211		-14.9115	-14.6051	-4.91211	-9.24744	-8.11096	-2.45056	-1.26587
-90	-0.12451	-0.8844	-0.22278	-0.08118	-0.16785	-0.39673	-0.05005		-14.895	-14.5917	-4.89319	-9.23035	-8.09998	-2.44873	-1.25793
-89.9	-0.11414	-0.86365	-0.22705	-0.08118	-0.15991	-0.39612	-0.05127		-14.881	-14.566	-4.88708	-9.23035	-8.09082	-2.43652	-1.25061
-89.8	-0.11475	-0.87158	-0.22644	-0.06958	-0.16479	-0.39246	-0.05066		-14.8633	-14.5508	-4.88586	-9.20044	-8.0896	-2.43835	-1.24634
-89.7	-0.11475	-0.87769	-0.21301	-0.08728	-0.16846	-0.39734	-0.05005		-14.8492	-14.5319	-4.87122	-9.19373	-8.07495	-2.42798	-1.25183
-89.6	-0.12268	-0.87036	-0.21118	-0.07874	-0.16174	-0.39185	-0.05981		-14.8224	-14.5154	-4.85352	-9.18457	-8.07434	-2.43408	-1.25549
-89.5	-0.11902	-0.88013	-0.21484	-0.08545	-0.16296	-0.39612	-0.04578		-14.8059	-14.5105	-4.86328	-9.16809	-8.06702	-2.44446	-1.24207
-89.4	-0.12329	-0.87646	-0.21545	-0.08179	-0.15808	-0.39917	-0.04517		-14.7967	-14.491	-4.85229	-9.16626	-8.05786	-2.44202	-1.25
-89.3	-0.11597	-0.86914	-0.22156	-0.07629	-0.14587	-0.38574	-0.05127		-14.7821	-14.4647	-4.84497	-9.14856	-8.05115	-2.42676	-1.22131
-89.2	-0.1239	-0.86975	-0.21362	-0.07629	-0.15381	-0.39612	-0.04089		-14.7485	-14.4519	-4.83826	-9.13452	-8.03223	-2.42737	-1.2207
-89.1	-0.11475	-0.8783	-0.21301	-0.07874	-0.16541	-0.39612	-0.05798		-14.7498	-14.4397	-4.8291	-9.1217	-8.02979	-2.41577	-1.22559
-89	-0.12939	-0.8844	-0.22095	-0.07507	-0.16846	-0.39551	-0.05432		-14.7296	-14.4293	-4.82117	-9.11438	-8.01636	-2.41089	-1.22986
-88.9	-0.11719	-0.87036	-0.2063	-0.08362	-0.17456	-0.39429	-0.047		-14.7095	-14.411	-4.81934	-9.10767	-8.00964	-2.42676	-1.2384
-88.8	-0.11475	-0.86975	-0.21362	-0.06958	-0.1709	-0.40161	-0.0592		-14.6832	-14.3933	-4.81323	-9.09424	-8.00293	-2.4176	-1.21887
-88.7	-0.12207	-0.86731	-0.20203	-0.08179	-0.16113	-0.39001	-0.04883		-14.6704	-14.3713	-4.81018	-9.08081	-7.9895	-2.41333	-1.23535
-88.6	-0.11536	-0.85693	-0.21301	-0.0824	-0.17761	-0.3949	-0.0592		-14.6552	-14.3616	-4.78394	-9.07532	-7.98218	-2.4292	-1.22314
-88.5	-0.12756	-0.85693	-0.21118	-0.07568	-0.16968	-0.39795	-0.05188		-14.6545	-14.3323	-4.79004	-9.0686	-7.97485	-2.39258	-1.20483
-88.4	-0.11902	-0.85266	-0.20691	-0.08972	-0.14709	-0.3894	-0.05005		-14.6179	-14.3219	-4.7998	-9.05396	-7.97119	-2.40173	-1.203
-88.3	-0.1178	-0.85388	-0.20325	-0.07446	-0.14771	-0.39185	-0.05188		-14.6039	-14.306	-4.80347	-9.0387	-7.95288	-2.40845	-1.21155
-88.2	-0.12146	-0.85876	-0.20691	-0.07568	-0.15686	-0.39246	-0.05005		-14.588	-14.2889	-4.80225	-9.0387	-7.94739	-2.40417	-1.22253
-88.1	-0.12268	-0.85632	-0.20813	-0.08972	-0.14771	-0.38269	-0.05066		-14.5697	-14.2835	-4.80225	-9.021	-7.93457	-2.40295	-1.21887
-88	-0.11108	-0.86731	-0.21423	-0.08301	-0.15442	-0.38696	-0.05066		-14.5496	-14.2541	-4.79492	-9.00513	-7.92786	-2.38953	-1.2207
-87.9	-0.11658	-0.8551	-0.22034	-0.0647	-0.15259	-0.3894	-0.0531		-14.5306	-14.2334	-4.78882	-8.98804	-7.91138	-2.39502	-1.21826
-87.8	-0.11108	-0.86182	-0.21912	-0.08606	-0.14709	-0.38696	-0.04944		-14.5239	-14.2242	-4.78333	-8.97156	-7.91443	-2.40112	-1.21338
-87.7	-0.11353	-0.85449	-0.22034	-0.07446	-0.15503	-0.37415	-0.05066		-14.5093	-14.2065	-4.77112	-8.95996	-7.90405	-2.39563	-1.2146
-87.6	-0.10681	-0.8551	-0.23132	-0.07141	-0.15564	-0.37354	-0.047		-14.4959	-14.1974	-4.7699	-8.96118	-7.89124	-2.38953	-1.20789
-87.5	-0.11841	-0.8374	-0.20569	-0.08911	-0.15076	-0.36621	-0.04517		-14.4568	-14.1834	-4.77295	-8.95691	-7.88696	-2.38831	-1.21033
-87.4	-0.10559	-0.84839	-0.20264	-0.07019	-0.15442	-0.37354	-0.0415		-14.4525	-14.1492	-4.76563	-8.94287	-7.88086	-2.3645	-1.20972
-87.3	-0.11841	-0.84473	-0.21423	-0.07507	-0.16052	-0.36743	-0.03174		-14.436	-14.14	-4.76624	-8.94714	-7.86377	-2.37122	-1.20972
-87.2	-0.11719	-0.85266	-0.2179	-0.08118	-0.1709	-0.36743	-0.04578		-14.4269	-14.1339	-4.73328	-8.91174	-7.86011	-2.37854	-1.19934
-87.1	-0.12024	-0.86304	-0.21301	-0.0708	-0.15564	-0.36987	-0.03113		-14.4092	-14.1083	-4.73755	-8.91235	-7.84973	-2.36816	-1.21704
-87	-0.11963	-0.84534	-0.21606	-0.07568	-0.15991	-0.37415	-0.04272		-14.3793	-14.0857	-4.72839	-8.89526	-7.82715	-2.36633	-1.20911
-86.9	-0.12451	-0.8429	-0.2002	-0.0769	-0.15747	-0.36682	-0.04883		-14.3604	-14.0741	-4.73328	-8.87939	-7.83203	-2.36206	-1.19446
-86.8	-0.12329	-0.83923	-0.2063	-0.07446	-0.16296	-0.37781	-0.0354		-14.3555	-14.0582	-4.73755	-8.88306	-7.82043	-2.35168	-1.20544
-86.7	-0.11841	-0.8313	-0.2179	-0.07935	-0.14221	-0.38452	-0.03662		-14.3414	-14.0253	-4.7406	-8.8623	-7.81921	-2.35168	-1.20728
-86.6	-0.13	-0.82764	-0.20935	-0.07568	-0.16174	-0.37354	-0.04639		-14.3256	-14.0259	-4.72168	-8.85864	-7.79358	-2.36328	-1.21643
-86.5	-0.11963	-0.82947	-0.21606	-0.06714	-0.15015	-0.37354	-0.04089		-14.3109	-14.0149	-4.72473	-8.84338	-7.79419	-2.34924	-1.20544
-86.4	-0.11841	-0.82153	-0.21118	-0.07385	-0.17883	-0.37537	-0.04089		-14.2896	-13.9899	-4.71497	-8.81836	-7.78687	-2.35901	-1.20361
-86.3	-0.12024	-0.82642	-0.22156	-0.08118	-0.16357	-0.38086	-0.05676		-14.2627	-13.9783	-4.7113	-8.8092	-7.77283	-2.35046	-1.18225
-86.2	-0.11047	-0.83374	-0.21851	-0.06775	-0.14709	-0.37476	-0.05127		-14.2633	-13.96	-4.70703	-8.80676	-7.77588	-2.34863	-1.18652
-86.1	-0.11597	-0.82092	-0.20935	-0.07446	-0.1532	-0.36682	-0.04211		-14.2358	-13.9392	-4.70642	-8.81531	-7.76062	-2.34009	-1.18652
-86	-0.12634	-0.82092	-0.21301	-0.0708	-0.16357	-0.37048	-0.04639		-14.2108	-13.9331	-4.70032	-8.78906	-7.7533	-2.33643	-1.1969
-85.9	-0.12512	-0.83069	-0.20813	-0.06897	-0.1532	-0.36987	-0.03906		-14.2053	-13.9081	-4.6991	-8.78906	-7.74292	-2.33948	-1.19995
-85.8	-0.11353	-0.83191	-0.2179	-0.08301	-0.16785	-0.36804	-0.04211		-14.1846	-13.8892	-4.68689	-8.77197	-7.73499	-2.34192	-1.19873
-85.7	-0.10742	-0.81726	-0.21667	-0.08423	-0.16296	-0.37476	-0.04456		-14.1644	-13.8684	-4.67468	-8.76465	-7.724	-2.33704	-1.20605
-85.6	-0.1123	-0.82275	-0.19775	-0.06714	-0.16541	-0.37354	-0.04944		-14.1553	-13.8544	-4.67773	-8.74695	-7.71484	-2.33459	-1.1969
-85.5	-0.11353	-0.80872	-0.20264	-0.07996	-0.1532	-0.36377	-0.04822		-14.1437	-13.8379	-4.65515	-8.74451	-7.70264	-2.32605	-1.19934
-85.4	-0.10925	-0.8136	-0.20996	-0.07324	-0.16235	-0.36804	-0.04395		-14.1303	-13.8208	-4.66431	-8.72498	-7.69409	-2.33276	-1.19873
-85.3	-0.11963	-0.81299	-0.19775	-0.07385	-0.15015	-0.38147	-0.03723		-14.1107	-13.808	-4.65271	-8.72803	-7.68616	-2.31567	-1.19934
-85.2	-0.12146	-0.82031	-0.20386	-0.07446	-0.1593	-0.36499	-0.04822		-14.1009	-13.7958	-4.65332	-8.70361	-7.68005	-2.3114	-1.20239
-85.1	-0.12024	-0.80383	-0.20813	-0.08118	-0.15625	-0.35461	-0.04517		-14.0765	-13.7927	-4.6344	-8.6969	-7.67029	-2.3114	-1.19141
-85	-0.11475	-0.79285	-0.20325	-0.05859	-0.14465	-0.36621	-0.03662		-14.057	-13.7622	-4.63867	-8.68225	-7.66052	-2.31628	-1.18591
-84.9	-0.11047	-0.80505	-0.19348	-0.07446	-0.15076	-0.36621	-0.04639		-14.0375	-13.739	-4.63013	-8.66699	-7.66235	-2.2998	-1.19263
-84.8	-0.12207	-0.81787	-0.20264	-0.0708	-0.15625	-0.35828	-0.04578		-14.0265	-13.7305	-4.62158	-8.64929	-7.65137	-2.29919	-1.19751
-84.7	-0.11292	-0.80322	-0.20203	-0.08667	-0.14587	-0.36133	-0.04944		-13.9996	-13.714	-4.62097	-8.64624	-7.62878	-2.30225	-1.20728
-84.6	-0.12451	-0.80627	-0.20447	-0.07996	-0.13977	-0.36377	-0.03784		-14.0063	-13.7012	-4.61365	-8.6377	-7.63428	-2.2876	-1.1969
-84.5	-0.12146	-0.80383	-0.20996	-0.07751	-0.14709	-0.36621	-0.04395		-13.9752	-13.6829	-4.61121	-8.61694	-7.62329	-2.28088	-1.1792
-84.4	-0.10559	-0.80078	-0.20325	-0.08423	-0.14587	-0.35461	-0.04211		-13.9612	-13.656	-4.60815	-8.62366	-7.60437	-2.29126	-1.17004
-84.3	-0.1178	-0.80566	-0.21606	-0.07874	-0.15747	-0.36438	-0.0415		-13.938	-13.6554	-4.59534	-8.60596	-7.60986	-2.276	-1.18469
-84.2	-0.1123	-0.79956	-0.20508	-0.09399	-0.16174	-0.36438	-0.03967		-13.9227	-13.6255	-4.59229	-8.60474	-7.59033	-2.28394	-1.17615
-84.1	-0.11414	-0.80994	-0.21606	-0.08667	-0.15015	-0.37598	-0.05066		-13.9191	-13.6261	-4.58923	-8.58887	-7.57263	-2.29309	-1.18835
-84	-0.11108	-0.79895	-0.19958	-0.08667	-0.14893	-0.36804	-0.04944		-13.8873	-13.5889	-4.57947	-8.56445	-7.57324	-2.27722	-1.1792
-83.9	-0.11536	-0.79407	-0.19958	-0.07813	-0.14404	-0.36804	-0.047		-13.8684	-13.5925	-4.57581	-8.55469	-7.56592	-2.28516	-1.16577
-83.8	-0.11353	-0.80322	-0.20264	-0.09338	-0.14832	-0.36316	-0.05127		-13.8477	-13.5681	-4.5697	-8.5437	-7.5531	-2.27478	-1.1676
-83.7	-0.12756	-0.80566	-0.20447	-0.0769	-0.13855	-0.34912	-0.04456		-13.8415	-13.562	-4.56482	-8.54004	-7.54578	-2.28882	-1.16882
-83.6	-0.12268	-0.79895	-0.20752	-0.08057	-0.14221	-0.37048	-0.04089		-13.8293	-13.5303	-4.55811	-8.52051	-7.54211	-2.26929	-1.16089
-83.5	-0.11658	-0.7959	-0.20752	-0.08057	-0.14343	-0.3717	-0.047		-13.8031	-13.5327	-4.54163	-8.52478	-7.53052	-2.2699	-1.15112
-83.4	-0.10925	-0.78552	-0.19714	-0.07385	-0.14282	-0.35217	-0.03723		-13.7854	-13.5022	-4.54529	-8.5199	-7.52502	-2.26746	-1.15173
-83.3	-0.1178	-0.78918	-0.19897	-0.06836	-0.15015	-0.35339	-0.04211		-13.7732	-13.4821	-4.53003	-8.50769	-7.51648	-2.2699	-1.13892
-83.2	-0.11902	-0.7959	-0.20264	-0.08423	-0.14648	-0.35645	-0.04456		-13.7506	-13.4729	-4.5343	-8.47961	-7.49695	-2.26563	-1.15295
-83.1	-0.10864	-0.79285	-0.2002	-0.0824	-0.15564	-0.34912	-0.0415		-13.7396	-13.4473	-4.52332	-8.48755	-7.4939	-2.25037	-1.14319
-83	-0.1123	-0.79102	-0.19226	-0.07996	-0.1532	-0.35645	-0.03906		-13.7201	-13.429	-4.52698	-8.46863	-7.4762	-2.24976	-1.14929
-82.9	-0.11292	-0.7959	-0.19409	-0.08911	-0.15137	-0.33813	-0.03601		-13.7073	-13.4204	-4.52942	-8.4552	-7.47375	-2.25891	-1.14868
-82.8	-0.11169	-0.79041	-0.20386	-0.07141	-0.16785	-0.34485	-0.03906		-13.6816	-13.396	-4.52515	-8.46191	-7.47803	-2.23938	-1.15112
-82.7	-0.12024	-0.7843	-0.2002	-0.07202	-0.15991	-0.3595	-0.04272		-13.6682	-13.3752	-4.51538	-8.43933	-7.45667	-2.24182	-1.14136
-82.6	-0.11353	-0.78369	-0.2002	-0.07141	-0.15442	-0.35278	-0.03723		-13.656	-13.3728	-4.51477	-8.43872	-7.453	-2.2406	-1.1438
-82.5	-0.11719	-0.78735	-0.20386	-0.07874	-0.1532	-0.34729	-0.03967		-13.6328	-13.3557	-4.51416	-8.41125	-7.44629	-2.23389	-1.14441
-82.4	-0.10986	-0.78003	-0.19836	-0.07935	-0.15503	-0.34607	-0.04395		-13.6212	-13.338	-4.51538	-8.41553	-7.42859	-2.23022	-1.14868
-82.3	-0.1123	-0.79773	-0.19836	-0.07813	-0.16479	-0.35645	-0.04333		-13.6035	-13.3252	-4.50195	-8.40271	-7.41638	-2.23755	-1.15295
-82.2	-0.10254	-0.79529	-0.19165	-0.07324	-0.1593	-0.34851	-0.03601		-13.595	-13.2971	-4.50195	-8.39294	-7.42371	-2.21619	-1.14868
-82.1	-0.1062	-0.79468	-0.19043	-0.08301	-0.15991	-0.35034	-0.03601		-13.5638	-13.2867	-4.4989	-8.39417	-7.40601	-2.21619	-1.14807
-82	-0.10742	-0.78918	-0.18616	-0.06348	-0.15808	-0.34729	-0.04211		-13.5565	-13.2697	-4.49646	-8.36426	-7.40051	-2.20825	-1.14929
-81.9	-0.10193	-0.79956	-0.19653	-0.07568	-0.16113	-0.33447	-0.03662		-13.5352	-13.2648	-4.48792	-8.36731	-7.39136	-2.21985	-1.14807
-81.8	-0.10132	-0.79468	-0.19287	-0.07202	-0.14709	-0.35217	-0.04028		-13.5236	-13.2361	-4.47571	-8.34656	-7.37061	-2.20886	-1.14868
-81.7	-0.10315	-0.802	-0.20264	-0.07507	-0.15503	-0.35522	-0.03906		-13.5046	-13.208	-4.47754	-8.32764	-7.37061	-2.2168	-1.12976
-81.6	-0.10803	-0.79895	-0.20264	-0.08118	-0.15686	-0.35034	-0.04089		-13.4802	-13.1934	-4.45557	-8.32886	-7.35779	-2.20764	-1.13342
-81.5	-0.11902	-0.79041	-0.19226	-0.07385	-0.14709	-0.34241	-0.03723		-13.4631	-13.1805	-4.45068	-8.32336	-7.34314	-2.20581	-1.13342
-81.4	-0.10742	-0.79041	-0.19653	-0.07324	-0.14587	-0.33936	-0.03723		-13.4528	-13.1799	-4.45251	-8.30444	-7.34192	-2.20276	-1.13708
-81.3	-0.10803	-0.80017	-0.19287	-0.08118	-0.14465	-0.33142	-0.0415		-13.4515	-13.1488	-4.45435	-8.29468	-7.33643	-2.20032	-1.13892
-81.2	-0.11108	-0.79224	-0.19653	-0.07996	-0.14282	-0.3363	-0.03174		-13.4137	-13.136	-4.45435	-8.29041	-7.32056	-2.20093	-1.12915
-81.1	-0.10559	-0.80017	-0.20142	-0.07813	-0.14587	-0.34363	-0.03845		-13.4088	-13.1287	-4.45007	-8.26599	-7.31079	-2.17529	-1.12915
-81	-0.1062	-0.79407	-0.1947	-0.08789	-0.14526	-0.34485	-0.04089		-13.3984	-13.0975	-4.44153	-8.27393	-7.30591	-2.18811	-1.14258
-80.9	-0.10254	-0.79224	-0.1886	-0.08484	-0.13245	-0.33325	-0.02991		-13.3771	-13.0914	-4.43237	-8.24951	-7.2937	-2.17468	-1.1261
-80.8	-0.11047	-0.78979	-0.19348	-0.07568	-0.14282	-0.32349	-0.03357		-13.3551	-13.0768	-4.42749	-8.23792	-7.28455	-2.17468	-1.12915
-80.7	-0.1178	-0.79102	-0.18738	-0.07751	-0.14587	-0.34546	-0.03723		-13.3435	-13.0585	-4.42871	-8.22571	-7.27661	-2.16492	-1.12976
-80.6	-0.10681	-0.78003	-0.19714	-0.07446	-0.14282	-0.3363	-0.03418		-13.3221	-13.0396	-4.40796	-8.2251	-7.26685	-2.16309	-1.1322
-80.5	-0.10925	-0.79102	-0.19653	-0.07568	-0.14587	-0.34485	-0.04028		-13.3044	-13.0139	-4.40308	-8.21045	-7.26563	-2.16614	-1.12366
-80.4	-0.10925	-0.78979	-0.19043	-0.08179	-0.14343	-0.32532	-0.03296		-13.2837	-13.0158	-4.41772	-8.19397	-7.23938	-2.17285	-1.12732
-80.3	-0.10864	-0.77087	-0.19226	-0.06958	-0.1355	-0.32349	-0.03418		-13.2629	-12.9834	-4.40125	-8.19214	-7.2406	-2.17102	-1.11877
-80.2	-0.10681	-0.7666	-0.18127	-0.07507	-0.14954	-0.34668	-0.04456		-13.2342	-12.9822	-4.40735	-8.17444	-7.23633	-2.1582	-1.12915
-80.1	-0.10132	-0.78125	-0.18555	-0.08362	-0.14465	-0.34119	-0.03967		-13.2336	-12.9474	-4.40063	-8.172	-7.22351	-2.16736	-1.12549
-80	-0.11108	-0.7666	-0.19043	-0.07446	-0.14221	-0.33386	-0.04272		-13.2227	-12.9413	-4.38782	-8.15125	-7.20825	-2.1582	-1.11389
-79.9	-0.10559	-0.77209	-0.18799	-0.06775	-0.14404	-0.3418	-0.047		-13.2056	-12.9279	-4.38721	-8.14087	-7.19849	-2.16309	-1.11877
-79.8	-0.1062	-0.77454	-0.18677	-0.07385	-0.14587	-0.33997	-0.047		-13.1854	-12.9059	-4.37866	-8.13354	-7.20581	-2.15393	-1.10962
-79.7	-0.11108	-0.77515	-0.19409	-0.07507	-0.16113	-0.33142	-0.03967		-13.1604	-12.8833	-4.36646	-8.12256	-7.19421	-2.16003	-1.09985
-79.6	-0.09583	-0.77759	-0.1947	-0.07568	-0.15686	-0.34302	-0.047		-13.1403	-12.8894	-4.37561	-8.10303	-7.17834	-2.1521	-1.10901
-79.5	-0.11292	-0.76721	-0.18372	-0.06958	-0.15076	-0.34912	-0.04089		-13.1372	-12.8571	-4.35547	-8.10547	-7.17163	-2.14844	-1.10474
-79.4	-0.10559	-0.76355	-0.18372	-0.08118	-0.15442	-0.33081	-0.04517		-13.1201	-12.8381	-4.3457	-8.09875	-7.16187	-2.15149	-1.10413
-79.3	-0.11169	-0.76477	-0.19348	-0.06836	-0.15564	-0.34424	-0.05493		-13.0963	-12.8296	-4.33899	-8.09692	-7.16187	-2.15698	-1.08948
-79.2	-0.10742	-0.75134	-0.19226	-0.07751	-0.15869	-0.3363	-0.03601		-13.0859	-12.8052	-4.33228	-8.0896	-7.146	-2.15149	-1.09314
-79.1	-0.10925	-0.75562	-0.18188	-0.07935	-0.14709	-0.32898	-0.03418		-13.0804	-12.7863	-4.31702	-8.07495	-7.146	-2.146	-1.09009
-79	-0.09399	-0.76355	-0.18799	-0.08728	-0.14709	-0.33875	-0.04272		-13.0432	-12.771	-4.33594	-8.06091	-7.13257	-2.13501	-1.08521
-78.9	-0.10071	-0.74524	-0.18555	-0.0708	-0.14343	-0.32104	-0.0415		-13.0499	-12.7496	-4.33228	-8.04565	-7.11975	-2.14417	-1.09131
-78.8	-0.10681	-0.75623	-0.18494	-0.08728	-0.14587	-0.32959	-0.03113		-13.02	-12.7447	-4.32129	-8.04077	-7.10388	-2.14233	-1.08093
-78.7	-0.09827	-0.75134	-0.19714	-0.08057	-0.15076	-0.34668	-0.04333		-12.9944	-12.7319	-4.3103	-8.02979	-7.10815	-2.12891	-1.09009
-78.6	-0.11047	-0.74585	-0.18738	-0.07385	-0.1416	-0.32837	-0.03418		-12.9773	-12.699	-4.29688	-8.01819	-7.0929	-2.13257	-1.08215
-78.5	-0.1062	-0.74097	-0.18921	-0.06958	-0.14893	-0.33569	-0.03967		-12.9767	-12.6947	-4.29321	-7.995	-7.07581	-2.11548	-1.08582
-78.4	-0.10864	-0.75378	-0.19226	-0.07568	-0.13	-0.34119	-0.03479		-12.9425	-12.677	-4.28955	-7.98279	-7.07947	-2.12341	-1.09192
-78.3	-0.10376	-0.75378	-0.19043	-0.07019	-0.13306	-0.32471	-0.04517		-12.937	-12.6495	-4.28955	-7.97852	-7.06055	-2.12585	-1.07849
-78.2	-0.09155	-0.75256	-0.19653	-0.07935	-0.15137	-0.33508	-0.04883		-12.9236	-12.6404	-4.28833	-7.97424	-7.052	-2.11243	-1.08337
-78.1	-0.1062	-0.75867	-0.18921	-0.07813	-0.12512	-0.33386	-0.03906		-12.8986	-12.6202	-4.28833	-7.94861	-7.04529	-2.11731	-1.08826
-78	-0.11536	-0.74524	-0.1825	-0.08179	-0.1416	-0.33142	-0.04089		-12.8918	-12.6099	-4.27246	-7.94312	-7.03125	-2.11609	-1.08459
-77.9	-0.1062	-0.75623	-0.19104	-0.0708	-0.14648	-0.34973	-0.04395		-12.8717	-12.5934	-4.27307	-7.9364	-7.03674	-2.10876	-1.08643
-77.8	-0.10864	-0.7373	-0.19653	-0.07568	-0.14282	-0.34241	-0.03662		-12.8522	-12.5696	-4.26514	-7.91626	-7.03918	-2.12097	-1.09192
-77.7	-0.10071	-0.75378	-0.18921	-0.08301	-0.13611	-0.32349	-0.04578		-12.8302	-12.5617	-4.24866	-7.9126	-7.00745	-2.12891	-1.08337
-77.6	-0.10071	-0.74829	-0.19897	-0.07507	-0.15198	-0.3418	-0.05066		-12.8271	-12.5311	-4.25476	-7.89246	-7.00806	-2.09167	-1.07849
-77.5	-0.10864	-0.75073	-0.19287	-0.07507	-0.14099	-0.33997	-0.03906		-12.8033	-12.5262	-4.2627	-7.87231	-6.99707	-2.11182	-1.07178
-77.4	-0.09827	-0.74341	-0.1886	-0.07202	-0.12634	-0.33325	-0.03906		-12.7838	-12.5067	-4.24744	-7.87903	-6.97815	-2.12463	-1.06995
-77.3	-0.10925	-0.74341	-0.18188	-0.08057	-0.1355	-0.33325	-0.04517		-12.7704	-12.497	-4.24622	-7.8656	-6.9751	-2.09534	-1.07788
-77.2	-0.12146	-0.7428	-0.18982	-0.07996	-0.12939	-0.32959	-0.04089		-12.7527	-12.4841	-4.23035	-7.86438	-6.96167	-2.09473	-1.08276
-77.1	-0.09888	-0.7312	-0.18677	-0.07019	-0.13855	-0.31372	-0.03723		-12.7283	-12.4573	-4.24072	-7.84485	-6.96106	-2.09961	-1.073
-77	-0.10437	-0.74036	-0.18555	-0.08179	-0.13611	-0.33203	-0.03418		-12.7203	-12.4335	-4.22974	-7.8302	-6.93604	-2.07947	-1.06506
-76.9	-0.1062	-0.73914	-0.18372	-0.07935	-0.12451	-0.32898	-0.03845		-12.702	-12.4274	-4.21692	-7.82166	-6.94336	-2.08801	-1.06079
-76.8	-0.10498	-0.72144	-0.17944	-0.07507	-0.1355	-0.31738	-0.04333		-12.6837	-12.4078	-4.2218	-7.81494	-6.93542	-2.08252	-1.05774
-76.7	-0.11292	-0.71472	-0.17578	-0.08484	-0.1355	-0.32959	-0.0293		-12.6611	-12.3993	-4.20715	-7.80579	-6.91711	-2.08374	-1.05774
-76.6	-0.09827	-0.72998	-0.17456	-0.08728	-0.13428	-0.32288	-0.03357		-12.6398	-12.3737	-4.20532	-7.77954	-6.91528	-2.09106	-1.073
-76.5	-0.10559	-0.72571	-0.18188	-0.07813	-0.14587	-0.32593	-0.03174		-12.6288	-12.3627	-4.19006	-7.78564	-6.90979	-2.07703	-1.06506
-76.4	-0.11536	-0.71472	-0.18372	-0.0769	-0.14404	-0.33142	-0.03906		-12.6209	-12.3328	-4.19067	-7.77405	-6.89941	-2.06726	-1.06323
-76.3	-0.09766	-0.71716	-0.18494	-0.07935	-0.12634	-0.32532	-0.03845		-12.6013	-12.3248	-4.18823	-7.74963	-6.88354	-2.06299	-1.06995
-76.2	-0.10254	-0.72388	-0.18433	-0.07019	-0.12939	-0.33081	-0.03723		-12.5714	-12.3035	-4.19006	-7.75024	-6.87439	-2.05322	-1.06995
-76.1	-0.10559	-0.71838	-0.1709	-0.0824	-0.13611	-0.32776	-0.03967		-12.5549	-12.3023	-4.18884	-7.73438	-6.86462	-2.06726	-1.073
-76	-0.10254	-0.70923	-0.18738	-0.08301	-0.14099	-0.33447	-0.03967		-12.5464	-12.2778	-4.15894	-7.73499	-6.85364	-2.07153	-1.08704
-75.9	-0.10376	-0.70862	-0.18616	-0.07996	-0.13611	-0.32288	-0.04639		-12.5452	-12.2577	-4.17358	-7.71301	-6.8512	-2.06299	-1.07727
-75.8	-0.09888	-0.70862	-0.17822	-0.0769	-0.14038	-0.33264	-0.03906		-12.5171	-12.2626	-4.18213	-7.70996	-6.84021	-2.04895	-1.07849
-75.7	-0.09521	-0.70618	-0.17944	-0.08057	-0.14099	-0.31982	-0.03967		-12.4841	-12.2382	-4.16809	-7.6947	-6.82983	-2.0575	-1.06323
-75.6	-0.09644	-0.70862	-0.18372	-0.08301	-0.1355	-0.3241	-0.03601		-12.4652	-12.2089	-4.15161	-7.68555	-6.83105	-2.03918	-1.05896
-75.5	-0.10437	-0.69153	-0.18677	-0.08301	-0.12512	-0.31555	-0.03845		-12.4616	-12.2052	-4.15222	-7.677	-6.81152	-2.03918	-1.06445
-75.4	-0.09949	-0.71289	-0.1825	-0.08301	-0.12512	-0.31006	-0.03662		-12.456	-12.168	-4.14307	-7.6709	-6.80725	-2.03125	-1.06018
-75.3	-0.09216	-0.69214	-0.18066	-0.07324	-0.14526	-0.32166	-0.03235		-12.4469	-12.1497	-4.13574	-7.6593	-6.79382	-2.02454	-1.0614
-75.2	-0.10254	-0.69885	-0.17822	-0.06714	-0.14648	-0.31799	-0.02625		-12.4255	-12.1491	-4.13147	-7.64954	-6.78223	-2.03186	-1.06812
-75.1	-0.09216	-0.69336	-0.17456	-0.08301	-0.12878	-0.30701	-0.02869		-12.4066	-12.1381	-4.11987	-7.63062	-6.78162	-2.03003	-1.05957
-75	-0.10437	-0.6958	-0.17334	-0.07324	-0.12634	-0.31189	-0.0354		-12.3828	-12.1179	-4.13452	-7.61597	-6.76819	-2.01355	-1.05408
-74.9	-0.1001	-0.69763	-0.17578	-0.07385	-0.12878	-0.31555	-0.02869		-12.3663	-12.0996	-4.1217	-7.61047	-6.75537	-2.02209	-1.05347
-74.8	-0.09583	-0.68909	-0.1825	-0.08362	-0.13367	-0.31616	-0.03357		-12.3419	-12.0776	-4.10645	-7.60315	-6.74561	-2.03369	-1.0553
-74.7	-0.09827	-0.69763	-0.17761	-0.07996	-0.13245	-0.32043	-0.02686		-12.3419	-12.0685	-4.09851	-7.58667	-6.73706	-2.02026	-1.05103
-74.6	-0.10376	-0.70374	-0.17639	-0.06287	-0.13306	-0.31555	-0.03052		-12.3218	-12.0563	-4.10034	-7.57141	-6.74255	-2.02209	-1.04858
-74.5	-0.09827	-0.6842	-0.177	-0.0824	-0.12939	-0.31311	-0.02625		-12.2931	-12.0373	-4.09851	-7.56226	-6.72119	-2.01477	-1.04553
-74.4	-0.10437	-0.68604	-0.16968	-0.08484	-0.12024	-0.3241	-0.03418		-12.2955	-12.0129	-4.09668	-7.55798	-6.70532	-2.01355	-1.0376
-74.3	-0.10315	-0.69519	-0.17944	-0.06653	-0.12939	-0.31372	-0.03662		-12.2595	-11.9891	-4.0863	-7.56042	-6.70959	-2.03613	-1.04004
-74.2	-0.10376	-0.6842	-0.16663	-0.08057	-0.11963	-0.30701	-0.03357		-12.2546	-11.9812	-4.08936	-7.52747	-6.71143	-2.01782	-1.04309
-74.1	-0.09033	-0.69275	-0.16479	-0.08179	-0.12329	-0.3186	-0.03845		-12.2339	-11.9586	-4.08447	-7.52991	-6.68762	-2.00684	-1.03149
-74	-0.09766	-0.67139	-0.17761	-0.07629	-0.12756	-0.31189	-0.03784		-12.2137	-11.9403	-4.07288	-7.51953	-6.68274	-2.01416	-1.02783
-73.9	-0.09888	-0.68298	-0.17883	-0.07996	-0.11841	-0.29602	-0.03174		-12.1991	-11.9202	-4.05701	-7.49817	-6.6626	-1.99829	-1.03699
-73.8	-0.10376	-0.68665	-0.18188	-0.07751	-0.12451	-0.3064	-0.04639		-12.1777	-11.9232	-4.07776	-7.49023	-6.66565	-2.00806	-1.03455
-73.7	-0.1062	-0.69397	-0.17761	-0.07568	-0.11292	-0.30273	-0.03357		-12.1704	-11.9025	-4.05579	-7.49207	-6.65344	-2.00867	-1.02844
-73.6	-0.09216	-0.68604	-0.18616	-0.0885	-0.12634	-0.28931	-0.03845		-12.1503	-11.8903	-4.05884	-7.48718	-6.64063	-1.99402	-1.03516
-73.5	-0.09399	-0.67993	-0.18494	-0.06348	-0.12695	-0.30884	-0.03906		-12.1252	-11.8677	-4.04419	-7.46155	-6.63513	-1.99951	-1.03333
-73.4	-0.09521	-0.69336	-0.17029	-0.07446	-0.12451	-0.31189	-0.03235		-12.1228	-11.8457	-4.03992	-7.45483	-6.62354	-1.99158	-1.02722
-73.3	-0.09766	-0.68604	-0.1709	-0.07996	-0.13062	-0.29785	-0.03357		-12.1021	-11.8414	-4.04602	-7.45056	-6.61621	-1.98059	-1.0199
-73.2	-0.09033	-0.69214	-0.17029	-0.06714	-0.12512	-0.30701	-0.03967		-12.0874	-11.817	-4.0271	-7.43164	-6.60461	-1.98608	-1.01807
-73.1	-0.0946	-0.69092	-0.17578	-0.06409	-0.12573	-0.31067	-0.03479		-12.0654	-11.8103	-4.01306	-7.43225	-6.59546	-1.98486	-1.03516
-73	-0.09949	-0.68481	-0.17334	-0.07629	-0.12329	-0.30823	-0.04211		-12.0514	-11.7896	-4.00269	-7.42798	-6.57715	-1.97754	-1.03149
-72.9	-0.09094	-0.69336	-0.16541	-0.06836	-0.13062	-0.30823	-0.03174		-12.0392	-11.7645	-3.99292	-7.40295	-6.58447	-1.9751	-1.02844
-72.8	-0.0885	-0.69092	-0.17639	-0.07629	-0.12939	-0.3186	-0.02808		-12.0136	-11.7572	-3.97949	-7.39685	-6.57227	-1.97205	-1.03027
-72.7	-0.09521	-0.68787	-0.17883	-0.06897	-0.12634	-0.31799	-0.03601		-11.9995	-11.7389	-3.98499	-7.38159	-6.55701	-1.96899	-1.03516
-72.6	-0.1001	-0.69031	-0.17395	-0.07202	-0.12146	-0.31677	-0.03479		-11.9812	-11.7157	-3.98071	-7.36389	-6.55701	-1.97754	-1.02966
-72.5	-0.09155	-0.69031	-0.1709	-0.07507	-0.12329	-0.3186	-0.02808		-11.9769	-11.7035	-3.96973	-7.35352	-6.55334	-1.96106	-1.03516
-72.4	-0.09644	-0.68481	-0.17029	-0.06531	-0.12573	-0.31921	-0.02319		-11.9379	-11.6785	-3.97339	-7.34497	-6.54968	-1.96838	-1.01501
-72.3	-0.09521	-0.68298	-0.17761	-0.08057	-0.13062	-0.3186	-0.0293		-11.9373	-11.6748	-3.96606	-7.33582	-6.52649	-1.97205	-1.00891
-72.2	-0.10376	-0.67139	-0.17761	-0.08179	-0.12878	-0.3125	-0.0354		-11.9183	-11.6565	-3.95996	-7.33643	-6.5271	-1.96106	-1.01501
-72.1	-0.10071	-0.68237	-0.18005	-0.07874	-0.12512	-0.30884	-0.03174		-11.8994	-11.6351	-3.95569	-7.31079	-6.5271	-1.97449	-1.01746
-72	-0.09338	-0.68054	-0.17822	-0.0647	-0.14526	-0.32104	-0.02747		-11.8903	-11.6187	-3.96545	-7.29614	-6.50085	-1.96838	-1.00464
-71.9	-0.08972	-0.69153	-0.17578	-0.06958	-0.12817	-0.31616	-0.0293		-11.8658	-11.6089	-3.95691	-7.27173	-6.48438	-1.95862	-1.01379
-71.8	-0.09094	-0.6781	-0.17395	-0.07568	-0.12878	-0.31189	-0.03418		-11.8536	-11.5955	-3.93005	-7.27417	-6.48315	-1.95435	-0.99976
-71.7	-0.10071	-0.67871	-0.17944	-0.07507	-0.13977	-0.3186	-0.02197		-11.8402	-11.5619	-3.94226	-7.27539	-6.47339	-1.95435	-0.99915
-71.6	-0.08179	-0.68542	-0.18005	-0.08606	-0.12695	-0.32654	-0.03723		-11.8164	-11.5491	-3.93616	-7.25647	-6.46912	-1.95129	-0.99182
-71.5	-0.09277	-0.67139	-0.17212	-0.08179	-0.12817	-0.32104	-0.03601		-11.7908	-11.5399	-3.91357	-7.25159	-6.45264	-1.94214	-0.98083
-71.4	-0.09644	-0.67993	-0.1709	-0.05798	-0.12329	-0.32288	-0.04395		-11.7792	-11.5302	-3.90747	-7.23938	-6.45569	-1.94946	-0.97839
-71.3	-0.08728	-0.67322	-0.16785	-0.06348	-0.13367	-0.32898	-0.02991		-11.7767	-11.5033	-3.91418	-7.23083	-6.44592	-1.94702	-0.98694
-71.2	-0.09583	-0.67322	-0.17212	-0.06531	-0.12573	-0.32959	-0.02625		-11.748	-11.4825	-3.91479	-7.22534	-6.42883	-1.93726	-0.98572
-71.1	-0.10742	-0.68237	-0.17822	-0.06226	-0.12268	-0.33264	-0.03296		-11.7358	-11.4703	-3.88855	-7.22229	-6.42944	-1.9281	-0.97412
-71	-0.09399	-0.67017	-0.17273	-0.07446	-0.1239	-0.32715	-0.03845		-11.7218	-11.4624	-3.88428	-7.20947	-6.40869	-1.93176	-0.97473
-70.9	-0.08789	-0.66528	-0.17151	-0.0708	-0.12756	-0.32654	-0.0293		-11.7102	-11.4423	-3.88611	-7.18262	-6.39587	-1.93665	-0.98328
-70.8	-0.08362	-0.65552	-0.17822	-0.06958	-0.12268	-0.32715	-0.03113		-11.6907	-11.4337	-3.87939	-7.19238	-6.39893	-1.93298	-0.98755
-70.7	-0.08545	-0.66284	-0.18433	-0.06287	-0.12695	-0.33142	-0.02869		-11.6675	-11.4197	-3.87634	-7.1698	-6.38672	-1.93787	-0.979
-70.6	-0.09094	-0.66101	-0.1709	-0.06714	-0.13123	-0.33142	-0.03235		-11.6583	-11.3867	-3.88	-7.16736	-6.38245	-1.92139	-0.97229
-70.5	-0.09399	-0.6604	-0.17212	-0.05371	-0.11841	-0.3241	-0.03479		-11.6351	-11.3763	-3.8739	-7.15515	-6.37817	-1.92139	-0.96497
-70.4	-0.08911	-0.65186	-0.18066	-0.06958	-0.12329	-0.31738	-0.02502		-11.629	-11.3464	-3.86169	-7.14294	-6.3562	-1.91406	-0.98389
-70.3	-0.09705	-0.66711	-0.18188	-0.06653	-0.12268	-0.32654	-0.03235		-11.6003	-11.3464	-3.84949	-7.12524	-6.34521	-1.93054	-0.98633
-70.2	-0.08362	-0.65552	-0.18433	-0.05859	-0.12268	-0.32593	-0.01831		-11.5863	-11.3257	-3.83911	-7.12341	-6.34216	-1.91406	-0.98755
-70.1	-0.08606	-0.64941	-0.18372	-0.06714	-0.12024	-0.31799	-0.01282		-11.5692	-11.3123	-3.8385	-7.11487	-6.33606	-1.91895	-0.96985
-70	-0.09399	-0.6488	-0.18555	-0.06897	-0.12878	-0.31555	-0.02563		-11.5503	-11.2927	-3.84766	-7.09045	-6.32202	-1.89941	-0.96008
-69.9	-0.09277	-0.65125	-0.17029	-0.06592	-0.11658	-0.31311	-0.03662		-11.5418	-11.286	-3.83728	-7.08618	-6.30554	-1.90491	-0.9668
-69.8	-0.1062	-0.65491	-0.1825	-0.06165	-0.12146	-0.32349	-0.02747		-11.5204	-11.2622	-3.82751	-7.07581	-6.30371	-1.91406	-0.96558
-69.7	-0.08972	-0.6488	-0.17456	-0.06958	-0.11902	-0.31372	-0.02747		-11.499	-11.2421	-3.82751	-7.07397	-6.30066	-1.90002	-0.9613
-69.6	-0.10071	-0.65125	-0.177	-0.0592	-0.10925	-0.31677	-0.02197		-11.4783	-11.225	-3.81531	-7.06726	-6.28967	-1.90247	-0.97168
-69.5	-0.09766	-0.63965	-0.17761	-0.06287	-0.11353	-0.30884	-0.03357		-11.4789	-11.2183	-3.81287	-7.05078	-6.28296	-1.89087	-0.96802
-69.4	-0.09033	-0.64941	-0.17334	-0.06287	-0.11597	-0.30151	-0.02319		-11.4404	-11.1822	-3.80432	-7.03369	-6.27258	-1.89331	-0.96436
-69.3	-0.07568	-0.64392	-0.17273	-0.05859	-0.11536	-0.30518	-0.02258		-11.4343	-11.1743	-3.80615	-7.03064	-6.26587	-1.88538	-0.96436
-69.2	-0.09094	-0.63599	-0.17578	-0.06653	-0.12695	-0.3241	-0.02563		-11.4282	-11.1633	-3.79333	-7.01599	-6.25549	-1.88721	-0.9613
-69.1	-0.08484	-0.63293	-0.17517	-0.06531	-0.10742	-0.31189	-0.02502		-11.4056	-11.1377	-3.78967	-7.00256	-6.24939	-1.88538	-0.95154
-69	-0.08972	-0.63721	-0.17761	-0.06409	-0.11169	-0.31738	-0.02502		-11.3959	-11.1346	-3.78235	-7.00684	-6.23718	-1.8811	-0.9491
-68.9	-0.07935	-0.63965	-0.16479	-0.06592	-0.11658	-0.31311	-0.0293		-11.3654	-11.1169	-3.7854	-6.97815	-6.22314	-1.88293	-0.94849
-68.8	-0.0824	-0.63232	-0.16785	-0.05737	-0.12268	-0.31616	-0.02563		-11.3513	-11.0883	-3.77197	-6.97327	-6.21643	-1.87195	-0.95154
-68.7	-0.08911	-0.62622	-0.16846	-0.05371	-0.1123	-0.31311	-0.02197		-11.33	-11.0742	-3.76892	-6.95313	-6.20178	-1.86707	-0.96069
-68.6	-0.09155	-0.63171	-0.16602	-0.05981	-0.1123	-0.31555	-0.02686		-11.3165	-11.0724	-3.76282	-6.95313	-6.20605	-1.87622	-0.95642
-68.5	-0.07935	-0.63416	-0.17456	-0.0592	-0.1178	-0.32349	-0.0293		-11.3007	-11.0529	-3.75244	-6.95251	-6.19263	-1.86584	-0.95825
-68.4	-0.08606	-0.62744	-0.16968	-0.05432	-0.11475	-0.31311	-0.0293		-11.2701	-11.037	-3.75427	-6.91772	-6.17859	-1.8512	-0.96313
-68.3	-0.08911	-0.62866	-0.17822	-0.06165	-0.11902	-0.30396	-0.03357		-11.264	-11.0187	-3.75305	-6.90918	-6.17554	-1.85547	-0.96008
-68.2	-0.09277	-0.61951	-0.15503	-0.05737	-0.11475	-0.30579	-0.02747		-11.2543	-10.9998	-3.73413	-6.92993	-6.15234	-1.86829	-0.95215
-68.1	-0.09644	-0.62378	-0.15869	-0.06348	-0.11108	-0.30518	-0.0293		-11.2445	-10.979	-3.72009	-6.90369	-6.15479	-1.87012	-0.94299
-68	-0.07935	-0.62317	-0.16235	-0.06348	-0.11963	-0.30945	-0.0238		-11.2164	-10.9759	-3.71521	-6.89209	-6.1438	-1.85364	-0.95398
-67.9	-0.09094	-0.62317	-0.16174	-0.06226	-0.12329	-0.30884	-0.02808		-11.2012	-10.9454	-3.72437	-6.87927	-6.13586	-1.85425	-0.95642
-67.8	-0.09399	-0.62439	-0.16113	-0.06653	-0.12024	-0.30823	-0.03967		-11.1908	-10.9338	-3.71399	-6.85791	-6.12976	-1.84814	-0.9613
-67.7	-0.09216	-0.62256	-0.16479	-0.05615	-0.12573	-0.29602	-0.03357		-11.1676	-10.91	-3.71094	-6.85425	-6.12122	-1.83777	-0.95459
-67.6	-0.09216	-0.6427	-0.16724	-0.05676	-0.12146	-0.29846	-0.03906		-11.1475	-10.9003	-3.70483	-6.84448	-6.10657	-1.84692	-0.95764
-67.5	-0.08545	-0.6189	-0.15747	-0.06165	-0.10925	-0.30212	-0.03601		-11.1359	-10.882	-3.69629	-6.83228	-6.09741	-1.83716	-0.9552
-67.4	-0.08301	-0.62317	-0.14771	-0.06653	-0.11108	-0.30579	-0.03845		-11.1224	-10.8673	-3.69568	-6.82495	-6.09253	-1.84021	-0.95337
-67.3	-0.08362	-0.63965	-0.16418	-0.0531	-0.10681	-0.28931	-0.03052		-11.1017	-10.8386	-3.67981	-6.80664	-6.08093	-1.84509	-0.96313
-67.2	-0.08423	-0.62866	-0.1593	-0.06104	-0.11719	-0.29907	-0.04028		-11.0925	-10.8398	-3.68164	-6.80115	-6.0791	-1.82983	-0.95947
-67.1	-0.09277	-0.62561	-0.15381	-0.06104	-0.10742	-0.30212	-0.03479		-11.0712	-10.8221	-3.68103	-6.80542	-6.06018	-1.82434	-0.95642
-67	-0.08484	-0.62073	-0.16357	-0.0647	-0.10315	-0.30579	-0.03174		-11.0486	-10.8032	-3.65723	-6.77612	-6.0498	-1.82434	-0.9552
-66.9	-0.08667	-0.62195	-0.1593	-0.06226	-0.10925	-0.3064	-0.04333		-11.0352	-10.7831	-3.66211	-6.7804	-6.04553	-1.83472	-0.94971
-66.8	-0.07446	-0.62195	-0.16235	-0.06042	-0.11536	-0.30884	-0.02991		-11.0236	-10.7672	-3.66516	-6.76331	-6.04065	-1.81946	-0.94543
-66.7	-0.09033	-0.6189	-0.16357	-0.07202	-0.11963	-0.30945	-0.02808		-10.9961	-10.7501	-3.65295	-6.75903	-6.02417	-1.82312	-0.9375
-66.6	-0.08362	-0.625	-0.16235	-0.06836	-0.10864	-0.31128	-0.02502		-10.9924	-10.7428	-3.6499	-6.74805	-6.01563	-1.82373	-0.94482
-66.5	-0.0769	-0.63965	-0.16724	-0.06165	-0.10986	-0.30579	-0.02319		-10.9601	-10.7275	-3.63281	-6.72668	-6.00403	-1.81396	-0.93384
-66.4	-0.08484	-0.62866	-0.16235	-0.05798	-0.10864	-0.29236	-0.02625		-10.9515	-10.6952	-3.6554	-6.71448	-5.99854	-1.80542	-0.92896
-66.3	-0.08972	-0.62134	-0.16663	-0.05798	-0.11047	-0.30884	-0.02563		-10.9241	-10.6921	-3.63831	-6.71265	-5.99976	-1.80969	-0.92834
-66.2	-0.08362	-0.62805	-0.15991	-0.06348	-0.11475	-0.30884	-0.02563		-10.9119	-10.6677	-3.63098	-6.69373	-5.99304	-1.80847	-0.93445
-66.1	-0.08423	-0.62134	-0.1532	-0.06104	-0.10925	-0.29663	-0.03418		-10.8905	-10.658	-3.62488	-6.69617	-5.97778	-1.80542	-0.94788
-66	-0.07813	-0.62195	-0.14893	-0.05859	-0.11902	-0.30334	-0.02991		-10.8765	-10.6427	-3.61023	-6.68701	-5.96069	-1.81519	-0.93201
-65.9	-0.08545	-0.62134	-0.15442	-0.05981	-0.10742	-0.29846	-0.02563		-10.8661	-10.6177	-3.60657	-6.67175	-5.95337	-1.80359	-0.92224
-65.8	-0.08179	-0.61218	-0.15503	-0.047	-0.10376	-0.29724	-0.02136		-10.8606	-10.6018	-3.59802	-6.66748	-5.94849	-1.80054	-0.91309
-65.7	-0.09277	-0.61707	-0.15198	-0.07507	-0.10498	-0.30273	-0.02686		-10.827	-10.5878	-3.59985	-6.651	-5.93567	-1.80115	-0.92041
-65.6	-0.08972	-0.61279	-0.15991	-0.06897	-0.11169	-0.29602	-0.02808		-10.8209	-10.5749	-3.60596	-6.66016	-5.93689	-1.80664	-0.92102
-65.5	-0.08911	-0.62683	-0.15259	-0.07141	-0.1123	-0.30457	-0.02625		-10.8008	-10.5524	-3.58765	-6.63635	-5.92224	-1.80359	-0.9259
-65.4	-0.08545	-0.62134	-0.15503	-0.06653	-0.10742	-0.3009	-0.02502		-10.7867	-10.5426	-3.58276	-6.62231	-5.90759	-1.79077	-0.91309
-65.3	-0.07874	-0.62256	-0.16052	-0.07141	-0.1178	-0.29236	-0.02319		-10.7819	-10.5255	-3.57849	-6.60889	-5.90027	-1.79077	-0.92041
-65.2	-0.08179	-0.61096	-0.16113	-0.06409	-0.10681	-0.30151	-0.02869		-10.7513	-10.4993	-3.57727	-6.60095	-5.88745	-1.78467	-0.91064
-65.1	-0.0769	-0.61401	-0.16357	-0.05798	-0.09827	-0.29724	-0.02075		-10.7281	-10.4999	-3.55957	-6.59363	-5.88379	-1.78467	-0.9198
-65	-0.07629	-0.61523	-0.16602	-0.06104	-0.10742	-0.30212	-0.02502		-10.7202	-10.4657	-3.57849	-6.57654	-5.87891	-1.77979	-0.91309
-64.9	-0.08667	-0.61279	-0.1593	-0.05798	-0.10132	-0.29358	-0.02563		-10.7129	-10.4645	-3.57483	-6.56677	-5.86609	-1.77917	-0.90942
-64.8	-0.07751	-0.61096	-0.16296	-0.06958	-0.10254	-0.3009	-0.03357		-10.6867	-10.4346	-3.56201	-6.55457	-5.8551	-1.78223	-0.92102
-64.7	-0.08667	-0.60364	-0.16235	-0.06165	-0.10681	-0.30029	-0.02869		-10.6738	-10.4285	-3.55591	-6.53931	-5.849	-1.77979	-0.93445
-64.6	-0.08057	-0.59937	-0.16357	-0.06531	-0.09949	-0.29724	-0.02625		-10.6512	-10.4108	-3.54614	-6.54297	-5.84961	-1.78406	-0.93018
-64.5	-0.08362	-0.5957	-0.16663	-0.06409	-0.10132	-0.30701	-0.03357		-10.6134	-10.3912	-3.53088	-6.52466	-5.8429	-1.77307	-0.91492
-64.4	-0.0824	-0.60486	-0.15381	-0.05981	-0.10132	-0.30762	-0.03662		-10.6073	-10.365	-3.53516	-6.49963	-5.82703	-1.7865	-0.92041
-64.3	-0.0769	-0.59814	-0.15442	-0.06592	-0.1062	-0.30029	-0.0238		-10.5878	-10.3607	-3.52356	-6.49536	-5.80566	-1.7749	-0.90027
-64.2	-0.07324	-0.59082	-0.1532	-0.06165	-0.10925	-0.30823	-0.03235		-10.5835	-10.3326	-3.51501	-6.48499	-5.80017	-1.77429	-0.92041
-64.1	-0.08545	-0.60486	-0.14954	-0.06409	-0.09644	-0.30945	-0.03357		-10.5658	-10.3052	-3.51624	-6.49231	-5.79468	-1.77307	-0.9082
-64	-0.08118	-0.59326	-0.14771	-0.06836	-0.1062	-0.30273	-0.02136		-10.5432	-10.3082	-3.51868	-6.47217	-5.7843	-1.75781	-0.89478
-63.9	-0.08118	-0.59631	-0.15015	-0.07629	-0.10132	-0.3064	-0.03235		-10.5341	-10.2863	-3.51135	-6.44958	-5.7782	-1.77551	-0.91431
-63.8	-0.08057	-0.59753	-0.14832	-0.0647	-0.09949	-0.29724	-0.02625		-10.5151	-10.2765	-3.50037	-6.44836	-5.76233	-1.76514	-0.91248
-63.7	-0.07629	-0.59692	-0.14709	-0.06836	-0.11353	-0.29175	-0.02075		-10.5017	-10.2661	-3.49548	-6.42883	-5.75317	-1.745	-0.90759
-63.6	-0.08423	-0.60303	-0.15198	-0.07385	-0.11536	-0.30151	-0.02869		-10.4883	-10.2411	-3.49365	-6.42944	-5.75195	-1.74622	-0.9082
-63.5	-0.07935	-0.59326	-0.14587	-0.07385	-0.09766	-0.29846	-0.02991		-10.4681	-10.2289	-3.48328	-6.40869	-5.73486	-1.75171	-0.89661
-63.4	-0.07751	-0.59082	-0.14343	-0.07141	-0.11108	-0.29846	-0.02747		-10.4498	-10.2008	-3.47168	-6.40991	-5.73975	-1.74683	-0.896
-63.3	-0.08789	-0.59875	-0.1532	-0.06592	-0.10559	-0.28809	-0.03235		-10.4358	-10.1898	-3.47229	-6.38733	-5.72266	-1.75415	-0.89661
-63.2	-0.0769	-0.59021	-0.15015	-0.0708	-0.10193	-0.29724	-0.02686		-10.4224	-10.1764	-3.47656	-6.38916	-5.70313	-1.74133	-0.89355
-63.1	-0.08362	-0.58655	-0.14954	-0.06653	-0.10132	-0.30029	-0.02625		-10.4022	-10.1508	-3.46375	-6.38245	-5.7019	-1.74744	-0.90393
-63	-0.07935	-0.58594	-0.14221	-0.07202	-0.10559	-0.30151	-0.02747		-10.3967	-10.1398	-3.4613	-6.36353	-5.68665	-1.72913	-0.90271
-62.9	-0.0708	-0.59204	-0.14282	-0.05615	-0.09705	-0.28503	-0.02869		-10.3729	-10.1202	-3.45581	-6.34949	-5.68054	-1.72913	-0.89783
-62.8	-0.07935	-0.58472	-0.14709	-0.07019	-0.10559	-0.29358	-0.02869		-10.3448	-10.1092	-3.45032	-6.34216	-5.67261	-1.72852	-0.89661
-62.7	-0.0769	-0.59082	-0.15076	-0.06714	-0.10681	-0.29785	-0.03235		-10.3174	-10.0873	-3.44604	-6.33179	-5.65796	-1.71875	-0.90576
-62.6	-0.08057	-0.59082	-0.14893	-0.05798	-0.10559	-0.29114	-0.02686		-10.3082	-10.0739	-3.43628	-6.3269	-5.65491	-1.7218	-0.89844
-62.5	-0.07813	-0.57007	-0.15381	-0.05432	-0.10437	-0.29602	-0.03174		-10.2954	-10.0586	-3.43018	-6.30615	-5.65186	-1.72363	-0.89905
-62.4	-0.08118	-0.58411	-0.14771	-0.06165	-0.09766	-0.28137	-0.02808		-10.2789	-10.0464	-3.42651	-6.297	-5.64941	-1.72546	-0.89294
-62.3	-0.07385	-0.58105	-0.14771	-0.05066	-0.10437	-0.2948	-0.02991		-10.2631	-10.0372	-3.40942	-6.29822	-5.62378	-1.72546	-0.89111
-62.2	-0.0769	-0.57983	-0.14832	-0.07507	-0.10498	-0.29175	-0.03418		-10.2478	-10.0244	-3.42346	-6.29028	-5.63049	-1.70715	-0.8905
-62.1	-0.09033	-0.59448	-0.1532	-0.06409	-0.10742	-0.2832	-0.03052		-10.224	-10.0006	-3.42224	-6.27258	-5.60852	-1.71936	-0.88928
-62	-0.08057	-0.58044	-0.14526	-0.05676	-0.09766	-0.28931	-0.0293		-10.2063	-9.97925	-3.4137	-6.25732	-5.61523	-1.70715	-0.88074
-61.9	-0.08606	-0.59204	-0.14221	-0.06409	-0.10803	-0.28992	-0.0293		-10.1947	-9.96948	-3.39783	-6.25549	-5.58533	-1.69556	-0.88135
-61.8	-0.08301	-0.58838	-0.15503	-0.06042	-0.11169	-0.27954	-0.03845		-10.1807	-9.94751	-3.396	-6.23596	-5.59021	-1.70227	-0.87341
-61.7	-0.07813	-0.58899	-0.14771	-0.06409	-0.0946	-0.28442	-0.03235		-10.1654	-9.92493	-3.39844	-6.22803	-5.5719	-1.68701	-0.87524
-61.6	-0.08301	-0.59082	-0.15198	-0.06653	-0.11047	-0.29236	-0.0116		-10.1447	-9.91882	-3.40088	-6.22498	-5.57068	-1.68884	-0.87646
-61.5	-0.08972	-0.58594	-0.15564	-0.06348	-0.10986	-0.29236	-0.01953		-10.1178	-9.8938	-3.40088	-6.20728	-5.56763	-1.68823	-0.88379
-61.4	-0.07935	-0.5896	-0.14648	-0.0592	-0.12573	-0.27832	-0.03174		-10.1172	-9.87427	-3.39233	-6.20178	-5.54321	-1.69189	-0.87097
-61.3	-0.07385	-0.57861	-0.14709	-0.06409	-0.09766	-0.30823	-0.02014		-10.097	-9.86694	-3.38257	-6.18713	-5.53894	-1.68762	-0.87891
-61.2	-0.07141	-0.58594	-0.14404	-0.05798	-0.08972	-0.28381	-0.02747		-10.0751	-9.84619	-3.38257	-6.1853	-5.5304	-1.68579	-0.88257
-61.1	-0.07385	-0.57983	-0.14221	-0.0647	-0.1123	-0.27832	-0.03845		-10.0684	-9.83643	-3.37341	-6.18408	-5.52429	-1.67908	-0.87158
-61	-0.07446	-0.57922	-0.14709	-0.0769	-0.10986	-0.29907	-0.02686		-10.0543	-9.8175	-3.36304	-6.15845	-5.52063	-1.66443	-0.87952
-60.9	-0.07813	-0.58289	-0.1416	-0.06348	-0.08789	-0.28564	-0.02991		-10.0232	-9.7998	-3.37158	-6.14746	-5.50781	-1.67542	-0.88623
-60.8	-0.08301	-0.57312	-0.14954	-0.06897	-0.10376	-0.28259	-0.02625		-10.0079	-9.78699	-3.3667	-6.13037	-5.49011	-1.66626	-0.88745
-60.7	-0.05981	-0.58289	-0.14771	-0.06409	-0.10498	-0.30579	-0.02319		-10.0018	-9.76807	-3.35449	-6.11206	-5.48584	-1.66626	-0.86914
-60.6	-0.07446	-0.57983	-0.15686	-0.07324	-0.10071	-0.29602	-0.03235		-9.98474	-9.74426	-3.3606	-6.11206	-5.48645	-1.66992	-0.86304
-60.5	-0.07813	-0.56396	-0.15686	-0.06775	-0.1178	-0.28748	-0.03967		-9.96582	-9.73328	-3.35083	-6.10413	-5.46814	-1.66199	-0.85754
-60.4	-0.06958	-0.57068	-0.14832	-0.06165	-0.10071	-0.28992	-0.02563		-9.95422	-9.71741	-3.34045	-6.09192	-5.46631	-1.65833	-0.86487
-60.3	-0.07996	-0.57495	-0.14404	-0.05676	-0.09888	-0.2948	-0.02563		-9.94263	-9.71008	-3.33313	-6.08459	-5.44617	-1.66565	-0.86731
-60.2	-0.08423	-0.58472	-0.14526	-0.05554	-0.10376	-0.28687	-0.02625		-9.91272	-9.68384	-3.32092	-6.06812	-5.44312	-1.64551	-0.86426
-60.1	-0.08667	-0.57983	-0.14771	-0.06287	-0.11169	-0.27832	-0.03174		-9.89868	-9.66675	-3.32153	-6.06812	-5.43945	-1.65771	-0.8606
-60	-0.07019	-0.57251	-0.15259	-0.06775	-0.09766	-0.30273	-0.02869		-9.87732	-9.6405	-3.32825	-6.04736	-5.42114	-1.6571	-0.85754
-59.9	-0.07141	-0.57556	-0.14282	-0.06531	-0.09827	-0.28992	-0.02808		-9.87305	-9.6283	-3.33252	-6.0498	-5.4187	-1.63147	-0.85144
-59.8	-0.07385	-0.58777	-0.14526	-0.05249	-0.09583	-0.27954	-0.03418		-9.85291	-9.61853	-3.31421	-6.02905	-5.41382	-1.64185	-0.85388
-59.7	-0.08301	-0.57556	-0.14587	-0.06653	-0.1062	-0.29175	-0.03418		-9.84192	-9.60693	-3.30322	-6.01868	-5.40161	-1.65955	-0.85632
-59.6	-0.0824	-0.58044	-0.13794	-0.0647	-0.1062	-0.28442	-0.03418		-9.81323	-9.57764	-3.30383	-6.00891	-5.39063	-1.62537	-0.85205
-59.5	-0.06714	-0.56641	-0.14038	-0.05493	-0.10681	-0.28625	-0.0293		-9.78882	-9.56787	-3.30261	-5.98633	-5.38879	-1.62903	-0.85571
-59.4	-0.07935	-0.57556	-0.14038	-0.06775	-0.10437	-0.28748	-0.0238		-9.77844	-9.552	-3.2843	-5.97717	-5.36926	-1.63696	-0.84778
-59.3	-0.07202	-0.58533	-0.15015	-0.05859	-0.10559	-0.28259	-0.03113		-9.76379	-9.53308	-3.28125	-5.96924	-5.36987	-1.6156	-0.83679
-59.2	-0.08118	-0.57129	-0.14404	-0.07141	-0.10132	-0.29053	-0.0293		-9.75098	-9.51965	-3.27576	-5.96436	-5.35706	-1.63086	-0.85022
-59.1	-0.07324	-0.57312	-0.14709	-0.05676	-0.09766	-0.28931	-0.02869		-9.73083	-9.50073	-3.26782	-5.94788	-5.34729	-1.62231	-0.83801
-59	-0.07446	-0.57556	-0.13733	-0.0647	-0.10193	-0.2887	-0.03357		-9.72046	-9.48669	-3.25989	-5.95703	-5.34241	-1.61438	-0.84961
-58.9	-0.08057	-0.58105	-0.14465	-0.06226	-0.09521	-0.28564	-0.0293		-9.70215	-9.47205	-3.25745	-5.92468	-5.32959	-1.62231	-0.84534
-58.8	-0.0769	-0.57373	-0.15015	-0.06653	-0.10071	-0.28137	-0.03052		-9.69177	-9.46167	-3.24707	-5.91553	-5.31921	-1.60767	-0.8429
-58.7	-0.07324	-0.57861	-0.14038	-0.06836	-0.1062	-0.29419	-0.03296		-9.66309	-9.43665	-3.23547	-5.91553	-5.31189	-1.60522	-0.83984
-58.6	-0.07568	-0.57495	-0.13916	-0.06042	-0.10315	-0.27832	-0.03357		-9.65637	-9.43176	-3.22876	-5.89661	-5.29907	-1.61133	-0.83679
-58.5	-0.0769	-0.57251	-0.13855	-0.06531	-0.10376	-0.27771	-0.03235		-9.63623	-9.41101	-3.21716	-5.8844	-5.29663	-1.60217	-0.83984
-58.4	-0.07935	-0.56946	-0.13794	-0.06348	-0.09399	-0.29175	-0.03723		-9.60388	-9.38416	-3.22021	-5.87952	-5.27954	-1.59912	-0.84778
-58.3	-0.07874	-0.57007	-0.14282	-0.05798	-0.10376	-0.28442	-0.0293		-9.57947	-9.3811	-3.22205	-5.87708	-5.27344	-1.59729	-0.83191
-58.2	-0.07568	-0.56702	-0.13367	-0.06165	-0.1123	-0.28442	-0.03479		-9.57764	-9.34998	-3.21594	-5.86243	-5.271	-1.59302	-0.83557
-58.1	-0.07507	-0.57495	-0.13916	-0.05493	-0.10986	-0.29053	-0.03723		-9.56543	-9.34204	-3.20923	-5.85205	-5.2594	-1.59851	-0.83496
-58	-0.07996	-0.57129	-0.13306	-0.05371	-0.10925	-0.28076	-0.02502		-9.54163	-9.31519	-3.20679	-5.8313	-5.25269	-1.59302	-0.8313
-57.9	-0.06836	-0.57373	-0.12268	-0.05859	-0.1123	-0.27893	-0.03418		-9.52148	-9.31213	-3.19885	-5.8313	-5.2356	-1.58997	-0.83252
-57.8	-0.08301	-0.56885	-0.13428	-0.0592	-0.1062	-0.28137	-0.03174		-9.50562	-9.30237	-3.19519	-5.81665	-5.22278	-1.60095	-0.82703
-57.7	-0.07324	-0.56396	-0.13	-0.06409	-0.10254	-0.271	-0.02747		-9.49402	-9.26758	-3.19092	-5.82031	-5.23193	-1.58813	-0.82336
-57.6	-0.08362	-0.56213	-0.13428	-0.05737	-0.10376	-0.28015	-0.02319		-9.47449	-9.25537	-3.19641	-5.802	-5.21118	-1.57166	-0.82153
-57.5	-0.0769	-0.56091	-0.13123	-0.03662	-0.10925	-0.28931	-0.02563		-9.46106	-9.22546	-3.18909	-5.79163	-5.19592	-1.58264	-0.82764
-57.4	-0.07874	-0.5481	-0.12878	-0.05432	-0.1123	-0.28198	-0.01892		-9.44336	-9.21875	-3.19275	-5.78369	-5.20569	-1.5741	-0.82642
-57.3	-0.06897	-0.54749	-0.13977	-0.05127	-0.10132	-0.28015	-0.02625		-9.43542	-9.20898	-3.19153	-5.76538	-5.17639	-1.58203	-0.83252
-57.2	-0.0769	-0.55664	-0.13855	-0.05798	-0.09949	-0.29053	-0.01892		-9.41833	-9.1864	-3.1781	-5.76172	-5.17761	-1.57166	-0.8197
-57.1	-0.08362	-0.5481	-0.13123	-0.06287	-0.10254	-0.27771	-0.01526		-9.40002	-9.17908	-3.1665	-5.755	-5.16602	-1.57837	-0.82336
-57	-0.07996	-0.55664	-0.13245	-0.05859	-0.09827	-0.28564	-0.0238		-9.3866	-9.17114	-3.15918	-5.74097	-5.15869	-1.56006	-0.82031
-56.9	-0.07507	-0.55115	-0.13062	-0.05493	-0.09094	-0.27405	-0.02563		-9.3689	-9.14246	-3.16101	-5.72998	-5.15442	-1.5686	-0.8197
-56.8	-0.07874	-0.53955	-0.13611	-0.06287	-0.11108	-0.2771	-0.02014		-9.34998	-9.12598	-3.15552	-5.7074	-5.13245	-1.57654	-0.81482
-56.7	-0.07141	-0.55664	-0.13794	-0.05615	-0.10498	-0.27893	-0.01831		-9.33716	-9.11011	-3.14636	-5.70557	-5.13062	-1.56555	-0.81482
-56.6	-0.07568	-0.54871	-0.13367	-0.06042	-0.10376	-0.28015	-0.02869		-9.31641	-9.09485	-3.14148	-5.68848	-5.11597	-1.55884	-0.81848
-56.5	-0.07385	-0.54443	-0.13184	-0.06226	-0.10559	-0.2771	-0.01648		-9.29871	-9.07715	-3.13599	-5.68298	-5.10986	-1.55518	-0.80383
-56.4	-0.07568	-0.53833	-0.14038	-0.05371	-0.10193	-0.27405	-0.01648		-9.29077	-9.05762	-3.1189	-5.67993	-5.10986	-1.55518	-0.81238
-56.3	-0.07629	-0.53894	-0.13611	-0.0592	-0.11292	-0.28381	-0.02869		-9.27124	-9.05151	-3.11401	-5.67139	-5.09644	-1.54785	-0.82214
-56.2	-0.07446	-0.5426	-0.13733	-0.04822	-0.10132	-0.2832	-0.02686		-9.24194	-9.02893	-3.11584	-5.6604	-5.0824	-1.54785	-0.80627
-56.1	-0.07507	-0.54626	-0.12756	-0.05798	-0.10437	-0.27466	-0.03174		-9.22729	-9.01855	-3.09875	-5.64941	-5.08118	-1.54602	-0.82153
-56	-0.07019	-0.53833	-0.1355	-0.06775	-0.10376	-0.26123	-0.02991		-9.20471	-8.99109	-3.1012	-5.63232	-5.06653	-1.53809	-0.8313
-55.9	-0.07385	-0.54016	-0.13367	-0.07019	-0.10864	-0.26672	-0.04211		-9.20227	-8.9801	-3.09998	-5.63049	-5.05554	-1.54907	-0.8136
-55.8	-0.07141	-0.53101	-0.13794	-0.0647	-0.09644	-0.27649	-0.03052		-9.18274	-8.9679	-3.08777	-5.61157	-5.04883	-1.54175	-0.81299
-55.7	-0.07568	-0.53894	-0.12695	-0.04944	-0.10742	-0.26611	-0.03479		-9.16626	-8.94287	-3.09204	-5.59814	-5.04089	-1.53931	-0.81299
-55.6	-0.07019	-0.53528	-0.13245	-0.05615	-0.09705	-0.26978	-0.03662		-9.15039	-8.93555	-3.09143	-5.58899	-5.02869	-1.54053	-0.81482
-55.5	-0.07568	-0.53467	-0.13428	-0.05127	-0.09827	-0.26001	-0.02502		-9.12659	-8.91235	-3.07312	-5.58594	-5.02502	-1.53687	-0.81909
-55.4	-0.07874	-0.53528	-0.13245	-0.04822	-0.10559	-0.26611	-0.03052		-9.11255	-8.90198	-3.08899	-5.56091	-5.01892	-1.52283	-0.8075
-55.3	-0.07141	-0.52551	-0.13306	-0.05798	-0.11414	-0.2771	-0.03113		-9.0979	-8.86963	-3.06824	-5.55542	-4.99268	-1.52771	-0.81421
-55.2	-0.06653	-0.52246	-0.13245	-0.05615	-0.10559	-0.26733	-0.02686		-9.07959	-8.85437	-3.06519	-5.54871	-5.00244	-1.51428	-0.80566
-55.1	-0.06897	-0.53955	-0.13	-0.05798	-0.10498	-0.27893	-0.02258		-9.06433	-8.84338	-3.05969	-5.5426	-4.98962	-1.5155	-0.79468
-55	-0.07019	-0.52856	-0.12634	-0.05188	-0.1001	-0.26917	-0.0238		-9.05029	-8.82813	-3.05481	-5.52795	-4.97925	-1.51367	-0.80933
-54.9	-0.05981	-0.53467	-0.13428	-0.05066	-0.10681	-0.25269	-0.02014		-9.03259	-8.81653	-3.04565	-5.5249	-4.96399	-1.51428	-0.81116
-54.8	-0.07629	-0.53467	-0.14465	-0.05127	-0.11108	-0.25818	-0.02502		-9.02222	-8.81165	-3.04199	-5.51147	-4.96277	-1.50757	-0.80688
-54.7	-0.07446	-0.52795	-0.14038	-0.0647	-0.1062	-0.26489	-0.02563		-8.99963	-8.77258	-3.03284	-5.49988	-4.94751	-1.50024	-0.80383
-54.6	-0.07202	-0.52795	-0.13367	-0.05981	-0.10132	-0.25024	-0.02502		-8.9801	-8.76221	-3.03345	-5.50293	-4.93958	-1.50269	-0.802
-54.5	-0.06836	-0.51758	-0.14526	-0.04883	-0.09888	-0.271	-0.02686		-8.96057	-8.74695	-3.02307	-5.4834	-4.93774	-1.51245	-0.79773
-54.4	-0.07385	-0.53284	-0.13428	-0.05432	-0.09888	-0.25818	-0.01953		-8.93738	-8.7323	-3.01514	-5.46936	-4.92737	-1.50635	-0.79102
-54.3	-0.07141	-0.52368	-0.13062	-0.05188	-0.09949	-0.25818	-0.0238		-8.92395	-8.7085	-3.00476	-5.45654	-4.91455	-1.50024	-0.7959
-54.2	-0.06897	-0.51636	-0.13123	-0.06287	-0.09644	-0.26917	-0.02747		-8.91174	-8.70911	-3.01392	-5.44983	-4.90601	-1.49536	-0.79041
-54.1	-0.06775	-0.52795	-0.1355	-0.06409	-0.08545	-0.25452	-0.02625		-8.90259	-8.68835	-3.00842	-5.42847	-4.90173	-1.49841	-0.79102
-54	-0.08301	-0.52246	-0.13367	-0.04883	-0.0946	-0.26917	-0.02686		-8.89282	-8.67554	-3.01208	-5.41626	-4.88586	-1.48865	-0.79285
-53.9	-0.07813	-0.53101	-0.13428	-0.0592	-0.08728	-0.26489	-0.02747		-8.86902	-8.65601	-2.99438	-5.41992	-4.88342	-1.49109	-0.78735
-53.8	-0.06775	-0.52307	-0.12024	-0.06042	-0.08911	-0.26184	-0.02747		-8.85803	-8.63403	-2.99377	-5.40649	-4.87549	-1.49902	-0.78735
-53.7	-0.07629	-0.52063	-0.12024	-0.06348	-0.09521	-0.26123	-0.03479		-8.83423	-8.62061	-2.98828	-5.40161	-4.85901	-1.49414	-0.78674
-53.6	-0.08179	-0.52002	-0.13611	-0.04639	-0.09644	-0.2594	-0.02686		-8.82019	-8.59802	-2.98096	-5.38879	-4.85168	-1.48621	-0.79041
-53.5	-0.0708	-0.5127	-0.12817	-0.06104	-0.09644	-0.26062	-0.02747		-8.79883	-8.58215	-2.97546	-5.36926	-4.84802	-1.4856	-0.77515
-53.4	-0.06897	-0.52063	-0.12756	-0.05493	-0.09705	-0.26123	-0.03052		-8.78052	-8.56506	-2.96814	-5.36316	-4.83093	-1.47156	-0.78369
-53.3	-0.07813	-0.52856	-0.13367	-0.05737	-0.10193	-0.25574	-0.03052		-8.76099	-8.55164	-2.96082	-5.35339	-4.83337	-1.47766	-0.77332
-53.2	-0.06348	-0.52307	-0.13428	-0.05554	-0.10193	-0.26123	-0.02258		-8.74634	-8.54004	-2.95105	-5.35278	-4.82544	-1.47888	-0.77209
-53.1	-0.07202	-0.52063	-0.12451	-0.05981	-0.10498	-0.25818	-0.0238		-8.72253	-8.5144	-2.95593	-5.33569	-4.80774	-1.4801	-0.77026
-53	-0.06531	-0.5127	-0.13977	-0.05554	-0.10071	-0.25574	-0.03479		-8.71277	-8.51257	-2.94678	-5.31677	-4.79858	-1.47034	-0.77515
-52.9	-0.07324	-0.51697	-0.12817	-0.05554	-0.09827	-0.22949	-0.0238		-8.703	-8.47961	-2.93823	-5.31006	-4.79614	-1.47888	-0.76965
-52.8	-0.06958	-0.52246	-0.12573	-0.05981	-0.09644	-0.25146	-0.02319		-8.69446	-8.46436	-2.93884	-5.30762	-4.78088	-1.46301	-0.76782
-52.7	-0.07507	-0.52002	-0.13367	-0.06042	-0.10254	-0.26367	-0.02319		-8.66394	-8.44727	-2.92847	-5.28748	-4.77783	-1.45447	-0.7666
-52.6	-0.06775	-0.50903	-0.12207	-0.04822	-0.10132	-0.26489	-0.02258		-8.64807	-8.44177	-2.92725	-5.29114	-4.76318	-1.45569	-0.76355
-52.5	-0.06348	-0.50232	-0.1239	-0.05676	-0.09827	-0.24719	-0.02319		-8.61938	-8.4198	-2.91626	-5.27649	-4.76257	-1.45874	-0.75989
-52.4	-0.07385	-0.50598	-0.13245	-0.0592	-0.09766	-0.25696	-0.02319		-8.62305	-8.40515	-2.91504	-5.26367	-4.73877	-1.45203	-0.75867
-52.3	-0.06958	-0.51453	-0.1239	-0.04333	-0.10437	-0.25146	-0.02563		-8.5968	-8.39722	-2.9187	-5.25146	-4.73328	-1.45508	-0.76416
-52.2	-0.07324	-0.50171	-0.12512	-0.0531	-0.09277	-0.24902	-0.02502		-8.59009	-8.36731	-2.90527	-5.22827	-4.7229	-1.43799	-0.75378
-52.1	-0.06714	-0.50903	-0.12146	-0.05127	-0.09216	-0.25574	-0.02808		-8.56018	-8.35388	-2.89368	-5.22461	-4.71252	-1.44287	-0.74707
-52	-0.06836	-0.50903	-0.11108	-0.04944	-0.09766	-0.25024	-0.02686		-8.54187	-8.32581	-2.89673	-5.22217	-4.70032	-1.44043	-0.75989
-51.9	-0.06592	-0.50781	-0.13184	-0.05554	-0.1001	-0.24231	-0.01953		-8.53455	-8.31726	-2.8894	-5.20691	-4.69604	-1.44226	-0.76599
-51.8	-0.07324	-0.49683	-0.13062	-0.04883	-0.10132	-0.24902	-0.0177		-8.51563	-8.30811	-2.88147	-5.20142	-4.69849	-1.43433	-0.76904
-51.7	-0.0769	-0.49561	-0.12268	-0.04517	-0.09888	-0.26428	-0.02563		-8.48816	-8.29529	-2.87231	-5.18982	-4.67896	-1.43311	-0.75623
-51.6	-0.06409	-0.49866	-0.12024	-0.0531	-0.09644	-0.2533	-0.0177		-8.48816	-8.27515	-2.86987	-5.18738	-4.67346	-1.44165	-0.75989
-51.5	-0.06958	-0.50354	-0.12512	-0.05493	-0.08911	-0.24048	-0.01587		-8.45032	-8.26355	-2.86377	-5.1709	-4.67224	-1.42456	-0.75012
-51.4	-0.08118	-0.49561	-0.12268	-0.05432	-0.09399	-0.25269	-0.02502		-8.43811	-8.23547	-2.85889	-5.15625	-4.64417	-1.40503	-0.74524
-51.3	-0.08179	-0.49866	-0.12512	-0.0592	-0.1001	-0.24902	-0.0293		-8.4198	-8.23486	-2.86011	-5.14893	-4.64294	-1.40869	-0.75928
-51.2	-0.0708	-0.51025	-0.12634	-0.04639	-0.09888	-0.24597	-0.02563		-8.41736	-8.20801	-2.84851	-5.13794	-4.64172	-1.41296	-0.74951
-51.1	-0.07874	-0.50049	-0.12207	-0.0531	-0.08606	-0.24536	-0.02991		-8.39905	-8.20007	-2.84668	-5.13245	-4.63074	-1.41357	-0.74768
-51	-0.06836	-0.49133	-0.12939	-0.05432	-0.09766	-0.24292	-0.02014		-8.38135	-8.17261	-2.84485	-5.10864	-4.61975	-1.39954	-0.74097
-50.9	-0.0708	-0.50476	-0.11963	-0.06165	-0.09155	-0.23621	-0.02563		-8.36121	-8.16895	-2.84912	-5.10864	-4.61609	-1.41663	-0.74585
-50.8	-0.07935	-0.49194	-0.12512	-0.05676	-0.0885	-0.23804	-0.02686		-8.34656	-8.14209	-2.83569	-5.08789	-4.59778	-1.4032	-0.73547
-50.7	-0.06836	-0.48645	-0.12207	-0.06042	-0.08911	-0.24231	-0.01953		-8.34106	-8.12622	-2.84058	-5.08301	-4.60327	-1.39771	-0.74219
-50.6	-0.0769	-0.495	-0.12146	-0.05249	-0.09155	-0.23193	-0.02625		-8.30627	-8.11157	-2.82593	-5.07446	-4.58679	-1.40747	-0.73914
-50.5	-0.07324	-0.49133	-0.12268	-0.05188	-0.09033	-0.24048	-0.01648		-8.29163	-8.10059	-2.81494	-5.07141	-4.57275	-1.39099	-0.72632
-50.4	-0.07507	-0.47485	-0.12024	-0.047	-0.08179	-0.25024	-0.01953		-8.28186	-8.07007	-2.79846	-5.0531	-4.56909	-1.40442	-0.72388
-50.3	-0.06836	-0.48218	-0.12451	-0.0415	-0.09338	-0.23132	-0.01892		-8.255	-8.06458	-2.7948	-5.03418	-4.54956	-1.39832	-0.72021
-50.2	-0.07141	-0.49561	-0.11841	-0.05432	-0.08362	-0.24719	-0.02136		-8.23853	-8.04871	-2.80151	-5.03174	-4.54407	-1.39587	-0.72937
-50.1	-0.06104	-0.48706	-0.11536	-0.04639	-0.0885	-0.25513	-0.01831		-8.23242	-8.02673	-2.80334	-5.02197	-4.53064	-1.39038	-0.72876
-50	-0.06531	-0.49561	-0.11963	-0.06348	-0.09399	-0.2478	-0.02014		-8.20374	-8.00049	-2.78748	-5.01831	-4.52881	-1.38611	-0.72388
-49.9	-0.07324	-0.48584	-0.11841	-0.05188	-0.08423	-0.23926	-0.02319		-8.19031	-7.99011	-2.78931	-5.00244	-4.52881	-1.39221	-0.7312
-49.8	-0.06897	-0.48889	-0.11902	-0.04395	-0.08423	-0.24292	-0.01526		-8.17627	-7.98096	-2.78687	-4.9939	-4.50928	-1.38733	-0.72998
-49.7	-0.0592	-0.48462	-0.12451	-0.05005	-0.09644	-0.24963	-0.02747		-8.15308	-7.95837	-2.7832	-4.97803	-4.50806	-1.38184	-0.73181
-49.6	-0.06531	-0.48828	-0.11475	-0.05127	-0.08423	-0.23743	-0.02014		-8.13477	-7.94495	-2.76978	-4.96521	-4.49036	-1.39832	-0.72571
-49.5	-0.06165	-0.47668	-0.12878	-0.05371	-0.09094	-0.24109	-0.01648		-8.12256	-7.9364	-2.76733	-4.95667	-4.4812	-1.37207	-0.72754
-49.4	-0.06653	-0.47852	-0.11353	-0.04761	-0.09155	-0.23926	-0.01953		-8.10791	-7.90405	-2.76611	-4.95117	-4.47632	-1.3739	-0.72021
-49.3	-0.05859	-0.48889	-0.11902	-0.05249	-0.09094	-0.24109	-0.02625		-8.09692	-7.89856	-2.76123	-4.93896	-4.46655	-1.37451	-0.72693
-49.2	-0.06836	-0.48401	-0.11963	-0.05981	-0.0885	-0.24292	-0.02502		-8.06763	-7.88757	-2.74536	-4.92493	-4.45435	-1.36475	-0.7135
-49.1	-0.06409	-0.47852	-0.12207	-0.06653	-0.0885	-0.2478	-0.00977		-8.05298	-7.87415	-2.73438	-4.91516	-4.4458	-1.36475	-0.71899
-49	-0.06592	-0.48706	-0.11902	-0.047	-0.0824	-0.23865	-0.0293		-8.03894	-7.84119	-2.73865	-4.91272	-4.43054	-1.3623	-0.70923
-48.9	-0.06104	-0.48218	-0.12634	-0.05859	-0.07141	-0.24597	-0.02197		-8.01697	-7.83447	-2.73193	-4.90295	-4.43237	-1.36108	-0.72083
-48.8	-0.05798	-0.47729	-0.11963	-0.04395	-0.0885	-0.24841	-0.02014		-8.00415	-7.80884	-2.72827	-4.89685	-4.41589	-1.35254	-0.71228
-48.7	-0.06165	-0.47668	-0.11475	-0.05432	-0.08118	-0.24231	-0.02319		-7.99194	-7.79846	-2.724	-4.88098	-4.40369	-1.34766	-0.71045
-48.6	-0.06653	-0.48035	-0.1178	-0.05615	-0.06958	-0.24353	-0.02014		-7.97363	-7.7832	-2.72156	-4.85718	-4.40247	-1.35437	-0.70129
-48.5	-0.05798	-0.47363	-0.12146	-0.04578	-0.08484	-0.2417	-0.02502		-7.95837	-7.771	-2.71606	-4.84192	-4.39697	-1.34583	-0.70007
-48.4	-0.06531	-0.47241	-0.11047	-0.04028	-0.08118	-0.2301	-0.0293		-7.93396	-7.76001	-2.70142	-4.83215	-4.37683	-1.35681	-0.70313
-48.3	-0.06775	-0.46875	-0.12207	-0.04822	-0.07751	-0.22888	-0.01587		-7.91687	-7.73132	-2.6886	-4.82422	-4.37683	-1.35254	-0.70557
-48.2	-0.06775	-0.45288	-0.11536	-0.04883	-0.0824	-0.22644	-0.02563		-7.901	-7.70752	-2.70203	-4.83215	-4.35974	-1.34155	-0.70374
-48.1	-0.06592	-0.46143	-0.11108	-0.05005	-0.07813	-0.23132	-0.02075		-7.88208	-7.68921	-2.68066	-4.81812	-4.35547	-1.33606	-0.69946
-48	-0.05859	-0.46692	-0.1123	-0.04089	-0.0769	-0.23499	-0.01648		-7.87537	-7.67822	-2.66785	-4.81018	-4.34631	-1.33423	-0.69763
-47.9	-0.06165	-0.45715	-0.10803	-0.04456	-0.08911	-0.22156	-0.01648		-7.83936	-7.67273	-2.6709	-4.7821	-4.33594	-1.33179	-0.70679
-47.8	-0.0769	-0.46509	-0.12024	-0.05066	-0.09338	-0.22827	-0.01465		-7.83875	-7.64587	-2.6593	-4.78088	-4.32129	-1.33179	-0.70435
-47.7	-0.06042	-0.46448	-0.11536	-0.04395	-0.08301	-0.23499	-0.01953		-7.81799	-7.64526	-2.65991	-4.776	-4.31824	-1.34644	-0.69397
-47.6	-0.06104	-0.46875	-0.10559	-0.0592	-0.08911	-0.2301	-0.02747		-7.79724	-7.61353	-2.65686	-4.76379	-4.31824	-1.32446	-0.70923
-47.5	-0.07141	-0.46936	-0.11597	-0.05493	-0.08484	-0.23193	-0.01953		-7.77893	-7.59033	-2.64832	-4.74731	-4.29321	-1.32568	-0.70129
-47.4	-0.06226	-0.46448	-0.10925	-0.05066	-0.08179	-0.22705	-0.00854		-7.76672	-7.58362	-2.64771	-4.7406	-4.28833	-1.3208	-0.69885
-47.3	-0.06531	-0.46692	-0.10986	-0.03967	-0.07629	-0.23743	-0.02075		-7.74902	-7.57446	-2.64465	-4.73206	-4.28894	-1.31836	-0.69397
-47.2	-0.06592	-0.46387	-0.1123	-0.05066	-0.0708	-0.22278	-0.01282		-7.73193	-7.55005	-2.63489	-4.7229	-4.26453	-1.31287	-0.69153
-47.1	-0.05676	-0.45654	-0.10925	-0.05066	-0.08118	-0.23865	-0.01892		-7.70691	-7.53601	-2.62268	-4.71069	-4.25659	-1.3147	-0.68298
-47	-0.06409	-0.46936	-0.11658	-0.04639	-0.08911	-0.23499	-0.0293		-7.69714	-7.52869	-2.61963	-4.69177	-4.26819	-1.31042	-0.69702
-46.9	-0.06897	-0.46204	-0.11475	-0.04639	-0.08057	-0.22583	-0.02625		-7.67639	-7.49207	-2.62451	-4.68201	-4.24194	-1.31531	-0.68298
-46.8	-0.06958	-0.46082	-0.10925	-0.04089	-0.08423	-0.24048	-0.01953		-7.66541	-7.47375	-2.62268	-4.68689	-4.23706	-1.31531	-0.67871
-46.7	-0.06409	-0.46753	-0.11597	-0.04089	-0.08728	-0.22705	-0.02869		-7.64832	-7.46216	-2.59033	-4.66858	-4.22546	-1.30981	-0.68115
-46.6	-0.05859	-0.46387	-0.1062	-0.04822	-0.08362	-0.21301	-0.02502		-7.62573	-7.45728	-2.59583	-4.66003	-4.21509	-1.30859	-0.69214
-46.5	-0.05371	-0.45227	-0.1123	-0.04578	-0.07629	-0.22766	-0.02258		-7.60742	-7.43958	-2.60071	-4.64783	-4.21082	-1.31226	-0.67688
-46.4	-0.05188	-0.45654	-0.11658	-0.05005	-0.08545	-0.22339	-0.02197		-7.58972	-7.4176	-2.59155	-4.63867	-4.20959	-1.30432	-0.68054
-46.3	-0.05737	-0.45044	-0.11475	-0.04761	-0.08667	-0.22461	-0.01892		-7.5769	-7.40295	-2.58606	-4.62891	-4.1925	-1.29944	-0.67017
-46.2	-0.0592	-0.448	-0.10559	-0.04028	-0.08118	-0.21851	-0.02319		-7.56165	-7.39319	-2.58606	-4.60999	-4.18274	-1.29761	-0.6842
-46.1	-0.06287	-0.46631	-0.11169	-0.05371	-0.07751	-0.22156	-0.02075		-7.5531	-7.35718	-2.57324	-4.60938	-4.1748	-1.28845	-0.68604
-46	-0.06714	-0.45471	-0.10803	-0.05005	-0.07385	-0.22461	-0.01709		-7.53357	-7.36023	-2.58057	-4.59839	-4.16809	-1.28479	-0.68359
-45.9	-0.06348	-0.45959	-0.10864	-0.03845	-0.07324	-0.20935	-0.02625		-7.51038	-7.32422	-2.57568	-4.58435	-4.151	-1.28174	-0.68481
-45.8	-0.04578	-0.45654	-0.11353	-0.05127	-0.0769	-0.20264	-0.01953		-7.49084	-7.32056	-2.56165	-4.57092	-4.15222	-1.28784	-0.67078
-45.7	-0.05493	-0.45532	-0.11353	-0.04578	-0.07813	-0.22034	-0.01648		-7.46521	-7.30713	-2.56226	-4.56177	-4.14001	-1.27869	-0.67932
-45.6	-0.05981	-0.46265	-0.10925	-0.03784	-0.08179	-0.20935	-0.01343		-7.45483	-7.29309	-2.55432	-4.55566	-4.12537	-1.27686	-0.67749
-45.5	-0.05554	-0.45837	-0.11108	-0.05127	-0.07202	-0.21057	-0.01648		-7.453	-7.27173	-2.55371	-4.54163	-4.12781	-1.26648	-0.67444
-45.4	-0.05554	-0.4541	-0.11108	-0.04089	-0.08789	-0.2063	-0.01831		-7.43225	-7.25098	-2.53784	-4.53796	-4.11499	-1.26648	-0.67688
-45.3	-0.04822	-0.44678	-0.10986	-0.0415	-0.0824	-0.21606	-0.02136		-7.40967	-7.22961	-2.54089	-4.51538	-4.11194	-1.25671	-0.66772
-45.2	-0.06165	-0.44922	-0.11169	-0.05493	-0.08118	-0.21484	-0.01831		-7.39746	-7.21619	-2.53662	-4.50134	-4.09058	-1.26343	-0.66467
-45.1	-0.0592	-0.4425	-0.10559	-0.05615	-0.07751	-0.21484	-0.01709		-7.38403	-7.19727	-2.52014	-4.4873	-4.08936	-1.25488	-0.66711
-45	-0.05188	-0.44312	-0.10925	-0.04944	-0.08667	-0.21606	-0.01648		-7.35718	-7.18445	-2.52258	-4.48975	-4.09119	-1.25122	-0.66406
-44.9	-0.05188	-0.43762	-0.10925	-0.05676	-0.07629	-0.21912	-0.0293		-7.34558	-7.15637	-2.51465	-4.47815	-4.08203	-1.25488	-0.65369
-44.8	-0.05554	-0.4364	-0.10864	-0.03784	-0.08423	-0.2179	-0.03113		-7.32361	-7.15027	-2.50488	-4.47266	-4.06311	-1.25183	-0.6488
-44.7	-0.05798	-0.44617	-0.11292	-0.05066	-0.07507	-0.21484	-0.01404		-7.30957	-7.13989	-2.50244	-4.4574	-4.06006	-1.25427	-0.65552
-44.6	-0.06042	-0.43274	-0.10864	-0.04272	-0.06592	-0.19348	-0.02075		-7.29065	-7.12036	-2.49084	-4.45007	-4.03259	-1.25366	-0.66101
-44.5	-0.04822	-0.43518	-0.10254	-0.04089	-0.08423	-0.21423	-0.02747		-7.27844	-7.11731	-2.49878	-4.43481	-4.03137	-1.23779	-0.64392
-44.4	-0.05432	-0.43579	-0.10132	-0.03723	-0.08362	-0.22034	-0.01892		-7.25464	-7.08252	-2.48352	-4.4281	-4.01733	-1.23779	-0.64819
-44.3	-0.04822	-0.4425	-0.10986	-0.04822	-0.06958	-0.20386	-0.02258		-7.24121	-7.07153	-2.48352	-4.42383	-4.01917	-1.23657	-0.64697
-44.2	-0.06042	-0.43518	-0.10315	-0.04456	-0.08057	-0.21118	-0.01953		-7.22595	-7.06055	-2.46887	-4.40674	-4.00635	-1.23718	-0.65369
-44.1	-0.05981	-0.4364	-0.11047	-0.04395	-0.08301	-0.20691	-0.0116		-7.19421	-7.03552	-2.46521	-4.39636	-3.99719	-1.22864	-0.65186
-44	-0.04883	-0.43884	-0.1062	-0.05005	-0.08423	-0.20325	-0.01404		-7.2052	-7.02637	-2.45728	-4.39026	-3.98315	-1.22742	-0.64697
-43.9	-0.05676	-0.43518	-0.10254	-0.04272	-0.08057	-0.21057	-0.01892		-7.18445	-7.00378	-2.46033	-4.37561	-3.97583	-1.22681	-0.6488
-43.8	-0.06409	-0.4364	-0.10803	-0.04883	-0.08545	-0.21606	-0.02075		-7.17285	-6.99707	-2.453	-4.37317	-3.97034	-1.22314	-0.65125
-43.7	-0.04761	-0.42969	-0.10315	-0.047	-0.08301	-0.20874	-0.01221		-7.14539	-6.97571	-2.44507	-4.36523	-3.95874	-1.21887	-0.6488
-43.6	-0.06958	-0.4303	-0.11169	-0.04456	-0.07507	-0.20508	-0.01587		-7.1228	-6.96655	-2.44873	-4.3396	-3.95203	-1.22681	-0.6543
-43.5	-0.05859	-0.41748	-0.10803	-0.03357	-0.08423	-0.21667	-0.0116		-7.1167	-6.92261	-2.43958	-4.32861	-3.94348	-1.20789	-0.64148
-43.4	-0.06897	-0.42603	-0.09766	-0.04822	-0.07568	-0.20386	-0.02075		-7.08557	-6.92261	-2.42981	-4.32922	-3.93066	-1.21338	-0.64209
-43.3	-0.06165	-0.42603	-0.11841	-0.04517	-0.08118	-0.20935	-0.01221		-7.07336	-6.91467	-2.43774	-4.31213	-3.93555	-1.21826	-0.64148
-43.2	-0.06592	-0.41199	-0.10376	-0.05188	-0.09033	-0.2124	-0.02747		-7.0575	-6.88782	-2.41028	-4.30359	-3.91846	-1.20422	-0.63354
-43.1	-0.06042	-0.42969	-0.10437	-0.047	-0.07813	-0.20996	-0.01404		-7.04102	-6.87744	-2.41943	-4.30847	-3.90991	-1.19873	-0.63171
-43	-0.05188	-0.41931	-0.10437	-0.05066	-0.07507	-0.21912	-0.02014		-7.02637	-6.86157	-2.42676	-4.28406	-3.89282	-1.20789	-0.62561
-42.9	-0.05371	-0.41199	-0.10193	-0.03601	-0.07385	-0.21057	-0.01831		-7.01599	-6.83899	-2.4176	-4.26331	-3.89404	-1.19934	-0.63538
-42.8	-0.05981	-0.42786	-0.10315	-0.04211	-0.08118	-0.19348	-0.0116		-6.97876	-6.8335	-2.40295	-4.25659	-3.88489	-1.20056	-0.61829
-42.7	-0.05127	-0.42053	-0.10254	-0.04333	-0.0769	-0.20691	-0.0238		-6.97998	-6.80664	-2.40295	-4.25293	-3.87146	-1.20605	-0.6189
-42.6	-0.04944	-0.42969	-0.10376	-0.04089	-0.09338	-0.20691	-0.02625		-6.95496	-6.80115	-2.40234	-4.24377	-3.85986	-1.18103	-0.61768
-42.5	-0.0531	-0.41687	-0.1062	-0.03601	-0.07324	-0.19653	-0.01648		-6.94275	-6.76636	-2.3999	-4.23523	-3.84827	-1.18103	-0.61829
-42.4	-0.05432	-0.42358	-0.09888	-0.03601	-0.06775	-0.19348	-0.02625		-6.92383	-6.74988	-2.39502	-4.22485	-3.83606	-1.20117	-0.62073
-42.3	-0.05615	-0.41565	-0.10254	-0.03357	-0.0769	-0.19775	-0.02197		-6.91284	-6.73767	-2.38159	-4.20471	-3.82935	-1.19934	-0.60608
-42.2	-0.0592	-0.41016	-0.10376	-0.03662	-0.06409	-0.19958	-0.01099		-6.89026	-6.73035	-2.3822	-4.20471	-3.82324	-1.18591	-0.62256
-42.1	-0.0531	-0.42053	-0.09949	-0.04028	-0.08423	-0.1886	-0.02991		-6.87927	-6.71753	-2.36633	-4.20227	-3.81104	-1.18713	-0.61646
-42	-0.05859	-0.41992	-0.10315	-0.04517	-0.07446	-0.20569	-0.00305		-6.85425	-6.68945	-2.36572	-4.17297	-3.79883	-1.18164	-0.61768
-41.9	-0.05066	-0.41199	-0.10071	-0.0354	-0.0769	-0.19592	-0.01648		-6.84204	-6.68701	-2.3645	-4.16687	-3.79639	-1.17615	-0.62439
-41.8	-0.05493	-0.41016	-0.09827	-0.03235	-0.07874	-0.19592	-0.02014		-6.8219	-6.66626	-2.35046	-4.16626	-3.7793	-1.18469	-0.61401
-41.7	-0.05981	-0.40527	-0.10071	-0.0415	-0.08118	-0.19775	-0.01099		-6.79565	-6.65466	-2.34009	-4.15405	-3.77563	-1.18103	-0.62073
-41.6	-0.05981	-0.39063	-0.10742	-0.04272	-0.06653	-0.19775	-0.01526		-6.79138	-6.6272	-2.34314	-4.14001	-3.76892	-1.17676	-0.62012
-41.5	-0.06287	-0.40222	-0.09705	-0.04456	-0.07813	-0.20508	-0.01709		-6.77856	-6.60522	-2.34497	-4.1333	-3.75122	-1.16882	-0.61401
-41.4	-0.06348	-0.40894	-0.10498	-0.03845	-0.07629	-0.1886	-0.01526		-6.75964	-6.59973	-2.33154	-4.11743	-3.7561	-1.16455	-0.60547
-41.3	-0.05432	-0.40161	-0.10132	-0.03418	-0.07385	-0.20874	-0.01404		-6.74805	-6.58264	-2.32971	-4.10583	-3.74634	-1.17188	-0.61401
-41.2	-0.0592	-0.40955	-0.10254	-0.04456	-0.08667	-0.19836	-0.0116		-6.72485	-6.56982	-2.31445	-4.09729	-3.73596	-1.15845	-0.59631
-41.1	-0.05127	-0.401	-0.10193	-0.04272	-0.07568	-0.19775	-0.01404		-6.7157	-6.54114	-2.31384	-4.09302	-3.73474	-1.15417	-0.61035
-41	-0.0531	-0.39978	-0.10742	-0.03479	-0.07141	-0.20508	-0.01221		-6.68579	-6.52222	-2.30896	-4.06799	-3.7146	-1.1615	-0.6073
-40.9	-0.05371	-0.39978	-0.10498	-0.03906	-0.07385	-0.20325	-0.0116		-6.6687	-6.51672	-2.31201	-4.05396	-3.71155	-1.15112	-0.59998
-40.8	-0.05188	-0.40466	-0.10742	-0.05066	-0.0824	-0.20203	-0.01892		-6.65833	-6.50269	-2.29736	-4.05396	-3.703	-1.15845	-0.59937
-40.7	-0.05737	-0.39917	-0.11108	-0.04639	-0.06714	-0.20691	-0.01709		-6.63391	-6.48682	-2.29126	-4.03564	-3.68835	-1.15295	-0.59814
-40.6	-0.05798	-0.40222	-0.10193	-0.03967	-0.06836	-0.19836	-0.02319		-6.62964	-6.44836	-2.28882	-4.02588	-3.68652	-1.14868	-0.59326
-40.5	-0.05615	-0.39978	-0.10132	-0.04822	-0.07507	-0.21057	-0.01587		-6.60767	-6.44958	-2.28455	-4.01489	-3.67798	-1.14319	-0.59631
-40.4	-0.05554	-0.3949	-0.10254	-0.03967	-0.06714	-0.19531	-0.01404		-6.5802	-6.43738	-2.29065	-4.01978	-3.66455	-1.12488	-0.58594
-40.3	-0.04395	-0.39734	-0.09521	-0.03906	-0.06348	-0.19653	-0.01465		-6.57227	-6.41174	-2.27722	-4.01489	-3.65051	-1.14502	-0.58716
-40.2	-0.05432	-0.39673	-0.0946	-0.04456	-0.06592	-0.19958	-0.01709		-6.55396	-6.40015	-2.26074	-3.98621	-3.6554	-1.14197	-0.5896
-40.1	-0.05798	-0.39856	-0.09827	-0.04333	-0.06775	-0.19348	-0.01526		-6.5332	-6.37878	-2.2522	-3.99048	-3.63403	-1.12183	-0.59326
-40	-0.05554	-0.39429	-0.09888	-0.04028	-0.06592	-0.20325	-0.01465		-6.52527	-6.36719	-2.25708	-3.97949	-3.62366	-1.13647	-0.59509
-39.9	-0.05493	-0.39551	-0.09766	-0.03479	-0.06897	-0.2002	-0.01709		-6.49963	-6.34277	-2.24976	-3.97339	-3.61694	-1.12854	-0.5896
-39.8	-0.05127	-0.39551	-0.10132	-0.04028	-0.0708	-0.20264	-0.01648		-6.49231	-6.32263	-2.2467	-3.95081	-3.60535	-1.10046	-0.58899
-39.7	-0.05066	-0.40039	-0.10254	-0.03418	-0.06348	-0.19836	-0.01892		-6.46667	-6.31836	-2.24609	-3.9502	-3.59436	-1.12427	-0.58777
-39.6	-0.0531	-0.40588	-0.10132	-0.03357	-0.06897	-0.19287	-0.01892		-6.45996	-6.29456	-2.23572	-3.93616	-3.59375	-1.13098	-0.57617
-39.5	-0.05127	-0.38757	-0.09705	-0.03174	-0.07141	-0.19958	-0.0238		-6.43921	-6.28479	-2.23511	-3.90991	-3.58459	-1.09436	-0.57556
-39.4	-0.04944	-0.37964	-0.09338	-0.03296	-0.07019	-0.19714	-0.0177		-6.42395	-6.27441	-2.22046	-3.91846	-3.57361	-1.11755	-0.58289
-39.3	-0.05371	-0.39734	-0.09949	-0.03296	-0.07324	-0.19836	-0.01465		-6.41174	-6.25671	-2.2229	-3.88733	-3.56262	-1.11145	-0.57678
-39.2	-0.04883	-0.39001	-0.10559	-0.03357	-0.07568	-0.19226	-0.01404		-6.38428	-6.22192	-2.21985	-3.89771	-3.55591	-1.09924	-0.58228
-39.1	-0.05249	-0.39673	-0.09583	-0.04517	-0.06836	-0.19165	-0.00732		-6.37878	-6.21765	-2.22656	-3.88367	-3.54309	-1.09619	-0.58411
-39	-0.06042	-0.38574	-0.10254	-0.03845	-0.0708	-0.2002	-0.01709		-6.35437	-6.19995	-2.21558	-3.86597	-3.53027	-1.09985	-0.57617
-38.9	-0.04944	-0.39368	-0.09949	-0.04578	-0.07446	-0.19348	-0.02075		-6.32935	-6.19995	-2.20825	-3.86169	-3.52112	-1.08276	-0.58105
-38.8	-0.04822	-0.37109	-0.0946	-0.03723	-0.06958	-0.20264	-0.01953		-6.32202	-6.16333	-2.19238	-3.84766	-3.51929	-1.0907	-0.57617
-38.7	-0.04944	-0.39063	-0.09521	-0.02869	-0.06104	-0.18921	-0.01404		-6.297	-6.15845	-2.19727	-3.83911	-3.50769	-1.08643	-0.57434
-38.6	-0.04456	-0.38574	-0.0885	-0.0354	-0.07019	-0.18677	-0.01892		-6.29456	-6.14441	-2.20032	-3.82568	-3.49792	-1.08459	-0.57251
-38.5	-0.03845	-0.38513	-0.09521	-0.02991	-0.0708	-0.2002	-0.00854		-6.26587	-6.11572	-2.17834	-3.82446	-3.49792	-1.08704	-0.57373
-38.4	-0.05371	-0.38818	-0.08972	-0.03357	-0.06531	-0.17395	-0.01709		-6.24146	-6.10046	-2.16797	-3.80432	-3.4845	-1.06812	-0.56641
-38.3	-0.04944	-0.38269	-0.09949	-0.03418	-0.06592	-0.19226	-0.00977		-6.22986	-6.09619	-2.16492	-3.79761	-3.479	-1.073	-0.55969
-38.2	-0.05554	-0.3772	-0.09766	-0.03784	-0.07019	-0.19531	-0.0177		-6.22253	-6.06567	-2.15881	-3.79517	-3.47473	-1.07239	-0.55847
-38.1	-0.04883	-0.39063	-0.08911	-0.02502	-0.06287	-0.19043	-0.01587		-6.19751	-6.0553	-2.15576	-3.77625	-3.46191	-1.06812	-0.57007
-38	-0.04456	-0.38147	-0.09399	-0.0354	-0.06165	-0.19897	-0.01465		-6.18042	-6.02905	-2.15149	-3.75854	-3.45276	-1.07727	-0.56824
-37.9	-0.04883	-0.3949	-0.09338	-0.03296	-0.06104	-0.1886	-0.01099		-6.17371	-6.01746	-2.14966	-3.73962	-3.43018	-1.07239	-0.5603
-37.8	-0.05371	-0.3833	-0.09583	-0.0238	-0.05859	-0.17761	-0.01831		-6.15601	-6.00159	-2.14478	-3.73962	-3.42468	-1.06934	-0.56458
-37.7	-0.05554	-0.37354	-0.09827	-0.0354	-0.07141	-0.18372	-0.01099		-6.13586	-5.97839	-2.13928	-3.73474	-3.42896	-1.073	-0.56946
-37.6	-0.05554	-0.38269	-0.08911	-0.04578	-0.06287	-0.18433	-0.01465		-6.12	-5.96375	-2.14233	-3.71643	-3.41492	-1.07056	-0.55908
-37.5	-0.05615	-0.38574	-0.09216	-0.02075	-0.047	-0.17761	-0.01099		-6.11572	-5.95825	-2.12891	-3.71887	-3.39905	-1.06201	-0.56152
-37.4	-0.05859	-0.3717	-0.09338	-0.03967	-0.06531	-0.17456	-0.0061		-6.09436	-5.95642	-2.12646	-3.71582	-3.39417	-1.06995	-0.55054
-37.3	-0.0531	-0.36926	-0.08789	-0.03967	-0.05615	-0.18005	-0.01282		-6.073	-5.93079	-2.12036	-3.69812	-3.3844	-1.05896	-0.55054
-37.2	-0.04883	-0.36987	-0.08728	-0.04089	-0.06836	-0.18677	-0.00244		-6.05591	-5.9021	-2.099	-3.68286	-3.37402	-1.05347	-0.55237
-37.1	-0.05005	-0.38513	-0.08972	-0.03052	-0.06104	-0.18921	-0.01404		-6.02417	-5.89783	-2.10327	-3.67981	-3.3667	-1.04553	-0.54871
-37	-0.04211	-0.3717	-0.09155	-0.04028	-0.06409	-0.18005	-0.01099		-6.01257	-5.8728	-2.099	-3.6615	-3.36609	-1.0498	-0.53894
-36.9	-0.05066	-0.36499	-0.0885	-0.03723	-0.05615	-0.17334	-0.01099		-5.99121	-5.85022	-2.09351	-3.65112	-3.34351	-1.0498	-0.5542
-36.8	-0.05005	-0.37659	-0.08911	-0.03113	-0.06958	-0.17578	-0.00122		-5.97717	-5.84045	-2.08374	-3.64929	-3.33923	-1.04065	-0.55237
-36.7	-0.05371	-0.3717	-0.09521	-0.03967	-0.06042	-0.19348	-0.00366		-5.97717	-5.82764	-2.07336	-3.62061	-3.32153	-1.0376	-0.54443
-36.6	-0.05676	-0.38086	-0.08911	-0.03113	-0.05859	-0.18982	-0.00366		-5.95215	-5.81177	-2.07153	-3.61389	-3.32397	-1.04736	-0.54749
-36.5	-0.05127	-0.37231	-0.09277	-0.03296	-0.06226	-0.1947	-0.00977		-5.93445	-5.78247	-2.06787	-3.60168	-3.31177	-1.02539	-0.53772
-36.4	-0.05554	-0.36865	-0.09338	-0.0415	-0.08057	-0.19043	-0.01892		-5.92224	-5.77271	-2.05994	-3.59985	-3.30811	-1.03516	-0.5426
-36.3	-0.04639	-0.36072	-0.09338	-0.04517	-0.07202	-0.20691	-0.01221		-5.90027	-5.75684	-2.05872	-3.59192	-3.28796	-1.02661	-0.53955
-36.2	-0.04272	-0.36865	-0.09216	-0.04517	-0.06287	-0.19592	-0.01038		-5.8783	-5.74219	-2.04285	-3.56995	-3.27515	-1.02051	-0.54443
-36.1	-0.04395	-0.36316	-0.09644	-0.03418	-0.0531	-0.17578	-0.00244		-5.87646	-5.72083	-2.04468	-3.57544	-3.28125	-1.026	-0.53467
-36	-0.04456	-0.37598	-0.0885	-0.03967	-0.05676	-0.17395	0		-5.849	-5.72021	-2.04529	-3.57117	-3.26843	-1.02478	-0.52124
-35.9	-0.04517	-0.36072	-0.09155	-0.03723	-0.05188	-0.18738	-0.01709		-5.84534	-5.68726	-2.04712	-3.54248	-3.25012	-1.0199	-0.53711
-35.8	-0.047	-0.36316	-0.09338	-0.04456	-0.06104	-0.17578	-0.02563		-5.81726	-5.68298	-2.03613	-3.54248	-3.25073	-1.0199	-0.53406
-35.7	-0.04639	-0.37109	-0.0946	-0.03479	-0.05615	-0.18188	-0.01404		-5.80566	-5.65552	-2.03674	-3.53271	-3.25073	-1.01379	-0.5304
-35.6	-0.04944	-0.36804	-0.08728	-0.03357	-0.05981	-0.17395	-0.00671		-5.78247	-5.6427	-2.01538	-3.51746	-3.23181	-1.00769	-0.53589
-35.5	-0.04883	-0.36072	-0.08362	-0.04089	-0.05493	-0.18188	-0.01892		-5.75867	-5.62256	-2.00867	-3.51135	-3.22815	-1.00891	-0.5365
-35.4	-0.04944	-0.36743	-0.09338	-0.0354	-0.05615	-0.17334	-0.01526		-5.74341	-5.61035	-2.0105	-3.49792	-3.20923	-1.00281	-0.52979
-35.3	-0.04395	-0.35828	-0.08545	-0.03479	-0.06653	-0.17883	-0.00854		-5.73059	-5.5957	-2.0166	-3.48816	-3.20374	-1.00952	-0.53589
-35.2	-0.04211	-0.34973	-0.0885	-0.03174	-0.05859	-0.17029	-0.00732		-5.69641	-5.57373	-1.99951	-3.47778	-3.19519	-0.99121	-0.52917
-35.1	-0.04761	-0.36682	-0.0885	-0.02686	-0.06409	-0.17273	-0.01038		-5.70435	-5.55969	-2.00195	-3.45642	-3.17932	-0.99976	-0.53101
-35	-0.04089	-0.35034	-0.0824	-0.03357	-0.06958	-0.17883	-0.00977		-5.68542	-5.54077	-2.00439	-3.44727	-3.16895	-0.99792	-0.52612
-34.9	-0.03967	-0.34729	-0.09338	-0.03601	-0.06531	-0.16479	-0.01526		-5.65857	-5.52063	-1.98975	-3.44482	-3.172	-0.97839	-0.51941
-34.8	-0.04639	-0.36133	-0.09338	-0.04028	-0.05859	-0.18005	-0.00671		-5.65063	-5.51392	-1.98059	-3.42896	-3.15369	-0.98022	-0.52124
-34.7	-0.03906	-0.35156	-0.09277	-0.03357	-0.047	-0.17578	-0.0061		-5.63416	-5.49866	-1.97083	-3.43384	-3.14575	-0.97534	-0.5249
-34.6	-0.04578	-0.35522	-0.09033	-0.0293	-0.05188	-0.16357	-0.01587		-5.61157	-5.47485	-1.9635	-3.41858	-3.1488	-0.96924	-0.51575
-34.5	-0.03601	-0.35522	-0.08545	-0.02869	-0.06836	-0.17029	-0.00977		-5.59021	-5.47546	-1.96472	-3.39417	-3.13477	-0.97473	-0.50964
-34.4	-0.03113	-0.34729	-0.08667	-0.03906	-0.06409	-0.17761	-0.01282		-5.58289	-5.46387	-1.95557	-3.39417	-3.11951	-0.97229	-0.51941
-34.3	-0.047	-0.35278	-0.08667	-0.04089	-0.06653	-0.16846	-0.01404		-5.56519	-5.44128	-1.95068	-3.38623	-3.11401	-0.97229	-0.50903
-34.2	-0.04333	-0.35583	-0.08606	-0.03479	-0.06592	-0.1709	-0.01221		-5.54016	-5.42053	-1.95679	-3.37402	-3.10242	-0.95703	-0.51331
-34.1	-0.04883	-0.35156	-0.08606	-0.0415	-0.05615	-0.17212	-0.01221		-5.53833	-5.39246	-1.94519	-3.36914	-3.10059	-0.96252	-0.50842
-34	-0.03296	-0.34668	-0.08606	-0.03906	-0.05981	-0.16968	0.000610352		-5.52124	-5.38147	-1.93848	-3.34656	-3.09265	-0.95642	-0.51147
-33.9	-0.047	-0.34119	-0.08301	-0.03723	-0.06958	-0.16541	-0.01221		-5.50659	-5.37109	-1.93481	-3.3429	-3.0835	-0.95886	-0.51086
-33.8	-0.03418	-0.34912	-0.08911	-0.04089	-0.06348	-0.17944	-0.00671		-5.49438	-5.3418	-1.92749	-3.32947	-3.06396	-0.95947	-0.50842
-33.7	-0.04211	-0.35828	-0.09094	-0.03479	-0.05188	-0.17334	-0.01404		-5.46326	-5.33386	-1.91956	-3.30322	-3.05725	-0.94971	-0.49805
-33.6	-0.047	-0.3418	-0.0885	-0.03723	-0.05798	-0.17456	-0.00977		-5.45959	-5.32349	-1.92139	-3.30017	-3.04016	-0.95093	-0.50659
-33.5	-0.04333	-0.3418	-0.08301	-0.03906	-0.06104	-0.16663	-0.01587		-5.43396	-5.30212	-1.91406	-3.28918	-3.04993	-0.94788	-0.50476
-33.4	-0.04395	-0.34485	-0.08484	-0.03601	-0.05188	-0.16968	-0.00305		-5.41504	-5.2771	-1.9043	-3.27698	-3.03894	-0.94299	-0.49988
-33.3	-0.03418	-0.33813	-0.08667	-0.03662	-0.06775	-0.16968	-0.01343		-5.39307	-5.27405	-1.90247	-3.28247	-3.03528	-0.94421	-0.50171
-33.2	-0.04517	-0.34302	-0.09399	-0.03479	-0.06042	-0.17822	-0.00244		-5.39001	-5.26123	-1.90308	-3.26294	-3.01147	-0.9436	-0.50293
-33.1	-0.04089	-0.35095	-0.07874	-0.03174	-0.05493	-0.15442	-0.00427		-5.36621	-5.23315	-1.89514	-3.25134	-3.01086	-0.9436	-0.49255
-33	-0.04822	-0.34912	-0.08606	-0.02502	-0.05981	-0.16418	-0.0061		-5.35217	-5.21729	-1.89941	-3.23792	-3.00049	-0.94421	-0.50049
-32.9	-0.04395	-0.34058	-0.08118	-0.03113	-0.05615	-0.16968	-0.00916		-5.32654	-5.20691	-1.89392	-3.23364	-2.9895	-0.93689	-0.49744
-32.8	-0.03601	-0.34607	-0.07935	-0.04028	-0.05615	-0.16052	-0.00366		-5.32837	-5.18127	-1.88171	-3.22205	-2.98523	-0.9375	-0.49561
-32.7	-0.04395	-0.34058	-0.09277	-0.03845	-0.05066	-0.1709	-0.00916		-5.30029	-5.17212	-1.87622	-3.20923	-2.96509	-0.93018	-0.50049
-32.6	-0.04272	-0.34119	-0.08057	-0.0415	-0.0531	-0.16174	-0.01465		-5.28931	-5.15442	-1.86646	-3.19458	-2.96692	-0.93506	-0.4895
-32.5	-0.04578	-0.32898	-0.08728	-0.04028	-0.05249	-0.16724	-0.00977		-5.2655	-5.14954	-1.86218	-3.19153	-2.95593	-0.91797	-0.48767
-32.4	-0.05005	-0.33752	-0.07813	-0.03052	-0.05005	-0.1593	-0.0116		-5.2533	-5.12329	-1.85669	-3.17688	-2.94006	-0.92773	-0.47852
-32.3	-0.04211	-0.33813	-0.08179	-0.03174	-0.06592	-0.16418	-0.00854		-5.23193	-5.08606	-1.84937	-3.17139	-2.93396	-0.92163	-0.48035
-32.2	-0.04028	-0.33447	-0.08179	-0.04333	-0.0531	-0.15991	-0.00671		-5.20508	-5.0885	-1.84387	-3.16711	-2.92236	-0.92896	-0.47424
-32.1	-0.03967	-0.32776	-0.08667	-0.03845	-0.06042	-0.15747	-0.01465		-5.18311	-5.07324	-1.84204	-3.15674	-2.9248	-0.91064	-0.48096
-32	-0.04883	-0.32349	-0.08057	-0.02869	-0.06348	-0.16846	-0.01221		-5.19409	-5.05188	-1.83716	-3.14758	-2.90833	-0.92651	-0.47302
-31.9	-0.0415	-0.3302	-0.07629	-0.03235	-0.05127	-0.14954	-0.01099		-5.1593	-5.03235	-1.83228	-3.13232	-2.89368	-0.91675	-0.47241
-31.8	-0.04822	-0.33264	-0.08606	-0.02747	-0.05676	-0.15869	-0.01892		-5.1532	-5.02869	-1.81702	-3.12073	-2.88513	-0.91736	-0.47485
-31.7	-0.03601	-0.32104	-0.08179	-0.04211	-0.0531	-0.16479	-0.01587		-5.12573	-5.01038	-1.81458	-3.10669	-2.87598	-0.90759	-0.47607
-31.6	-0.04517	-0.32471	-0.08423	-0.03845	-0.04944	-0.15991	-0.01831		-5.10681	-4.9884	-1.81824	-3.10425	-2.88574	-0.92224	-0.47668
-31.5	-0.03723	-0.31921	-0.08423	-0.03113	-0.05005	-0.15564	-0.01587		-5.1001	-4.97864	-1.80359	-3.09326	-2.8595	-0.90759	-0.47058
-31.4	-0.03479	-0.31555	-0.08301	-0.04028	-0.05432	-0.15869	-0.01709		-5.0708	-4.95972	-1.80237	-3.078	-2.85156	-0.89478	-0.47241
-31.3	-0.0415	-0.32532	-0.07813	-0.04089	-0.04944	-0.14465	-0.01587		-5.07507	-4.95117	-1.79626	-3.07556	-2.84363	-0.90332	-0.46814
-31.2	-0.04028	-0.31555	-0.07568	-0.04639	-0.05554	-0.15503	-0.01343		-5.05432	-4.92493	-1.79688	-3.05847	-2.83081	-0.89661	-0.46448
-31.1	-0.03845	-0.30762	-0.07996	-0.02808	-0.05615	-0.15381	-0.00854		-5.02686	-4.90845	-1.79016	-3.04626	-2.82532	-0.90332	-0.4657
-31	-0.05005	-0.31982	-0.07813	-0.03845	-0.05188	-0.15259	-0.01526		-5.01526	-4.90234	-1.77734	-3.04321	-2.82349	-0.8905	-0.46997
-30.9	-0.04822	-0.32166	-0.07874	-0.03601	-0.04333	-0.16174	-0.02075		-4.9884	-4.88159	-1.7688	-3.03345	-2.81555	-0.89722	-0.46448
-30.8	-0.04578	-0.31738	-0.07385	-0.03906	-0.0592	-0.15503	-0.00244		-4.98657	-4.86023	-1.76697	-3.02368	-2.80579	-0.896	-0.45837
-30.7	-0.04089	-0.31006	-0.07629	-0.03479	-0.05005	-0.15381	-0.01038		-4.9585	-4.83582	-1.76819	-3.00415	-2.80701	-0.88684	-0.46326
-30.6	-0.03723	-0.32227	-0.07935	-0.03662	-0.0354	-0.15686	-0.01038		-4.94934	-4.83032	-1.76025	-2.99561	-2.77954	-0.88257	-0.45654
-30.5	-0.04456	-0.32227	-0.07996	-0.0415	-0.05432	-0.17212	-0.00488		-4.92065	-4.81079	-1.75659	-2.98096	-2.77527	-0.88623	-0.45471
-30.4	-0.03357	-0.30518	-0.07202	-0.0415	-0.04395	-0.16113	-0.00854		-4.90906	-4.7998	-1.74561	-2.97668	-2.7594	-0.87708	-0.46265
-30.3	-0.04333	-0.31189	-0.08118	-0.03418	-0.04883	-0.15686	-0.01587		-4.8822	-4.78027	-1.74438	-2.96631	-2.75696	-0.87952	-0.45471
-30.2	-0.04028	-0.30823	-0.07568	-0.03235	-0.05554	-0.16663	-0.00366		-4.8761	-4.75647	-1.75049	-2.94373	-2.74719	-0.87708	-0.44983
-30.1	-0.03967	-0.31067	-0.07629	-0.03845	-0.04822	-0.16296	-0.01465		-4.87427	-4.75159	-1.73767	-2.94434	-2.73743	-0.86365	-0.45532
-30	-0.03601	-0.30273	-0.0824	-0.0238	-0.05127	-0.15686	-0.00488		-4.84314	-4.74487	-1.7218	-2.92847	-2.7301	-0.85938	-0.44556
-29.9	-0.03723	-0.29846	-0.07629	-0.03357	-0.05066	-0.16052	-0.00671		-4.82422	-4.7113	-1.72974	-2.91809	-2.72156	-0.86487	-0.44189
-29.8	-0.03845	-0.30701	-0.07629	-0.03906	-0.05615	-0.15015	-0.02502		-4.81201	-4.69238	-1.72485	-2.91687	-2.69653	-0.86609	-0.44678
-29.7	-0.0238	-0.30762	-0.06653	-0.02686	-0.04272	-0.15198	-0.00488		-4.79736	-4.68445	-1.71875	-2.89795	-2.71423	-0.85754	-0.44983
-29.6	-0.03601	-0.30334	-0.0708	-0.03845	-0.05981	-0.1532	-0.01953		-4.78699	-4.67529	-1.70654	-2.8949	-2.69043	-0.85938	-0.44128
-29.5	-0.04272	-0.29541	-0.06348	-0.04089	-0.04944	-0.15747	-0.00977		-4.76196	-4.6344	-1.69739	-2.88452	-2.67883	-0.85022	-0.43579
-29.4	-0.04211	-0.30518	-0.07141	-0.03052	-0.05615	-0.15869	-0.00366		-4.74609	-4.63562	-1.69495	-2.87598	-2.66663	-0.8551	-0.44678
-29.3	-0.0293	-0.29907	-0.07324	-0.02563	-0.0531	-0.14404	-0.01282		-4.72717	-4.60815	-1.69067	-2.85828	-2.66724	-0.84534	-0.45044
-29.2	-0.02502	-0.30029	-0.06592	-0.03784	-0.0531	-0.15503	-0.01404		-4.70581	-4.60083	-1.68945	-2.85645	-2.6532	-0.85266	-0.43335
-29.1	-0.04028	-0.31067	-0.0708	-0.03906	-0.04578	-0.15381	-0.01404		-4.70032	-4.59106	-1.66687	-2.84729	-2.65686	-0.84717	-0.44678
-29	-0.02869	-0.29907	-0.06897	-0.03418	-0.05005	-0.15564	-0.00671		-4.66614	-4.56116	-1.67419	-2.82166	-2.63977	-0.84106	-0.43945
-28.9	-0.02502	-0.30762	-0.07019	-0.03479	-0.03601	-0.14404	-0.01099		-4.65759	-4.55383	-1.67114	-2.83325	-2.62634	-0.84045	-0.43701
-28.8	-0.03662	-0.29114	-0.0708	-0.03662	-0.04822	-0.15808	-0.01221		-4.65881	-4.53003	-1.66138	-2.80396	-2.63	-0.83923	-0.43823
-28.7	-0.04333	-0.29297	-0.0708	-0.02502	-0.05066	-0.15076	-0.01831		-4.62646	-4.505	-1.64978	-2.79785	-2.61292	-0.82703	-0.43579
-28.6	-0.03357	-0.29053	-0.07019	-0.03357	-0.04517	-0.14954	-0.00916		-4.61609	-4.50439	-1.65771	-2.79541	-2.60559	-0.83191	-0.42969
-28.5	-0.03967	-0.2887	-0.07019	-0.0293	-0.03845	-0.15686	-0.01099		-4.60876	-4.49158	-1.651	-2.7771	-2.61047	-0.8197	-0.42786
-28.4	-0.04395	-0.28381	-0.07019	-0.02869	-0.05066	-0.15869	-0.00549		-4.58435	-4.46472	-1.64368	-2.76672	-2.58484	-0.81055	-0.41687
-28.3	-0.03723	-0.2887	-0.06714	-0.03296	-0.04883	-0.15564	-0.01953		-4.55872	-4.43726	-1.63208	-2.76062	-2.57202	-0.81848	-0.4303
-28.2	-0.03845	-0.28809	-0.07202	-0.03479	-0.04761	-0.16357	-0.01648		-4.55872	-4.43298	-1.63879	-2.74658	-2.56165	-0.81604	-0.43701
-28.1	-0.02686	-0.29419	-0.06836	-0.01831	-0.03418	-0.16174	-0.00366		-4.52759	-4.42322	-1.62781	-2.74841	-2.55798	-0.81726	-0.42419
-28	-0.03357	-0.29175	-0.06653	-0.02258	-0.047	-0.14709	-0.00793		-4.49951	-4.39758	-1.6217	-2.73254	-2.547	-0.81238	-0.42419
-27.9	-0.03235	-0.28687	-0.06348	-0.03052	-0.06714	-0.15198	-0.00671		-4.49768	-4.37805	-1.61682	-2.70752	-2.54211	-0.81116	-0.42297
-27.8	-0.03113	-0.28748	-0.07996	-0.03052	-0.04822	-0.16235	-0.01526		-4.47327	-4.37195	-1.61072	-2.70996	-2.53174	-0.80566	-0.42236
-27.7	-0.03723	-0.28564	-0.07385	-0.02747	-0.05188	-0.14221	-0.00488		-4.45435	-4.35242	-1.60645	-2.69958	-2.52563	-0.80444	-0.4187
-27.6	-0.04333	-0.29053	-0.07324	-0.02625	-0.04761	-0.14221	-0.00366		-4.44641	-4.33594	-1.6095	-2.69165	-2.51831	-0.80139	-0.42297
-27.5	-0.03723	-0.28198	-0.06958	-0.02014	-0.04822	-0.15686	0		-4.42871	-4.31458	-1.60156	-2.67273	-2.51099	-0.79163	-0.42114
-27.4	-0.03418	-0.28564	-0.06226	-0.02808	-0.04883	-0.14465	-0.01465		-4.41101	-4.30115	-1.59058	-2.66663	-2.49756	-0.80139	-0.40833
-27.3	-0.02258	-0.28564	-0.07935	-0.01892	-0.04883	-0.13611	-0.01038		-4.38904	-4.27063	-1.58203	-2.66418	-2.49023	-0.79773	-0.41016
-27.2	-0.0354	-0.29419	-0.0647	-0.02625	-0.05493	-0.15137	0.00244		-4.36523	-4.26575	-1.58264	-2.64771	-2.47375	-0.79834	-0.41565
-27.1	-0.03052	-0.2887	-0.06897	-0.03479	-0.04944	-0.14404	-0.00671		-4.36096	-4.25049	-1.57288	-2.64771	-2.47375	-0.78369	-0.40405
-27	-0.03601	-0.27039	-0.07507	-0.02686	-0.04639	-0.15808	-0.01099		-4.34082	-4.23096	-1.56677	-2.62878	-2.46399	-0.78735	-0.40588
-26.9	-0.03418	-0.28564	-0.06592	-0.02625	-0.04822	-0.15076	-0.00732		-4.32983	-4.20776	-1.56433	-2.61963	-2.45117	-0.78735	-0.40771
-26.8	-0.03418	-0.2832	-0.05859	-0.02625	-0.05066	-0.14771	-0.00977		-4.30603	-4.20044	-1.55029	-2.61047	-2.44446	-0.79224	-0.40039
-26.7	-0.03723	-0.27771	-0.06531	-0.03052	-0.047	-0.14587	-0.00488		-4.29077	-4.19373	-1.55945	-2.58789	-2.43591	-0.76294	-0.40222
-26.6	-0.03235	-0.26917	-0.0647	-0.0238	-0.047	-0.13977	-0.0061		-4.27002	-4.18457	-1.54053	-2.57935	-2.42554	-0.78125	-0.39246
-26.5	-0.02686	-0.27405	-0.07202	-0.02747	-0.04395	-0.14771	-0.01099		-4.25354	-4.16016	-1.55029	-2.55798	-2.41516	-0.7782	-0.39917
-26.4	-0.02747	-0.271	-0.06653	-0.03723	-0.04333	-0.14404	0		-4.23767	-4.12964	-1.53015	-2.55737	-2.40906	-0.76599	-0.40161
-26.3	-0.03601	-0.26062	-0.06897	-0.02014	-0.04333	-0.14099	-0.00488		-4.22302	-4.12537	-1.51733	-2.55554	-2.40601	-0.77026	-0.39551
-26.2	-0.02686	-0.27649	-0.07019	-0.02869	-0.04395	-0.14526	-0.00549		-4.20288	-4.10645	-1.5155	-2.53845	-2.38586	-0.7666	-0.39368
-26.1	-0.03357	-0.26794	-0.06287	-0.02075	-0.04578	-0.13794	-0.00732		-4.18823	-4.08447	-1.52161	-2.53113	-2.37854	-0.75378	-0.38635
-26	-0.03113	-0.27344	-0.06897	-0.02625	-0.03906	-0.14832	-0.00366		-4.17236	-4.07532	-1.50818	-2.52319	-2.36816	-0.755	-0.38635
-25.9	-0.0293	-0.27344	-0.06287	-0.03113	-0.03601	-0.13794	-0.01404		-4.15405	-4.04846	-1.5094	-2.51343	-2.36145	-0.75012	-0.40283
-25.8	-0.02747	-0.27405	-0.07446	-0.02808	-0.04761	-0.13794	-0.01099		-4.13879	-4.03992	-1.49536	-2.50671	-2.35657	-0.74768	-0.38574
-25.7	-0.03296	-0.25696	-0.06531	-0.03052	-0.05005	-0.14587	-0.01343		-4.12781	-4.021	-1.50452	-2.48352	-2.3407	-0.74402	-0.39124
-25.6	-0.03357	-0.27222	-0.06714	-0.0238	-0.03723	-0.13916	-0.01587		-4.104	-4.0094	-1.4917	-2.4884	-2.33826	-0.74402	-0.39795
-25.5	-0.03479	-0.26733	-0.06165	-0.02563	-0.04639	-0.15076	-0.000610352		-4.09729	-3.9856	-1.48987	-2.47192	-2.32666	-0.73547	-0.37903
-25.4	-0.03723	-0.26184	-0.0592	-0.0238	-0.04883	-0.14709	-0.01038		-4.06982	-3.974	-1.48315	-2.46033	-2.31689	-0.73914	-0.39551
-25.3	-0.03967	-0.26306	-0.06287	-0.02258	-0.03357	-0.14221	-0.01221		-4.05457	-3.95569	-1.46912	-2.44995	-2.31201	-0.73364	-0.3833
-25.2	-0.04089	-0.27283	-0.06226	-0.01953	-0.03784	-0.15442	-0.00916		-4.03931	-3.94775	-1.47644	-2.43652	-2.29614	-0.73364	-0.38696
-25.1	-0.04395	-0.26794	-0.05676	-0.03784	-0.04883	-0.14343	-0.00671		-4.02222	-3.93066	-1.46851	-2.43164	-2.29248	-0.72266	-0.39307
-25	-0.02869	-0.26978	-0.07019	-0.02319	-0.03357	-0.14282	-0.01831		-4.01062	-3.91357	-1.46301	-2.40967	-2.2821	-0.72266	-0.37781
-24.9	-0.03479	-0.25208	-0.05615	-0.02625	-0.03357	-0.15198	-0.00549		-3.98743	-3.89404	-1.45264	-2.40601	-2.27295	-0.71472	-0.38696
-24.8	-0.03784	-0.26733	-0.06714	-0.04028	-0.04578	-0.1355	-0.01465		-3.96423	-3.87817	-1.45325	-2.39502	-2.26746	-0.71533	-0.38452
-24.7	-0.03601	-0.26184	-0.06104	-0.03052	-0.03845	-0.15015	-0.01587		-3.9624	-3.85071	-1.44226	-2.3877	-2.25525	-0.71411	-0.37842
-24.6	-0.04028	-0.24597	-0.06653	-0.02869	-0.04333	-0.14221	-0.00793		-3.93555	-3.85376	-1.43677	-2.37305	-2.25159	-0.71045	-0.38086
-24.5	-0.02197	-0.25635	-0.06287	-0.0293	-0.04028	-0.13489	-0.00549		-3.91174	-3.82324	-1.44287	-2.35107	-2.23633	-0.6958	-0.37354
-24.4	-0.02563	-0.2594	-0.0592	-0.02808	-0.02686	-0.14038	-0.00732		-3.89832	-3.81104	-1.42151	-2.35291	-2.23389	-0.70251	-0.37476
-24.3	-0.03174	-0.26367	-0.06348	-0.0238	-0.03967	-0.13611	-0.00244		-3.88245	-3.78662	-1.42456	-2.34619	-2.22412	-0.69763	-0.37476
-24.2	-0.03479	-0.26062	-0.06653	-0.02747	-0.05188	-0.14099	-0.00366		-3.86169	-3.76892	-1.41724	-2.32788	-2.21313	-0.69458	-0.37354
-24.1	-0.02747	-0.26184	-0.06165	-0.02258	-0.03296	-0.13489	-0.00977		-3.85681	-3.75	-1.40991	-2.33032	-2.19727	-0.69458	-0.37231
-24	-0.02869	-0.25574	-0.06531	-0.03113	-0.0415	-0.14282	0.00122		-3.82813	-3.75183	-1.40503	-2.30713	-2.18323	-0.69458	-0.3595
-23.9	-0.03967	-0.25574	-0.06592	-0.03113	-0.04639	-0.14465	-0.00732		-3.81958	-3.73962	-1.4032	-2.30286	-2.18445	-0.6842	-0.36194
-23.8	-0.02197	-0.26489	-0.06287	-0.01953	-0.03113	-0.13367	-0.00732		-3.80249	-3.7146	-1.40015	-2.29675	-2.17773	-0.68909	-0.36438
-23.7	-0.03235	-0.25818	-0.05981	-0.02991	-0.05615	-0.14038	-0.00732		-3.77686	-3.69873	-1.39465	-2.2821	-2.1759	-0.6897	-0.35645
-23.6	-0.03845	-0.25696	-0.06287	-0.03418	-0.03723	-0.14526	-0.00916		-3.76892	-3.67188	-1.38489	-2.27356	-2.15332	-0.67322	-0.35339
-23.5	-0.02747	-0.24658	-0.06592	-0.02625	-0.04456	-0.14832	-0.00549		-3.75977	-3.65906	-1.38489	-2.26257	-2.14661	-0.67444	-0.36194
-23.4	-0.02686	-0.25452	-0.05493	-0.02319	-0.03845	-0.13855	-0.01221		-3.73901	-3.64929	-1.37878	-2.26379	-2.15149	-0.68481	-0.3418
-23.3	-0.02808	-0.2478	-0.05981	-0.02319	-0.0415	-0.14282	-0.01221		-3.72437	-3.62427	-1.36475	-2.24426	-2.13135	-0.67505	-0.37048
-23.2	-0.03357	-0.24963	-0.05981	-0.02686	-0.02625	-0.14221	-0.00977		-3.7085	-3.61267	-1.35681	-2.23267	-2.13135	-0.67505	-0.36987
-23.1	-0.0293	-0.25208	-0.04944	-0.03662	-0.03479	-0.13245	0.00122		-3.68896	-3.60413	-1.35986	-2.22961	-2.1167	-0.67688	-0.34119
-23	-0.03418	-0.25085	-0.05676	-0.02625	-0.0354	-0.13977	-0.00305		-3.66272	-3.58948	-1.35376	-2.21008	-2.10815	-0.65674	-0.3595
-22.9	-0.03662	-0.24109	-0.05493	-0.02563	-0.03052	-0.13794	-0.00427		-3.65356	-3.55774	-1.34033	-2.19482	-2.10022	-0.66956	-0.36621
-22.8	-0.03418	-0.24841	-0.06531	-0.02625	-0.03967	-0.14709	-0.00244		-3.63525	-3.54553	-1.33728	-2.18933	-2.08557	-0.66772	-0.34119
-22.7	-0.03174	-0.25208	-0.06287	-0.02136	-0.04089	-0.14954	0.00427		-3.62366	-3.54126	-1.3385	-2.1759	-2.07886	-0.65491	-0.35767
-22.6	-0.03784	-0.24658	-0.05676	-0.03235	-0.03113	-0.14282	-0.00732		-3.61938	-3.53088	-1.33118	-2.16614	-2.06726	-0.65186	-0.34729
-22.5	-0.03174	-0.23376	-0.06775	-0.02686	-0.03479	-0.14526	-0.000610352		-3.58276	-3.49792	-1.31653	-2.1582	-2.05627	-0.6488	-0.33936
-22.4	-0.02136	-0.23987	-0.05737	-0.02136	-0.03845	-0.14465	-0.00793		-3.57788	-3.47351	-1.31653	-2.14783	-2.05017	-0.66223	-0.34912
-22.3	-0.0293	-0.23926	-0.06104	-0.02136	-0.03845	-0.13489	-0.00488		-3.54187	-3.45703	-1.30432	-2.12402	-2.05017	-0.65735	-0.34912
-22.2	-0.0238	-0.23438	-0.05432	-0.02747	-0.05188	-0.13428	-0.00122		-3.52234	-3.44604	-1.30554	-2.13501	-2.02026	-0.64453	-0.34302
-22.1	-0.03235	-0.23193	-0.05371	-0.03784	-0.03235	-0.13062	-0.00366		-3.5083	-3.43262	-1.30127	-2.11548	-2.03979	-0.64819	-0.34973
-22	-0.03174	-0.23804	-0.0531	-0.02747	-0.03662	-0.13855	0		-3.50281	-3.41797	-1.30188	-2.10632	-2.01294	-0.63354	-0.34363
-21.9	-0.02563	-0.23193	-0.06287	-0.02197	-0.03601	-0.14099	-0.00916		-3.48511	-3.40759	-1.28967	-2.09534	-2.00012	-0.63416	-0.3479
-21.8	-0.02625	-0.23987	-0.06042	-0.02014	-0.04028	-0.12512	-0.00732		-3.46802	-3.39233	-1.28296	-2.0874	-1.98914	-0.63416	-0.33142
-21.7	-0.03418	-0.23804	-0.05615	-0.02502	-0.03113	-0.13733	-0.00488		-3.44055	-3.37341	-1.28662	-2.07458	-1.99158	-0.63538	-0.33813
-21.6	-0.02197	-0.22949	-0.04883	-0.03967	-0.04211	-0.13672	-0.01038		-3.43201	-3.35144	-1.28479	-2.06726	-1.97815	-0.63538	-0.32959
-21.5	-0.02014	-0.23987	-0.0531	-0.01709	-0.0293	-0.14038	-0.0116		-3.40149	-3.33984	-1.27625	-2.05261	-1.95984	-0.61523	-0.32532
-21.4	-0.02502	-0.23132	-0.05432	-0.00977	-0.02502	-0.13306	-0.00793		-3.39722	-3.31665	-1.27014	-2.03918	-1.95251	-0.62378	-0.33752
-21.3	-0.02625	-0.23499	-0.0531	-0.02075	-0.04089	-0.1355	-0.01648		-3.37585	-3.29834	-1.26282	-2.03369	-1.94641	-0.61401	-0.33081
-21.2	-0.03357	-0.22461	-0.05737	-0.01282	-0.03296	-0.13489	0.00122		-3.37097	-3.28796	-1.25	-2.01416	-1.94092	-0.61157	-0.32715
-21.1	-0.03601	-0.23804	-0.06287	-0.01587	-0.02991	-0.13	-0.00549		-3.35266	-3.27026	-1.24451	-2.01477	-1.92932	-0.61523	-0.32715
-21	-0.04089	-0.23193	-0.06287	-0.01648	-0.04639	-0.13672	-0.00488		-3.32336	-3.2489	-1.24939	-1.99707	-1.92383	-0.61218	-0.31616
-20.9	-0.02869	-0.23499	-0.05127	-0.01404	-0.03479	-0.13794	-0.0061		-3.32336	-3.2251	-1.24084	-1.99524	-1.91467	-0.61157	-0.32715
-20.8	-0.02197	-0.23193	-0.06042	-0.01953	-0.02991	-0.13611	-0.00916		-3.28674	-3.2196	-1.23047	-1.98303	-1.90796	-0.6073	-0.31921
-20.7	-0.03235	-0.22644	-0.06104	-0.02686	-0.04395	-0.13855	-0.01038		-3.28796	-3.20618	-1.22864	-1.97266	-1.89819	-0.60181	-0.31738
-20.6	-0.02991	-0.23193	-0.05127	-0.02625	-0.0415	-0.13428	-0.000610352		-3.25684	-3.19275	-1.21887	-1.9635	-1.88782	-0.61035	-0.31616
-20.5	-0.0293	-0.22156	-0.05615	-0.02869	-0.03784	-0.1355	-0.00366		-3.25623	-3.17749	-1.21704	-1.9458	-1.88171	-0.59814	-0.3241
-20.4	-0.02319	-0.2301	-0.05066	-0.03174	-0.02747	-0.12939	-0.00671		-3.22632	-3.16772	-1.21033	-1.93787	-1.87927	-0.5957	-0.31128
-20.3	-0.02319	-0.23132	-0.05127	-0.02869	-0.03357	-0.13	-0.01038		-3.21716	-3.13965	-1.21094	-1.93665	-1.86646	-0.59753	-0.30762
-20.2	-0.02747	-0.21179	-0.05432	-0.02991	-0.03723	-0.13123	-0.00366		-3.19702	-3.11523	-1.19751	-1.92383	-1.85181	-0.59448	-0.31677
-20.1	-0.02869	-0.22278	-0.0531	-0.03052	-0.03845	-0.13489	0.00305		-3.18054	-3.10608	-1.20056	-1.91101	-1.85303	-0.59509	-0.30334
-20	-0.01709	-0.20691	-0.04517	-0.02197	-0.03357	-0.12573	-0.00977		-3.16956	-3.08716	-1.18713	-1.89636	-1.83533	-0.5835	-0.28381
-19.9	-0.01953	-0.21423	-0.05249	-0.01892	-0.02991	-0.13855	-0.0238		-3.14697	-3.0835	-1.18896	-1.88477	-1.81885	-0.57922	-0.29846
-19.8	-0.02991	-0.21912	-0.047	-0.02991	-0.03906	-0.12024	-0.00977		-3.12927	-3.05115	-1.18225	-1.87683	-1.82556	-0.58105	-0.33203
-19.7	-0.0238	-0.21484	-0.05554	-0.01709	-0.02991	-0.1239	-0.000610352		-3.10303	-3.0426	-1.17737	-1.86768	-1.80359	-0.58289	-0.29541
-19.6	-0.01953	-0.22522	-0.05432	-0.02136	-0.04578	-0.11841	-0.01038		-3.09204	-3.01941	-1.16882	-1.85425	-1.79138	-0.57556	-0.29541
-19.5	-0.03113	-0.21362	-0.05371	-0.02808	-0.04822	-0.11108	-0.01099		-3.08044	-3.02002	-1.15784	-1.83838	-1.7926	-0.57251	-0.31616
-19.4	-0.03357	-0.21179	-0.05615	-0.03174	-0.03784	-0.1239	-0.00244		-3.06946	-2.99133	-1.15112	-1.83044	-1.77795	-0.57373	-0.28931
-19.3	-0.02625	-0.21606	-0.05066	-0.02808	-0.0354	-0.13794	-0.00366		-3.0365	-2.97668	-1.14868	-1.83289	-1.77734	-0.58105	-0.29541
-19.2	-0.03113	-0.21667	-0.04639	-0.02686	-0.03967	-0.12634	-0.00122		-3.02856	-2.95471	-1.14319	-1.81763	-1.76086	-0.57251	-0.30273
-19.1	-0.02502	-0.2179	-0.0531	-0.02563	-0.02563	-0.1239	0.00122		-3.00293	-2.94861	-1.1322	-1.81152	-1.75049	-0.56213	-0.29053
-19	-0.02197	-0.20935	-0.05737	-0.01892	-0.02869	-0.13306	-0.00244		-2.99072	-2.93152	-1.12732	-1.78772	-1.74438	-0.55542	-0.29602
-18.9	-0.0293	-0.21179	-0.03906	-0.01404	-0.0415	-0.13794	-0.00488		-2.99133	-2.90833	-1.12732	-1.7804	-1.73828	-0.55298	-0.30334
-18.8	-0.02625	-0.21301	-0.0531	-0.02197	-0.03296	-0.11841	-0.00366		-2.95654	-2.901	-1.12183	-1.77307	-1.72546	-0.56152	-0.28931
-18.7	-0.02258	-0.20752	-0.05188	-0.02991	-0.03296	-0.13306	-0.00427		-2.94312	-2.87231	-1.11633	-1.76147	-1.71387	-0.55847	-0.29297
-18.6	-0.03235	-0.20996	-0.03967	-0.03174	-0.04211	-0.12146	-0.00793		-2.91626	-2.84363	-1.10779	-1.74316	-1.71448	-0.54565	-0.28931
-18.5	-0.02197	-0.19287	-0.04333	-0.02319	-0.04028	-0.13306	0.00122		-2.90466	-2.85217	-1.09558	-1.745	-1.69189	-0.54871	-0.27893
-18.4	-0.01892	-0.20935	-0.05005	-0.02747	-0.02869	-0.12756	-0.00183		-2.88879	-2.82959	-1.09253	-1.73157	-1.69067	-0.55542	-0.29053
-18.3	-0.01587	-0.20142	-0.04822	-0.01648	-0.02136	-0.1123	-0.00305		-2.87598	-2.80945	-1.09924	-1.73584	-1.68274	-0.53711	-0.29114
-18.2	-0.01831	-0.21423	-0.0531	-0.03601	-0.04211	-0.1239	-0.00732		-2.87048	-2.80457	-1.0907	-1.71204	-1.66382	-0.5304	-0.28748
-18.1	-0.02563	-0.19531	-0.04761	-0.02014	-0.02747	-0.11902	-0.00671		-2.84119	-2.77832	-1.08093	-1.69678	-1.66443	-0.5481	-0.28931
-18	-0.01892	-0.19653	-0.03723	-0.01648	-0.02014	-0.12573	-0.00305		-2.8302	-2.76367	-1.07727	-1.70105	-1.64612	-0.53589	-0.26733
-17.9	-0.02625	-0.20081	-0.03296	-0.01526	-0.03052	-0.10559	-0.000610352		-2.79724	-2.74841	-1.07727	-1.68152	-1.64124	-0.53101	-0.27344
-17.8	-0.01221	-0.18982	-0.05615	-0.02991	-0.03113	-0.11169	0.00305		-2.77161	-2.7301	-1.06934	-1.66565	-1.63147	-0.5365	-0.27649
-17.7	-0.02258	-0.19165	-0.03906	-0.01709	-0.03235	-0.11841	0.00183		-2.77954	-2.71545	-1.06812	-1.66504	-1.62842	-0.53284	-0.27466
-17.6	-0.02258	-0.19348	-0.04456	-0.02136	-0.04333	-0.12268	0.00122		-2.76062	-2.69836	-1.05957	-1.64795	-1.61194	-0.5304	-0.26978
-17.5	-0.02869	-0.19165	-0.04883	-0.01892	-0.02991	-0.10986	-0.00977		-2.7417	-2.68677	-1.05347	-1.63574	-1.60706	-0.52124	-0.26428
-17.4	-0.01099	-0.18921	-0.04089	-0.02136	-0.0293	-0.11719	-0.00366		-2.71729	-2.65747	-1.05347	-1.62781	-1.60217	-0.52368	-0.26794
-17.3	-0.01648	-0.18005	-0.047	-0.01404	-0.03601	-0.12451	-0.00183		-2.6886	-2.64526	-1.04309	-1.61743	-1.59424	-0.52856	-0.26245
-17.2	-0.02869	-0.18372	-0.047	-0.00977	-0.02686	-0.11108	-0.00488		-2.6886	-2.62329	-1.03577	-1.60034	-1.57898	-0.52124	-0.26428
-17.1	-0.01587	-0.19409	-0.04639	-0.01953	-0.02686	-0.11353	-0.00122		-2.66174	-2.61475	-1.0376	-1.59729	-1.57776	-0.51086	-0.27588
-17	-0.02197	-0.19104	-0.05249	-0.01526	-0.02808	-0.12146	-0.00488		-2.65442	-2.60132	-1.02112	-1.57898	-1.56006	-0.50049	-0.26917
-16.9	-0.02014	-0.18738	-0.03479	-0.01831	-0.03601	-0.12146	-0.00732		-2.63733	-2.58423	-1.02234	-1.57471	-1.55029	-0.51025	-0.26306
-16.8	-0.02258	-0.18921	-0.04517	-0.01648	-0.02197	-0.10498	-0.00244		-2.61963	-2.56531	-1.01257	-1.55212	-1.55579	-0.49011	-0.26733
-16.7	-0.01587	-0.17883	-0.04517	-0.02747	-0.02563	-0.12512	-0.000610352		-2.60864	-2.55066	-1.00891	-1.54724	-1.53564	-0.49683	-0.26001
-16.6	-0.01648	-0.18677	-0.04211	-0.02869	-0.03479	-0.11963	-0.00732		-2.59277	-2.53662	-1.00708	-1.53381	-1.53442	-0.50415	-0.25879
-16.5	-0.01953	-0.18188	-0.03845	-0.02686	-0.02563	-0.12573	-0.00916		-2.55737	-2.51953	-0.99731	-1.5271	-1.521	-0.48462	-0.25696
-16.4	-0.01404	-0.17578	-0.047	-0.01648	-0.02075	-0.12512	-0.00732		-2.54333	-2.49817	-0.99731	-1.52954	-1.50146	-0.4834	-0.2533
-16.3	-0.02502	-0.17761	-0.03906	-0.02869	-0.02136	-0.09888	-0.00244		-2.53967	-2.4939	-0.98206	-1.50757	-1.50879	-0.48828	-0.25208
-16.2	-0.0293	-0.17456	-0.0415	-0.02869	-0.02563	-0.11475	0.00183		-2.51709	-2.4646	-0.99182	-1.49902	-1.48621	-0.4895	-0.25818
-16.1	-0.02563	-0.17273	-0.0354	-0.01953	-0.01953	-0.12512	0.00244		-2.50061	-2.44873	-0.97168	-1.49353	-1.4801	-0.47668	-0.25269
-16	-0.02319	-0.1709	-0.04211	-0.01953	-0.03174	-0.11841	-0.0061		-2.48413	-2.43591	-0.96191	-1.48926	-1.47583	-0.46814	-0.24536
-15.9	-0.01892	-0.16663	-0.04272	-0.01526	-0.02563	-0.11963	-0.00671		-2.46033	-2.42737	-0.97107	-1.46423	-1.4624	-0.48828	-0.23926
-15.8	-0.01709	-0.177	-0.03845	-0.02075	-0.02014	-0.1239	-0.00305		-2.44934	-2.40051	-0.95825	-1.46301	-1.45935	-0.47302	-0.24048
-15.7	-0.02319	-0.17334	-0.03601	-0.01709	-0.02563	-0.12329	-0.00183		-2.4353	-2.38647	-0.96069	-1.46484	-1.44958	-0.45166	-0.24658
-15.6	-0.0293	-0.16846	-0.04028	-0.01709	-0.02808	-0.11108	-0.00793		-2.42371	-2.37	-0.95398	-1.45264	-1.4325	-0.46082	-0.23865
-15.5	-0.02319	-0.16785	-0.03845	-0.00916	-0.02747	-0.11292	-0.00671		-2.40295	-2.34436	-0.94421	-1.43188	-1.43433	-0.48279	-0.2478
-15.4	-0.01709	-0.1593	-0.03662	-0.02075	-0.0116	-0.10986	-0.00183		-2.39014	-2.33459	-0.93628	-1.41113	-1.41785	-0.46204	-0.23804
-15.3	-0.02258	-0.18005	-0.04822	-0.00488	-0.03113	-0.09827	0.00366		-2.36389	-2.3114	-0.93689	-1.40747	-1.39832	-0.45715	-0.23804
-15.2	-0.01709	-0.16418	-0.04272	-0.00671	-0.02808	-0.11353	-0.00488		-2.34802	-2.29736	-0.93262	-1.39038	-1.40747	-0.46143	-0.24475
-15.1	-0.01892	-0.17029	-0.03906	-0.02625	-0.01587	-0.1123	-0.00122		-2.32422	-2.28516	-0.92163	-1.38855	-1.38306	-0.44617	-0.23254
-15	-0.0116	-0.16541	-0.03662	-0.00366	-0.02136	-0.10803	-0.00305		-2.31934	-2.28394	-0.91736	-1.3678	-1.38489	-0.44006	-0.22827
-14.9	-0.01343	-0.15808	-0.02747	-0.01892	-0.0177	-0.10498	-0.00732		-2.29431	-2.24854	-0.90576	-1.36658	-1.37573	-0.45837	-0.23193
-14.8	-0.02319	-0.1709	-0.04028	-0.00977	-0.02014	-0.10254	0.00244		-2.27905	-2.2406	-0.90149	-1.34949	-1.37573	-0.44434	-0.21606
-14.7	-0.01526	-0.16724	-0.03906	-0.00854	-0.02625	-0.10498	-0.00122		-2.27112	-2.21802	-0.89722	-1.33606	-1.36353	-0.46143	-0.23987
-14.6	-0.01343	-0.16846	-0.0354	-0.01465	-0.01709	-0.10376	-0.00244		-2.25281	-2.20947	-0.89233	-1.33179	-1.35315	-0.44922	-0.22461
-14.5	-0.0238	-0.16846	-0.0415	-0.0177	-0.02197	-0.10864	-0.00854		-2.23083	-2.19482	-0.88684	-1.31226	-1.3501	-0.43396	-0.21667
-14.4	-0.01343	-0.16113	-0.03174	-0.02319	-0.02014	-0.10315	-0.00549		-2.22107	-2.1814	-0.87585	-1.30554	-1.34338	-0.44617	-0.23132
-14.3	-0.00854	-0.16052	-0.03357	-0.0061	-0.02502	-0.10986	-0.0061		-2.20032	-2.15515	-0.87219	-1.30066	-1.33179	-0.43701	-0.22522
-14.2	-0.0116	-0.16235	-0.03662	-0.02136	-0.02502	-0.10742	0.00732		-2.19482	-2.13135	-0.87463	-1.29395	-1.31714	-0.43457	-0.21912
-14.1	-0.02075	-0.15503	-0.02869	-0.01648	-0.02075	-0.11719	0.0061		-2.16187	-2.11853	-0.86121	-1.27991	-1.30554	-0.43457	-0.22217
-14	-0.01587	-0.15869	-0.04333	-0.01099	-0.02136	-0.1062	-0.00916		-2.14417	-2.09778	-0.86365	-1.27075	-1.29944	-0.42236	-0.22034
-13.9	-0.01953	-0.15076	-0.03357	-0.0177	-0.02808	-0.09827	0		-2.12891	-2.08923	-0.85449	-1.25183	-1.28174	-0.4248	-0.21301
-13.8	-0.01831	-0.14954	-0.03662	-0.02686	-0.02197	-0.10437	-0.00183		-2.10876	-2.08069	-0.83801	-1.25061	-1.25916	-0.41687	-0.2124
-13.7	-0.0238	-0.14832	-0.03174	-0.01343	-0.0238	-0.10498	0.00122		-2.08435	-2.03979	-0.85266	-1.24512	-1.2561	-0.4126	-0.22461
-13.6	-0.0061	-0.15259	-0.03357	-0.03113	-0.02625	-0.10803	-0.00122		-2.07336	-2.04468	-0.83557	-1.23413	-1.27441	-0.42175	-0.2179
-13.5	-0.01831	-0.15747	-0.03845	-0.01221	-0.02747	-0.10132	-0.00305		-2.05811	-2.02454	-0.82336	-1.21033	-1.24634	-0.40161	-0.2179
-13.4	-0.02075	-0.15076	-0.03296	-0.01404	-0.02014	-0.09827	0.000610352		-2.04102	-2.00134	-0.83679	-1.21704	-1.22742	-0.40527	-0.20508
-13.3	-0.01953	-0.1416	-0.04089	-0.00854	-0.02625	-0.11169	-0.00305		-2.01965	-1.99158	-0.82458	-1.19202	-1.23352	-0.40222	-0.19897
-13.2	-0.01343	-0.15381	-0.03845	-0.0116	-0.0177	-0.10071	0.00427		-2.01355	-1.9873	-0.81482	-1.19202	-1.21826	-0.40894	-0.2124
-13.1	-0.00671	-0.13855	-0.03601	-0.02075	-0.01953	-0.09521	-0.00305		-1.98792	-1.96533	-0.81055	-1.18042	-1.21094	-0.40588	-0.20142
-13	-0.00793	-0.13855	-0.02747	-0.01343	-0.01953	-0.10742	-0.00244		-1.97449	-1.94275	-0.80688	-1.16516	-1.20422	-0.39124	-0.19836
-12.9	-0.01221	-0.14221	-0.02136	-0.00793	-0.01892	-0.08972	-0.00916		-1.95679	-1.92505	-0.79651	-1.14319	-1.19202	-0.39551	-0.19348
-12.8	-0.01526	-0.13611	-0.03357	-0.01404	-0.01526	-0.09949	0.00183		-1.95496	-1.90735	-0.79102	-1.13953	-1.18469	-0.40222	-0.19897
-12.7	-0.01038	-0.14404	-0.03601	-0.02686	-0.02625	-0.09521	0		-1.93237	-1.88354	-0.78613	-1.13159	-1.1792	-0.39734	-0.19897
-12.6	-0.00916	-0.1416	-0.0293	-0.00366	-0.02075	-0.10071	-0.00549		-1.91589	-1.87378	-0.78125	-1.12732	-1.17249	-0.39124	-0.19043
-12.5	-0.01648	-0.13977	-0.02808	-0.01465	-0.01221	-0.09827	0.01099		-1.89514	-1.86218	-0.7782	-1.10291	-1.15784	-0.38147	-0.19531
-12.4	-0.01587	-0.1355	-0.0293	-0.00488	-0.00854	-0.09766	0.00305		-1.88538	-1.84082	-0.77087	-1.10657	-1.14502	-0.37476	-0.19531
-12.3	-0.01587	-0.13611	-0.0354	-0.00671	-0.01587	-0.10132	0.00244		-1.85974	-1.83838	-0.76538	-1.09558	-1.14624	-0.38269	-0.18738
-12.2	-0.01099	-0.12878	-0.03418	-0.01404	-0.01221	-0.09644	0.00366		-1.83167	-1.80054	-0.76172	-1.08215	-1.1322	-0.38147	-0.19897
-12.1	-0.0177	-0.13062	-0.02747	-0.01526	-0.01709	-0.10193	0.00244		-1.81458	-1.80115	-0.75562	-1.07422	-1.12915	-0.37292	-0.19165
-12	-0.00977	-0.13794	-0.02869	-0.00977	-0.01526	-0.10437	0.00122		-1.80603	-1.7804	-0.74524	-1.06201	-1.12	-0.37415	-0.19104
-11.9	-0.02197	-0.14282	-0.03052	-0.00854	-0.00977	-0.10498	0		-1.78589	-1.75964	-0.74524	-1.04797	-1.10413	-0.37048	-0.1886
-11.8	-0.01953	-0.14221	-0.03357	-0.00671	-0.0116	-0.09338	0.00305		-1.77002	-1.74805	-0.7373	-1.03455	-1.09619	-0.36377	-0.18188
-11.7	-0.01892	-0.13489	-0.03479	-0.00732	-0.02869	-0.09827	-0.00244		-1.76575	-1.73523	-0.73608	-1.03088	-1.08826	-0.3656	-0.18494
-11.6	-0.00488	-0.13245	-0.03174	-0.01953	-0.01831	-0.09766	0.00977		-1.73279	-1.71509	-0.73425	-1.00586	-1.07727	-0.37109	-0.18188
-11.5	-0.01892	-0.12512	-0.03601	-0.00366	-0.00854	-0.09338	0.01038		-1.72668	-1.70166	-0.72021	-1.00586	-1.07605	-0.35217	-0.16968
-11.4	-0.00916	-0.13123	-0.03662	-0.00427	-0.01465	-0.0885	0.00793		-1.70227	-1.67847	-0.71838	-0.98755	-1.06323	-0.34668	-0.17273
-11.3	-0.00366	-0.12573	-0.03113	-0.01221	-0.02869	-0.08179	0.00549		-1.68152	-1.6687	-0.71533	-0.99548	-1.05957	-0.34729	-0.17029
-11.2	-0.0116	-0.13794	-0.02747	-0.01038	-0.02991	-0.11292	0.000610352		-1.66321	-1.65894	-0.71289	-0.97839	-1.03943	-0.34302	-0.17517
-11.1	-0.0116	-0.12817	-0.03052	-0.00793	-0.00854	-0.09521	-0.00549		-1.64185	-1.63391	-0.70435	-0.95398	-1.03516	-0.35645	-0.16663
-11	-0.0116	-0.11902	-0.03601	-0.00916	-0.01038	-0.08301	0.00244		-1.63147	-1.61255	-0.69214	-0.95032	-1.02539	-0.3363	-0.16541
-10.9	-0.02197	-0.11475	-0.02563	-0.00916	-0.01831	-0.08179	0.00671		-1.61377	-1.59424	-0.68481	-0.94177	-1.00891	-0.34851	-0.16052
-10.8	-0.0116	-0.13	-0.02197	0.00122	-0.00488	-0.09216	0		-1.5979	-1.58386	-0.68787	-0.93384	-1.01624	-0.34973	-0.16235
-10.7	-0.000610352	-0.13062	-0.03235	-0.01099	-0.01892	-0.08423	-0.00488		-1.58936	-1.57654	-0.68359	-0.92163	-1.00098	-0.33936	-0.16235
-10.6	-0.00916	-0.13062	-0.02686	-0.00793	-0.0177	-0.09155	-0.00244		-1.57654	-1.55396	-0.67993	-0.91431	-0.98877	-0.33997	-0.16357
-10.5	-0.01038	-0.11963	-0.02319	-0.0061	-0.01831	-0.09399	-0.00366		-1.54968	-1.54724	-0.66833	-0.90637	-0.97656	-0.32349	-0.16968
-10.4	-0.01099	-0.11536	-0.02258	-0.01099	-0.01038	-0.08728	0.00366		-1.54175	-1.51245	-0.6665	-0.90149	-0.97046	-0.32776	-0.15076
-10.3	-0.01404	-0.12817	-0.02625	-0.00977	-0.01404	-0.09521	-0.00427		-1.51672	-1.49841	-0.65491	-0.88562	-0.96313	-0.33142	-0.15015
-10.2	-0.00305	-0.11353	-0.02991	-0.00732	-0.0116	-0.09827	-0.00122		-1.49902	-1.48315	-0.65552	-0.87036	-0.95398	-0.32532	-0.15198
-10.1	-0.00427	-0.12146	-0.02502	-0.01343	-0.02197	-0.08606	0.00488		-1.49475	-1.46301	-0.64331	-0.8667	-0.95337	-0.30273	-0.14465
-10	-0.00671	-0.11169	-0.02075	-0.00427	-0.00977	-0.09033	0.00305		-1.47034	-1.4502	-0.64392	-0.85388	-0.94055	-0.3186	-0.15198
-9.9	-0.01526	-0.11902	-0.01648	-0.01343	-0.00977	-0.08728	-0.00854		-1.45447	-1.44043	-0.62866	-0.83801	-0.92468	-0.32104	-0.15259
-9.8	0	-0.11536	-0.02686	0.00305	-0.00916	-0.08057	0.00793		-1.44043	-1.42639	-0.63171	-0.83008	-0.9137	-0.30151	-0.14709
-9.7	-0.00916	-0.10803	-0.02686	0.000610352	-0.01587	-0.0885	0.00366		-1.4032	-1.40503	-0.62805	-0.8075	-0.9082	-0.31067	-0.15076
-9.6	-0.01099	-0.10742	-0.02502	-0.00977	-0.00916	-0.08545	-0.00366		-1.41174	-1.39282	-0.62134	-0.80139	-0.89905	-0.30701	-0.14465
-9.5	-0.01465	-0.10559	-0.02686	-0.00916	-0.01953	-0.08972	0		-1.38245	-1.37085	-0.61646	-0.80017	-0.89783	-0.29175	-0.14099
-9.4	-0.00366	-0.09644	-0.01709	-0.01587	-0.00854	-0.07935	0.00916		-1.36963	-1.34949	-0.61523	-0.78796	-0.8905	-0.3009	-0.14771
-9.3	-0.0061	-0.11475	-0.01404	-0.000610352	-0.00732	-0.08606	-0.00488		-1.35254	-1.33911	-0.59998	-0.77759	-0.88013	-0.30029	-0.13977
-9.2	-0.01526	-0.09827	-0.03052	-0.01526	-0.01038	-0.08423	0.00793		-1.32751	-1.31714	-0.59753	-0.76355	-0.86426	-0.28503	-0.13611
-9.1	-0.01221	-0.09644	-0.02197	-0.00671	-0.01953	-0.08118	0.00244		-1.32507	-1.3031	-0.59937	-0.75745	-0.85815	-0.28809	-0.15076
-9	-0.00916	-0.10193	-0.02808	-0.0116	-0.00916	-0.07813	-0.00366		-1.30005	-1.29089	-0.5835	-0.75256	-0.84534	-0.28809	-0.13123
-8.9	-0.00916	-0.1062	-0.01648	-0.01221	-0.01526	-0.08545	0.00244		-1.27869	-1.2677	-0.58594	-0.74158	-0.84045	-0.28137	-0.13672
-8.8	-0.0061	-0.10498	-0.02136	-0.00305	-0.01953	-0.0885	0.00122		-1.25854	-1.2561	-0.57861	-0.72937	-0.83374	-0.28137	-0.14282
-8.7	-0.01099	-0.09766	-0.02014	-0.00549	-0.02258	-0.06897	0.00488		-1.24817	-1.24023	-0.56641	-0.70923	-0.81726	-0.27832	-0.13306
-8.6	-0.01526	-0.09521	-0.02075	-0.01343	-0.02014	-0.08301	0.00244		-1.24023	-1.21338	-0.57007	-0.71167	-0.81665	-0.27466	-0.1355
-8.5	-0.00854	-0.09338	-0.0238	-0.00183	-0.01465	-0.08423	-0.00244		-1.2262	-1.21033	-0.56152	-0.70679	-0.80383	-0.26306	-0.12817
-8.4	-0.00732	-0.09827	-0.01404	-0.01099	-0.02502	-0.08301	-0.0116		-1.21033	-1.19385	-0.54871	-0.6781	-0.79102	-0.27588	-0.1239
-8.3	-0.0061	-0.10132	-0.02319	0.00122	-0.01526	-0.07324	-0.00916		-1.17798	-1.18469	-0.55054	-0.6781	-0.78979	-0.26428	-0.12146
-8.2	-0.00549	-0.09644	-0.01892	-0.00488	-0.0116	-0.07996	0.00366		-1.16638	-1.16577	-0.54138	-0.67749	-0.77576	-0.24719	-0.12207
-8.1	-0.0061	-0.10132	-0.0116	-0.00305	-0.01404	-0.07385	0.00305		-1.1554	-1.14868	-0.54138	-0.65918	-0.76904	-0.27893	-0.12146
-8	-0.01038	-0.07874	-0.02014	-0.00427	-0.01465	-0.07935	-0.00244		-1.13403	-1.12854	-0.5249	-0.64148	-0.77271	-0.27466	-0.11536
-7.9	-0.00488	-0.07568	-0.01892	-0.01038	-0.02197	-0.07446	-0.00183		-1.11328	-1.12061	-0.53101	-0.62927	-0.74829	-0.24231	-0.11536
-7.8	-0.01404	-0.08545	-0.02075	-0.00183	-0.01221	-0.0708	-0.000610352		-1.10046	-1.09436	-0.52429	-0.62683	-0.74097	-0.25635	-0.11292
-7.7	0.0061	-0.08972	-0.02075	0.00122	-0.01282	-0.08057	0.00244		-1.08887	-1.07239	-0.52429	-0.60547	-0.73486	-0.23926	-0.11414
-7.6	-0.00183	-0.08606	-0.01831	-0.00183	-0.01221	-0.07935	0.00732		-1.06018	-1.05835	-0.51025	-0.60242	-0.72083	-0.24353	-0.11047
-7.5	-0.00366	-0.09033	-0.02197	0	-0.00732	-0.07324	0.00122		-1.0498	-1.04492	-0.50903	-0.58716	-0.7135	-0.23926	-0.10559
-7.4	-0.00977	-0.08423	-0.01709	0.00549	-0.01526	-0.07813	0.00488		-1.0376	-1.01501	-0.49805	-0.58838	-0.70801	-0.2478	-0.10559
-7.3	-0.00366	-0.0946	-0.0116	-0.00488	-0.01038	-0.07996	0.00305		-1.01196	-1.01135	-0.49988	-0.56702	-0.69397	-0.22766	-0.10559
-7.2	-0.00122	-0.08301	-0.01648	-0.01099	-0.0061	-0.08301	0.00122		-0.98572	-0.99976	-0.4834	-0.55664	-0.68359	-0.24048	-0.11353
-7.1	-0.00488	-0.08423	-0.0177	-0.00732	-0.01099	-0.0647	0		-0.98511	-0.97168	-0.47913	-0.5481	-0.6842	-0.23438	-0.10254
-7	-0.0061	-0.08118	-0.01282	-0.00366	0.00122	-0.08606	0.00305		-0.95886	-0.96375	-0.47974	-0.54077	-0.66956	-0.21606	-0.10132
-6.9	-0.00244	-0.08057	-0.0116	-0.01526	-0.01343	-0.06653	0.00366		-0.94177	-0.94543	-0.47058	-0.52795	-0.65552	-0.23743	-0.1062
-6.8	-0.01221	-0.07324	-0.01587	0.00244	-0.01343	-0.08362	0.00793		-0.9259	-0.93323	-0.46448	-0.52551	-0.64697	-0.21912	-0.10437
-6.7	0	-0.06775	-0.01587	-0.00671	-0.00305	-0.08301	0.00122		-0.91187	-0.91125	-0.46204	-0.51086	-0.64026	-0.2179	-0.10742
-6.6	-0.01404	-0.07629	-0.01831	-0.00916	-0.00244	-0.0708	0.0061		-0.90576	-0.89661	-0.45593	-0.50415	-0.63538	-0.21667	-0.10132
-6.5	-0.00854	-0.0708	-0.02075	-0.00488	-0.00183	-0.07507	0.00366		-0.87463	-0.87952	-0.44983	-0.48645	-0.62927	-0.20691	-0.08301
-6.4	-0.01709	-0.06836	-0.02319	-0.00732	-0.00122	-0.07141	0.0061		-0.85754	-0.86182	-0.44739	-0.48218	-0.6134	-0.20569	-0.09766
-6.3	-0.00122	-0.07813	-0.01099	-0.00183	-0.00854	-0.06409	0.00366		-0.85327	-0.84778	-0.44678	-0.46875	-0.60852	-0.20813	-0.10071
-6.2	-0.00183	-0.06165	-0.01831	-0.000610352	-0.00793	-0.06592	0.00366		-0.82764	-0.83679	-0.43091	-0.46753	-0.59753	-0.20752	-0.09094
-6.1	-0.00916	-0.07019	-0.01892	-0.00732	-0.00183	-0.05798	0.00244		-0.81177	-0.81604	-0.42969	-0.44434	-0.59265	-0.20813	-0.08667
-6	-0.00427	-0.05737	-0.01404	-0.00183	0	-0.07813	-0.00244		-0.78552	-0.78979	-0.42786	-0.43396	-0.56885	-0.20508	-0.09094
-5.9	-0.01099	-0.06653	-0.01343	-0.00732	-0.00305	-0.06287	0.00793		-0.78613	-0.78308	-0.41016	-0.43579	-0.56824	-0.19775	-0.08362
-5.8	-0.01099	-0.06592	-0.00732	0.00305	-0.00366	-0.0708	-0.00122		-0.76721	-0.76904	-0.41687	-0.41138	-0.57312	-0.20142	-0.0824
-5.7	0.00793	-0.06775	-0.01404	-0.01221	-0.01282	-0.07446	-0.00366		-0.74951	-0.75684	-0.39917	-0.41016	-0.55298	-0.19287	-0.07996
-5.6	0.00122	-0.05615	-0.01465	0	-0.00427	-0.06104	0.00793		-0.72998	-0.73059	-0.40405	-0.39612	-0.54077	-0.19897	-0.0769
-5.5	0.000610352	-0.05798	-0.01038	0.00305	-0.00305	-0.06165	-0.00183		-0.71106	-0.70984	-0.39551	-0.3833	-0.5365	-0.17273	-0.07446
-5.4	0.00244	-0.06836	-0.01282	-0.00916	-0.00549	-0.06714	0		-0.69885	-0.69336	-0.39124	-0.36621	-0.5249	-0.18677	-0.07813
-5.3	-0.0116	-0.06897	-0.01404	-0.00977	-0.01648	-0.07874	0.00305		-0.6781	-0.69214	-0.37964	-0.3656	-0.51025	-0.18188	-0.0769
-5.2	-0.00244	-0.05554	-0.01465	0.00427	0.0061	-0.06836	0.000610352		-0.65491	-0.672	-0.38025	-0.35461	-0.50415	-0.17212	-0.07019
-5.1	-0.00122	-0.05859	-0.01587	0	-0.00977	-0.06897	0.000610352		-0.64453	-0.65491	-0.38208	-0.34363	-0.51025	-0.18188	-0.07202
-5	0.00427	-0.05127	-0.00671	0.00122	-0.01038	-0.07813	0.00366		-0.61951	-0.64514	-0.37476	-0.32898	-0.48645	-0.17395	-0.06653
-4.9	-0.00977	-0.05005	-0.00122	0.00916	0.01343	-0.05188	-0.0116		-0.59692	-0.62256	-0.35767	-0.30762	-0.48584	-0.17334	-0.07141
-4.8	-0.00488	-0.05432	-0.00916	-0.00244	-0.0061	-0.0708	0.00854		-0.59753	-0.60242	-0.3595	-0.30396	-0.47729	-0.16296	-0.06775
-4.7	-0.00183	-0.04639	-0.00488	-0.00732	-0.01099	-0.06897	0.00549		-0.57678	-0.59387	-0.35217	-0.30518	-0.45959	-0.16113	-0.07385
-4.6	-0.00122	-0.05798	-0.00854	-0.00183	-0.00244	-0.05371	0.00244		-0.55847	-0.56458	-0.34424	-0.2832	-0.46021	-0.15442	-0.06042
-4.5	-0.000610352	-0.04944	-0.01221	-0.00122	0	-0.0708	0.000610352		-0.53162	-0.55298	-0.34302	-0.28259	-0.44495	-0.15747	-0.0592
-4.4	-0.01404	-0.047	-0.01404	-0.00427	-0.00671	-0.05798	0.00488		-0.52612	-0.5426	-0.33142	-0.26733	-0.43823	-0.15442	-0.05615
-4.3	0.000610352	-0.05127	-0.00854	0.00793	0.00488	-0.05615	0.00122		-0.50903	-0.52002	-0.33508	-0.26306	-0.42664	-0.14648	-0.05554
-4.2	-0.01282	-0.04822	-0.01648	0.00244	-0.00916	-0.06836	0.01038		-0.49377	-0.50964	-0.32471	-0.23499	-0.42053	-0.14343	-0.06531
-4.1	-0.00366	-0.04639	-0.00793	0.00549	-0.000610352	-0.06226	0.00793		-0.47607	-0.48462	-0.32166	-0.23926	-0.41626	-0.14343	-0.06653
-4	-0.01038	-0.0415	-0.01038	0.00183	-0.00549	-0.05859	0.00366		-0.46143	-0.47424	-0.30518	-0.22949	-0.41199	-0.14038	-0.05371
-3.9	-0.00366	-0.04089	-0.01099	-0.00854	0.0061	-0.05371	0.00122		-0.43762	-0.45349	-0.30762	-0.22034	-0.39185	-0.14038	-0.06165
-3.8	0.000610352	-0.03418	-0.00671	-0.00732	-0.00488	-0.05432	0.00488		-0.4248	-0.43518	-0.30701	-0.20386	-0.38574	-0.13855	-0.05066
-3.7	0.00305	-0.0415	-0.01587	0.00977	-0.01831	-0.06104	0.00549		-0.40527	-0.41626	-0.30396	-0.19348	-0.37292	-0.13184	-0.04639
-3.6	-0.00183	-0.04639	-0.00916	0	-0.00793	-0.0592	0.00977		-0.39368	-0.40405	-0.30334	-0.17456	-0.3717	-0.13794	-0.05188
-3.5	0.00732	-0.03235	-0.01282	-0.00183	0.00427	-0.05188	0.00854		-0.3772	-0.38635	-0.29236	-0.16663	-0.36133	-0.13611	-0.04944
-3.4	-0.00732	-0.03784	-0.00427	0.00427	-0.00671	-0.05493	0.01038		-0.3656	-0.37537	-0.27893	-0.16235	-0.34912	-0.11963	-0.03845
-3.3	-0.00427	-0.04761	-0.0061	-0.00244	-0.00549	-0.05554	0.00244		-0.34058	-0.36133	-0.27161	-0.15198	-0.34546	-0.11536	-0.04517
-3.2	-0.00366	-0.04028	-0.00732	-0.01099	-0.00244	-0.0647	0.00488		-0.33325	-0.34485	-0.27222	-0.1416	-0.33447	-0.12878	-0.03296
-3.1	-0.00793	-0.03967	-0.01587	-0.00793	-0.00671	-0.0592	0.01038		-0.30762	-0.3241	-0.26794	-0.13916	-0.32227	-0.10559	-0.0415
-3	0.000610352	-0.0354	-0.00122	0.00183	-0.01099	-0.0415	-0.00183		-0.29175	-0.30579	-0.25269	-0.11963	-0.31189	-0.11719	-0.03601
-2.9	0.00488	-0.02686	-0.0061	-0.00122	0.01953	-0.04822	0.0061		-0.28687	-0.29297	-0.26184	-0.1178	-0.30273	-0.10742	-0.03784
-2.8	0.00183	-0.03418	-0.00305	0.01404	-0.00122	-0.07751	0.00122		-0.25757	-0.27161	-0.2417	-0.09338	-0.29785	-0.10803	-0.03601
-2.7	-0.00183	-0.03418	-0.01343	-0.00427	-0.01465	-0.05005	0.00488		-0.2417	-0.26306	-0.23743	-0.08728	-0.28381	-0.10315	-0.03113
-2.6	0.00549	-0.0354	-0.00793	-0.000610352	0.00793	-0.04456	0.00793		-0.22705	-0.25146	-0.23987	-0.07751	-0.28076	-0.10193	-0.03113
-2.5	0.00916	-0.01587	-0.00916	-0.00305	0.00732	-0.05981	-0.00122		-0.20203	-0.22217	-0.23132	-0.06958	-0.26733	-0.09155	-0.02747
-2.4	-0.00427	-0.02747	-0.00244	0.00488	-0.00977	-0.05188	0.00549		-0.177	-0.20935	-0.22644	-0.05066	-0.26428	-0.09888	-0.02625
-2.3	-0.0061	-0.03113	-0.0116	-0.00671	-0.00366	-0.04944	0.00916		-0.16357	-0.18677	-0.22949	-0.03479	-0.25391	-0.09155	-0.02075
-2.2	-0.00244	-0.03235	0.000610352	0.000610352	0.00549	-0.0531	0.00122		-0.14771	-0.16968	-0.2063	-0.03967	-0.24414	-0.08606	-0.02869
-2.1	-0.00427	-0.01953	-0.00793	0.01221	-0.0061	-0.047	-0.00305		-0.1416	-0.16602	-0.2063	-0.02563	-0.23499	-0.08301	-0.02258
-2	0.00244	-0.01831	0.00122	0.00183	-0.00549	-0.04639	0.00732		-0.13489	-0.14099	-0.19531	-0.01587	-0.22522	-0.08545	-0.02502
-1.9	-0.00122	-0.02319	0.000610352	0.00122	0.00305	-0.05432	0.0061		-0.09338	-0.13489	-0.20081	-0.01099	-0.21973	-0.08606	-0.01953
-1.8	-0.00366	-0.01709	0.000610352	-0.000610352	0.00793	-0.04333	0.000610352		-0.09521	-0.11414	-0.19348	0.00183	-0.22583	-0.08301	-0.0177
-1.7	0.00793	-0.01587	-0.00671	0.00244	-0.01099	-0.04272	0.00366		-0.08545	-0.09827	-0.18982	0.0177	-0.19653	-0.07813	-0.01465
-1.6	0.0061	-0.01892	0.00183	0.00549	0.00916	-0.04333	0		-0.05798	-0.08057	-0.17029	0.02014	-0.18799	-0.07324	-0.02563
-1.5	0.00427	-0.01221	-0.00549	0.0061	0.0061	-0.05432	0		-0.04089	-0.0592	-0.17578	0.02686	-0.18433	-0.06897	-0.01099
-1.4	0.00732	-0.02014	-0.00427	0.00488	0.00488	-0.04272	0.00122		-0.00732	-0.05005	-0.17395	0.04578	-0.16968	-0.06653	-0.01404
-1.3	0.000610352	-0.01282	0.00122	0.00122	0.00793	-0.04272	0.00244		-0.0061	-0.02563	-0.16174	0.05188	-0.16296	-0.0708	-0.01282
-1.2	0.00671	-0.01282	-0.00732	0.01099	0.00305	-0.05066	0.00366		0.0116	-0.02197	-0.16174	0.05493	-0.1532	-0.05188	-0.0116
-1.1	-0.00549	-0.01526	0.000610352	0.00488	-0.00122	-0.04395	0.000610352		0.03601	0.00488	-0.15869	0.06653	-0.14343	-0.05493	-0.00977
-1	0.00366	-0.01404	-0.00366	0.00305	0.00305	-0.04578	0.00793		0.04456	0.01587	-0.14954	0.08362	-0.13123	-0.05676	-0.00122
-0.9	-0.00916	-0.01465	0.00183	0.01282	0.00488	-0.04211	0.00427		0.0592	0.04211	-0.14465	0.09033	-0.1239	-0.05493	-0.00854
-0.8	0.00854	-0.00732	-0.00671	0.01099	0.00732	-0.03723	0.00488		0.06836	0.04761	-0.13611	0.1001	-0.11292	-0.047	0.00183
-0.7	-0.000610352	-0.01831	0.00305	0.00488	-0.00183	-0.05066	0.00366		0.09583	0.06775	-0.12573	0.12512	-0.10132	-0.04272	0.00305
-0.6	0.00488	-0.00488	-0.00366	0.00305	0.0116	-0.05249	0.00977		0.11658	0.08301	-0.12024	0.12878	-0.10132	-0.0415	-0.00366
-0.5	0.000610352	0.00427	-0.0061	0.00122	-0.00366	-0.03235	0.00977		0.13611	0.11047	-0.1239	0.14343	-0.08728	-0.0415	0.01038
-0.4	-0.00427	-0.00671	-0.00427	-0.000610352	0.00427	-0.03418	-0.00122		0.14099	0.10864	-0.11169	0.15747	-0.07813	-0.04211	0.00488
-0.3	0	-0.00366	0.000610352	0.00366	0	-0.047	0.000610352		0.16418	0.11536	-0.10925	0.16541	-0.08179	-0.0293	0
-0.2	0.00244	0.00427	0.000610352	-0.00671	0.000610352	-0.04028	0.00732		0.18311	0.13184	-0.10986	0.17212	-0.0592	-0.03296	0.01282
-0.1	-0.00183	-0.0061	0	0.000610352	-0.0061	-0.03601	0.00732		0.2002	0.16785	-0.10254	0.17761	-0.05493	-0.03357	0.00122
0	0.00793	0.00183	0.00366	0.00916	0.000610352	-0.05188	0.00977		0.20996	0.177	-0.09033	0.18494	-0.04639	-0.02258	0.00793
0.1	-0.00183	0.00183	0.01099	0.00183	0.01709	-0.03357	0.00122		0.22705	0.20081	-0.08972	0.20386	-0.04822	-0.02747	0.01526
0.2	0.00977	0.00366	0.0061	0.000610352	0.01038	-0.03845	0.00671		0.23682	0.22095	-0.08545	0.20874	-0.0354	-0.02625	0.00854
0.3	0.00183	0.00916	-0.000610352	0.00427	0	-0.06042	0.00732		0.26611	0.22217	-0.07874	0.21179	-0.02747	-0.01709	0.00854
0.4	0.00305	-0.00122	-0.00488	-0.00549	0.00122	-0.03357	0.00427		0.27832	0.23804	-0.06531	0.23254	-0.00793	-0.01099	0.00854
0.5	0.00366	0.00305	-0.000610352	0	0.0061	-0.03845	0.00671		0.29541	0.26855	-0.06348	0.23743	-0.00122	-0.01404	0.01038
0.6	-0.00427	0.01038	0.00977	0.00549	-0.00366	-0.04944	0.00549		0.31006	0.27039	-0.06042	0.25696	0	-0.00916	0.01953
0.7	0.00793	0.00732	0.00854	0.00732	0.00793	-0.03601	0.00122		0.32288	0.30029	-0.05432	0.2594	0.00916	-0.00488	0.02319
0.8	0.00122	0.0177	0.00244	0.00793	0.00244	-0.04395	0.000610352		0.34912	0.31616	-0.05371	0.28198	0.02319	0.00244	0.0238
0.9	0.0061	0.02136	0.00427	0.00671	0.00977	-0.04456	0.00244		0.35828	0.32532	-0.04211	0.28442	0.03723	0.00732	0.02808
1	0.00793	0.00916	0.00305	0.01343	0.01282	-0.02563	0.00122		0.38452	0.34363	-0.03662	0.30151	0.05432	-0.00183	0.02563
1.1	0.00732	0.01587	0.00366	0.00366	0.01099	-0.02563	0.00549		0.40039	0.35889	-0.0238	0.29663	0.04456	0.01038	0.03357
1.2	0.0061	0.01221	0.00183	0.00488	-0.00183	-0.03845	-0.000610352		0.40771	0.36438	-0.02625	0.3125	0.05249	0.02075	0.03723
1.3	0.00366	0.01221	-0.00366	0.0116	0.00244	-0.03357	0.00305		0.43213	0.39612	-0.0177	0.33203	0.06958	0.01587	0.03357
1.4	0.000610352	0.0061	0.00793	-0.00244	0.0061	-0.02991	0.01526		0.45654	0.40039	-0.01221	0.33752	0.07202	0.00549	0.03357
1.5	0.000610352	0.00977	-0.00427	0.00366	-0.00366	-0.04028	0.00671		0.45959	0.40955	-0.01343	0.34241	0.08789	0.01526	0.04456
1.6	0.01099	0.01404	0.0061	0.01526	0.00427	-0.02686	0.00488		0.48706	0.44495	-0.00366	0.37048	0.09705	0.01343	0.03845
1.7	0.00732	0.01709	-0.000610352	0.00671	0.00244	-0.03235	0.00854		0.50171	0.45715	0.000610352	0.36926	0.10376	0.02258	0.04395
1.8	0.0177	0.02502	0.00244	0.01282	-0.00488	-0.03357	0.0061		0.51819	0.47607	0.000610352	0.37659	0.10803	0.03113	0.04333
1.9	0.01221	0.01465	0.00916	0.01282	0.00671	-0.02197	0.00549		0.53284	0.49683	0.01465	0.38635	0.11963	0.02563	0.03723
2	0.00916	0.02319	0.00549	0.00916	0.00488	-0.03967	0.01282		0.54688	0.49683	0.0238	0.39001	0.12634	0.02991	0.05005
2.1	0.00916	0.02197	0.01221	0.01343	0.000610352	-0.0293	0.00854		0.57983	0.52795	0.02563	0.41565	0.14648	0.03784	0.04578
2.2	0.00854	0.0177	0.00671	0.00977	-0.000610352	-0.03113	0.01343		0.58838	0.53894	0.03662	0.42725	0.14709	0.04211	0.04272
2.3	0.01099	0.0238	0.00916	0.00671	0.00244	-0.01892	0.00122		0.59265	0.55908	0.03418	0.43091	0.15564	0.0354	0.04456
2.4	0.00427	0.02991	0.01465	0.00244	0.01038	-0.02563	0.01831		0.60852	0.56763	0.03723	0.45166	0.16418	0.047	0.04395
2.5	0.00793	0.03662	0.00549	0.00732	0.00122	-0.02991	0.00549		0.63049	0.57739	0.04089	0.45776	0.17883	0.04517	0.05432
2.6	0.01465	0.03052	0.00427	0.01709	0.0061	-0.02075	0.00305		0.65002	0.60669	0.04822	0.46997	0.17639	0.05554	0.047
2.7	0.00671	0.0354	0.00916	0.01648	0.00916	-0.0238	0.00916		0.6781	0.62317	0.05493	0.47363	0.19043	0.06104	0.05798
2.8	0.00671	0.03113	0.00916	0	0.00916	-0.00488	0.00916		0.69336	0.6311	0.05371	0.48035	0.19348	0.06592	0.0592
2.9	0.01099	0.03601	0.00671	0.01343	0.01099	-0.02563	0.00916		0.70801	0.6543	0.06042	0.49683	0.20386	0.04395	0.05737
3	0.0116	0.03967	0.00427	0.01465	-0.000610352	-0.02808	0.01038		0.72571	0.68542	0.0647	0.5127	0.22583	0.06042	0.06287
3.1	0.01038	0.03906	0.01099	0.00793	0.00916	-0.02075	0.00488		0.74036	0.68054	0.06897	0.51636	0.23254	0.06836	0.06531
3.2	0.00916	0.0238	0.00183	0.00366	0.02075	-0.03174	0.00549		0.75317	0.70374	0.08728	0.5249	0.22644	0.05798	0.06409
3.3	0.01038	0.04761	0.00671	0.00793	0.00671	-0.03296	0.00732		0.76294	0.71899	0.09705	0.53711	0.24719	0.06348	0.0647
3.4	0.01038	0.03906	0.01221	0.0061	0.01404	-0.01648	0.000610352		0.78064	0.73853	0.09644	0.54626	0.24902	0.07385	0.06714
3.5	0.0061	0.03967	0.0061	-0.00366	0.00793	-0.03357	0.00549		0.81055	0.75073	0.10864	0.56885	0.26733	0.07507	0.0708
3.6	0.00977	0.04456	0.01404	0	0.01099	-0.02136	0.00732		0.81177	0.78125	0.09705	0.57678	0.27039	0.08301	0.07141
3.7	0.01221	0.04517	0.01038	0.0061	0.00732	-0.0238	0.00183		0.8429	0.7843	0.10803	0.57739	0.27039	0.08423	0.07385
3.8	0.00549	0.0415	0.00916	0.02014	0.0061	-0.03052	0.01099		0.83618	0.78857	0.12268	0.59509	0.29358	0.09521	0.07202
3.9	0.01526	0.05066	0.01587	0.01038	0.01282	-0.01953	0.00488		0.87158	0.81299	0.12634	0.59631	0.3064	0.09033	0.06836
4	0.01038	0.05188	0.01831	0.01343	0.00549	-0.01831	0.00427		0.90759	0.83008	0.13367	0.60913	0.30457	0.10254	0.07935
4.1	0.00793	0.05188	0.01404	0.00916	0.00854	-0.02197	0.00488		0.91431	0.85083	0.13672	0.61829	0.31738	0.10498	0.07813
4.2	0.01587	0.05859	0.01953	0.01343	0.01038	-0.01465	0.00549		0.92407	0.85754	0.14465	0.62744	0.32776	0.10315	0.08423
4.3	0.01953	0.05615	0.01282	0.00427	0.00305	-0.01526	0.00793		0.95093	0.88135	0.1416	0.63599	0.33142	0.10132	0.07507
4.4	0.01099	0.05615	0.00488	0.01282	0.00427	-0.02319	0.00549		0.96741	0.90149	0.15442	0.65674	0.34424	0.10925	0.08057
4.5	0.00854	0.05493	0.00366	0.00793	0.0061	-0.01404	0		0.97961	0.92102	0.15808	0.65857	0.35095	0.11353	0.08545
4.6	0.01343	0.04883	0.01709	0	0.00793	-0.01892	0.00122		1.00159	0.92834	0.16357	0.67505	0.35156	0.11169	0.08362
4.7	0.01892	0.05554	0.00977	0.01587	0.00916	-0.01709	0.0061		1.01379	0.94604	0.16846	0.68787	0.36743	0.12573	0.09277
4.8	0.0116	0.06409	0.01465	0.01465	0.01038	-0.02319	0.0116		1.026	0.95825	0.18066	0.69702	0.38086	0.11597	0.09033
4.9	0.01282	0.06042	0.0177	0.01221	0.01282	-0.01587	-0.00793		1.04797	0.98145	0.18066	0.69946	0.38513	0.10376	0.08972
5	0.00793	0.05432	0.01221	0.01221	0.01282	-0.02014	0.00977		1.06323	0.99976	0.18066	0.71838	0.38635	0.11902	0.09827
5.1	0.0116	0.05676	0.01465	0.02563	0.01038	-0.01465	0.01648		1.07361	1.00952	0.19104	0.7135	0.40833	0.12756	0.10315
5.2	0.00793	0.06775	0.01465	0.0116	0	-0.00793	-0.00427		1.10107	1.02783	0.19165	0.73059	0.41748	0.12207	0.09583
5.3	0.01404	0.06165	0.01892	0.01038	0.00488	-0.0116	0.00916		1.1145	1.04431	0.19958	0.75256	0.42297	0.13733	0.09644
5.4	0.00977	0.05005	0.01038	0.01709	0.02625	-0.00366	0.01404		1.13159	1.05835	0.20203	0.75012	0.42786	0.13245	0.10132
5.5	0.01038	0.06287	0.01526	0.02014	0.02075	-0.02808	0.00488		1.14075	1.07666	0.2124	0.76416	0.43823	0.13855	0.10742
5.6	0.01221	0.06775	0.01282	0.01404	0.00427	-0.01221	0.01099		1.15723	1.10352	0.21484	0.77881	0.44983	0.14343	0.11108
5.7	0.02197	0.07507	0.0177	0.02075	0.02014	0.00488	0.00977		1.18652	1.11755	0.22766	0.78735	0.46448	0.13855	0.10315
5.8	0.00488	0.07202	0.01099	0.01648	0.01892	-0.02136	0.00366		1.19812	1.13464	0.22766	0.802	0.45959	0.15076	0.0946
5.9	0.01282	0.07568	0.01831	0.01526	0.00549	-0.02197	0.01465		1.21399	1.14563	0.23132	0.80811	0.47668	0.15686	0.11658
6	0.00793	0.07446	0.02258	0.01404	0.00916	0	0.00366		1.23108	1.16272	0.23682	0.81543	0.47852	0.16235	0.11414
6.1	0.01099	0.06653	0.0238	0.01465	0.03052	-0.0116	-0.00244		1.23474	1.1853	0.23743	0.83618	0.49561	0.15381	0.10742
6.2	0.00793	0.08667	0.01343	0.02014	0.0061	-0.01526	0.02014		1.24634	1.19263	0.25879	0.83984	0.50171	0.16968	0.10803
6.3	0.01282	0.07996	0.01892	0.01831	0.01587	-0.0061	0.01404		1.27258	1.20361	0.25208	0.85266	0.50842	0.16296	0.11292
6.4	0.01892	0.08057	0.01221	0.01038	0.02075	-0.00793	0.00183		1.2915	1.23169	0.25696	0.87036	0.52612	0.17212	0.11963
6.5	0.0116	0.07202	0.02258	0.00549	0.01465	-0.01587	0.01465		1.31836	1.23901	0.26123	0.8728	0.5249	0.16602	0.12634
6.6	0.02136	0.07874	0.02014	0.01404	0.01465	-0.00549	0.01404		1.33545	1.25366	0.26978	0.88562	0.55054	0.16602	0.12207
6.7	0.01038	0.08118	0.02319	0.00427	0.02258	-0.00366	0.00366		1.34155	1.26343	0.27832	0.90454	0.55481	0.18616	0.12512
6.8	0.00916	0.07996	0.01953	0.01343	0.01099	-0.01282	0.01648		1.37024	1.29517	0.28992	0.90271	0.54443	0.177	0.13489
6.9	0.00793	0.08057	0.02197	0.01099	0.00916	-0.00977	0.01465		1.37939	1.31592	0.28137	0.91187	0.56274	0.17151	0.12451
7	0.02808	0.0824	0.02808	0.01892	0.02075	-0.01587	0		1.4093	1.31653	0.29175	0.93079	0.57373	0.18372	0.13733
7.1	0.02258	0.08667	0.02625	0.01282	0.01221	-0.000610352	0.01465		1.41174	1.33667	0.29968	0.92896	0.58838	0.17639	0.13062
7.2	0.02747	0.08301	0.01831	0.02197	0.00793	-0.01221	0.01038		1.43555	1.35925	0.30457	0.93933	0.59509	0.18433	0.12878
7.3	0.01038	0.08667	0.0177	0.01587	0.01099	-0.00366	0.00977		1.44226	1.38	0.30701	0.95947	0.60059	0.19714	0.13794
7.4	0.01892	0.0885	0.02686	0.01892	0.01953	-0.00488	0.000610352		1.45752	1.39587	0.3125	0.96375	0.62073	0.18921	0.13428
7.5	0.0177	0.09827	0.02625	0.01282	0.02014	0.00122	0.01099		1.47949	1.39893	0.32715	0.99548	0.61462	0.20813	0.13
7.6	0.01526	0.10742	0.02075	0.01587	0.01465	0	0.00854		1.50269	1.42761	0.32776	1.00159	0.62805	0.20508	0.13733
7.7	0.01709	0.09705	0.01831	0.01831	0.01465	-0.00366	0.01587		1.5155	1.44348	0.34241	1.0022	0.63599	0.19714	0.13672
7.8	0.01831	0.09705	0.02014	0.01648	0.02625	0.00427	0.00916		1.53137	1.45203	0.34119	1.0083	0.64636	0.20935	0.14587
7.9	0.01282	0.10376	0.0177	0.02319	0.01038	0.00793	0.00732		1.54785	1.46973	0.3418	1.02783	0.65796	0.21973	0.13306
8	0.00732	0.10193	0.02258	0.0238	0.02014	-0.00122	0.01526		1.56494	1.49658	0.34729	1.03271	0.66223	0.22339	0.14465
8.1	0.0238	0.0946	0.02747	0.01099	0.0238	0.01343	0.01038		1.58203	1.49597	0.35889	1.04675	0.66833	0.21179	0.16052
8.2	0.01038	0.1062	0.02563	0.01831	0.02014	-0.00183	0.01099		1.60828	1.51306	0.36011	1.05896	0.672	0.21912	0.14771
8.3	0.02686	0.1123	0.0293	0.01709	0.02319	-0.00122	0.00549		1.61743	1.53992	0.3595	1.06384	0.68298	0.22705	0.14893
8.4	0.01282	0.10193	0.02319	0.01587	0.01892	0.00427	0.01221		1.63574	1.55273	0.37048	1.08337	0.69824	0.23254	0.15747
8.5	0.02014	0.11047	0.02563	0.01099	0.02197	-0.00671	0.01221		1.651	1.56921	0.36987	1.07788	0.70313	0.23071	0.14526
8.6	0.01465	0.09827	0.02502	0.01831	0.01892	0.01343	0.01465		1.67114	1.57715	0.3772	1.08826	0.70801	0.2356	0.15747
8.7	0.01038	0.10498	0.0293	0.01404	0.01404	0.00244	0.00671		1.69067	1.60034	0.39063	1.10962	0.72266	0.24597	0.16113
8.8	0.01648	0.10254	0.02258	0.0177	0.02563	0.00183	0.00549		1.71326	1.61499	0.39673	1.10779	0.72205	0.24475	0.16052
8.9	0.01831	0.11353	0.03113	0.01526	0.02136	0.000610352	0.00793		1.72119	1.63818	0.39734	1.12671	0.73425	0.24292	0.1593
9	0.02014	0.11108	0.02808	0.01587	0.01404	0.00854	0.00916		1.72668	1.65405	0.40527	1.1322	0.76111	0.24414	0.17822
9.1	0.0177	0.1123	0.04333	0.02502	0.03296	0.01038	0		1.75049	1.67358	0.41199	1.15295	0.75623	0.23682	0.16418
9.2	0.02014	0.1123	0.02136	0.01221	0.01099	0.00549	-0.0061		1.77124	1.68152	0.41565	1.1554	0.76233	0.25391	0.17029
9.3	0.01709	0.10681	0.02258	0.01892	0.01709	0.00366	0.01404		1.79199	1.69556	0.42358	1.1615	0.77881	0.26062	0.16785
9.4	0.02319	0.11841	0.03296	0.01648	0.01526	0.00793	0.00732		1.81152	1.72485	0.43152	1.17737	0.79041	0.2478	0.16968
9.5	0.01404	0.11841	0.02319	0.01709	0.02075	0.01099	0.00549		1.81641	1.7334	0.43274	1.18958	0.78918	0.26062	0.18677
9.6	0.02258	0.11353	0.03601	0.02014	0.02014	0.00977	0.01221		1.84753	1.74805	0.4425	1.20056	0.79468	0.25452	0.17639
9.7	0.01343	0.11963	0.03479	0.02502	0.02869	0.01221	0.01282		1.84509	1.75171	0.44495	1.21033	0.80444	0.26306	0.16541
9.8	0.0238	0.13489	0.02075	0.01526	0.01709	0.00854	0.01221		1.87317	1.78406	0.44983	1.22009	0.82275	0.27649	0.18494
9.9	0.01465	0.12756	0.0293	0.01892	0.02747	0.02136	0.0116		1.89209	1.80115	0.45776	1.23779	0.83008	0.26489	0.177
10	0.01709	0.11841	0.0293	0.01526	0.01953	0.00732	0.01526		1.89697	1.81824	0.46204	1.23108	0.84045	0.28015	0.18372
10.1	0.02197	0.12756	0.02747	0.03052	0.01465	0.01709	0.01465		1.92139	1.83716	0.46082	1.25061	0.84656	0.26794	0.17456
10.2	0.02319	0.12207	0.02014	0.03174	0.00977	0.01404	0.00671		1.93176	1.85059	0.46631	1.25916	0.85083	0.27527	0.17273
10.3	0.01343	0.13184	0.03296	0.00732	0.02502	0.00916	0.01404		1.95862	1.86707	0.48035	1.2738	0.87036	0.28503	0.1886
10.4	0.0293	0.12756	0.03357	0.01892	0.02808	0.01648	0.00793		1.97144	1.88232	0.49316	1.29089	0.87646	0.29175	0.18677
10.5	0.01587	0.12634	0.03662	0.01099	0.02258	0.00427	0.01648		1.99585	1.89758	0.49316	1.30249	0.88623	0.29785	0.19348
10.6	0.03113	0.12451	0.03174	0.02197	0.0238	0.02075	0.01099		2.00378	1.90369	0.49011	1.30859	0.89966	0.28809	0.19165
10.7	0.02625	0.12878	0.02808	0.03113	0.02197	0.01831	0.01282		2.02209	1.94153	0.50476	1.31592	0.90088	0.29907	0.1886
10.8	0.03235	0.13367	0.03662	0.03052	0.01709	0.01343	0.00549		2.03247	1.93787	0.50903	1.33301	0.91187	0.30762	0.19592
10.9	0.01465	0.13	0.03296	0.01465	0.01892	0.01526	0.01343		2.05139	1.95129	0.51208	1.33606	0.90881	0.31067	0.20142
11	0.02319	0.13062	0.04028	0.02808	0.0116	0.01526	0.00916		2.06726	1.97876	0.51392	1.34521	0.91431	0.31128	0.20325
11.1	0.00916	0.14465	0.04089	0.02563	0.02686	0.02014	0.00732		2.08435	1.98242	0.52673	1.35803	0.94421	0.30945	0.2124
11.2	0.02014	0.13611	0.03235	0.01587	0.01953	0.00854	0.01221		2.10693	2.01416	0.52795	1.36902	0.94482	0.31555	0.19592
11.3	0.01953	0.14648	0.03479	0.01831	0.01587	0.01953	0.01343		2.12952	2.02026	0.52734	1.37695	0.95032	0.31494	0.20325
11.4	0.01648	0.14099	0.03418	0.02747	0.03418	0.0238	0.00427		2.12585	2.04407	0.54382	1.39526	0.9552	0.32471	0.21423
11.5	0.02686	0.14221	0.0354	0.01465	0.03296	0.01221	0.02014		2.15332	2.04712	0.54382	1.40869	0.9552	0.32776	0.21606
11.6	0.01892	0.14038	0.03784	0.02319	0.02686	0.02563	0.00854		2.16431	2.06848	0.54871	1.42029	0.97351	0.3241	0.20569
11.7	0.01709	0.1532	0.03723	0.01953	0.02808	0.02075	0.00549		2.19788	2.0929	0.55664	1.42761	0.98511	0.32532	0.20264
11.8	0.01709	0.13855	0.03418	0.01587	0.02319	0.01404	0.0116		2.19971	2.10571	0.55664	1.43616	0.99365	0.33936	0.20874
11.9	0.0238	0.15015	0.03357	0.02747	0.0238	0.02869	0.0061		2.22473	2.11975	0.56763	1.44043	1.00159	0.33752	0.21118
12	0.02319	0.14587	0.03662	0.02258	0.02014	0.01526	0.00366		2.23511	2.14417	0.57129	1.45386	1.01379	0.33691	0.21545
12.1	0.02686	0.15503	0.03723	0.0177	0.02258	0.02258	0.01892		2.2583	2.16187	0.57556	1.47278	1.01563	0.33691	0.21362
12.2	0.02686	0.14404	0.03601	0.03174	0.01831	0.02197	0.00732		2.26379	2.17529	0.58044	1.47766	1.02783	0.34851	0.21606
12.3	0.02136	0.15442	0.03418	0.01404	0.02563	0.02808	0.00732		2.28943	2.18628	0.59692	1.47766	1.04187	0.34363	0.21912
12.4	0.02808	0.15076	0.03906	0.01709	0.02563	0.02808	0.01709		2.30347	2.21436	0.59143	1.49963	1.05652	0.3595	0.22644
12.5	0.01892	0.15747	0.03662	0.03174	0.02625	0.02136	0.00244		2.31995	2.22717	0.59875	1.49963	1.06079	0.34668	0.224
12.6	0.02625	0.15564	0.03418	0.0354	0.03052	0.03052	0.02014		2.33887	2.22473	0.60059	1.50818	1.07483	0.34973	0.22644
12.7	0.02625	0.15625	0.03723	0.01709	0.03357	0.0238	0.01404		2.3584	2.24976	0.61096	1.53381	1.07544	0.37537	0.23071
12.8	0.02319	0.15259	0.03906	0.02258	0.02563	0.02502	0.00793		2.3761	2.26379	0.61096	1.54297	1.08337	0.36438	0.23193
12.9	0.02258	0.16235	0.03845	0.02319	0.03601	0.03296	0.01526		2.38586	2.29004	0.61096	1.55396	1.09436	0.36438	0.23926
13	0.02502	0.1593	0.04211	0.01953	0.02747	0.03784	0.02075		2.40662	2.30713	0.62561	1.56555	1.10291	0.36438	0.23743
13.1	0.02075	0.16235	0.04272	0.03235	0.02625	0.02808	0.00671		2.42676	2.31506	0.63538	1.57349	1.12061	0.3656	0.23865
13.2	0.02502	0.17456	0.03174	0.02991	0.02991	0.03906	0.01221		2.43469	2.33276	0.64453	1.58081	1.11389	0.37598	0.23438
13.3	0.01831	0.16418	0.03601	0.0177	0.0293	0.03296	0.01892		2.46094	2.34253	0.64697	1.59119	1.12549	0.38025	0.2417
13.4	0.01465	0.17151	0.03967	0.03235	0.03479	0.02625	0.01343		2.46948	2.3761	0.65063	1.60522	1.13708	0.37659	0.24353
13.5	0.02625	0.16296	0.03723	0.02869	0.02869	0.03296	0		2.4823	2.37976	0.64941	1.61499	1.14563	0.37598	0.22766
13.6	0.02136	0.16052	0.04272	0.02136	0.02747	0.04211	0.01465		2.50793	2.40662	0.65796	1.62659	1.15295	0.39063	0.25513
13.7	0.0177	0.17822	0.03784	0.03235	0.03418	0.04822	0.01099		2.53113	2.40662	0.66528	1.62659	1.16272	0.38208	0.24658
13.8	0.0293	0.16968	0.03357	0.02747	0.01526	0.02136	0.01099		2.55127	2.42249	0.66345	1.64795	1.1676	0.39368	0.24841
13.9	0.0238	0.16541	0.04028	0.01282	0.01953	0.01099	0.01038		2.55676	2.44934	0.67566	1.66565	1.18286	0.3949	0.25635
14	0.03174	0.17761	0.03723	0.03296	0.02563	0.03479	0.01587		2.58606	2.46521	0.68115	1.67236	1.19324	0.40527	0.25269
14.1	0.01953	0.17517	0.04761	0.02258	0.01953	0.04272	0.000610352		2.60132	2.49268	0.68604	1.67664	1.1969	0.40466	0.26123
14.2	0.03845	0.17944	0.04211	0.02319	0.02747	0.03723	0.00854		2.61475	2.50671	0.6897	1.68213	1.20605	0.39307	0.25085
14.3	0.02319	0.17395	0.03845	0.0238	0.03052	0.03845	0.01282		2.62939	2.51953	0.69885	1.69739	1.21643	0.401	0.24963
14.4	0.03296	0.16968	0.04456	0.02502	0.02319	0.02991	0.00244		2.6532	2.54211	0.70313	1.71082	1.21277	0.41199	0.25757
14.5	0.02625	0.19165	0.047	0.03052	0.02502	0.03784	0.00916		2.67639	2.54395	0.70313	1.71692	1.22192	0.41748	0.2594
14.6	0.03357	0.18311	0.05371	0.02747	0.03906	0.04639	0.01282		2.68127	2.55371	0.71899	1.72546	1.24878	0.42297	0.26062
14.7	0.03113	0.17761	0.05432	0.03845	0.03174	0.04761	0.01892		2.69531	2.58179	0.71716	1.7395	1.24451	0.42114	0.26672
14.8	0.03357	0.18188	0.04028	0.01831	0.0293	0.03784	0.01709		2.72278	2.6001	0.72388	1.74927	1.2677	0.41626	0.26611
14.9	0.02563	0.19043	0.05249	0.01404	0.03784	0.03967	0.01526		2.71912	2.61169	0.73669	1.75354	1.26465	0.42786	0.26978
15	0.03113	0.19043	0.03967	0.03662	0.03235	0.0415	0.01526		2.74902	2.63123	0.74036	1.77551	1.2793	0.41687	0.26978
15.1	0.02625	0.18555	0.04761	0.02991	0.03113	0.04944	0.01343		2.75513	2.63611	0.74951	1.77734	1.29211	0.43457	0.27588
15.2	0.02319	0.19226	0.04761	0.02808	0.03357	0.05066	0.01221		2.78259	2.65625	0.7428	1.78711	1.29395	0.44434	0.27954
15.3	0.03235	0.19653	0.04089	0.03296	0.03723	0.03784	0.01404		2.78931	2.67273	0.75928	1.79932	1.30188	0.43884	0.28259
15.4	0.02563	0.1947	0.04456	0.02258	0.03113	0.03967	0.02197		2.80884	2.6947	0.76843	1.80725	1.31775	0.43823	0.27954
15.5	0.03235	0.1886	0.03967	0.02808	0.03235	0.04456	0.01709		2.84119	2.71606	0.77026	1.81702	1.33057	0.44373	0.27954
15.6	0.03906	0.19592	0.04944	0.03418	0.02319	0.05127	0.02502		2.85461	2.72827	0.76965	1.83655	1.33179	0.4425	0.27832
15.7	0.02625	0.19348	0.047	0.03601	0.0238	0.04456	0.02014		2.87231	2.73804	0.77759	1.83289	1.33789	0.44983	0.2887
15.8	0.03662	0.19897	0.04822	0.02808	0.02869	0.03723	0.01831		2.88696	2.75269	0.78613	1.85242	1.34583	0.46509	0.2948
15.9	0.03601	0.20081	0.05005	0.02014	0.04028	0.03662	0.00427		2.89673	2.78564	0.78735	1.87012	1.34949	0.46326	0.28442
16	0.03479	0.2124	0.03723	0.02502	0.02197	0.05188	0.01282		2.91809	2.7948	0.79346	1.88416	1.3678	0.46448	0.29541
16.1	0.03052	0.20386	0.05493	0.0354	0.0177	0.04761	0.00488		2.92847	2.81006	0.78979	1.90369	1.37878	0.4718	0.29663
16.2	0.03296	0.19714	0.04333	0.02319	0.03174	0.03967	0.01282		2.95044	2.82593	0.80566	1.89819	1.39465	0.4657	0.28687
16.3	0.02563	0.21545	0.05371	0.0293	0.03296	0.04333	0.01404		2.95776	2.83875	0.81116	1.91406	1.39771	0.46936	0.29053
16.4	0.03967	0.20325	0.05066	0.03052	0.03113	0.05005	0.01099		2.98523	2.84912	0.80627	1.92444	1.39465	0.4834	0.3009
16.5	0.03357	0.21545	0.04822	0.03052	0.03601	0.05798	0		2.99866	2.87292	0.82581	1.93359	1.40808	0.4834	0.30579
16.6	0.02808	0.21118	0.04272	0.02686	0.0354	0.05249	0.01892		3.01697	2.89246	0.81787	1.94641	1.42517	0.47485	0.31128
16.7	0.02991	0.21484	0.04639	0.03723	0.02991	0.04639	0.00305		3.03528	2.90894	0.83069	1.95374	1.43066	0.48035	0.3064
16.8	0.03479	0.2063	0.047	0.03235	0.03052	0.04761	0.01465		3.0542	2.92847	0.84106	1.97205	1.43433	0.49377	0.29907
16.9	0.03723	0.20996	0.04883	0.02869	0.03662	0.05859	0.01709		3.07739	2.94495	0.84351	1.97388	1.44165	0.48706	0.30579
17	0.04089	0.22034	0.03906	0.03845	0.0238	0.05615	0.00366		3.09143	2.94922	0.84534	1.98303	1.45813	0.49194	0.30945
17.1	0.03845	0.22095	0.05859	0.03235	0.0531	0.06104	0.01099		3.1012	2.96631	0.85144	1.99341	1.46484	0.49683	0.30334
17.2	0.02686	0.22217	0.04578	0.03113	0.03235	0.05493	0.02075		3.12866	3.00476	0.8429	2.00928	1.4679	0.49927	0.30212
17.3	0.02747	0.21912	0.04883	0.03784	0.03113	0.04822	0.02136		3.13538	3.00232	0.86548	2.01233	1.48071	0.50476	0.31067
17.4	0.02502	0.20996	0.05249	0.02136	0.04456	0.0531	0.01709		3.15552	3.01575	0.87158	2.01843	1.48987	0.51819	0.30396
17.5	0.03235	0.23254	0.05371	0.03357	0.04089	0.04395	0.01892		3.16772	3.03955	0.87524	2.04041	1.4917	0.50964	0.31494
17.6	0.03723	0.22339	0.04456	0.02808	0.03357	0.05127	0.0061		3.19031	3.04871	0.88562	2.04895	1.50574	0.50049	0.3186
17.7	0.04089	0.224	0.05676	0.03723	0.04395	0.05493	0.01953		3.20007	3.06702	0.88989	2.04468	1.52344	0.51392	0.3241
17.8	0.03723	0.22217	0.05676	0.02991	0.04333	0.05615	0.01831		3.22083	3.08167	0.89233	2.06543	1.53259	0.51758	0.32654
17.9	0.03418	0.22888	0.05615	0.03296	0.04089	0.05798	0.01038		3.23669	3.09326	0.89661	2.07947	1.53503	0.53162	0.31921
18	0.03784	0.22827	0.05981	0.03906	0.03052	0.05371	0.01221		3.25867	3.10608	0.90576	2.09351	1.54541	0.51575	0.32349
18.1	0.03967	0.22217	0.05554	0.02747	0.04272	0.06714	0.01282		3.26599	3.1366	0.90759	2.10449	1.55212	0.5249	0.32837
18.2	0.0354	0.23071	0.04944	0.0293	0.02991	0.06165	0.01221		3.29102	3.15125	0.92224	2.11426	1.55334	0.53223	0.32654
18.3	0.04211	0.23987	0.05554	0.03967	0.03601	0.06348	0.01099		3.30322	3.15918	0.91614	2.12891	1.57288	0.52429	0.32715
18.4	0.03723	0.23315	0.05981	0.03052	0.03601	0.06653	0.01282		3.33008	3.18604	0.91919	2.12891	1.57471	0.54138	0.34607
18.5	0.03784	0.23682	0.05188	0.03906	0.03235	0.06531	0.01465		3.34595	3.19702	0.93262	2.14111	1.58569	0.54443	0.33752
18.6	0.0354	0.23682	0.06226	0.03601	0.03174	0.06592	0.02136		3.36304	3.23303	0.9375	2.1582	1.59241	0.54749	0.33386
18.7	0.02747	0.23865	0.05859	0.03601	0.03479	0.0647	0.01282		3.37219	3.23547	0.94177	2.16797	1.61255	0.54382	0.33081
18.8	0.03418	0.24353	0.0531	0.04272	0.03296	0.05798	0.02563		3.39294	3.24524	0.95581	2.17834	1.60828	0.55115	0.33752
18.9	0.03723	0.24536	0.05981	0.03723	0.04028	0.0647	0.0177		3.41248	3.2605	0.95581	2.18811	1.62048	0.55359	0.34485
19	0.03784	0.25146	0.05493	0.03601	0.04456	0.0592	0.01038		3.42896	3.28857	0.96191	2.19788	1.63513	0.55664	0.33508
19.1	0.04272	0.25452	0.06287	0.03113	0.03784	0.06287	0.00793		3.44238	3.30566	0.9729	2.20825	1.64063	0.56152	0.33386
19.2	0.04333	0.2417	0.05371	0.03418	0.04517	0.06592	0.01221		3.46802	3.31787	0.96985	2.2229	1.65039	0.57129	0.34302
19.3	0.02869	0.25452	0.0592	0.03479	0.03174	0.05798	0.02197		3.47046	3.33252	0.96558	2.22473	1.66077	0.56763	0.34424
19.4	0.04456	0.24963	0.06042	0.03357	0.05127	0.07385	0.00916		3.49854	3.34412	0.98328	2.23755	1.66321	0.57434	0.33386
19.5	0.03784	0.2594	0.06226	0.03601	0.04211	0.05676	0.02014		3.51624	3.36365	0.9845	2.25281	1.67664	0.57922	0.35339
19.6	0.04333	0.2533	0.06104	0.03479	0.03967	0.06042	0.01831		3.53577	3.38867	0.98999	2.2699	1.69067	0.56885	0.3479
19.7	0.04272	0.26062	0.06165	0.02869	0.04822	0.06775	0.01282		3.55103	3.38745	0.98755	2.26929	1.69922	0.57983	0.35278
19.8	0.04028	0.26184	0.06165	0.04211	0.04272	0.06409	0.01404		3.55652	3.41064	1.0083	2.28882	1.70532	0.58167	0.35706
19.9	0.03845	0.2533	0.06592	0.03235	0.03967	0.06531	0.01709		3.58154	3.43079	1.01257	2.2998	1.71082	0.57678	0.35645
20	0.03601	0.26001	0.06165	0.04272	0.04272	0.07202	0.00732		3.59558	3.44055	1.01379	2.30042	1.73157	0.59082	0.35828
20.1	0.04028	0.26367	0.06531	0.047	0.03784	0.07446	0.02075		3.61755	3.46497	1.02661	2.31873	1.72607	0.59692	0.36499
20.2	0.03235	0.25513	0.06714	0.03479	0.03784	0.06775	0.01099		3.64014	3.49243	1.02722	2.33704	1.7395	0.59021	0.36316
20.3	0.03967	0.26794	0.06165	0.03479	0.03967	0.07202	0.01831		3.64929	3.50037	1.03027	2.34192	1.74561	0.59753	0.36804
20.4	0.03357	0.26611	0.06409	0.03845	0.03967	0.07935	0.01709		3.66699	3.51196	1.03149	2.35535	1.74011	0.60364	0.37842
20.5	0.04456	0.27588	0.05981	0.03723	0.04517	0.07019	0.02014		3.67859	3.52295	1.04919	2.36206	1.76697	0.61218	0.36682
20.6	0.03113	0.27344	0.06531	0.03296	0.04089	0.07141	0.01465		3.70422	3.54187	1.04797	2.36511	1.78406	0.60547	0.37598
20.7	0.04822	0.27527	0.0592	0.04578	0.04761	0.07996	0.01038		3.71826	3.55408	1.06812	2.38892	1.78894	0.62012	0.3717
20.8	0.04089	0.27588	0.06165	0.03052	0.03967	0.07751	0.02319		3.72437	3.55774	1.06934	2.37976	1.78162	0.62134	0.37415
20.9	0.03174	0.28076	0.07141	0.02075	0.05005	0.06958	0.01953		3.74634	3.58887	1.07239	2.40234	1.80603	0.61279	0.37415
21	0.04028	0.28198	0.0592	0.04761	0.0415	0.0647	0.01282		3.75122	3.61267	1.07483	2.41882	1.81458	0.61768	0.37476
21.1	0.04333	0.27832	0.07568	0.03052	0.04578	0.0769	0.02197		3.7915	3.61816	1.08276	2.42432	1.82434	0.61707	0.38086
21.2	0.03845	0.2771	0.06714	0.0354	0.04089	0.0769	0.01099		3.8208	3.64197	1.07605	2.44812	1.82678	0.61829	0.37781
21.3	0.04761	0.28748	0.06958	0.04272	0.03784	0.06958	0.01709		3.82385	3.66089	1.08704	2.44812	1.83777	0.62988	0.38147
21.4	0.03967	0.28625	0.06958	0.03967	0.04456	0.0824	0.02747		3.83057	3.68469	1.09314	2.45972	1.8457	0.62134	0.39063
21.5	0.04578	0.2771	0.07202	0.03052	0.04456	0.06958	0.00977		3.8562	3.69141	1.10901	2.45728	1.85791	0.62805	0.38147
21.6	0.04211	0.28564	0.06653	0.03357	0.04517	0.07874	0.03052		3.86475	3.70728	1.10596	2.48291	1.8634	0.6427	0.39734
21.7	0.05798	0.29419	0.06287	0.04028	0.0415	0.07568	0.01709		3.88977	3.72803	1.10901	2.49573	1.87744	0.64392	0.4071
21.8	0.03418	0.28259	0.06714	0.03296	0.03845	0.07568	0.00793		3.89648	3.7384	1.12061	2.49878	1.875	0.6488	0.39856
21.9	0.04211	0.28931	0.06775	0.02625	0.03967	0.08057	0.0177		3.91785	3.75427	1.12366	2.50427	1.89331	0.65369	0.40039
22	0.04456	0.29236	0.06042	0.04333	0.06226	0.07141	0.01404		3.927	3.77075	1.12549	2.51648	1.90674	0.65491	0.39673
22.1	0.02747	0.28931	0.07446	0.03418	0.03357	0.06165	0.01404		3.94958	3.80066	1.13342	2.52747	1.90674	0.65369	0.40344
22.2	0.03906	0.28564	0.06775	0.04761	0.0238	0.0885	0.02319		3.96973	3.79944	1.14624	2.53967	1.91589	0.66406	0.41016
22.3	0.03723	0.29602	0.0647	0.03906	0.04456	0.08789	0.01831		3.98743	3.81836	1.13342	2.56042	1.92993	0.66589	0.40588
22.4	0.04089	0.30212	0.07385	0.03723	0.04822	0.06897	0.01831		4.00146	3.83179	1.15723	2.55798	1.93176	0.67261	0.40771
22.5	0.04272	0.29541	0.07507	0.04272	0.04456	0.08972	0.01465		4.01306	3.87146	1.16089	2.57263	1.94275	0.67261	0.40527
22.6	0.04456	0.29968	0.06653	0.04211	0.04272	0.09277	0.0177		4.0387	3.87146	1.15906	2.59033	1.94641	0.67749	0.40588
22.7	0.04822	0.30029	0.0647	0.04333	0.04822	0.07141	0.01953		4.05273	3.88733	1.17737	2.60071	1.96228	0.68176	0.40649
22.8	0.04822	0.30762	0.06348	0.04089	0.05249	0.09705	0.01587		4.06616	3.89832	1.17798	2.60864	1.96777	0.67749	0.41199
22.9	0.05188	0.31006	0.06653	0.04456	0.04211	0.08911	0.01892		4.09058	3.91785	1.18225	2.60925	1.98364	0.6781	0.42114
23	0.04333	0.31006	0.07935	0.03906	0.05188	0.07324	0.01831		4.11377	3.93372	1.18835	2.62817	1.98486	0.68237	0.42114
23.1	0.03967	0.30884	0.06409	0.03296	0.0531	0.08606	0.02991		4.11377	3.95752	1.19141	2.63306	1.99097	0.68726	0.4187
23.2	0.047	0.3009	0.06714	0.04822	0.04272	0.08667	0.02075		4.12964	3.97217	1.19995	2.65137	2.005	0.70374	0.4248
23.3	0.05005	0.31982	0.0769	0.047	0.04822	0.08179	0.01892		4.15649	3.98376	1.21399	2.65625	2.00806	0.69824	0.42725
23.4	0.04639	0.30701	0.07385	0.03601	0.04639	0.09033	0.01282		4.17603	4.0094	1.21826	2.67334	2.02637	0.69824	0.42542
23.5	0.047	0.31921	0.07141	0.02625	0.05066	0.08301	0.01221		4.18457	4.01733	1.21399	2.68127	2.02026	0.71472	0.42297
23.6	0.04272	0.32104	0.07568	0.0415	0.05249	0.09277	0.01953		4.2157	4.03992	1.21826	2.69104	2.04163	0.70923	0.43213
23.7	0.04517	0.32776	0.06836	0.0354	0.04517	0.09521	0.0177		4.21326	4.04724	1.2207	2.6947	2.04895	0.71289	0.42908
23.8	0.04333	0.31738	0.07019	0.04761	0.04028	0.09644	0.01526		4.23889	4.05762	1.22253	2.71667	2.05139	0.71777	0.44067
23.9	0.04761	0.31128	0.07385	0.04272	0.05493	0.09888	0.01709		4.26575	4.07776	1.24451	2.72095	2.06482	0.72083	0.43823
24	0.04333	0.33142	0.07507	0.0415	0.05127	0.09583	0.01831		4.26453	4.0979	1.24084	2.73682	2.07092	0.72083	0.43884
24.1	0.04578	0.33447	0.07141	0.04089	0.05737	0.10254	0.02014		4.28589	4.11743	1.24634	2.7533	2.08374	0.72327	0.44678
24.2	0.04211	0.3241	0.08911	0.04578	0.0531	0.10132	0.01587		4.30908	4.13025	1.25366	2.7594	2.09229	0.72876	0.43762
24.3	0.04883	0.32959	0.0824	0.047	0.04822	0.1001	0.01526		4.33655	4.15039	1.25854	2.77344	2.09351	0.73242	0.44006
24.4	0.04395	0.33569	0.07813	0.04089	0.04822	0.09216	0.01953		4.3396	4.17175	1.26465	2.78564	2.10022	0.72876	0.45349
24.5	0.04761	0.33081	0.07996	0.05127	0.04822	0.09705	0.02014		4.35303	4.19006	1.27563	2.78992	2.11426	0.73914	0.44312
24.6	0.05249	0.33203	0.08362	0.04028	0.05737	0.09949	0.02075		4.38171	4.20227	1.27563	2.79846	2.12708	0.74036	0.448
24.7	0.03845	0.3363	0.07874	0.04517	0.05981	0.10559	0.01343		4.3927	4.21265	1.28418	2.80701	2.13257	0.73975	0.45044
24.8	0.04822	0.33569	0.08179	0.03174	0.0531	0.09888	0.02258		4.40613	4.2334	1.28418	2.82654	2.12708	0.74768	0.46143
24.9	0.04395	0.33264	0.07813	0.04456	0.04456	0.10376	0.01465		4.41528	4.24683	1.28845	2.82166	2.14172	0.74524	0.45593
25	0.04761	0.33813	0.07751	0.04761	0.04944	0.1001	0.0238		4.44397	4.26636	1.29333	2.83752	2.16675	0.75378	0.45593
25.1	0.0531	0.33752	0.07813	0.0531	0.04944	0.09705	0.01892		4.46228	4.28772	1.30798	2.86499	2.17407	0.76294	0.46021
25.2	0.04089	0.34424	0.07507	0.05188	0.05371	0.10254	0.01404		4.46106	4.30481	1.30798	2.86499	2.17896	0.75867	0.44983
25.3	0.04822	0.35095	0.07935	0.047	0.05188	0.10559	0.01831		4.50623	4.32068	1.3147	2.88208	2.18445	0.76782	0.46753
25.4	0.05188	0.34302	0.07813	0.04089	0.05493	0.10193	0.01709		4.51294	4.3219	1.31958	2.88879	2.1875	0.76416	0.45776
25.5	0.04761	0.34119	0.08179	0.04333	0.05432	0.10437	0.01709		4.52148	4.34814	1.31958	2.88757	2.20581	0.76416	0.4718
25.6	0.05554	0.33875	0.0824	0.04822	0.05432	0.10925	0.02258		4.54895	4.36279	1.32446	2.901	2.21985	0.77026	0.4657
25.7	0.05981	0.35095	0.08301	0.03601	0.04456	0.10559	0.03174		4.56787	4.38171	1.33545	2.90649	2.21313	0.78064	0.47729
25.8	0.03845	0.35645	0.08057	0.05005	0.0531	0.10864	0.01892		4.59106	4.40063	1.34094	2.9248	2.23267	0.78613	0.47302
25.9	0.05249	0.34912	0.09033	0.03967	0.04639	0.10803	0.01892		4.59106	4.41101	1.34705	2.94312	2.24304	0.79407	0.46814
26	0.04395	0.34485	0.08484	0.04272	0.05066	0.10071	0.01526		4.599	4.4342	1.34583	2.95471	2.26135	0.78491	0.46265
26.1	0.04395	0.3595	0.08728	0.04578	0.0647	0.11353	0.01648		4.63318	4.44458	1.35864	2.96265	2.26135	0.79407	0.47424
26.2	0.04761	0.34729	0.0769	0.047	0.04822	0.10925	0.03601		4.64844	4.46045	1.36353	2.97668	2.26257	0.78674	0.47302
26.3	0.05676	0.35645	0.08301	0.04883	0.05493	0.10864	0.02319		4.66614	4.48303	1.37695	2.98767	2.27661	0.79651	0.48218
26.4	0.05432	0.35583	0.08179	0.04517	0.05371	0.10864	0.02747		4.68506	4.48669	1.38	2.98767	2.29004	0.79834	0.48035
26.5	0.05127	0.36438	0.08484	0.05249	0.05798	0.11414	0.02258		4.6991	4.51416	1.39526	3.0072	2.28394	0.79773	0.47913
26.6	0.05493	0.37598	0.08179	0.04517	0.0531	0.10254	0.0177		4.71252	4.52393	1.39038	3.01147	2.3053	0.80505	0.4834
26.7	0.06836	0.35706	0.08423	0.05615	0.05981	0.11292	0.02686		4.73755	4.5343	1.4032	3.02917	2.31384	0.80994	0.49438
26.8	0.05676	0.36438	0.08789	0.05554	0.0531	0.11108	0.02319		4.75525	4.56116	1.40198	3.03101	2.32056	0.81726	0.49927
26.9	0.05188	0.37598	0.09216	0.05554	0.05127	0.11292	0.02075		4.7699	4.56726	1.40564	3.04565	2.32788	0.81604	0.49316
27	0.06042	0.37354	0.08606	0.04456	0.0531	0.10376	0.02014		4.77478	4.58679	1.40686	3.05237	2.33215	0.82031	0.49561
27.1	0.05249	0.37048	0.08972	0.04822	0.06165	0.11292	0.02502		4.80469	4.59595	1.41602	3.06274	2.34863	0.83496	0.49805
27.2	0.05188	0.38818	0.08789	0.04517	0.05432	0.11353	0.02563		4.80774	4.62097	1.42639	3.07434	2.35779	0.83191	0.5011
27.3	0.06104	0.37964	0.08545	0.05493	0.05676	0.11658	0.02014		4.83459	4.63684	1.42639	3.08472	2.35779	0.83374	0.50293
27.4	0.05554	0.38452	0.09155	0.04883	0.04944	0.11658	0.01953		4.84558	4.66248	1.4325	3.09265	2.37488	0.82947	0.49927
27.5	0.05432	0.38391	0.08362	0.06348	0.05615	0.12817	0.01892		4.85901	4.66919	1.43372	3.10608	2.38647	0.84106	0.49744
27.6	0.05859	0.38879	0.0885	0.04944	0.05493	0.12268	0.02258		4.88281	4.68079	1.4447	3.12439	2.39502	0.83984	0.50415
27.7	0.05249	0.38391	0.0885	0.04639	0.06531	0.11536	0.01343		4.91211	4.69482	1.4502	3.13049	2.39136	0.8374	0.50659
27.8	0.04517	0.38147	0.08423	0.05432	0.04883	0.12207	0.01648		4.91699	4.72534	1.45081	3.13843	2.40601	0.84167	0.51331
27.9	0.05005	0.38208	0.08728	0.04822	0.05554	0.13123	0.01465		4.9292	4.73694	1.46423	3.15369	2.41638	0.84717	0.51208
28	0.05859	0.38879	0.08301	0.047	0.06653	0.11841	0.01831		4.9646	4.76074	1.47339	3.16345	2.43164	0.85266	0.51514
28.1	0.05188	0.38879	0.09155	0.04456	0.0531	0.11719	0.02991		4.96643	4.77112	1.48315	3.16956	2.43774	0.85876	0.52002
28.2	0.0531	0.38879	0.09216	0.05676	0.0531	0.12329	0.01953		4.99268	4.77844	1.48193	3.19031	2.43042	0.85327	0.52795
28.3	0.04578	0.38696	0.08484	0.03357	0.05676	0.11597	0.0177		4.98901	4.79553	1.49109	3.19519	2.44629	0.86853	0.52429
28.4	0.0592	0.39001	0.08667	0.05493	0.05798	0.10925	0.02014		5.01404	4.8114	1.49353	3.21167	2.45911	0.86365	0.52917
28.5	0.04822	0.40039	0.09705	0.05981	0.06287	0.11597	0.02808		5.02563	4.83093	1.49353	3.21045	2.45544	0.86548	0.52429
28.6	0.05859	0.39917	0.09033	0.05188	0.07019	0.12329	0.02014		5.04517	4.85901	1.4978	3.22693	2.47314	0.8667	0.53284
28.7	0.05554	0.40344	0.0946	0.04333	0.05554	0.11536	0.02502		5.07141	4.86694	1.50269	3.23853	2.48535	0.87097	0.5365
28.8	0.05066	0.39368	0.09949	0.05737	0.05981	0.12451	0.02625		5.07385	4.87549	1.50818	3.25134	2.49878	0.88318	0.53589
28.9	0.0592	0.4126	0.09521	0.04883	0.06042	0.12451	0.02136		5.09033	4.88831	1.52161	3.25134	2.49756	0.88745	0.52734
29	0.06592	0.41809	0.09766	0.05188	0.06042	0.11475	0.02319		5.12085	4.91333	1.52527	3.27515	2.51343	0.88379	0.5426
29.1	0.05432	0.401	0.09888	0.06287	0.05554	0.12817	0.02502		5.13489	4.93042	1.52832	3.28003	2.51587	0.88867	0.53467
29.2	0.05371	0.40833	0.09644	0.05005	0.06104	0.13733	0.02869		5.15869	4.94385	1.53259	3.2959	2.52136	0.89294	0.54749
29.3	0.05798	0.40833	0.10193	0.05188	0.06348	0.12451	0.03174		5.17578	4.96277	1.54297	3.29407	2.53784	0.90332	0.53955
29.4	0.05493	0.41016	0.10193	0.05188	0.06226	0.13184	0.01465		5.19409	4.97803	1.55151	3.31482	2.55127	0.89539	0.53589
29.5	0.05798	0.41687	0.0946	0.06409	0.0647	0.12878	0.02808		5.21118	4.99939	1.55396	3.32458	2.55432	0.90088	0.54016
29.6	0.05737	0.41748	0.10193	0.06287	0.07019	0.1416	0.02686		5.22705	5.00793	1.56372	3.33374	2.55188	0.91736	0.54749
29.7	0.05981	0.41809	0.10132	0.05737	0.05493	0.11902	0.02319		5.24048	5.02747	1.56738	3.34473	2.56775	0.91064	0.54749
29.8	0.05493	0.42053	0.09338	0.06287	0.05676	0.13367	0.02991		5.24597	5.05432	1.5686	3.35754	2.57263	0.92407	0.5542
29.9	0.05615	0.42297	0.10437	0.06409	0.05554	0.13062	0.02686		5.27771	5.06226	1.58203	3.34839	2.58484	0.90942	0.54626
30	0.05737	0.42358	0.09399	0.05371	0.05188	0.13489	0.03235		5.28748	5.07935	1.58325	3.37402	2.59644	0.91492	0.56091
30.1	0.05981	0.42786	0.1062	0.06348	0.05676	0.13733	0.02075		5.30762	5.09216	1.59851	3.38196	2.59888	0.92163	0.56274
30.2	0.05005	0.43823	0.10315	0.05127	0.05554	0.12573	0.02808		5.32227	5.09949	1.59241	3.39661	2.61414	0.92102	0.56213
30.3	0.0531	0.4303	0.0946	0.05005	0.06287	0.12939	0.03052		5.34119	5.11963	1.59302	3.4021	2.6178	0.92957	0.56274
30.4	0.05554	0.43457	0.10193	0.06348	0.05676	0.13611	0.02747		5.36194	5.14404	1.60583	3.41248	2.62451	0.93445	0.5658
30.5	0.05859	0.44556	0.10315	0.04578	0.03845	0.13672	0.02319		5.37537	5.15015	1.60889	3.43201	2.64282	0.93506	0.56641
30.6	0.06409	0.44312	0.09705	0.04944	0.06287	0.14221	0.03296		5.3894	5.1709	1.61621	3.4436	2.65198	0.94482	0.57373
30.7	0.06409	0.43274	0.10254	0.06042	0.06409	0.13794	0.02258		5.4126	5.19165	1.61743	3.45093	2.6532	0.94666	0.55664
30.8	0.05737	0.43945	0.09888	0.04822	0.06287	0.13367	0.02075		5.40955	5.19592	1.62964	3.45703	2.66785	0.93872	0.5719
30.9	0.06531	0.43762	0.1062	0.05737	0.06836	0.14709	0.02686		5.43335	5.2301	1.63269	3.47839	2.67273	0.95337	0.57678
31	0.06226	0.44128	0.10498	0.05188	0.05554	0.14038	0.02136		5.45898	5.2478	1.64429	3.48694	2.67883	0.96741	0.54932
31.1	0.06042	0.45227	0.10376	0.04944	0.05981	0.15259	0.02258		5.47363	5.26672	1.64673	3.49487	2.69836	0.95215	0.58105
31.2	0.06775	0.44128	0.09521	0.07629	0.06409	0.14282	0.02502		5.495	5.27039	1.651	3.49609	2.71301	0.9613	0.59143
31.3	0.05798	0.45593	0.08972	0.0647	0.06775	0.13916	0.01526		5.50842	5.29053	1.65771	3.51563	2.70325	0.97534	0.55969
31.4	0.05615	0.44128	0.09705	0.05493	0.07019	0.14648	0.02319		5.53406	5.29236	1.66199	3.51868	2.71545	0.97107	0.58777
31.5	0.0647	0.45593	0.11292	0.05615	0.06042	0.14709	0.02563		5.53894	5.31128	1.67603	3.54797	2.73499	0.97473	0.58533
31.6	0.05798	0.4541	0.10315	0.06348	0.06348	0.15076	0.01587		5.55481	5.33447	1.67664	3.55103	2.7417	0.98145	0.56885
31.7	0.07019	0.4541	0.10071	0.06226	0.06165	0.14954	0.02991		5.58044	5.34851	1.67542	3.56689	2.74902	0.99487	0.58777
31.8	0.05798	0.46082	0.10315	0.05432	0.06287	0.1416	0.0293		5.59509	5.37048	1.69373	3.57849	2.75757	0.98511	0.58716
31.9	0.06653	0.45471	0.10681	0.06409	0.06226	0.15015	0.01099		5.60425	5.3894	1.69861	3.57849	2.76489	0.979	0.57922
32	0.0647	0.46082	0.09888	0.06104	0.05249	0.15015	0.02014		5.63293	5.40283	1.68945	3.59985	2.77771	0.99304	0.59204
32.1	0.06042	0.46814	0.11169	0.05493	0.07141	0.14709	0.02563		5.63599	5.4187	1.70288	3.60291	2.78503	0.99487	0.60364
32.2	0.0592	0.46387	0.11169	0.06104	0.06775	0.15076	0.01343		5.65796	5.43335	1.70532	3.61023	2.79175	0.98755	0.6073
32.3	0.06897	0.46265	0.10071	0.06531	0.06042	0.15381	0.02014		5.66772	5.44678	1.70654	3.61755	2.80334	0.99792	0.5957
32.4	0.05554	0.46509	0.10681	0.0592	0.07019	0.15808	0.02502		5.70313	5.47852	1.71875	3.63098	2.80518	1.0022	0.59998
32.5	0.07141	0.46875	0.10986	0.05371	0.06958	0.15564	0.01221		5.70862	5.49744	1.73218	3.64807	2.81372	1.00891	0.59448
32.6	0.05737	0.47546	0.10986	0.06287	0.07446	0.16602	0.01709		5.72266	5.50537	1.72791	3.66089	2.83203	1.00464	0.60852
32.7	0.07141	0.46997	0.10498	0.06226	0.0708	0.15991	0.02197		5.75195	5.51575	1.73218	3.66455	2.83508	1.0144	0.61401
32.8	0.06653	0.47485	0.10925	0.05615	0.05859	0.15686	0.02747		5.76538	5.5249	1.75232	3.68103	2.83875	1.01868	0.59814
32.9	0.05188	0.47852	0.11169	0.06042	0.0531	0.16357	0.0238		5.78064	5.53528	1.7511	3.67371	2.85828	1.01624	0.6073
33	0.05066	0.47058	0.10132	0.06531	0.07324	0.16785	0.02075		5.80078	5.5542	1.76331	3.68835	2.86438	1.02661	0.61218
33.1	0.07141	0.47607	0.10254	0.06409	0.07202	0.16541	0.02197		5.80627	5.57983	1.75354	3.71094	2.8656	1.03088	0.61462
33.2	0.05859	0.47791	0.11108	0.0647	0.05371	0.16968	0.03479		5.82886	5.59021	1.75781	3.72131	2.87598	1.0199	0.62012
33.3	0.05798	0.48157	0.11169	0.05066	0.06653	0.16968	0.02075		5.849	5.61218	1.76331	3.72498	2.88025	1.02905	0.61157
33.4	0.05859	0.48462	0.10864	0.06165	0.06531	0.17456	0.02686		5.85938	5.62866	1.77124	3.74329	2.89246	1.0437	0.61829
33.5	0.06104	0.48462	0.10681	0.07324	0.05737	0.15747	0.02319		5.88135	5.64514	1.77612	3.74817	2.89185	1.04919	0.62317
33.6	0.06042	0.47974	0.11047	0.05249	0.06653	0.16113	0.0238		5.90027	5.66589	1.7865	3.75366	2.91687	1.04675	0.61523
33.7	0.06165	0.48523	0.10559	0.05859	0.07202	0.16663	0.02502		5.91553	5.68359	1.7926	3.78113	2.91199	1.04736	0.61768
33.8	0.05737	0.49561	0.1123	0.05493	0.05737	0.15503	0.03357		5.93689	5.69519	1.79321	3.77686	2.92847	1.05591	0.62744
33.9	0.07751	0.49072	0.10681	0.05981	0.06287	0.16541	0.02502		5.95276	5.72449	1.80603	3.79578	2.93396	1.05347	0.62683
34	0.06226	0.49072	0.1178	0.05859	0.07507	0.15808	0.02075		5.9613	5.74219	1.80237	3.80676	2.94739	1.07178	0.65063
34.1	0.0592	0.49011	0.12268	0.06165	0.06104	0.16357	0.03052		5.97839	5.74524	1.80603	3.81104	2.95288	1.07422	0.63721
34.2	0.06409	0.49683	0.10681	0.06775	0.06165	0.17639	0.02258		5.9967	5.75256	1.81702	3.82324	2.96265	1.06689	0.62561
34.3	0.06104	0.49377	0.1123	0.05493	0.06714	0.177	0.02686		6.00586	5.77698	1.828	3.84766	2.96875	1.073	0.64392
34.4	0.06714	0.49072	0.11047	0.07202	0.05737	0.16052	0.02014		6.0321	5.79895	1.8335	3.85559	2.97791	1.07544	0.63843
34.5	0.07141	0.50598	0.11658	0.06592	0.06226	0.16296	0.02136		6.06018	5.80505	1.84326	3.85132	2.99438	1.07178	0.63538
34.6	0.06775	0.50781	0.12268	0.06958	0.0708	0.17273	0.01953		6.06445	5.8197	1.84937	3.87146	2.99744	1.07605	0.64392
34.7	0.07141	0.51025	0.11658	0.06592	0.06897	0.17029	0.03052		6.09192	5.82947	1.85364	3.87329	3.00598	1.0907	0.64636
34.8	0.06226	0.49988	0.11902	0.06775	0.07202	0.16846	0.02563		6.09985	5.86365	1.8512	3.89587	3.0188	1.08582	0.6488
34.9	0.06226	0.50476	0.11597	0.07141	0.06409	0.18127	0.03052		6.11755	5.86853	1.86279	3.89832	3.02185	1.09253	0.6604
35	0.0708	0.50842	0.11719	0.07751	0.06897	0.16541	0.01709		6.13342	5.88501	1.87378	3.90564	3.03894	1.10229	0.6543
35.1	0.06836	0.51208	0.1178	0.06104	0.06653	0.17029	0.02258		6.14136	5.90332	1.87561	3.92822	3.04749	1.11328	0.64636
35.2	0.06653	0.51636	0.12146	0.06897	0.07568	0.17273	0.02747		6.17432	5.92102	1.87927	3.93921	3.0542	1.10718	0.66101
35.3	0.07019	0.51514	0.11719	0.07141	0.07446	0.16479	0.02563		6.19873	5.93506	1.8811	3.94714	3.06702	1.11816	0.65369
35.4	0.07141	0.51819	0.11597	0.07568	0.06226	0.17517	0.02625		6.1969	5.95154	1.88782	3.94775	3.07129	1.11633	0.66406
35.5	0.0769	0.51758	0.10986	0.06653	0.0769	0.17334	0.01709		6.21765	5.97656	1.89575	3.97888	3.07068	1.12366	0.672
35.6	0.0769	0.51453	0.11963	0.06531	0.07202	0.17578	0.02686		6.2384	5.99182	1.9043	3.96973	3.09509	1.11389	0.65735
35.7	0.0647	0.5249	0.11719	0.06165	0.06958	0.17334	0.01526		6.2561	6.00647	1.90552	3.98071	3.10242	1.12183	0.66895
35.8	0.06714	0.52002	0.12512	0.05676	0.07019	0.17334	0.01709		6.26648	6.02783	1.9165	3.99536	3.09875	1.13098	0.66467
35.9	0.06775	0.5249	0.11658	0.07629	0.06653	0.16479	0.02808		6.28052	6.03149	1.9043	3.99719	3.11401	1.12732	0.67139
36	0.06775	0.52673	0.12024	0.0647	0.07324	0.17822	0.01892		6.29272	6.04675	1.92078	4.01794	3.11279	1.1377	0.67627
36.1	0.07751	0.5249	0.12024	0.04944	0.07446	0.18311	0.01953		6.31165	6.07422	1.922	4.02832	3.13049	1.15173	0.68298
36.2	0.07202	0.53345	0.12024	0.06958	0.06592	0.17822	0.02808		6.34094	6.07666	1.92383	4.04907	3.1366	1.13403	0.67322
36.3	0.07446	0.53711	0.12207	0.06775	0.07874	0.18127	0.0177		6.35376	6.10046	1.94031	4.05579	3.13293	1.14319	0.68726
36.4	0.07324	0.52917	0.1239	0.06653	0.06531	0.16357	0.02075		6.37756	6.11267	1.95251	4.05334	3.15002	1.14258	0.68298
36.5	0.07629	0.53528	0.1178	0.06348	0.07141	0.18188	0.02258		6.38977	6.13098	1.95313	4.06616	3.17322	1.14624	0.67871
36.6	0.0769	0.54321	0.12939	0.06287	0.07935	0.18921	0.01892		6.39343	6.1377	1.95374	4.08569	3.16833	1.14868	0.68665
36.7	0.07385	0.55176	0.12573	0.07813	0.07324	0.17456	0.02319		6.42273	6.15051	1.9696	4.08936	3.17688	1.15234	0.68848
36.8	0.07385	0.55542	0.11841	0.07019	0.07568	0.1886	0.02319		6.44653	6.17981	1.98425	4.0979	3.19336	1.16211	0.69519
36.9	0.06592	0.55115	0.12329	0.07141	0.08118	0.18738	0.01831		6.45264	6.20544	1.98547	4.11804	3.19153	1.15967	0.70007
37	0.07202	0.54993	0.12878	0.07874	0.07202	0.18127	0.0293		6.48254	6.21399	1.97693	4.12903	3.2019	1.17004	0.69824
37.1	0.06775	0.5481	0.13428	0.06653	0.06653	0.19043	0.0354		6.49231	6.22131	1.99585	4.13025	3.22815	1.16638	0.69763
37.2	0.06958	0.54626	0.13489	0.07813	0.06775	0.19287	0.01892		6.49597	6.25183	2.00012	4.15283	3.22937	1.17432	0.70313
37.3	0.06714	0.54199	0.13184	0.08362	0.08545	0.19653	0.03235		6.52588	6.26221	1.99768	4.14917	3.2373	1.17249	0.70251
37.4	0.0708	0.54626	0.11719	0.07874	0.06653	0.18677	0.02686		6.53687	6.27869	2.00806	4.16443	3.23914	1.17981	0.71289
37.5	0.07507	0.55847	0.13123	0.07324	0.07568	0.19531	0.02686		6.57349	6.29761	2.00684	4.18945	3.23853	1.19141	0.7019
37.6	0.07996	0.56763	0.12634	0.07935	0.07019	0.19409	0.03845		6.57593	6.30981	2.01721	4.19312	3.25623	1.19629	0.71167
37.7	0.07141	0.55237	0.1178	0.06714	0.07446	0.19287	0.02991		6.57837	6.32507	2.02026	4.20471	3.27148	1.18042	0.71106
37.8	0.06775	0.56946	0.12695	0.06714	0.08179	0.19104	0.0238		6.61438	6.34277	2.02576	4.21448	3.27454	1.20728	0.72327
37.9	0.06836	0.56335	0.1239	0.08484	0.07507	0.19653	0.03479		6.62964	6.35803	2.0282	4.22302	3.28491	1.19202	0.71228
38	0.07385	0.56946	0.13123	0.06897	0.06226	0.19714	0.02563		6.63208	6.3678	2.03369	4.22119	3.28918	1.19934	0.71594
38.1	0.07813	0.59143	0.13611	0.07751	0.07324	0.2002	0.03357		6.66199	6.39832	2.03491	4.23828	3.30872	1.20422	0.71045
38.2	0.07202	0.57556	0.13	0.07202	0.07996	0.19348	0.02808		6.67175	6.41479	2.03857	4.24072	3.30994	1.1969	0.72083
38.3	0.07202	0.58411	0.12878	0.07629	0.06653	0.18433	0.03967		6.69617	6.4386	2.05811	4.27002	3.31787	1.20728	0.72449
38.4	0.07751	0.58167	0.13184	0.07446	0.0824	0.19836	0.0354		6.71204	6.43616	2.05322	4.27307	3.32642	1.21033	0.71594
38.5	0.08057	0.58167	0.13855	0.07385	0.08301	0.20386	0.02197		6.71448	6.46423	2.05872	4.29504	3.32703	1.19934	0.72937
38.6	0.0769	0.58105	0.13367	0.0769	0.09155	0.19287	0.03052		6.73706	6.47461	2.06726	4.30786	3.35449	1.22131	0.72327
38.7	0.07751	0.58105	0.13367	0.07874	0.08545	0.21912	0.04211		6.7511	6.49353	2.0697	4.31885	3.35571	1.21765	0.71777
38.8	0.0769	0.59387	0.12573	0.08423	0.06165	0.20325	0.02625		6.77917	6.5094	2.07336	4.31519	3.3606	1.2262	0.73486
38.9	0.07996	0.59143	0.13123	0.07202	0.07874	0.1947	0.03784		6.78345	6.521	2.08374	4.32434	3.36426	1.2262	0.72693
39	0.07446	0.59937	0.13428	0.07385	0.08667	0.20203	0.03723		6.81458	6.53564	2.09473	4.33716	3.37769	1.23352	0.72754
39.1	0.08118	0.59326	0.13123	0.06165	0.07996	0.21301	0.01831		6.82495	6.56128	2.09106	4.35547	3.39294	1.22559	0.75317
39.2	0.07935	0.6073	0.14099	0.07446	0.07568	0.19348	0.03296		6.84265	6.57532	2.09961	4.36157	3.396	1.23901	0.74219
39.3	0.06958	0.59753	0.13428	0.07019	0.08118	0.21057	0.03235		6.86157	6.58508	2.11182	4.37317	3.41675	1.24207	0.73486
39.4	0.08057	0.5957	0.14526	0.08362	0.08057	0.20691	0.02747		6.87866	6.59241	2.11365	4.39026	3.41797	1.24512	0.74768
39.5	0.06958	0.60852	0.13	0.07568	0.08301	0.20996	0.03601		6.89514	6.61621	2.11853	4.39758	3.42407	1.25916	0.74646
39.6	0.07324	0.60181	0.14404	0.08057	0.09033	0.21545	0.02747		6.91406	6.63635	2.1228	4.40247	3.43018	1.24878	0.74585
39.7	0.08728	0.60608	0.13977	0.08667	0.07935	0.20203	0.02625		6.93298	6.65771	2.1344	4.43115	3.43628	1.25366	0.75195
39.8	0.07751	0.6073	0.13672	0.07446	0.07935	0.20386	0.02075		6.95129	6.66748	2.14111	4.43359	3.45581	1.25854	0.75562
39.9	0.07874	0.59937	0.12939	0.07751	0.08667	0.22522	0.03357		6.96472	6.69006	2.14539	4.42871	3.45398	1.26221	0.76111
40	0.07996	0.60791	0.13489	0.08606	0.07996	0.20691	0.02075		6.98608	6.69189	2.14478	4.44336	3.46863	1.26404	0.7666
40.1	0.06348	0.62195	0.14099	0.06958	0.08301	0.20996	0.03601		7.00012	6.7218	2.15393	4.45923	3.47351	1.27014	0.75562
40.2	0.07202	0.60181	0.13733	0.0769	0.08423	0.21606	0.02869		7.00745	6.72363	2.15515	4.46533	3.48633	1.28479	0.76172
40.3	0.07935	0.61646	0.13733	0.08545	0.07324	0.21301	0.03784		7.02393	6.75049	2.16125	4.49219	3.48999	1.26221	0.75806
40.4	0.07935	0.61035	0.1416	0.07202	0.08301	0.22156	0.03418		7.04224	6.76025	2.17407	4.49768	3.50037	1.2793	0.7666
40.5	0.07629	0.61218	0.13794	0.07385	0.0885	0.21545	0.03113		7.05566	6.77734	2.17468	4.505	3.50464	1.29456	0.75867
40.6	0.08545	0.62134	0.14282	0.05981	0.09216	0.21423	0.03113		7.08557	6.79993	2.18018	4.51233	3.52417	1.27319	0.77148
40.7	0.07996	0.63049	0.14221	0.07813	0.07996	0.21301	0.04517		7.11853	6.80847	2.19177	4.52271	3.51807	1.28357	0.77087
40.8	0.08423	0.62866	0.14771	0.08179	0.08667	0.22339	0.03784		7.11426	6.82861	2.19055	4.53857	3.53333	1.30249	0.76355
40.9	0.08606	0.62439	0.14832	0.0769	0.08423	0.22766	0.02808		7.12708	6.84692	2.19543	4.55139	3.54248	1.29028	0.78308
41	0.08179	0.63293	0.14038	0.07324	0.08789	0.22461	0.0354		7.14417	6.84937	2.20581	4.54834	3.55042	1.31226	0.78491
41.1	0.08423	0.63293	0.13855	0.07935	0.08606	0.2301	0.03113		7.16797	6.87622	2.2113	4.57031	3.57056	1.30615	0.77271
41.2	0.07935	0.63599	0.14587	0.07568	0.0885	0.224	0.03723		7.17468	6.90247	2.21802	4.59045	3.57117	1.3031	0.78491
41.3	0.07996	0.63538	0.1355	0.07202	0.0885	0.22522	0.03906		7.20032	6.90857	2.22656	4.58557	3.573	1.30615	0.78552
41.4	0.07568	0.63354	0.14404	0.07385	0.07751	0.23804	0.02991		7.21008	6.92749	2.23572	4.59045	3.59192	1.3147	0.78613
41.5	0.08118	0.6427	0.13855	0.06592	0.09033	0.22217	0.03357		7.23511	6.94885	2.23938	4.61304	3.59497	1.31958	0.80078
41.6	0.08362	0.65063	0.14832	0.08179	0.08728	0.23193	0.0238		7.23511	6.9751	2.24792	4.60815	3.60535	1.32446	0.79102
41.7	0.08545	0.6543	0.14954	0.08423	0.0824	0.24475	0.02136		7.26501	6.98669	2.24976	4.63257	3.61572	1.32263	0.79956
41.8	0.08789	0.6488	0.14221	0.08423	0.08179	0.22461	0.02808		7.28699	6.99829	2.25586	4.64783	3.62305	1.3324	0.80566
41.9	0.07996	0.65186	0.14709	0.08179	0.0769	0.2301	0.03296		7.31079	7.02148	2.26501	4.66125	3.62854	1.33911	0.80505
42	0.09216	0.65186	0.14893	0.08362	0.08728	0.22827	0.02808		7.32544	7.02209	2.26135	4.66675	3.63342	1.32813	0.79956
42.1	0.08118	0.65369	0.15564	0.08484	0.09583	0.22217	0.03235		7.34436	7.03979	2.27112	4.67834	3.64441	1.34277	0.81604
42.2	0.08789	0.64575	0.14282	0.08911	0.07202	0.23499	0.03479		7.3468	7.05505	2.27417	4.68567	3.65234	1.35132	0.80566
42.3	0.07874	0.64514	0.14587	0.09033	0.08789	0.23071	0.0238		7.37366	7.08984	2.28027	4.70459	3.66943	1.34583	0.80994
42.4	0.0946	0.6543	0.14954	0.08057	0.09338	0.2301	0.03601		7.38159	7.09167	2.28088	4.71252	3.67737	1.34521	0.81421
42.5	0.09216	0.66101	0.14282	0.07446	0.08301	0.24597	0.03601		7.39502	7.11365	2.29126	4.72351	3.68042	1.36658	0.81604
42.6	0.08728	0.67017	0.15076	0.07813	0.09888	0.24109	0.03052		7.41638	7.12646	2.29614	4.73572	3.69263	1.3623	0.82153
42.7	0.09644	0.66833	0.15259	0.07996	0.09155	0.23621	0.03845		7.43652	7.13867	2.30408	4.75037	3.70483	1.35742	0.82703
42.8	0.08667	0.65674	0.15442	0.08179	0.08789	0.24658	0.03723		7.45972	7.15027	2.30347	4.75464	3.7085	1.37085	0.8197
42.9	0.07996	0.67566	0.15198	0.0885	0.0885	0.23499	0.03296		7.46338	7.17285	2.30774	4.76501	3.72803	1.3678	0.82397
43	0.07874	0.67749	0.14893	0.08057	0.08484	0.23743	0.03052		7.49023	7.19482	2.31934	4.78638	3.72864	1.37512	0.83069
43.1	0.08301	0.67017	0.1532	0.0885	0.08484	0.25146	0.03662		7.5	7.20825	2.32788	4.79004	3.73657	1.37878	0.82886
43.2	0.08667	0.67566	0.15808	0.08911	0.08606	0.24231	0.03845		7.50244	7.21741	2.33215	4.81079	3.73901	1.38428	0.82642
43.3	0.0885	0.69092	0.15259	0.08301	0.08484	0.24597	0.03906		7.5415	7.23572	2.33704	4.80957	3.75061	1.38428	0.83801
43.4	0.09644	0.68115	0.14893	0.08667	0.08301	0.24719	0.03479		7.55127	7.25342	2.34009	4.82605	3.7616	1.39282	0.83801
43.5	0.09399	0.68665	0.14893	0.08667	0.0824	0.2533	0.03296		7.57996	7.27234	2.33826	4.83032	3.76892	1.39893	0.82031
43.6	0.0885	0.68176	0.15564	0.1001	0.08911	0.25696	0.03357		7.57935	7.29675	2.3468	4.84924	3.78662	1.39893	0.83069
43.7	0.09277	0.68604	0.15076	0.09888	0.0885	0.25574	0.03113		7.6001	7.2998	2.36145	4.85779	3.79333	1.39526	0.83984
43.8	0.08545	0.69092	0.15625	0.0885	0.08911	0.24841	0.02991		7.61963	7.30469	2.37366	4.86755	3.80371	1.40259	0.83435
43.9	0.0946	0.6842	0.15015	0.09705	0.0946	0.25635	0.03418		7.63672	7.34558	2.37549	4.88464	3.80676	1.41052	0.83374
44	0.08667	0.69763	0.1532	0.09399	0.08423	0.24109	0.03357		7.66174	7.34924	2.36938	4.89807	3.82141	1.4093	0.85205
44.1	0.09338	0.69702	0.16235	0.08545	0.09888	0.25146	0.03784		7.67273	7.36938	2.38342	4.89258	3.81653	1.42029	0.83862
44.2	0.0946	0.70374	0.1532	0.09216	0.08423	0.24597	0.04272		7.69165	7.38464	2.38831	4.91089	3.83972	1.42761	0.84778
44.3	0.09644	0.7019	0.15625	0.09216	0.09583	0.25513	0.02869		7.70996	7.40051	2.39319	4.92676	3.84033	1.42029	0.85632
44.4	0.09094	0.70129	0.15625	0.08179	0.08911	0.25757	0.03296		7.72583	7.40784	2.40295	4.93103	3.85315	1.42761	0.85083
44.5	0.0946	0.70496	0.15808	0.08728	0.08911	0.2533	0.03845		7.7356	7.42249	2.40479	4.94629	3.86414	1.43005	0.86487
44.6	0.08179	0.70313	0.15381	0.09216	0.1001	0.24963	0.02991		7.76367	7.44324	2.40723	4.95728	3.86047	1.43616	0.86304
44.7	0.09766	0.71045	0.15747	0.09277	0.09216	0.24902	0.03052		7.77222	7.46155	2.41821	4.97009	3.88184	1.43188	0.8728
44.8	0.09399	0.71777	0.15808	0.0885	0.09705	0.26245	0.03296		7.78748	7.48108	2.42554	4.9823	3.88611	1.44409	0.8728
44.9	0.08545	0.71289	0.15991	0.07202	0.0885	0.25269	0.02991		7.80334	7.50305	2.43896	4.98779	3.89526	1.45142	0.87036
45	0.0885	0.72266	0.1593	0.09033	0.08423	0.25818	0.03357		7.82288	7.51404	2.43774	4.99939	3.90076	1.4563	0.8728
45.1	0.08789	0.71777	0.15869	0.08484	0.09155	0.27161	0.02991		7.84302	7.53296	2.44507	5.00854	3.91357	1.45508	0.88318
45.2	0.0946	0.72998	0.15625	0.07568	0.09583	0.26001	0.02808		7.86438	7.53296	2.45483	5.0293	3.92273	1.47095	0.87524
45.3	0.10071	0.72632	0.15564	0.08911	0.09766	0.26184	0.03296		7.87598	7.57324	2.453	5.02441	3.93005	1.4624	0.87646
45.4	0.10132	0.73303	0.1593	0.08911	0.08972	0.26794	0.02991		7.88574	7.58423	2.46521	5.04578	3.93616	1.4563	0.87952
45.5	0.10315	0.73914	0.16235	0.09216	0.09888	0.26001	0.03418		7.90649	7.58972	2.47437	5.05554	3.93982	1.45752	0.88501
45.6	0.08911	0.73364	0.16174	0.09705	0.09521	0.27039	0.02808		7.9248	7.60681	2.47314	5.06104	3.9502	1.46912	0.88806
45.7	0.0946	0.73181	0.1593	0.08301	0.0946	0.26001	0.02808		7.94434	7.62451	2.47864	5.07385	3.95081	1.46912	0.88806
45.8	0.09949	0.73181	0.16541	0.09094	0.09338	0.25269	0.03052		7.9657	7.63306	2.47559	5.08057	3.96545	1.47949	0.89111
45.9	0.08789	0.73181	0.16174	0.09521	0.10132	0.26611	0.03479		7.98767	7.66479	2.48779	5.08789	3.98987	1.48499	0.89355
46	0.10193	0.73669	0.15747	0.09155	0.09216	0.26306	0.03418		7.9895	7.67639	2.49512	5.1062	3.99353	1.48743	0.89966
46.1	0.09033	0.7373	0.17212	0.0885	0.10803	0.26733	0.03601		8.02368	7.69287	2.50122	5.1239	3.99963	1.49597	0.90149
46.2	0.08972	0.75562	0.16602	0.09521	0.10498	0.27039	0.03601		8.03467	7.71057	2.50488	5.13123	4.00024	1.48315	0.88562
46.3	0.0946	0.74341	0.16357	0.08728	0.08789	0.26428	0.03723		8.05054	7.72522	2.51648	5.13733	4.01123	1.50085	0.90393
46.4	0.09827	0.74951	0.17212	0.08423	0.10498	0.26123	0.03967		8.07861	7.74353	2.51282	5.15076	4.01184	1.49963	0.88989
46.5	0.08728	0.755	0.16052	0.09277	0.09155	0.26611	0.03235		8.07861	7.75146	2.51953	5.14404	4.03259	1.51001	0.9082
46.6	0.08789	0.75012	0.16235	0.09644	0.09827	0.26611	0.03418		8.0957	7.77405	2.52502	5.18311	4.0332	1.50452	0.9082
46.7	0.09827	0.76965	0.16602	0.08911	0.09155	0.26794	0.04456		8.10791	7.79053	2.52869	5.18433	4.04907	1.5155	0.90881
46.8	0.09399	0.75256	0.15381	0.09094	0.09644	0.27893	0.03662		8.13904	7.82166	2.54028	5.1947	4.05518	1.51917	0.91003
46.9	0.08179	0.76172	0.16541	0.09155	0.0946	0.28687	0.03357		8.14758	7.82654	2.54639	5.1947	4.06372	1.51978	0.91003
47	0.0946	0.77332	0.15808	0.09338	0.11108	0.27588	0.04517		8.15857	7.84607	2.54883	5.20508	4.07593	1.52344	0.89844
47.1	0.0946	0.75867	0.16174	0.10254	0.10925	0.27832	0.03479		8.18054	7.86316	2.55188	5.23071	4.07654	1.53687	0.91553
47.2	0.09094	0.76965	0.17212	0.09094	0.09766	0.28564	0.0293		8.20007	7.86926	2.55859	5.22949	4.09058	1.52893	0.91125
47.3	0.08545	0.78247	0.16296	0.1001	0.09827	0.271	0.02869		8.22449	7.89185	2.55981	5.24719	4.10034	1.53442	0.91736
47.4	0.08789	0.76172	0.17517	0.09949	0.10315	0.27161	0.03723		8.23181	7.90833	2.57629	5.24292	4.11438	1.53564	0.91736
47.5	0.09644	0.78003	0.17273	0.09155	0.10925	0.27588	0.03174		8.25012	7.92603	2.56836	5.2655	4.11316	1.5387	0.90332
47.6	0.10132	0.77942	0.17273	0.09949	0.09583	0.28076	0.03967		8.27637	7.94189	2.58972	5.26794	4.11926	1.54297	0.9198
47.7	0.09338	0.78247	0.17151	0.10132	0.10254	0.28015	0.0354		8.29163	7.95349	2.58972	5.28625	4.13879	1.53992	0.92285
47.8	0.08667	0.77515	0.16724	0.08972	0.10132	0.28687	0.03357		8.29346	7.97241	2.60071	5.28748	4.15222	1.54846	0.92102
47.9	0.09277	0.7843	0.17395	0.0885	0.09705	0.28503	0.02747		8.32336	7.99072	2.59521	5.30396	4.14063	1.5564	0.92896
48	0.09338	0.78613	0.17456	0.10132	0.10132	0.26794	0.03479		8.33069	7.99927	2.61047	5.31921	4.16138	1.55823	0.93445
48.1	0.09277	0.79102	0.16785	0.09888	0.09949	0.27832	0.03479		8.36426	8.02124	2.60193	5.34485	4.1748	1.56494	0.92896
48.2	0.09827	0.77637	0.16846	0.10132	0.09766	0.28076	0.02808		8.37646	8.02368	2.61963	5.33813	4.18335	1.56372	0.93323
48.3	0.09338	0.79224	0.17212	0.09827	0.10498	0.26672	0.04028		8.36853	8.05115	2.61414	5.34424	4.18762	1.57471	0.93445
48.4	0.09521	0.79651	0.1825	0.10132	0.10803	0.27588	0.04089		8.41003	8.06091	2.62939	5.3656	4.20105	1.5802	0.93689
48.5	0.09583	0.80933	0.17456	0.09949	0.09521	0.28625	0.0293		8.41858	8.08533	2.62634	5.37415	4.20654	1.58875	0.94727
48.6	0.09338	0.79956	0.17944	0.09277	0.09399	0.28015	0.04089		8.4314	8.10364	2.63672	5.39001	4.21448	1.5741	0.94788
48.7	0.0946	0.79895	0.18433	0.09644	0.09766	0.28076	0.02747		8.46313	8.13171	2.63916	5.39612	4.22913	1.58264	0.94299
48.8	0.08545	0.79834	0.18127	0.10132	0.09827	0.28564	0.03113		8.46985	8.13049	2.65015	5.40894	4.23706	1.5979	0.94849
48.9	0.0885	0.80444	0.17456	0.09705	0.1001	0.28992	0.03723		8.49243	8.14209	2.65381	5.41321	4.23767	1.59363	0.95703
49	0.09399	0.80444	0.17761	0.10925	0.10315	0.28442	0.02991		8.49854	8.17627	2.65991	5.42908	4.25293	1.58813	0.95398
49.1	0.09277	0.8136	0.17761	0.10498	0.09583	0.28259	0.02686		8.50952	8.18604	2.67029	5.44495	4.25781	1.61438	0.95703
49.2	0.08911	0.81604	0.17273	0.09705	0.09033	0.29236	0.0354		8.54492	8.20313	2.67517	5.45227	4.26575	1.60889	0.96558
49.3	0.09094	0.82214	0.18066	0.11108	0.10498	0.28503	0.03235		8.55896	8.20557	2.68433	5.46387	4.27185	1.60095	0.95215
49.4	0.09766	0.82031	0.17334	0.10498	0.09949	0.28809	0.04089		8.57727	8.23914	2.67578	5.46875	4.28406	1.61133	0.96313
49.5	0.09766	0.81604	0.17334	0.10193	0.09888	0.29419	0.03784		8.59131	8.24402	2.68494	5.47485	4.28894	1.61438	0.96741
49.6	0.08972	0.83618	0.18127	0.10315	0.09583	0.29541	0.03357		8.61267	8.27271	2.69714	5.49011	4.28711	1.61682	0.96863
49.7	0.1001	0.81665	0.17944	0.10254	0.10742	0.29419	0.03601		8.62793	8.29224	2.71423	5.50781	4.30664	1.6156	0.97717
49.8	0.09399	0.83923	0.18921	0.10193	0.10132	0.29541	0.03967		8.64746	8.29285	2.71851	5.51941	4.31091	1.61804	0.97412
49.9	0.09521	0.83191	0.18188	0.11292	0.09705	0.30396	0.04211		8.66089	8.30505	2.71423	5.52612	4.32678	1.63086	0.97046
50	0.10681	0.83069	0.18127	0.10315	0.10193	0.28809	0.04089		8.65173	8.3252	2.72095	5.55054	4.32495	1.63513	0.99304
50.1	0.09277	0.83252	0.19409	0.10132	0.11292	0.29053	0.03357		8.69446	8.34167	2.72827	5.55237	4.34631	1.63086	0.99304
50.2	0.1062	0.83374	0.18555	0.1123	0.10498	0.29907	0.04578		8.70789	8.35815	2.73315	5.56274	4.33716	1.63147	0.98022
50.3	0.10559	0.8429	0.17883	0.11658	0.10315	0.28931	0.04089		8.73291	8.36853	2.73193	5.56824	4.36035	1.65161	0.98328
50.4	0.10193	0.84106	0.18738	0.11902	0.09583	0.30579	0.03784		8.7439	8.38745	2.74902	5.578	4.36523	1.64124	0.97534
50.5	0.09644	0.84167	0.18799	0.10864	0.1123	0.29663	0.047		8.75793	8.41797	2.73987	5.59326	4.37439	1.65344	0.98389
50.6	0.10315	0.84778	0.18555	0.11841	0.10864	0.30334	0.05005		8.78235	8.42957	2.74719	5.62012	4.38965	1.6571	0.99243
50.7	0.10681	0.83374	0.19043	0.10193	0.10254	0.29663	0.04089		8.78723	8.4436	2.74475	5.63599	4.40125	1.65283	0.98511
50.8	0.10742	0.83191	0.18433	0.11169	0.10315	0.3009	0.04028		8.81226	8.4552	2.76062	5.62378	4.40125	1.65771	0.98572
50.9	0.10803	0.83984	0.17334	0.11841	0.10803	0.31006	0.04395		8.82446	8.46924	2.78015	5.64026	4.40918	1.6626	0.9967
51	0.10681	0.83008	0.19043	0.11169	0.11169	0.29358	0.03845		8.83667	8.48999	2.77405	5.65674	4.42749	1.66687	0.98816
51.1	0.10193	0.84229	0.18555	0.10132	0.11475	0.30518	0.03967		8.86719	8.50647	2.77954	5.66711	4.42749	1.67603	0.99487
51.2	0.10742	0.849	0.1886	0.1178	0.10986	0.31311	0.0354		8.87268	8.52234	2.79053	5.67505	4.44397	1.6748	0.99426
51.3	0.09949	0.85449	0.18311	0.11169	0.10437	0.31067	0.03662		8.89526	8.53577	2.79419	5.68298	4.44702	1.68274	0.99854
51.4	0.09888	0.85876	0.1947	0.10498	0.10925	0.31555	0.03235		8.92395	8.55835	2.80212	5.69946	4.46167	1.68213	0.99915
51.5	0.10071	0.86609	0.19043	0.10986	0.10681	0.31555	0.03479		8.92883	8.57056	2.80701	5.70984	4.47144	1.68335	0.98694
51.6	0.10376	0.849	0.18677	0.10864	0.11658	0.31067	0.03479		8.94348	8.58032	2.81494	5.71411	4.47754	1.68152	0.9967
51.7	0.10071	0.86365	0.19104	0.10986	0.11292	0.30701	0.02869		8.96667	8.61084	2.81616	5.73303	4.48425	1.69067	1.00281
51.8	0.10498	0.85693	0.1886	0.11658	0.10742	0.31128	0.03296		8.98621	8.62366	2.81738	5.74707	4.49646	1.69678	1.01929
51.9	0.10376	0.86487	0.19165	0.10376	0.10864	0.31494	0.04395		8.99719	8.64868	2.83203	5.75134	4.49646	1.698	1.01624
52	0.09766	0.87036	0.19226	0.12634	0.10315	0.31189	0.03723		9.00635	8.65845	2.8302	5.7666	4.50745	1.69983	1.00891
52.1	0.11169	0.87891	0.19531	0.1062	0.10498	0.31189	0.03235		9.03076	8.66821	2.84424	5.7666	4.51111	1.69495	1.0083
52.2	0.10498	0.8844	0.19836	0.10498	0.11108	0.32043	0.03235		9.04846	8.68469	2.84424	5.77759	4.52454	1.71143	1.01746
52.3	0.11169	0.88318	0.19104	0.12451	0.10742	0.31677	0.03723		9.07043	8.69934	2.85339	5.78979	4.53735	1.71753	1.02478
52.4	0.10986	0.89294	0.1886	0.10925	0.11047	0.32898	0.03174		9.08142	8.71643	2.85217	5.80566	4.54895	1.71631	1.026
52.5	0.1001	0.88989	0.19165	0.11597	0.10315	0.31738	0.04761		9.09485	8.72742	2.8595	5.81604	4.54102	1.72485	1.02478
52.6	0.10376	0.88745	0.18311	0.1123	0.1178	0.32776	0.0415		9.10583	8.74634	2.86926	5.83435	4.55566	1.71936	1.02966
52.7	0.09583	0.88318	0.19287	0.12329	0.10925	0.31982	0.04272		9.13269	8.76221	2.87598	5.8429	4.55872	1.73218	1.02661
52.8	0.11414	0.88806	0.18616	0.11841	0.10254	0.3241	0.04639		9.14795	8.77625	2.87842	5.84961	4.56726	1.74194	1.0199
52.9	0.10437	0.88928	0.1886	0.11536	0.12634	0.32776	0.03357		9.16016	8.79883	2.88391	5.85388	4.57947	1.74561	1.03638
53	0.1001	0.90576	0.19226	0.1178	0.11047	0.32227	0.04456		9.18396	8.81409	2.8833	5.86609	4.60693	1.74011	1.03516
53.1	0.1001	0.896	0.19714	0.12024	0.11536	0.32959	0.04456		9.20288	8.83301	2.89246	5.88562	4.59778	1.75354	1.04004
53.2	0.10742	0.89172	0.19287	0.11658	0.10742	0.32837	0.03357		9.21265	8.84521	2.90955	5.8844	4.60205	1.74988	1.02539
53.3	0.10681	0.89478	0.19226	0.12451	0.11658	0.32166	0.04089		9.22729	8.86658	2.91687	5.90881	4.62402	1.75232	1.03577
53.4	0.11108	0.89966	0.20264	0.13	0.11047	0.33752	0.04395		9.25049	8.87207	2.91077	5.91797	4.62402	1.75537	1.03577
53.5	0.10742	0.91125	0.20203	0.12451	0.12024	0.32776	0.03418		9.26453	8.88733	2.92175	5.93079	4.63013	1.76331	1.05835
53.6	0.10681	0.91003	0.19897	0.11658	0.11902	0.3302	0.04395		9.28955	8.90259	2.93091	5.93811	4.64478	1.76208	1.0498
53.7	0.1123	0.9082	0.19287	0.12268	0.11658	0.32837	0.0354		9.29504	8.92761	2.93335	5.93994	4.65637	1.7688	1.05347
53.8	0.11963	0.9137	0.19104	0.11658	0.12329	0.31982	0.04028		9.32251	8.94531	2.94434	5.95764	4.66675	1.76331	1.05896
53.9	0.11475	0.92407	0.20203	0.11536	0.12268	0.32776	0.04089		9.33594	8.95813	2.94983	5.96985	4.6759	1.77246	1.06201
54	0.11658	0.92224	0.19653	0.11658	0.11841	0.33142	0.03662		9.34448	8.97217	2.95105	5.97656	4.68384	1.77551	1.06628
54.1	0.1123	0.91797	0.20874	0.12634	0.11353	0.33569	0.04089		9.35913	8.98865	2.96021	5.99182	4.67773	1.78711	1.06873
54.2	0.10864	0.91919	0.19348	0.12146	0.12329	0.33875	0.0354		9.39087	9.021	2.96936	5.99854	4.69055	1.78833	1.06323
54.3	0.11719	0.92041	0.19348	0.11475	0.11841	0.32532	0.04395		9.39697	9.01672	2.96692	6.0083	4.70215	1.78589	1.06812
54.4	0.12756	0.93262	0.19531	0.11902	0.11841	0.33264	0.04028		9.42444	9.03931	2.96997	6.02112	4.71375	1.79382	1.06628
54.5	0.10803	0.93689	0.19836	0.12512	0.1123	0.33752	0.03784		9.4342	9.05212	2.98584	6.03882	4.71924	1.79199	1.07056
54.6	0.12451	0.9259	0.19775	0.11963	0.12207	0.34729	0.03113		9.4519	9.08508	2.99805	6.05103	4.7229	1.79565	1.07422
54.7	0.12207	0.93323	0.20264	0.13794	0.11414	0.33936	0.03906		9.47266	9.08508	2.99805	6.04919	4.74365	1.8158	1.08093
54.8	0.11902	0.93933	0.20142	0.11414	0.11353	0.33875	0.04272		9.48303	9.10034	2.99438	6.06812	4.74121	1.80908	1.07849
54.9	0.11719	0.93628	0.20447	0.12573	0.11169	0.34119	0.04639		9.50989	9.12292	3.0127	6.08398	4.74915	1.81458	1.08337
55	0.11719	0.92773	0.20691	0.12329	0.10925	0.34119	0.0354		9.51721	9.14001	3.01025	6.09924	4.77173	1.82983	1.07849
55.1	0.12146	0.93933	0.2124	0.10986	0.1239	0.34912	0.03479		9.52759	9.15344	3.01575	6.09253	4.76135	1.82983	1.08276
55.2	0.11597	0.9375	0.2124	0.12512	0.11902	0.34912	0.05493		9.5459	9.17236	3.03162	6.11511	4.78333	1.83044	1.07788
55.3	0.12451	0.94727	0.19897	0.12268	0.10437	0.33508	0.04578		9.56543	9.17603	3.03223	6.1261	4.78638	1.83533	1.08582
55.4	0.12634	0.95276	0.20386	0.11719	0.11292	0.33386	0.03784		9.56848	9.19556	3.03223	6.12671	4.79065	1.83716	1.08826
55.5	0.1178	0.9552	0.20203	0.13123	0.12634	0.36011	0.03845		9.60754	9.21448	3.04199	6.14929	4.80225	1.85059	1.09314
55.6	0.12512	0.9613	0.21118	0.13794	0.11108	0.3479	0.047		9.62891	9.22546	3.04871	6.1554	4.81201	1.84753	1.09131
55.7	0.12268	0.96436	0.20874	0.12451	0.11108	0.33752	0.047		9.63135	9.24255	3.05847	6.16577	4.83093	1.84204	1.09375
55.8	0.10681	0.96436	0.20752	0.12207	0.12451	0.35461	0.04211		9.64905	9.2688	3.05969	6.1731	4.83948	1.8457	1.10474
55.9	0.11353	0.9613	0.21057	0.12939	0.12329	0.35522	0.04822		9.67041	9.2865	3.07007	6.19141	4.84009	1.85181	1.09924
56	0.10742	0.96863	0.20996	0.13489	0.11475	0.35095	0.05371		9.68445	9.29749	3.0658	6.20178	4.86084	1.85852	1.11145
56.1	0.11414	0.96191	0.20325	0.12634	0.13794	0.36743	0.03357		9.70642	9.32007	3.0835	6.20911	4.85107	1.85852	1.12366
56.2	0.11719	0.96863	0.20264	0.13306	0.12817	0.3656	0.04089		9.7168	9.33105	3.08411	6.23108	4.87183	1.87256	1.11938
56.3	0.12817	0.96985	0.2063	0.12939	0.11169	0.354	0.05371		9.73999	9.3335	3.08655	6.22437	4.87732	1.875	1.12244
56.4	0.10559	0.97778	0.20874	0.13367	0.12756	0.37109	0.04272		9.75464	9.3689	3.1012	6.25122	4.8822	1.86951	1.11633
56.5	0.11475	0.98328	0.19714	0.13611	0.12451	0.36133	0.047		9.77234	9.38477	3.1073	6.24634	4.90112	1.87378	1.13037
56.6	0.11658	0.97961	0.19836	0.13367	0.10742	0.35461	0.04883		9.78149	9.38721	3.11401	6.25977	4.89563	1.88843	1.1322
56.7	0.10986	0.98022	0.19897	0.13062	0.12878	0.36194	0.04395		9.81018	9.4104	3.10974	6.27686	4.90173	1.8988	1.13159
56.8	0.1062	0.98206	0.20142	0.12146	0.11475	0.34912	0.03723		9.82422	9.4397	3.12378	6.28113	4.92249	1.87683	1.13281
56.9	0.11536	0.98816	0.21301	0.12329	0.11658	0.36133	0.04395		9.83276	9.44458	3.12988	6.28601	4.92554	1.89758	1.14197
57	0.1123	0.99976	0.20508	0.13611	0.12268	0.35645	0.04944		9.86816	9.45435	3.12866	6.30981	4.93286	1.90735	1.13831
57.1	0.11597	1.0022	0.21362	0.13184	0.11719	0.35767	0.04211		9.87488	9.48914	3.14209	6.31531	4.94019	1.90125	1.13037
57.2	0.11475	1.00525	0.21301	0.13672	0.10742	0.3595	0.04089		9.88708	9.4928	3.15186	6.32629	4.96033	1.89941	1.12915
57.3	0.11414	1.01624	0.21118	0.13	0.11597	0.35217	0.04944		9.90295	9.49707	3.15552	6.35193	4.95056	1.91833	1.13647
57.4	0.11414	1.00708	0.21118	0.1239	0.13123	0.34851	0.04517		9.93042	9.51965	3.16162	6.3623	4.96643	1.90735	1.14502
57.5	0.11536	1.01501	0.21179	0.12756	0.11902	0.35034	0.05066		9.94019	9.53552	3.16895	6.36963	4.9762	1.92627	1.15662
57.6	0.13245	1.0144	0.21545	0.12573	0.1239	0.37781	0.04272		9.96643	9.56238	3.17627	6.38672	4.99207	1.922	1.15051
57.7	0.12756	1.00708	0.20935	0.14343	0.13245	0.3717	0.04822		9.96643	9.57581	3.18726	6.40381	5.00305	1.92749	1.1499
57.8	0.11719	1.00586	0.21362	0.12146	0.1239	0.3717	0.04639		10.003	9.58374	3.18604	6.40991	5.0061	1.92932	1.15295
57.9	0.12268	1.02234	0.20935	0.13855	0.11719	0.36987	0.05066		10.0128	9.60876	3.19641	6.41785	5.01404	1.92871	1.16333
58	0.12756	1.02356	0.21057	0.12817	0.12878	0.37109	0.04944		10.0165	9.61914	3.20007	6.43616	5.01648	1.92627	1.17737
58.1	0.11841	1.03821	0.21606	0.12756	0.12634	0.3772	0.04456		10.0452	9.63379	3.20435	6.44348	5.02441	1.94641	1.17188
58.2	0.1355	1.02173	0.20813	0.12756	0.1178	0.38086	0.05188		10.0702	9.67041	3.21167	6.4624	5.03967	1.95007	1.15723
58.3	0.12268	1.03394	0.20203	0.12695	0.11719	0.37109	0.047		10.072	9.67163	3.21533	6.4624	5.04944	1.9519	1.17554
58.4	0.11902	1.02661	0.20813	0.1355	0.11292	0.38086	0.04822		10.1031	9.69543	3.22083	6.46179	5.05676	1.95129	1.16455
58.5	0.12634	1.02966	0.2124	0.13	0.12329	0.37476	0.04822		10.1031	9.70825	3.22205	6.48376	5.07141	1.96716	1.16943
58.6	0.12512	1.03577	0.2124	0.12939	0.12756	0.37598	0.04578		10.1312	9.7229	3.22937	6.49109	5.06836	1.96777	1.17676
58.7	0.11902	1.03027	0.20874	0.14282	0.11902	0.3833	0.04578		10.1544	9.73999	3.23425	6.51306	5.07935	1.97205	1.15967
58.8	0.11536	1.04675	0.20996	0.13184	0.11902	0.37659	0.04761		10.1623	9.75159	3.23364	6.50757	5.08911	1.98975	1.17798
58.9	0.12451	1.0321	0.21362	0.14099	0.12329	0.3717	0.03845		10.1746	9.76196	3.23914	6.52588	5.09949	1.96411	1.18103
59	0.11841	1.05225	0.21606	0.14954	0.12512	0.3833	0.04944		10.1959	9.79004	3.24402	6.53503	5.10925	1.98608	1.18286
59.1	0.12512	1.05103	0.21912	0.1416	0.11963	0.37659	0.05005		10.2155	9.80713	3.25317	6.54541	5.10254	1.99524	1.18713
59.2	0.12573	1.05774	0.21057	0.14648	0.12512	0.37598	0.04272		10.2277	9.82117	3.25012	6.55884	5.1239	1.98608	1.18591
59.3	0.12207	1.06079	0.21423	0.14404	0.12939	0.38574	0.047		10.2515	9.84131	3.25867	6.56372	5.13306	2.005	1.18225
59.4	0.12756	1.06689	0.21484	0.14282	0.12268	0.36743	0.04883		10.2661	9.85535	3.2666	6.57471	5.14526	2.00684	1.17981
59.5	0.12268	1.07422	0.20935	0.14465	0.13489	0.38147	0.04456		10.2777	9.87244	3.27393	6.59058	5.14587	2.00195	1.1969
59.6	0.13184	1.05835	0.20752	0.14099	0.12695	0.38574	0.04944		10.2991	9.87854	3.2843	6.60706	5.15503	2.02148	1.19629
59.7	0.13489	1.07117	0.21545	0.13672	0.14526	0.38635	0.04395		10.3101	9.88159	3.28918	6.5918	5.16418	2.01172	1.20422
59.8	0.11963	1.07056	0.21667	0.14771	0.13123	0.39612	0.04883		10.34	9.90601	3.29407	6.63147	5.1709	2.02454	1.19629
59.9	0.11719	1.07117	0.22339	0.14099	0.12634	0.38818	0.05371		10.3412	9.93408	3.29773	6.63147	5.18127	2.03186	1.19995
60	0.12573	1.08154	0.20752	0.14038	0.12512	0.39001	0.05249		10.3626	9.94141	3.31299	6.64551	5.18555	2.02209	1.19873
60.1	0.11719	1.08398	0.22339	0.13733	0.12268	0.39429	0.04883		10.3815	9.96094	3.30994	6.66077	5.20386	2.02515	1.2207
60.2	0.12756	1.07666	0.21301	0.15076	0.12817	0.39978	0.0531		10.3986	9.98474	3.3075	6.67664	5.20325	2.0343	1.21582
60.3	0.12817	1.08398	0.21545	0.14343	0.13062	0.39795	0.04578		10.4156	9.98901	3.32581	6.67175	5.21912	2.03796	1.21216
60.4	0.12756	1.07178	0.21851	0.15015	0.12573	0.39795	0.04578		10.4242	10.0116	3.33862	6.69922	5.22339	2.05139	1.2207
60.5	0.13123	1.08643	0.21667	0.13794	0.13062	0.39734	0.04822		10.4443	10.0342	3.35327	6.71204	5.23499	2.05444	1.21155
60.6	0.12695	1.08459	0.22095	0.13245	0.13489	0.39917	0.04822		10.4742	10.0501	3.34412	6.71997	5.24048	2.04834	1.21155
60.7	0.12573	1.07666	0.22095	0.13916	0.12756	0.40466	0.04333		10.4816	10.0629	3.35327	6.71692	5.25391	2.05566	1.21033
60.8	0.12756	1.07971	0.2179	0.13733	0.11963	0.40649	0.04211		10.5011	10.0836	3.35327	6.72852	5.271	2.04773	1.21155
60.9	0.12878	1.08459	0.22522	0.14526	0.12695	0.41016	0.03723		10.5188	10.0946	3.36487	6.73035	5.27283	2.06177	1.2085
61	0.12695	1.08643	0.22156	0.14465	0.12634	0.4071	0.04395		10.5261	10.119	3.35693	6.75537	5.26978	2.06177	1.21704
61.1	0.13245	1.09558	0.23193	0.1532	0.14282	0.41199	0.05249		10.5493	10.1325	3.37158	6.7688	5.29053	2.06177	1.21643
61.2	0.12512	1.10168	0.22583	0.14404	0.12695	0.40283	0.03601		10.5646	10.1465	3.36426	6.77979	5.29663	2.0636	1.22253
61.3	0.13855	1.10596	0.22705	0.14954	0.11902	0.40955	0.04883		10.5798	10.1502	3.37952	6.79443	5.3064	2.08923	1.23535
61.4	0.13977	1.11145	0.22888	0.14099	0.11902	0.4126	0.04944		10.5939	10.1831	3.39722	6.79504	5.31128	2.07703	1.22559
61.5	0.13855	1.10535	0.22583	0.14832	0.12817	0.39124	0.0415		10.6177	10.191	3.39539	6.81702	5.31555	2.08679	1.23718
61.6	0.13062	1.11572	0.22888	0.14038	0.11841	0.41199	0.05188		10.6256	10.213	3.39783	6.82495	5.33386	2.10022	1.23108
61.7	0.13367	1.1145	0.23132	0.15625	0.13123	0.41931	0.05005		10.6543	10.2142	3.41553	6.84204	5.33508	2.09045	1.24512
61.8	0.14465	1.12	0.22522	0.1593	0.12878	0.41138	0.04578		10.6696	10.2344	3.41431	6.84448	5.35706	2.11792	1.22742
61.9	0.1416	1.12854	0.23743	0.15625	0.12024	0.41809	0.05249		10.6928	10.2386	3.41309	6.85364	5.35461	2.1106	1.24939
62	0.13733	1.13037	0.23193	0.1532	0.12695	0.41931	0.047		10.6946	10.2637	3.42224	6.87195	5.36987	2.1106	1.2439
62.1	0.13794	1.1322	0.2417	0.15137	0.13428	0.42175	0.04089		10.7141	10.2765	3.42957	6.88232	5.38452	2.11731	1.26099
62.2	0.15137	1.14319	0.23743	0.16541	0.12939	0.42664	0.05676		10.7355	10.2954	3.43262	6.89331	5.38879	2.10999	1.25488
62.3	0.14038	1.13525	0.23254	0.15503	0.12207	0.42175	0.04761		10.7501	10.3101	3.4491	6.90613	5.39001	2.11914	1.2561
62.4	0.14099	1.14441	0.23499	0.16052	0.12573	0.43152	0.04639		10.7831	10.3375	3.45459	6.92688	5.39063	2.12769	1.25061
62.5	0.15442	1.15234	0.23071	0.15503	0.12207	0.43091	0.05005		10.7996	10.3479	3.44604	6.93359	5.40466	2.13074	1.26709
62.6	0.13794	1.1438	0.23254	0.16113	0.11597	0.4303	0.03967		10.802	10.3656	3.4613	6.94214	5.41138	2.13501	1.26587
62.7	0.13489	1.1377	0.22888	0.15869	0.1239	0.43274	0.05371		10.8148	10.3888	3.45032	6.93787	5.41992	2.14539	1.26831
62.8	0.13611	1.14624	0.23743	0.15991	0.13245	0.42847	0.05188		10.8337	10.4028	3.46863	6.95557	5.42542	2.13745	1.26709
62.9	0.13794	1.1499	0.23682	0.15564	0.13428	0.4364	0.04761		10.8569	10.4211	3.46802	6.96838	5.43884	2.13867	1.26404
63	0.14343	1.14868	0.23132	0.16235	0.1239	0.43762	0.05005		10.8746	10.4285	3.4668	6.98364	5.45105	2.15515	1.28174
63.1	0.15259	1.15112	0.23743	0.1709	0.12634	0.43762	0.0531		10.8874	10.4529	3.47778	6.98669	5.45898	2.15149	1.26221
63.2	0.14893	1.14136	0.23499	0.16968	0.13062	0.44067	0.05798		10.9039	10.4651	3.48938	6.99097	5.46082	2.15332	1.27991
63.3	0.14465	1.15112	0.23376	0.16602	0.12024	0.4364	0.0592		10.9168	10.47	3.48511	7.00378	5.47424	2.16064	1.28174
63.4	0.15503	1.15173	0.23132	0.16663	0.12512	0.43335	0.06226		10.9296	10.4999	3.49976	7.01904	5.48462	2.16248	1.27319
63.5	0.15076	1.15051	0.23132	0.16418	0.12817	0.43091	0.05493		10.9607	10.5115	3.50281	7.02454	5.4895	2.17041	1.28784
63.6	0.14771	1.15784	0.24109	0.18799	0.13184	0.43945	0.05432		10.968	10.5249	3.51135	7.04041	5.50903	2.16431	1.28418
63.7	0.14648	1.16455	0.23376	0.17456	0.12512	0.44861	0.04822		10.993	10.5408	3.52661	7.05444	5.50598	2.16492	1.27991
63.8	0.14771	1.17126	0.23682	0.17212	0.13611	0.44678	0.04822		10.9973	10.5609	3.52112	7.0697	5.50842	2.16003	1.29639
63.9	0.13672	1.1676	0.24658	0.1825	0.13489	0.42847	0.04456		11.0327	10.5682	3.53149	7.07153	5.52185	2.16125	1.30005
64	0.15381	1.1731	0.24353	0.17883	0.12878	0.42358	0.05127		11.0443	10.6012	3.53516	7.07214	5.52979	2.1814	1.29578
64.1	0.14465	1.17737	0.24597	0.17761	0.13062	0.44373	0.04944		11.0675	10.6097	3.5321	7.08496	5.53955	2.18567	1.30676
64.2	0.14771	1.18347	0.24414	0.177	0.13489	0.43335	0.06165		11.0748	10.6232	3.53943	7.11548	5.55054	2.17896	1.3031
64.3	0.15137	1.1792	0.24109	0.18066	0.13245	0.43518	0.05371		11.0944	10.6525	3.53882	7.1106	5.55298	2.19299	1.30676
64.4	0.1532	1.18958	0.25085	0.17639	0.13245	0.43091	0.04089		11.1163	10.6573	3.55164	7.13989	5.56458	2.18079	1.31165
64.5	0.1593	1.19141	0.24902	0.18494	0.13794	0.43884	0.04944		11.1145	10.6744	3.54858	7.14111	5.57312	2.1875	1.31348
64.6	0.1593	1.18958	0.26062	0.17944	0.14343	0.44128	0.05066		11.1414	10.6915	3.55774	7.15698	5.58716	2.19849	1.31653
64.7	0.1532	1.18652	0.24719	0.16174	0.12878	0.44617	0.05432		11.1578	10.7111	3.56567	7.18445	5.59753	2.2052	1.31226
64.8	0.15503	1.19019	0.24048	0.17517	0.12939	0.44128	0.05005		11.1658	10.73	3.58948	7.18079	5.59204	2.20886	1.31592
64.9	0.16113	1.17676	0.25085	0.17761	0.13794	0.44556	0.05798		11.1859	10.7398	3.58521	7.18872	5.61523	2.22168	1.31836
65	0.14771	1.19202	0.25574	0.16724	0.14282	0.44617	0.05493		11.2079	10.7538	3.58521	7.2052	5.61523	2.22351	1.32446
65.1	0.16174	1.19812	0.25391	0.1886	0.14587	0.43823	0.05493		11.2231	10.7715	3.59131	7.20398	5.62561	2.24182	1.33118
65.2	0.16174	1.19263	0.25085	0.17273	0.12817	0.44922	0.05615		11.2366	10.7745	3.60107	7.22961	5.63354	2.2406	1.31836
65.3	0.14709	1.18774	0.24719	0.16785	0.13367	0.44128	0.05371		11.2592	10.8063	3.5968	7.23389	5.64575	2.24243	1.33667
65.4	0.15625	1.19751	0.24597	0.17456	0.1355	0.44373	0.05981		11.2817	10.8136	3.60779	7.24243	5.65735	2.23633	1.34888
65.5	0.15808	1.21277	0.26123	0.1709	0.13794	0.44983	0.06653		11.2958	10.8289	3.61023	7.25952	5.65735	2.24854	1.34216
65.6	0.14709	1.203	0.24292	0.177	0.14832	0.45227	0.05615		11.3159	10.8545	3.61755	7.26563	5.6665	2.24854	1.34155
65.7	0.15808	1.20178	0.24048	0.17212	0.13306	0.45166	0.06531		11.3178	10.8661	3.63403	7.27661	5.6897	2.25037	1.34827
65.8	0.14954	1.21094	0.24353	0.17273	0.12695	0.45776	0.06165		11.3489	10.8844	3.6377	7.2876	5.68848	2.25586	1.34521
65.9	0.15869	1.21399	0.24902	0.18127	0.13916	0.46692	0.05798		11.3544	10.907	3.64441	7.29553	5.69946	2.26746	1.3501
66	0.15747	1.21521	0.25757	0.18799	0.14771	0.46448	0.05737		11.369	10.9241	3.6554	7.3053	5.71045	2.27783	1.35681
66.1	0.16052	1.22375	0.25513	0.16479	0.14221	0.4718	0.06165		11.3825	10.9351	3.65601	7.32239	5.7135	2.28516	1.35315
66.2	0.16052	1.21399	0.26001	0.18127	0.13428	0.47302	0.06165		11.3886	10.9418	3.65723	7.33887	5.73059	2.26868	1.35498
66.3	0.15869	1.21704	0.25024	0.1709	0.13672	0.46631	0.0592		11.4282	10.9778	3.65906	7.34863	5.72815	2.27173	1.35437
66.4	0.17151	1.20911	0.25146	0.16846	0.13794	0.46265	0.0592		11.4416	10.9876	3.6731	7.34863	5.73059	2.28394	1.35925
66.5	0.16602	1.22681	0.25391	0.17212	0.13306	0.46143	0.04883		11.452	10.9979	3.67859	7.3645	5.74646	2.28516	1.35681
66.6	0.16541	1.23108	0.25757	0.18188	0.14282	0.4657	0.06042		11.4655	11.0089	3.68591	7.38953	5.75195	2.29492	1.35681
66.7	0.16479	1.23413	0.25146	0.19043	0.14526	0.45959	0.0592		11.5002	11.0388	3.69507	7.39441	5.76172	2.30042	1.35315
66.8	0.15747	1.24207	0.25085	0.17456	0.13489	0.46509	0.05371		11.5039	11.0461	3.68896	7.3938	5.77759	2.30469	1.36658
66.9	0.16296	1.23474	0.26184	0.17456	0.14099	0.46753	0.05981		11.5149	11.0669	3.70178	7.40784	5.78369	2.31323	1.36597
67	0.17212	1.24023	0.24963	0.18494	0.13916	0.46875	0.05737		11.5509	11.0669	3.71277	7.42371	5.78979	2.30896	1.35925
67.1	0.16113	1.24146	0.26306	0.18738	0.14404	0.4657	0.04822		11.5619	11.0901	3.71704	7.42249	5.79712	2.31323	1.36902
67.2	0.15625	1.24268	0.2533	0.18311	0.13672	0.48523	0.06226		11.5808	11.1102	3.73108	7.43652	5.80261	2.31201	1.37573
67.3	0.17273	1.24207	0.25635	0.17029	0.12634	0.47852	0.06165		11.59	11.131	3.7262	7.4353	5.81726	2.30896	1.37024
67.4	0.15259	1.25488	0.25146	0.17761	0.14587	0.47791	0.05859		11.6144	11.1401	3.74084	7.453	5.82703	2.31934	1.37634
67.5	0.15808	1.24573	0.26184	0.16968	0.14343	0.47424	0.06287		11.6303	11.1493	3.74023	7.46033	5.83618	2.32361	1.38123
67.6	0.16418	1.24268	0.26062	0.17578	0.13916	0.4895	0.06714		11.6345	11.1743	3.7384	7.48474	5.84045	2.32849	1.38916
67.7	0.16602	1.24023	0.24902	0.16724	0.1416	0.48584	0.05188		11.6705	11.1859	3.73352	7.50122	5.85327	2.33215	1.38794
67.8	0.16418	1.26099	0.25879	0.16968	0.13733	0.48279	0.05859		11.6773	11.2091	3.75122	7.50366	5.85876	2.34192	1.38977
67.9	0.16052	1.26099	0.25513	0.17395	0.13855	0.49194	0.05249		11.6992	11.228	3.75366	7.50793	5.86304	2.34497	1.39099
68	0.16235	1.26587	0.25635	0.17639	0.15076	0.48584	0.05737		11.7261	11.2396	3.77197	7.52258	5.88501	2.34741	1.39954
68.1	0.16418	1.27319	0.2594	0.17578	0.1416	0.49194	0.05798		11.7212	11.2634	3.78113	7.53906	5.8844	2.34802	1.39771
68.2	0.16357	1.28479	0.26245	0.16663	0.14771	0.48523	0.05066		11.7468	11.2598	3.77136	7.54211	5.89294	2.33887	1.39832
68.3	0.16785	1.26343	0.25635	0.16846	0.14954	0.4834	0.06836		11.7682	11.2897	3.78174	7.5531	5.896	2.34924	1.40381
68.4	0.17395	1.27808	0.2594	0.16968	0.14404	0.48767	0.05554		11.781	11.294	3.78906	7.57019	5.90759	2.3584	1.40869
68.5	0.16785	1.28235	0.26306	0.17761	0.13733	0.48889	0.05737		11.7902	11.3336	3.78296	7.58179	5.91736	2.36511	1.41052
68.6	0.15686	1.28845	0.25696	0.17151	0.15381	0.49561	0.0592		11.8152	11.3348	3.7915	7.59338	5.92529	2.36511	1.40869
68.7	0.16052	1.29211	0.25635	0.18127	0.14221	0.49683	0.05249		11.8366	11.3452	3.797	7.60864	5.93079	2.36511	1.42029
68.8	0.16418	1.28906	0.26672	0.17822	0.13977	0.49683	0.06409		11.8427	11.3788	3.80432	7.61047	5.94177	2.38098	1.43372
68.9	0.16479	1.28601	0.26306	0.18555	0.15259	0.50293	0.06714		11.8695	11.3928	3.81958	7.63855	5.94727	2.38037	1.42456
69	0.15625	1.28662	0.27039	0.18616	0.14771	0.49683	0.06958		11.8842	11.4026	3.82446	7.64832	5.96252	2.39685	1.42761
69.1	0.16785	1.30066	0.26733	0.17456	0.15198	0.50842	0.07568		11.8982	11.4233	3.8269	7.65869	5.96619	2.36938	1.42883
69.2	0.1593	1.28479	0.26306	0.19287	0.15686	0.50049	0.0592		11.9147	11.4276	3.83789	7.65869	5.98755	2.37854	1.43372
69.3	0.16602	1.29456	0.26489	0.1886	0.15076	0.49683	0.05798		11.9305	11.4581	3.84094	7.67639	5.98328	2.39075	1.43005
69.4	0.15625	1.29639	0.26855	0.18494	0.14587	0.50293	0.05737		11.9373	11.4642	3.84644	7.68127	5.98755	2.38464	1.43188
69.5	0.16724	1.29639	0.26367	0.18066	0.15137	0.50415	0.06531		11.9562	11.4886	3.85498	7.70203	6.01135	2.39929	1.4386
69.6	0.15442	1.28906	0.26672	0.19287	0.15503	0.48889	0.06531		11.9751	11.5039	3.85864	7.70935	6.01135	2.40601	1.43738
[truncated: 304 more rows]

## Sheet: Figure 2c
		minus NC1, 1 µM Ca, 22C								plus NC1, 1 µM Ca, 22C
[truncated: 2,003 more rows]

## Sheet: Figure 2d
		minus NC1, zero Ca, 37C								plus NC1, zero Ca, 37C
[truncated: 2,003 more rows]

[truncated: 5 more sheets: Figure 2e, Figure 2f, Figure 2g, Figure 2h, Figure 2i]
