# Supplementary material for: Temperature and intrinsic Ca2+ reshape TRPM4 pharmacology
Source: Nat Struct Mol Biol. 2026 Jun 9;33(6):973–84. doi: 10.1038/s41594-026-01818-3 (PMC13275316; doi:10.1038/s41594-026-01818-3)
Supplement: Supplementary file 6 — Electrophysiology source data for Fig. 4c. [file 41594_2026_1818_MOESM6_ESM.xlsx]

## Sheet: Figure 4c
NC1-induced current at 100 mV (nA, I+NC1 minus I-NC1)
	WT	N786A	S789A	Y790A	R905A	R1072A
	7.67517	0.0824	4.52271	2.71423	1.26892	-0.59692
	9.4635	0.07751	4.9884	9.22302	5.79773	0.47791
	6.49048	0.27832	1.86523	2.677	0.42114	0.01709
	6.05347	1.92444	4.81628	4.41406	1.19385	1.38794
	10.8618	0.67932		10.4334	6.58081
