# Supplementary material for: Temperature and intrinsic Ca2+ reshape TRPM4 pharmacology
Source: Nat Struct Mol Biol. 2026 Jun 9;33(6):973–84. doi: 10.1038/s41594-026-01818-3 (PMC13275316; doi:10.1038/s41594-026-01818-3)
Supplement: Supplementary file 8 — Electrophysiology source data for Fig. 5c,d. [file 41594_2026_1818_MOESM8_ESM.xlsx]

## Sheet: Figure 5c
The percentage of the residual current in the presence of CBA (%)
	WT	W864A	R905A	H908A	Q1061A	R1072A
	32.396	14.5963	96.01	28.389	20.729	124.261
	47.106	31.1195	100.374	1.802	69.386	93.813
	9.742	18.7302	101.493	7.103	83.403	117.062
	3.057	22.6624	53.2616	8.103	79.916	108.239
	3.582	87.6274	70.3015	18.65	64.639
	53.087	29.2335
	12.368

## Sheet: Figure 5d
The percentage of the residual current in the presence of NBA (%)
	WT	W864A	R905A	H908A	Q1061A	R1072A
	3.815	23.4393	98.65	8.328	20.092	37.605
	5.412	26.4309	78.005	6.61	29.082	64.759
	4.708	15.0466	89.356	25.859	42.514	97.437
	6.418	66.1925	66.8119	4.645	57.176	91.027
	8.247	70.4431	81.6192	5.992	74.214	101.882
	25.129					68.411
