# Supplementary material for: Temperature and intrinsic Ca2+ reshape TRPM4 pharmacology
Source: Nat Struct Mol Biol. 2026 Jun 9;33(6):973–84. doi: 10.1038/s41594-026-01818-3 (PMC13275316; doi:10.1038/s41594-026-01818-3)
Supplement: Supplementary file 9 — Electrophysiology source data for Extended Data Fig. 1a–k. [file 41594_2026_1818_MOESM9_ESM.xlsx]

## Sheet: ED Figure 1a
"-TPPO"															"+TPPO"
Time (ms)	Sweep 1	Sweep 2	Sweep 3	Sweep 4	Sweep 5	Sweep 6	Sweep 7	Sweep 8	Sweep 9	Sweep 10	Sweep 11	Sweep 12	Sweep 13		Time (ms)	Sweep 1	Sweep 2	Sweep 3	Sweep 4	Sweep 5	Sweep 6	Sweep 7	Sweep 8	Sweep 9	Sweep 10	Sweep 11	Sweep 12	Sweep 13
0	9.80981	9.15925	10.4239	9.19545	9.74463	10.3789	7.88351	12.1803	9.13392	10.4558	10.3895	8.51391	8.52863		0	0.561775	-1.22716	-1.2528	-1.84291	-0.71892	-1.20851	0.044537	-3.68153	-0.05901	-1.20016	-3.03065	-3.00606	0.654391
0.5	9.20812	9.43484	9.96235	9.68824	10.0239	9.69045	7.9564	9.65446	10.486	9.96687	8.34149	9.74616	8.98693		0.5	1.50462	-1.65481	-0.80307	0.557375	-0.44632	1.0783	-2.82131	-3.32086	-0.86043	2.41186	-2.49481	-4.29027	-1.73377
1	8.3886	9.97648	9.4359	9.84874	9.07218	10.1106	9.33305	9.48396	10.0179	7.82412	9.25635	8.69578	8.66302		1	1.79773	-0.83097	0.185874	0.576551	1.50414	0.430903	-3.2107	-2.63742	-0.33623	0.641011	-2.93087	-4.21846	-2.4311
1.5	9.73297	10.0891	11.5269	11.6188	8.81594	9.82528	10.6693	9.05609	13.7773	10.2254	10.8391	8.93801	9.2969		1.5	2.06265	0.235843	0.35352	-0.26278	0.521232	-0.4095	-2.06136	-2.31411	0.70967	-1.24329	-2.63999	-3.57925	-1.47698
2	9.2174	10.9852	9.6761	11.3158	9.02452	9.83567	10.2492	9.38461	11.6666	9.91242	9.13002	9.67134	9.30826		2	1.09234	0.443937	-0.56552	0.998715	0.365515	1.29099	-1.29535	-2.82544	-0.36624	-0.61473	-3.39577	-3.71442	-1.14546
2.5	4.41806	5.38836	6.10563	6.27367	4.85014	5.3011	4.6314	5.49705	5.60766	4.20631	4.65303	4.28492	4.59399		2.5	-4.27606	-4.61158	-3.87763	-3.19068	-5.00557	-4.93445	-6.32858	-7.50781	-4.88569	-6.9159	-9.74891	-8.10074	-6.91712
3	161.109	160.954	162.242	162.706	161.859	159.962	160.499	162.104	161.679	160.279	161.186	159.964	161.293		3	141.986	140.788	143.492	141.943	139.981	140.609	139.427	141.349	143.374	141.853	141.772	145.227	147.45
3.5	104.824	106.297	106.983	106.595	104.825	105.695	105.557	106.327	106.048	105.058	104.667	106.165	105.298		3.5	102.762	101.805	102.13	101.902	101.668	102.095	100.904	100.473	101.111	100.723	98.4326	99.3949	98.8116
4	19.0038	19.0902	18.4789	17.6157	19.3224	19.6659	18.6357	18.074	19.9836	18.8857	19.3657	18.4869	17.1396		4	19.9756	20.3524	18.9359	20.9482	19.8587	19.285	18.7729	16.6785	21.0899	16.7185	16.1359	15.1621	13.8435
4.5	16.395	17.5019	17.2519	17.1292	16.5579	17.5772	15.6857	18.4034	17.2932	17.6845	16.632	15.8975	18.4654		4.5	14.5739	14.4061	15.3417	17.6474	14.2137	12.6125	13.8836	12.8669	15.3839	13.2032	13.1772	11.6819	12.1873
5	13.2414	13.7775	17.8621	13.7603	12.9344	14.0244	13.7736	18.4758	13.776	13.8722	13.3117	12.4986	15.9717		5	10.3508	11.1148	9.89344	11.2517	11.4589	10.1897	10.858	10.6789	10.3416	10.1124	9.3603	10.6036	9.18883
5.5	13.2164	13.4527	16.0634	14.6015	13.1961	13.7484	14.2727	15.1314	13.5712	12.7343	14.2521	12.6499	13.254		5.5	10.5945	10.8375	11.1801	10.8221	10.0573	10.6646	9.90115	9.46785	10.6112	9.74059	9.0495	8.77042	8.78384
6	12.4996	14.4393	14.0723	13.8636	13.4681	12.4862	13.469	13.3954	14.0521	13.1592	13.8264	12.7492	13.6921		6	10.9322	10.5176	11.0248	10.9583	10.5291	10.8527	9.02179	8.6079	9.14329	10.5257	9.54372	9.81445	8.79009
6.5	12.4827	13.2036	13.971	12.4428	13.6515	13.5632	13.3324	13.1418	13.0704	13.8813	12.1101	13.251	13.6035		6.5	9.96982	11.5518	10.0726	9.97785	10.4533	9.06318	9.99331	9.16419	8.75796	8.31277	8.26822	8.92466	9.1964
7	14.0542	13.8421	13.9012	13.4445	12.7247	13.1831	12.8394	13.3349	14.2778	13.5902	12.433	13.3426	12.4798		7	9.33535	10.7095	10.272	10.5425	10.0437	9.56849	9.87406	10.1275	9.88285	8.87199	9.08716	8.82768	11.6351
7.5	12.4048	12.9484	13.6854	13.7064	13.6089	13.048	12.9426	13.741	13.4027	13.513	13.1899	13.1901	12.8755		7.5	10.1132	10.544	11.7639	10.2646	9.86321	10.7431	9.68931	13.2402	9.13531	10.1777	8.93643	9.7771	10.5557
8	11.7803	13.6538	14.0413	12.941	12.8205	12.3701	15.5014	13.9347	14.312	13.56	12.5759	15.1318	13.1196		8	9.23402	10.491	12.1481	10.9878	9.98949	9.97179	8.92337	10.8371	9.75683	9.44171	9.08381	9.05614	9.04142
8.5	12.7612	17.2926	13.9737	12.939	12.3749	12.6503	15.5216	13.5915	13.822	13.2703	12.401	14.3174	13.0326		8.5	9.218	10.0772	10.7357	10.388	9.94203	9.10903	9.71415	9.0843	10.0315	10.5691	9.28399	8.51684	9.3499
9	13.2565	14.5915	13.3391	12.6186	12.9217	14.1874	13.708	13.2693	12.9244	12.5441	14.1462	13.6338	12.7568		9	10.1415	10.5691	10.8187	10.4267	9.71439	9.71214	9.3016	9.18155	10.4718	10.3786	9.27506	8.31405	9.07043
9.5	13.5534	13.2386	13.7612	12.8797	12.4039	13.7909	13.2915	13.0174	12.8954	12.604	11.6441	13.531	12.505		9.5	9.80887	10.9183	10.6625	9.82045	9.86284	10.1321	9.32236	9.36147	9.43077	9.298	9.55067	9.0474	8.87436
10	13.2237	14.3914	13.8595	12.901	12.6872	12.6755	13.7965	13.552	13.1813	12.6436	12.2036	11.8986	12.9308		10	9.25581	10.6183	10.4054	8.98212	9.45342	10.1314	9.43467	8.87183	8.89713	8.89451	8.21285	9.37401	8.68283
10.5	11.6062	12.5852	13.524	13.522	13.183	12.1379	12.6952	13.6363	13.7072	12.3928	12.835	13.8324	13.6773		10.5	9.07629	10.938	9.16657	10.487	10.0468	9.01381	11.3935	10.158	9.60145	9.91882	9.42683	12.4915	9.03393
11	13.0807	15.3877	15.1629	12.7495	12.7125	13.2806	13.9697	12.9156	13.1845	12.8497	12.3442	11.1006	10.2121		11	11.6192	14.2317	11.8641	11.1324	9.38265	9.77027	11.6481	8.02877	7.70461	8.76773	7.5204	8.87614	6.28288
11.5	10.5662	9.04242	12.0547	11.1903	12.0077	15.5461	14.0407	15.3569	15.8924	16.7038	20.7373	17.4384	19.7226		11.5	5.54347	8.40903	8.6516	7.98984	9.97962	10.1895	11.2464	10.2058	12.5002	13.062	12.3054	12.9952	13.8143
12	16.0981	12.5839	13.0643	12.6458	12.7489	14.0445	13.1394	13.0925	13.7529	12.2958	13.5383	12.0685	12.2519		12	9.4698	10.2043	9.92203	10.1475	10.206	9.59614	9.89105	10.1388	10.0125	9.71731	9.21656	9.35582	9.00235
12.5	58.924	50.478	41.4625	30.0084	21.7232	13.3693	4.01299	-5.35659	-14.0227	-23.376	-33.537	-43.0824	-53.2041		12.5	55.9299	47.9104	38.7157	28.3318	19.3981	8.95124	0.871957	-8.64956	-20.5749	-28.3708	-39.0581	-48.0453	-58.7602
13	-1474.5	-1166.35	-881.199	-587.17	-288.298	12.4898	315.628	618.073	921.807	1218.35	1528.49	1830.72	2138.65		13	-1359.31	-1098.5	-831.374	-549.595	-271.168	10.0001	294.688	586.078	877.559	1172.61	1473.79	1774.17	2093.43
13.5	-965.067	-773.074	-572.304	-373.523	-179.258	12.7461	205.114	398.958	591.521	790.696	979.26	1180.85	1369.59		13.5	-1033.13	-829.173	-617.238	-407.387	-195.228	9.11444	216.839	432.154	642.114	844.254	1084.09	1291.64	1535.14
14	-95.2277	-77.6461	-49.6216	-26.4153	-6.14179	12.9159	31.5598	47.2807	64.538	87.1322	100.801	127.502	135.672		14	-203.427	-168.956	-121.817	-78.1593	-28.3771	12.6309	51.1708	110.092	152.334	193.715	305.205	359.156	490.729
14.5	-61.1437	-49.0381	-31.9243	-15.4567	0.126889	12.5249	26.3347	40.2948	53.8854	73.4443	82.5127	106.851	118.027		14.5	-123.757	-115.437	-83.6718	-52.2647	-15.7134	10.9003	42.4619	98.2839	139.692	191.51	318.356	400.771	605.617
15	-31.6883	-23.6812	-13.9756	-4.43027	8.45085	12.9249	20.404	28.6978	37.7481	51.5773	55.418	79.0467	80.7205		15	-82.4668	-83.0093	-59.4864	-38.3213	-9.93895	9.57674	36.0298	89.8137	139	187.495	317.939	417.014	665.947
15.5	-28.7734	-22.2474	-12.9923	-2.38871	5.62278	12.9734	19.8954	28.6195	35.9006	46.5718	54.1136	74.5798	76.6984		15.5	-75.9404	-69.0689	-53.0437	-34.591	-9.78347	10.1918	36.0321	89.3318	146.873	203.404	337.718	449.089	728.212
16	-26.1993	-20.4799	-12.179	-2.28034	5.88451	12.8164	20.1361	26.8737	35.5111	45.8552	52.5308	71.8281	74.6916		16	-73.9229	-62.9666	-48.2374	-32.9077	-11.0563	10.3701	36.617	88.0596	157.128	216.802	355.814	507.477	781.966
16.5	-25.467	-17.8062	-11.3633	-2.48299	6.06875	12.3915	19.7719	26.1503	35.5301	43.6421	51.2023	69.4684	72.8912		16.5	-69.6905	-60.5727	-46.4561	-34.0281	-9.15289	9.9452	36.6539	84.6012	164.626	230.485	376.291	549.002	833.282
17	-26.5299	-18.3076	-10.3461	-1.69539	5.49475	12.6022	19.1992	25.6195	37.5108	44.4959	50.0616	68.1736	71.9017		17	-65.8403	-54.0494	-44.4679	-36.2504	-8.89881	9.4421	36.1155	79.2417	169.809	232.866	406.596	564.353	879.561
17.5	-26.2381	-17.2282	-10.1757	-2.25304	6.0559	13.6029	19.6647	25.6431	37.4896	45.2418	49.214	71.4965	73.0729		17.5	-56.3561	-48.2591	-40.1764	-35.4197	-8.23172	9.69577	37.8513	77.3847	169.098	240.29	427.975	600.003	920.786
18	-26.2592	-18.3963	-9.85924	0.818742	5.62442	12.9139	19.3112	25.996	38.8355	44.75	50.1861	70.7123	72.8182		18	-51.3923	-45.3639	-35.9269	-34.3524	-9.20237	10.57	39.1001	78.7751	170.332	249.415	436.787	611.385	958.278
18.5	-26.0362	-17.6015	-10.7067	1.12976	6.28054	12.1256	20.0648	24.5221	37.0596	46.9207	49.9635	69.8797	71.1441		18.5	-48.8863	-41.4179	-32.2043	-33.5466	-9.62669	10.0866	40.1107	82.1786	174.386	261.621	424.894	615.105	965.794
19	-26.81	-17.0232	-8.81129	-0.43494	6.06565	12.9221	19.5753	25.3626	35.4234	45.8807	51.4286	69.5825	69.2684		19	-45.8447	-40.9252	-29.1489	-32.687	-10.361	9.472	39.9913	87.7775	177.9	268.933	416.437	621.464	959.497
19.5	-24.219	-17.146	-9.15417	-0.48031	6.00193	12.6435	19.0138	25.3872	33.2005	44.2653	51.7236	69.5565	68.9314		19.5	-44.5122	-41.9433	-30.0321	-29.1564	-10.3457	9.23453	38.2934	90.378	185.205	274.028	415.053	632.184	972.996
20	-24.861	-16.314	-9.64405	-0.10905	6.37023	11.8978	20.1329	26.5785	32.8152	43.7164	49.0324	67.7298	70.0755		20	-44.8008	-39.6954	-32.4669	-29.1685	-11.1311	9.81339	39.5365	92.752	185.683	270.485	421.938	661.957	981.933
20.5	-24.9585	-18.073	-9.27484	-1.60125	6.99858	12.9483	19.3193	24.421	34.4209	43.7045	50.9662	66.4453	68.5482		20.5	-48.7898	-36.4939	-29.6433	-26.8493	-9.54157	8.76163	38.5301	96.5752	191.054	276.674	433.723	677.316	992.04
21	-26.5559	-19.3795	-8.4801	-0.67168	5.95727	12.4132	19.6399	25.1979	32.3476	43.5165	50.0246	67.711	70.2745		21	-45.4217	-34.7537	-28.7195	-23.6327	-8.76627	10.1658	39.3809	96.8943	196.765	281.868	445.038	690.977	1012.79
21.5	-25.6517	-16.9824	-7.65641	-1.6821	6.24066	12.5967	18.752	28.0832	31.8138	43.1949	49.783	67.174	71.4451		21.5	-40.5811	-34.4585	-28.8241	-24.6552	-9.7662	10.3947	41.2762	97.6779	194.349	279.898	458.784	711.583	1022.3
22	-23.8339	-16.3446	-5.04902	-0.79956	6.64789	12.4795	19.6342	26.2965	32.1156	42.8751	49.6512	66.7038	67.8398		22	-37.1841	-37.3252	-31.879	-24.7283	-8.77007	10.3048	40.1681	97.4811	197.965	287.448	470.96	708.25	1009.2
22.5	-24.358	-15.2687	-7.67036	0.113149	5.43522	12.3797	20.1038	25.6378	32.3544	43.2372	49.6832	66.9719	73.5164		22.5	-35.077	-38.6191	-29.9868	-26.2405	-9.97042	8.99284	40.0706	95.775	203.403	284.827	474.365	712.65	1007.99
23	-24.0552	-15.3583	-7.84415	-0.51027	6.4308	12.7193	19.1393	25.4787	31.825	42.9069	49.1847	65.7458	78.442		23	-36.7554	-40.118	-30.8099	-27.933	-8.5195	9.6958	41.8855	93.2511	202.364	289.337	481.424	722.874	1045.45
23.5	-23.2148	-16.2492	-6.17997	-1.17761	6.88359	12.809	19.9108	24.3727	32.4334	44.4695	47.9463	67.9089	80.8653		23.5	-36.8237	-42.5849	-30.9894	-26.7662	-6.78798	9.85662	40.1919	95.5388	203.276	299.327	489.829	723.945	1043.49
24	-23.0265	-15.6195	-7.32722	-1.51254	6.44901	12.8311	19.8093	24.5165	31.7638	43.4161	49.6999	68.6008	78.3498		24	-38.8261	-45.2874	-33.1775	-25.7214	-9.24889	9.31438	39.2559	99.098	197.947	312.442	488.24	729.622	1039.99
24.5	-21.643	-15.9627	-8.04013	-1.64138	7.08566	12.44	20.7794	25.3531	31.0831	43.0976	50.6419	73.1779	74.8642		24.5	-39.4147	-44.6005	-34.9594	-27.7977	-8.00003	9.44604	39.9222	99.8712	197.768	327.147	481.902	726.713	1050.18
25	-21.1849	-12.6161	-7.36345	-1.50021	6.10475	12.5484	22.8575	23.955	32.2527	42.7972	50.8746	73.5281	72.2825		25	-40.5028	-44.7233	-40.4887	-30.45	-6.12743	9.86924	40.6864	99.5472	193.747	333.408	486.083	732.432	1058.65
25.5	-21.1423	-14.0954	-7.20996	-1.62188	6.04755	12.933	21.4257	24.7523	30.9641	42.1865	50.8646	73.7412	69.5123		25.5	-44.5721	-47.0248	-42.3127	-32.4721	-6.68712	9.88205	41.7159	105.64	190.914	332.921	503.555	743.429	1075.59
26	-20.5684	-15.1909	-6.18336	-1.5114	5.98162	12.6422	19.7298	24.3058	32.0969	42.1602	50.1337	72.9208	70.9063		26	-44.3886	-47.1031	-43.0713	-31.9833	-6.45664	9.86815	42.3662	110.719	191.03	336.648	512.905	771.212	1082.79
26.5	-21.1249	-14.2841	-7.42296	-0.9698	5.89339	13.0161	19.4313	24.8066	32.0032	40.7327	49.9583	69.1463	73.0259		26.5	-43.2588	-47.632	-44.6865	-29.8297	-5.81159	9.32049	41.6634	109.941	190.31	334.347	507.313	789.892	1086.08
27	-20.345	-15.3251	-8.30645	-0.13639	6.79435	12.719	19.9422	25.1466	31.8395	40.3616	50.3842	69.1675	72.3057		27	-46.8225	-46.4856	-45.3253	-29.5547	-5.82593	9.31375	43.4594	110.95	198.368	338.762	508.579	798.295	1108.88
27.5	-20.531	-14.688	-6.22509	0.027031	6.00964	11.5651	19.6314	24.7485	31.8112	41.8396	49.5427	71.62	70.9912		27.5	-46.1544	-42.7358	-46.0651	-28.0424	-8.17523	10.0401	45.4646	108.877	198.493	343.565	515.06	813.363	1123.17
28	-20.3661	-14.6979	-7.03587	-0.58137	5.76422	13.8787	20.1358	24.6466	30.2248	41.9267	51.2379	71.3646	74.0139		28	-46.1276	-41.2021	-45.7552	-25.2391	-8.19645	9.02738	44.9032	105.2	201.266	345.158	523.699	819.423	1138.13
28.5	-18.2218	-15.6082	-6.49623	-0.96178	6.46462	15.4797	19.3937	24.5951	29.5672	41.2472	49.8546	70.1845	74.2285		28.5	-49.2283	-42.2336	-41.9322	-23.4066	-9.0057	9.5937	45.7122	102.098	203.888	347.832	526.981	817.892	1154.02
29	-19.6	-14.6606	-6.34015	-1.04755	6.39672	13.3147	18.716	24.9888	29.2	41.0308	48.5675	69.9062	76.7978		29	-49.1213	-38.7899	-39.548	-21.6936	-9.13225	8.7966	44.8925	102.912	203.823	340.324	517.734	816.524	1162.16
29.5	-20.0848	-14.1768	-6.85608	-0.44686	5.7433	12.9339	20.0641	24.4056	29.5282	41.2648	48.5886	68.6284	78.1301		29.5	-49.7854	-37.6879	-37.948	-23.38	-7.99723	10.1944	42.5572	102.817	204.136	341.058	519.207	815.57	1182.14
30	-20.7858	-14.8	-6.43606	-1.5392	6.00259	13.9662	20.1473	25.0228	30.012	41.5695	47.6372	67.3983	79.5264		30	-53.763	-41.2544	-36.7014	-23.9011	-9.53335	10.0945	42.6499	99.7265	199.646	343.273	535.856	813.939	1191.22
30.5	-21.2191	-16.124	-5.91074	-1.32882	6.47063	13.3342	19.0687	25.0944	29.4651	42.424	47.5426	65.7865	78.2427		30.5	-56.8812	-40.1689	-36.8994	-24.5645	-9.85098	10.7779	43.9629	102.157	199.005	343.19	546.163	820.743	1187.94
31	-20.2888	-15.2512	-6.77621	-1.89288	6.65785	12.3742	19.4984	23.8489	28.8405	41.3164	47.5258	64.871	77.2451		31	-54.3587	-37.0495	-35.5862	-23.2762	-12.0672	12.2414	43.9051	103.227	192.727	339.24	563.32	840.947	1185.44
31.5	-21.127	-14.3592	-5.45923	-1.55883	8.80022	13.3114	18.9125	25.1448	30.8768	44.3165	47.7537	64.4296	76.4222		31.5	-49.8116	-32.1669	-34.6113	-21.356	-11.4831	10.1844	40.7565	104.828	185.124	336.067	560.869	852.423	1188.58
32	-20.3819	-14.1649	-6.71626	-1.78264	8.279	12.7151	19.256	24.146	31.1537	42.4515	49.1462	64.4494	72.9288		32	-47.7523	-30.4921	-33.4418	-22.4056	-9.82586	9.45323	42.5513	103.822	186.88	335.027	552.529	843.652	1172.13
32.5	-19.7041	-15.2982	-7.09854	-0.34437	6.15377	13.127	19.8435	23.7035	31.6224	42.1458	48.155	62.1922	76.4564		32.5	-47.2912	-32.5364	-29.2584	-21.208	-10.432	9.918	42.0759	101.614	191.317	332.071	564.708	844.155	1162.27
33	-19.7383	-13.9997	-6.55126	-0.70052	5.36518	12.734	19.6286	24.6745	30.6496	41.2192	48.0485	62.065	78.0916		33	-42.5232	-31.5143	-28.4016	-20.5143	-11.645	10.4025	41.008	104.268	189.187	342.609	559.396	866.914	1150.05
33.5	-20.0195	-15.3789	-5.17603	-0.93243	5.84498	12.3916	19.5045	24.4409	29.2076	42.0505	48.3565	60.6688	78.2247		33.5	-36.7086	-27.2604	-31.0764	-21.5045	-11.9387	9.3737	43.0235	107.221	188.898	342.377	548.611	871.662	1153.64
34	-20.2129	-14.9851	-6.67631	-1.64522	6.19544	12.7721	20.1733	24.5999	29.689	41.8269	47.582	61.5544	78.0358		34	-30.3754	-26.0088	-26.551	-20.4442	-11.2638	9.98498	43.083	111.228	186.95	343.169	555.342	863.561	1166.05
34.5	-19.9598	-14.7923	-7.07023	-1.32552	6.53815	12.9854	19.8961	24.5019	30.6405	41.6214	47.3904	63.1687	80.4428		34.5	-34.2258	-24.77	-23.6414	-18.8543	-10.8527	11.3704	43.266	114.107	186.722	338.464	571.343	874.986	1170.17
35	-20.2736	-14.078	-6.46624	1.9681	7.05981	11.9309	19.7207	23.9338	31.9668	41.4125	47.713	64.0332	81.5632		35	-37.0037	-27.0796	-22.7293	-17.7055	-13.0049	9.56032	43.6834	111.902	189.959	336.416	583.349	889.369	1166.39
35.5	-19.581	-13.6285	-6.19039	0.881727	6.39461	12.1857	19.192	24.1371	31.1659	42.6249	46.401	64.5259	80.8095		35.5	-33.6469	-30.8233	-24.1129	-17.5303	-13.9425	8.75363	42.3398	113.722	194.3	333.659	591.801	895.914	1182.62
36	-20.9635	-13.5102	-5.68058	-0.16429	6.35755	12.7036	19.9809	24.3433	29.6758	41.2376	46.2309	60.75	80.8356		36	-32.9007	-33.1237	-23.6899	-16.0591	-12.3561	10.2984	41.3004	115.827	200.711	331.514	592.113	900.733	1198.93
36.5	-22.8121	-12.659	-8.09213	0.01833	6.63356	13.3655	19.8961	24.2212	30.3723	41.4602	46.7493	61.3394	81.8966		36.5	-29.6489	-31.0354	-23.0465	-15.398	-11.8682	9.10923	42.3756	110.797	203.728	335.268	591.142	892.407	1212.56
37	-22.0359	-12.0822	-7.31943	-1.62252	5.20912	12.765	19.5631	25.6751	29.4983	40.6421	48.5777	61.5193	82.6156		37	-29.1293	-33.9924	-23.9237	-14.8392	-10.3799	10.2116	44.6433	111.487	202.384	345.442	589.767	881.72	1225.01
37.5	-21.2259	-13.0362	-6.60006	-0.63821	6.87383	12.6283	19.2329	23.8484	28.9487	41.1189	49.2995	59.5357	77.645		37.5	-29.6833	-41.6437	-24.019	-9.87916	-8.88082	9.75669	43.5631	114.161	205.977	351.731	581.623	879.189	1232.8
38	-22.5243	-12.0366	-6.47805	-1.18672	6.00505	13.4586	18.522	26.9562	29.6214	40.6033	49.1013	60.5791	77.7916		38	-33.5028	-39.3807	-20.2658	-9.52613	-9.73375	10.2712	43.4407	114.724	208.771	358.112	595.451	875.724	1237.84
38.5	-21.5993	-12.6628	-2.55861	-1.10411	6.19541	11.6631	19.0377	27.4298	28.8659	41.1715	47.7255	60.3352	74.8406		38.5	-37.9869	-37.9027	-20.1488	-10.1199	-9.69419	10.375	43.8558	112.718	212.168	357.321	595.915	886.75	1236.61
39	-22.0529	-13.0887	-5.47056	-0.63204	5.1662	11.6884	19.4401	24.3738	30.0189	39.8585	47.3912	57.8931	74.5133		39	-37.3399	-34.7747	-17.1499	-11.8968	-9.97023	9.75243	44.5577	115.338	204.298	351.777	589.819	900.578	1222.4
39.5	-21.694	-11.9413	-7.12048	-0.36673	6.4666	11.9364	19.0778	25.0199	29.6734	39.6993	46.9821	57.0444	78.2683		39.5	-34.5481	-32.9695	-14.6833	-13.4397	-9.18478	9.03399	44.3215	118.203	200.865	342.226	585.936	892.013	1219.01
40	-22.0872	-13.2064	-6.33604	0.001021	6.98157	12.7902	20.459	24.0318	28.804	39.5091	46.9535	58.11	76.2345		40	-38.3442	-29.7048	-15.9237	-16.4125	-8.95634	9.04182	44.7734	115.083	199.737	343.595	573.779	898.78	1239.49
40.5	-20.7986	-11.9103	-6.69828	-0.55544	6.80312	13.0302	19.3349	23.7095	29.5232	39.1866	47.9139	61.2227	77.1569		40.5	-38.6532	-29.4599	-17.0935	-17.1485	-10.3243	9.0586	48.1611	116.312	194.881	343.786	570.439	907.122	1270.83
41	-19.6529	-12.3033	-6.0981	-0.09774	6.23091	12.5518	19.1419	25.5191	28.7587	38.7499	47.0399	63.4408	77.4504		41	-42.6398	-32.3435	-17.4589	-18.3327	-11.799	10.7113	51.1135	114.484	194.9	337.705	592.785	905.271	1284.64
41.5	-22.5307	-11.283	-6.97442	-0.72587	6.62434	12.161	23.1539	24.4957	29.4092	39.5225	46.0216	68.0571	79.459		41.5	-44.5468	-33.6371	-20.666	-17.0472	-11.3713	9.66344	51.1127	110.756	194.832	341.536	595.447	906.964	1267.31
42	-22.3536	-9.87068	-6.28051	0.774482	5.64461	12.3476	20.8869	24.2233	29.3443	38.7705	46.2163	64.8798	80.4993		42	-43.9541	-35.7031	-19.4295	-14.7481	-9.70576	9.45761	52.3001	113.821	197.026	344.325	592.371	920.743	1275.51
42.5	-21.696	-12.8147	-6.35419	-0.46636	5.34948	13.3913	19.2595	24.5025	28.6902	39.6288	46.7094	65.7057	79.9919		42.5	-42.6857	-38.7277	-19.8852	-13.8865	-9.36003	9.26552	49.9712	113.414	199.072	352.704	593.553	930.093	1287.9
43	-22.7936	-11.5634	-6.91699	0.638778	5.72866	11.7692	19.4294	24.6244	29.0866	39.6262	46.2077	68.4305	83.8486		43	-40.6222	-41.9654	-22.5979	-13.679	-8.85679	10.1409	48.3736	109.483	190.374	357.81	598.548	923.219	1292.02
43.5	-21.9251	-12.0575	-8.03139	-0.28771	6.71613	13.0335	19.8829	25.3217	29.5403	38.8731	48.1119	66.7083	85.6943		43.5	-40.7407	-42.1827	-19.6847	-13.9103	-7.07188	9.84122	49.0272	109.459	189.05	358.716	601.767	910.905	1301.17
44	-23.5093	-12.6582	-6.66156	-0.74828	6.39264	12.784	18.6287	23.9769	29.2274	39.1054	45.882	67.8375	85.5019		44	-40.2859	-37.588	-19.9576	-15.5312	-5.46956	10.4008	50.0698	112.644	191.448	358.402	600.783	916.827	1299.28
44.5	-22.2643	-11.917	-7.52829	0.158184	5.64954	13.0155	19.0704	24.6496	29.6885	38.7588	48.5345	68.5149	83.9955		44.5	-37.537	-31.7204	-21.212	-19.2623	-5.44103	9.95648	50.4294	113.251	192.871	360.03	606.743	916.96	1301.57
45	-18.6319	-11.9842	-6.69896	-0.30176	6.27783	16.522	19.5788	24.0869	29.7002	38.6706	50.6023	65.7058	85.0914		45	-37.036	-31.834	-22.262	-21.0708	-6.83644	9.49359	46.5995	114.07	196.125	362.304	604.762	909.08	1288.09
45.5	-19.695	-14.4452	-8.213	-0.65439	6.80459	14.1579	19.6262	24.1099	29.4575	38.5487	47.209	64.055	86.5691		45.5	-40.5605	-30.257	-25.4415	-20.2239	-7.49063	9.98223	46.5826	116.94	199.348	352.597	590.957	892.646	1286.93
46	-21.8621	-13.7039	-7.24638	-0.1509	6.47918	12.7286	19.5623	25.8126	28.5439	39.9704	48.476	61.9784	86.7155		46	-41.3315	-29.8194	-27.6207	-21.4617	-9.43229	10.5616	49.0729	120.635	197.943	347.074	585.888	908.871	1298.38
46.5	-21.3673	-13.7526	-5.50406	-0.27405	6.59248	12.7922	20.0849	24.9119	29.52	38.503	48.3374	60.5954	85.4254		46.5	-34.5602	-30.3991	-27.8223	-23.9187	-9.79189	9.51085	50.3772	120.925	194.279	354.395	570.517	931.999	1307.72
47	-22.654	-14.3713	-7.28208	0.416669	5.67079	13.2034	19.2468	24.1946	28.8984	37.7499	45.6423	60.6644	85.9122		47	-27.7458	-27.6703	-25.661	-23.0366	-10.751	8.98959	51.7551	115.492	191.858	360.965	566.352	947.304	1317.21
47.5	-21.4961	-13.9038	-6.46043	-0.00736	5.48931	13.4915	18.9534	24.6792	28.7665	39.3786	43.7477	62.5015	87.2566		47.5	-30.4139	-28.2568	-23.1798	-22.4834	-9.77307	12.67	52.0585	114.616	191.311	364.781	568.134	950.406	1327.02
48	-21.6827	-13.8641	-5.96608	-0.24962	7.31686	13.0565	19.6356	24.1954	29.4785	42.248	46.5157	64.1996	92.0379		48	-31.7757	-28.256	-22.4483	-19.2429	-10.8242	10.9831	50.7073	114.819	191.219	360.014	571.076	962.143	1311.73
48.5	-19.9506	-14.2364	-6.5074	-0.85946	10.1325	12.7116	19.8374	24.9206	29.188	42.9099	48.3586	62.268	92.4585		48.5	-32.0768	-27.6735	-22.8275	-17.0895	-12.5012	10.3215	48.8817	115.644	188.779	360.933	575.026	956.111	1302.73
49	-18.2656	-14.4395	-6.50548	0.04189	7.15873	12.3636	20.0797	22.9759	29.7787	40.4655	47.2263	58.1604	92.3547		49	-31.4885	-26.6309	-24.4495	-18.2937	-10.531	10.7465	49.0011	114.078	186.126	360.503	567.357	954.997	1305.26
49.5	-19.7075	-13.1536	-5.6364	-0.33758	6.39089	12.2155	19.7212	24.3152	28.4635	39.7738	46.8925	58.1936	91.6226		49.5	-31.9777	-25.5056	-26.7004	-18.057	-7.78468	9.48592	48.0782	114.106	187.313	360.356	579.525	952.401	1310.58
50	-19.8308	-11.6809	-6.31685	-0.45575	6.04282	12.3203	18.7979	24.321	29.7377	38.9242	48.385	56.9909	88.1448		50	-35.2053	-26.5747	-29.0452	-20.1516	-7.65397	9.39053	46.4805	117.055	188.391	360.599	596.722	960.586	1308.6
50.5	-19.7211	-11.9441	-6.29906	-0.12354	6.44647	13.2142	19.0282	24.7012	29.2966	39.4358	47.8824	56.1143	86.5551		50.5	-35.9546	-26.3307	-28.9235	-19.291	-8.3478	9.96176	45.5968	116.618	188.75	355.477	599.424	976.927	1315.3
51	-20.5361	-12.1949	-6.83759	-0.02437	5.5342	12.5777	18.9412	24.9373	30.8094	40.5059	46.3253	53.7873	86.0344		51	-34.0018	-25.5718	-26.8783	-17.8325	-7.57897	9.65449	45.8206	119.095	186.276	349.721	584.357	965.193	1309.22
51.5	-19.9728	-13.0251	-5.93887	2.81474	7.44553	12.2755	19.855	23.0901	33.7873	40.4178	47.4508	53.3035	83.8846		51.5	-32.1981	-26.2429	-27.5502	-18.1668	-9.23702	9.94557	42.9641	121.488	187.325	347.639	574.599	948.025	1302.79
52	-19.6634	-12.8479	-6.52304	1.99813	6.08946	12.7183	19.6025	24.6668	31.8381	38.6794	46.1562	53.6066	82.5504		52	-33.0484	-25.914	-24.5467	-17.7458	-10.2069	9.17396	43.8104	120.909	191.263	352.265	577.121	947.637	1303.12
52.5	-19.4788	-11.3842	-6.51926	0.170422	6.54079	13.6997	19.5255	23.9507	28.9542	38.7257	47.2684	55.0718	81.9625		52.5	-38.6666	-24.7305	-26.6085	-17.7708	-9.11716	9.40326	43.4403	120.202	195.28	349.158	585.542	952.626	1302.21
53	-19.3536	-11.8941	-6.68239	0.59899	6.75568	13.0463	18.97	23.6568	28.7008	38.7629	49.3135	57.7219	81.2104		53	-41.0498	-24.9183	-28.4253	-18.4214	-9.58392	10.2127	42.6589	116.76	201.023	336.856	573.389	949.966	1302.46
53.5	-18.7215	-13.1074	-5.5883	0.831998	5.78929	13.1233	19.3462	24.3053	29.6735	39.1313	50.4259	54.8873	82.6265		53.5	-34.4902	-23.8245	-28.9747	-20.4558	-10.3503	9.49111	43.3807	117.435	203.505	333.161	570.794	949.251	1300.49
54	-19.2707	-12.34	-6.31301	-0.65243	6.18135	12.7354	20.2211	23.6445	29.4546	38.3198	49.2965	54.0875	81.1844		54	-31.7601	-23.0563	-28.3591	-19.5858	-9.99238	9.61147	44.0893	116.155	209.29	341.442	570.714	948.872	1320.4
54.5	-19.6588	-11.439	-5.49726	0.169093	6.87177	13.6305	19.5604	25.1938	31.6312	35.5327	50.2279	53.3571	84.4994		54.5	-31.3468	-23.8104	-28.0526	-18.8625	-10.4807	9.49155	43.7715	113.909	207.659	350.579	572.484	952.741	1349.18
55	-18.7616	-12.03	-2.12481	-0.40155	6.70957	12.9301	18.1303	27.8724	33.401	36.6494	50.8427	55.6616	83.9393		55	-32.1202	-26.5624	-27.6486	-21.0147	-11.6838	9.94486	44.6253	110.897	202.248	348.413	579.466	954.356	1359.91
55.5	-18.609	-12.3257	-5.23745	-0.17376	6.25434	11.7495	19.7792	24.5269	32.6427	36.9643	49.583	55.6106	77.9582		55.5	-32.9056	-25.2758	-25.7986	-20.1273	-12.7176	9.0267	45.2296	111.025	199.566	342.332	579.503	953.352	1371.14
56	-19.3009	-11.571	-5.59435	0.147795	6.275	12.817	19.2246	24.4702	32.9274	38.1555	49.0202	54.8116	81.2557		56	-36.3775	-23.5309	-26.2748	-19.3787	-12.011	9.2862	45.6953	112.747	205.208	331.414	585.574	960.091	1360.19
56.5	-19.1374	-12.5489	-5.26993	-0.5398	5.9282	12.3647	19.6249	25.2853	31.0224	38.6002	50.9459	52.193	83.9288		56.5	-35.588	-23.1544	-26.1412	-19.9407	-11.2665	9.56351	41.2417	112.823	208.697	337.234	593.141	973.203	1340.4
57	-19.1143	-12.2264	-6.5961	-0.21453	6.64491	13.2672	18.9834	24.118	30.3158	39.8453	50.5905	54.8075	84.9032		57	-36.5968	-21.3651	-27.7071	-19.7838	-12.3918	10.0186	41.9191	111.746	202.363	340.497	606.044	969.054	1340.95
57.5	-19.9647	-13.9505	-6.35657	-0.09403	5.94489	12.898	18.9987	25.3943	29.6046	38.9745	49.8609	56.8561	84.8144		57.5	-41.0152	-20.6376	-28.2881	-21.3517	-10.9296	9.80233	44.5132	109.854	194.824	344.9	615.478	971.385	1332.14
58	-18.8616	-11.7302	-5.43359	-0.80914	5.72616	13.1997	21.719	24.6575	30.7948	38.72	49.8364	60.697	87.4684		58	-40.1084	-24.8635	-31.7915	-24.4063	-12.5784	9.24606	45.9287	107.127	193.017	344.528	617.914	975.748	1332.48
58.5	-18.6513	-8.56	-5.81562	0.339063	5.82497	13.3797	21.9871	24.3324	31.0599	38.5873	49.5747	59.8998	89.9448		58.5	-36.787	-23.2683	-35.0343	-24.8642	-13.1697	9.55683	45.5776	109.428	195.525	341.85	630.071	970.391	1351.64
59	-19.9474	-12.88	-5.94511	-0.1027	6.26473	11.4884	19.7207	25.2585	30.8174	38.2933	50.137	57.2611	88.5506		59	-32.6761	-18.9783	-31.2081	-24.8396	-12.5137	9.77206	45.1738	111.111	200.089	340.491	627.639	980.339	1367.31
59.5	-19.1855	-11.8854	-5.74345	0.182533	7.05121	12.3412	20.5035	24.4295	31.8668	38.8692	48.2842	58.9579	83.6461		59.5	-29.4885	-17.6033	-28.1264	-24.6762	-12.3507	9.05041	43.0057	112.596	203.219	344.05	620.377	988.278	1372.64
60	-19.2623	-10.8368	-6.04283	1.04785	6.15462	13.6656	19.1392	24.7016	32.1502	38.3774	49.9158	58.1004	81.9397		60	-29.9962	-17.7772	-28.2967	-25.4658	-12.704	8.22043	42.9788	110.628	200.657	346.412	609.218	986.793	1388.73
60.5	-18.5367	-12.5951	-6.43852	-0.65993	6.74757	13.2739	19.377	23.8757	29.8936	37.5909	49.1798	57.8157	82.7688		60.5	-27.6602	-19.3731	-24.8085	-25.8998	-10.1152	8.27383	45.3644	107.996	203.772	345.508	593.718	964.34	1399.47
61	-19.3813	-11.4586	-6.60036	-0.69525	6.10388	12.9584	19.4152	23.8566	30.8694	39.2016	50.2109	58.9663	84.2256		61	-24.9648	-16.9323	-22.7615	-26.206	-8.94996	10.9181	45.7634	105.968	212.398	347.536	595.987	953.059	1410.97
61.5	-16.9975	-11.1319	-5.88093	-0.27874	6.22361	15.632	20.3814	25.6326	31.303	38.4516	54.1117	58.5185	84.4411		61.5	-25.7782	-20.9076	-24.3227	-25.4314	-9.04072	9.70958	42.9131	110.594	219.12	348.201	605.986	972.157	1434.02
62	-15.9889	-12.9962	-5.48059	0.919819	5.40977	14.6353	19.3639	24.4879	29.5057	38.4471	49.5877	58.8034	87.1777		62	-25.0522	-21.3063	-26.9647	-24.2365	-8.77674	9.05318	41.7108	112.494	220.42	351.934	612.379	968.45	1432.09
62.5	-18.7407	-11.8605	-5.92098	-1.13098	6.44326	14.155	19.2753	24.207	30.439	38.415	50.4134	58.0408	88.903		62.5	-23.7204	-19.7631	-27.3957	-23.3405	-10.1937	9.88151	42.7855	116.496	218.095	366.177	612.049	973.53	1431.73
63	-18.2003	-11.7592	-5.31087	-0.73063	6.65423	13.0865	18.9736	24.0021	32.2085	38.1949	53.3336	59.0607	87.5376		63	-23.2123	-22.2313	-25.4206	-24.0175	-7.89974	10.1535	42.6067	117.296	215.523	373.364	615.286	976.942	1437.85
63.5	-19.28	-12.396	-5.78352	0.614911	6.11262	12.5379	18.2421	23.4986	31.0041	38.6454	52.8891	58.7125	85.0914		63.5	-26.8563	-20.396	-25.0251	-20.53	-7.03802	8.00319	42.9957	117.197	209.043	374.812	619.156	964.437	1429.58
64	-19.3978	-11.5586	-5.93734	0.068878	5.8075	12.7223	19.3531	24.6189	31.4141	38.0247	53.0589	58.5401	85.2281		64	-27.0212	-19.6902	-25.6873	-18.2395	-7.70585	11.5429	43.9981	114.695	203.632	358.001	603.012	963.482	1401.47
64.5	-18.5822	-13.0164	-6.81534	-0.96029	6.63709	13.2306	19.7648	23.8864	30.351	39.6266	53.9104	57.7871	86.124		64.5	-24.6399	-21.7216	-28.3948	-18.8572	-7.65024	11.294	43.7771	111.942	205.075	352.938	579.507	961.937	1394.97
65	-18.7369	-10.1906	-5.81775	-0.06578	8.96363	13.2888	19.5704	24.2713	30.4197	41.1913	52.5051	61.6013	83.3969		65	-26.7173	-27.3654	-26.8627	-18.0651	-6.89435	10.3608	44.5469	109.316	205.41	354.606	573.175	962.838	1394.02
65.5	-18.8015	-11.2572	-5.75784	-1.22519	7.22642	14.1335	19.2242	24.3605	30.2602	39.2983	54.4566	63.4263	80.3645		65.5	-23.8847	-27.5361	-25.3296	-17.625	-6.73751	9.95775	44.2712	107.359	200.715	348.495	575.669	955.794	1366.33
66	-19.2808	-12.6322	-6.86265	-1.08546	6.95525	13.2516	19.0489	24.135	30.3115	39.4917	53.2561	66.374	80.5478		66	-25.0233	-25.3142	-25.209	-19.6382	-6.72343	9.03605	44.6148	110.288	196.812	349.645	587.806	962.113	1355.71
66.5	-18.3864	-11.0354	-5.98092	-0.74739	6.90215	12.2708	19.9313	23.8158	30.2189	39.8563	52.7191	64.4041	83.8015		66.5	-30.3407	-24.9872	-21.0367	-20.4751	-8.01752	8.81032	45.4836	110.713	193.527	357.718	585.386	954.588	1351.34
67	-19.1689	-11.952	-5.7315	0.269191	5.66114	12.7611	19.4447	24.2898	31.5249	40.4329	54.01	62.5848	85.9445		67	-31.2881	-23.4995	-20.9125	-20.73	-7.79049	9.16398	45.1902	111.035	188.169	364.334	584.285	949.133	1341.66
67.5	-18.8096	-11.8887	-6.03978	0.231984	6.99372	12.6348	19.562	24.0481	31.4499	41.4203	55.0553	63.0656	83.4		67.5	-26.5636	-23.3105	-20.2684	-18.3439	-5.23987	9.85789	45.564	108.135	185.982	369.403	592.877	953.486	1338.94
68	-18.2286	-12.1192	-6.30342	1.42926	6.40557	13.2596	19.0329	23.3508	33.0262	41.7257	55.6242	64.1966	82.1169		68	-27.6579	-24.1788	-17.7943	-18.2604	-6.56728	10.0813	43.5522	107.52	191.187	365.661	604.217	951.029	1350.32
68.5	-18.4043	-12.1915	-6.75985	2.58484	6.74277	13.3224	19.8748	23.4525	32.5206	43.5543	55.2125	64.6018	83.707		68.5	-28.794	-24.1775	-18.0071	-20.0566	-7.95609	9.0228	42.6341	108.645	201.893	360.801	597.864	950.997	1365.77
69	-18.5858	-11.1581	-6.31084	0.989092	6.92406	13.4072	19.5194	24.1305	31.5563	43.941	56.3864	65.5736	88.4067		69	-30.1491	-23.7762	-16.7003	-19.4185	-9.57615	9.28019	43.7681	110.036	203.268	349.249	584.742	955.702	1392.91
69.5	-17.6842	-11.9446	-5.27568	0.425042	6.22104	13.2287	19.5007	24.6294	31.503	42.4553	55.7058	64.4829	88.7161		69.5	-32.2216	-24.7604	-17.5799	-19.1614	-8.82801	9.89701	43.448	109.368	201.001	336.305	599.108	955.41	1409.21
70	-20.1502	-12.1613	-6.35395	0.287176	5.30855	12.8462	19.1779	25.0002	30.6043	42.0596	51.192	64.3104	89.6138		70	-36.8265	-25.1659	-19.4992	-18.6862	-7.36118	9.80258	42.7652	105.411	203.794	333.912	599.475	962.67	1418.56
70.5	-20.5382	-11.0998	-6.25868	0.45607	7.15774	13.5669	19.0687	23.2995	29.7293	41.2662	48.0641	66.8099	84.4735		70.5	-38.399	-24.2072	-19.5317	-15.4497	-8.14274	9.86636	44.0783	101.826	210.056	339.99	596.963	971.854	1410.91
71	-20.5105	-11.8962	-5.94391	0.41955	5.67722	12.3872	19.0481	23.6888	31.2645	40.3546	48.0806	66.1509	85.8621		71	-35.5098	-20.8778	-17.9999	-13.1778	-8.56894	9.08396	44.0527	97.6314	204.303	351.184	605.668	976.965	1409.54
71.5	-22.3235	-11.9462	-4.01767	-0.1183	5.66907	13.5705	17.7625	27.7836	31.221	41.1227	48.508	66.5138	89.6976		71.5	-30.391	-24.5848	-17.5104	-16.6465	-8.33087	8.80617	44.1005	102.874	195.022	358.22	595.635	964.137	1435.8
72	-20.9332	-12.0182	-3.68551	0.129349	6.63873	12.2831	20.0615	25.8586	31.7289	40.1029	50.883	68.038	91.3871		72	-28.3015	-26.0912	-19.7906	-18.2101	-8.62503	9.38225	41.7544	104.747	189.91	358.93	586.842	946.159	1415.66
72.5	-20.9747	-12.412	-5.36239	0.138853	6.00286	13.5815	20.122	24.3967	32.3877	40.6435	52.4466	64.7732	93.3974		72.5	-29.3788	-27.1699	-19.9229	-18.2604	-10.3943	9.96656	43.837	105.666	188.591	356.661	596.039	944.927	1401.76
73	-21.1976	-11.3854	-5.36484	-0.24251	6.11749	13.5691	18.4503	25.2965	32.5013	39.6621	52.6801	65.0598	90.1168		73	-31.3641	-28.8737	-18.9163	-16.6247	-9.66913	9.69932	45.4498	105.105	193.531	352.984	611.47	937.994	1418.73
73.5	-20.1167	-10.9911	-5.78742	-1.69911	6.85396	12.6438	19.9911	24.1977	32.3287	38.6272	52.9875	63.9145	88.0642		73.5	-33.6694	-34.4499	-20.8967	-16.9739	-10.802	9.78347	46.0538	104.408	198.07	359.825	624.202	937.086	1422.07
74	-20.6002	-12.3076	-7.29138	-1.06536	6.32959	13.1216	19.6017	25.4886	32.5822	38.6555	52.7718	63.9362	85.8422		74	-31.9871	-39.6087	-23.4528	-16.3227	-10.2653	8.91198	47.9646	107.534	197.262	367.269	640.604	940.782	1422.06
74.5	-20.9873	-11.3415	-6.30709	0.294583	5.99004	12.9407	20.6589	25.0298	33.2089	39.6131	51.4359	66.0362	82.3633		74.5	-33.5532	-40.0571	-20.8968	-18.7234	-9.94086	9.81307	49.833	110.876	196.825	371.487	646.692	935.979	1433.03
75	-21.1063	-8.0824	-5.817	-0.25483	6.2199	12.8082	21.8425	25.0732	32.8875	39.6256	51.8162	69.0926	81.9782		75	-33.9257	-40.8805	-22.2218	-17.5649	-8.6439	9.53702	50.3486	114.27	197.022	370.927	644.346	935.838	1443.35
75.5	-22.0309	-9.89089	-6.13976	-0.24379	6.63313	12.7786	20.5892	25.6971	32.4154	38.9876	52.3639	65.6625	84.2118		75.5	-35.4334	-40.2708	-22.4246	-19.5041	-9.27201	9.52328	49.9804	117.327	199.616	373.613	643.256	949.558	1437.26
76	-20.2624	-11.8606	-5.59196	-0.07364	6.23639	12.5703	19.9944	24.6591	31.0935	38.8374	53.0603	62.0355	85.2953		76	-36.8193	-35.2354	-24.4893	-21.3234	-8.22641	9.91841	47.6924	113.005	202.183	368.75	635.722	959.46	1422.09
76.5	-21.8617	-10.8049	-6.92816	0.840647	5.54501	13.0657	19.6173	24.9907	30.7449	40.5795	52.593	61.9679	85.5338		76.5	-40.1304	-35.0239	-29.1604	-19.5751	-7.95939	9.95871	46.0893	112.45	201.425	366.416	631.719	969.306	1421.63
77	-19.7388	-11.4191	-7.13796	0.400487	6.25202	13.4484	20.0219	24.5774	30.3181	40.6957	50.1506	60.8864	89.08		77	-40.5672	-36.3081	-35.0166	-18.4531	-8.35965	9.99171	45.8934	118.913	196.725	372.243	627.154	988.679	1417.89
77.5	-20.9862	-12.5414	-5.75167	-0.7147	5.67703	11.9516	19.8165	24.4509	28.9402	39.7756	49.0449	61.2975	90.9699		77.5	-35.4269	-28.8776	-31.9134	-19.7652	-7.73819	9.94948	46.8512	120.258	202.284	373.449	618.644	997.227	1412.73
78	-19.9793	-11.596	-6.75377	0.118906	4.42699	15.3398	19.7509	26.2756	28.9319	40.0355	52.7187	59.6842	89.0782		78	-32.0418	-26.0854	-32.8934	-20.5993	-7.82944	9.80779	43.0693	119.781	211.686	374.932	617.191	985.135	1413.01
78.5	-15.4966	-11.3361	-5.46227	0.107351	6.56684	15.9412	20.5028	25.9817	29.4618	40.5213	51.9708	58.6788	91.2216		78.5	-32.5196	-28.8071	-29.8337	-21.6075	-8.14598	10.0052	42.0539	116.052	213.707	378.194	630.127	972.663	1429.25
79	-17.922	-12.1368	-6.42963	0.64498	6.2975	13.5895	19.1815	26.5863	29.9569	41.3226	49.86	58.4836	91.5134		79	-37.4169	-32.7883	-25.2223	-21.3577	-6.62824	9.54279	41.406	115.113	207.064	379.571	639.664	951.533	1442.62
79.5	-18.6546	-12.318	-5.30408	0.334871	5.60654	12.4323	18.849	25.6133	28.7812	42.2049	48.5779	57.4282	91.8769		79.5	-38.9727	-35.1562	-27.4059	-20.2075	-7.35416	8.92259	41.0154	116.103	209.856	383.516	634.486	908.379	1448.72
80	-19.0623	-11.8283	-5.15538	-0.77398	5.41658	13.287	19.6521	25.5843	28.6978	41.865	47.3835	55.9678	92.9161		80	-41.433	-38.5654	-27.5253	-19.7784	-9.32984	8.72146	40.7808	119.209	211.212	388.35	621.725	894.261	1454.87
80.5	-18.7157	-11.8931	-5.91063	0.767893	6.18069	13.1461	19.9634	25.6978	29.6815	40.7038	47.1979	56.8391	91.2312		80.5	-43.838	-43.4188	-24.3932	-20.3548	-8.09238	10.8103	41.1458	118.842	207.35	381.608	625.598	899.929	1441.19
81	-18.5617	-11.872	-6.15803	-0.56696	5.88514	12.4574	19.159	26.9147	28.3733	41.2057	47.8055	57.7069	90.6429		81	-40.223	-44.7306	-24	-19.6759	-9.65441	12.2876	41.9671	114.448	206.025	372.782	633.351	904.767	1432.95
81.5	-19.7754	-11.7004	-6.61997	0.095629	8.90777	12.9764	19.612	26.7675	29.034	44.8738	48.0529	60.8898	91.9943		81.5	-37.0753	-46.1377	-23.6516	-17.671	-9.63892	10.6893	44.6741	115.102	194.44	373.444	643.616	908.629	1418.54
82	-18.5176	-11.6137	-6.7136	0.731308	7.07432	13.5076	20.4851	26.6337	29.6287	43.2486	49.064	60.8007	90.3045		82	-36.6668	-40.0713	-24.1984	-18.471	-11.8382	10.0041	45.3103	114.5	190.841	373.916	650.581	919.183	1393.8
82.5	-19.9281	-11.6238	-5.17122	-0.02775	6.49235	13.0753	19.1831	25.7648	28.8931	43.742	47.997	61.655	90.7605		82.5	-38.0765	-34.8076	-24.5463	-16.6994	-12.3565	10.2597	44.5117	108.922	192.735	364.864	648.32	933.084	1393.88
83	-19.3637	-11.6126	-5.88078	-0.41823	6.75932	14.2417	20.0089	27.0172	28.8784	43.3376	47.2459	60.7352	89.8752		83	-37.5598	-32.9798	-21.3975	-12.444	-12.4683	9.98039	44.0091	104.227	190.509	367.52	654.892	916.547	1418.8
83.5	-18.924	-11.2955	-5.81139	0.187672	5.65733	13.4512	20.0771	26.2538	28.9513	44.2931	47.7387	59.4251	90.1493		83.5	-37.2816	-34.6797	-23.0429	-13.5027	-12.0626	10.9567	42.1447	110.262	188.571	372.938	648.527	905.95	1437.13
84	-19.3015	-11.5122	-6.73706	-0.5066	5.5431	13.2254	19.5144	26.0516	28.9668	42.8217	47.527	61.1454	95.2767		84	-34.3417	-33.8951	-22.6171	-15.1405	-10.9301	9.17181	42.3649	110.789	189.149	372.805	648.688	911.479	1443.83
84.5	-18.447	-12.1749	-5.77429	0.746093	6.21982	12.4811	19.1264	25.26	30.8178	41.5539	47.497	61.1163	96.6385		84.5	-32.7986	-29.6171	-21.7931	-16.5415	-11.0763	9.74555	43.4896	110.554	195.42	379.011	655.446	917.176	1429.45
85	-19.4846	-11.7282	-6.07637	3.28191	5.59373	13.1346	19.7795	26.4773	31.5754	43.2036	47.1682	60.3518	91.5072		85	-34.1331	-28.4859	-21.274	-16.6538	-10.7852	9.6355	44.3576	104.564	198.169	387.32	652.165	916.228	1424.07
85.5	-21.2985	-10.907	-6.09778	2.13152	5.76638	12.8563	19.6692	26.6258	29.6398	43.6125	46.7307	62.2003	90.6944		85.5	-36.4057	-27.4805	-19.7612	-17.0933	-9.94378	9.98484	44.3357	103.643	200.818	390.48	645.943	930.515	1442.2
86	-20.9613	-11.2253	-5.04815	-0.49014	6.80995	13.43	19.3013	26.1092	29.2421	43.6558	46.0879	64.3422	89.3525		86	-39.331	-27.5888	-18.4056	-19.0354	-8.65027	9.82662	44.3534	105.405	202.86	395.87	641.832	938.843	1451.8
86.5	-20.3963	-12.2684	-6.1213	0.43737	6.17393	13.096	20.0634	25.4837	29.1372	44.7677	48.9423	63.5524	88.4026		86.5	-38.8601	-23.8841	-18.3498	-20.0589	-10.033	8.30803	43.1437	107.381	208.298	395.1	644.496	930.405	1458.59
87	-21.0224	-11.4438	-5.27672	0.024217	6.31154	13.1096	19.7737	26.1718	30.4705	44.9081	50.9373	63.1733	85.6492		87	-36.3664	-23.339	-16.6845	-18.5635	-11.5482	9.5363	41.9061	108.802	216.363	388.829	647.258	932.035	1457.18
87.5	-20.9982	-12.0735	-6.28103	-0.04658	6.12236	13.0619	19.5941	25.0214	28.9969	43.3149	51.0168	65.2026	82.7782		87.5	-34.0214	-25.6456	-16.5142	-14.4137	-12.3225	9.36912	40.5727	103.643	216.512	385.76	646.311	937.003	1442.45
88	-21.1095	-11.7335	-4.40776	0.231719	5.73303	13.3186	19.2761	27.2438	31.3683	42.5072	50.647	66.2208	85.8367		88	-33.9912	-26.8437	-19.649	-16.6888	-12.5964	8.97535	40.0423	99.5396	210.775	384.897	651.149	933.743	1405.6
88.5	-20.7246	-11.3548	-2.16451	0.346014	7.00839	13.6746	19.4908	28.4776	30.8412	42.6955	50.9879	62.8227	85.3047		88.5	-33.8137	-28.1582	-20.07	-17.9107	-11.3878	10.426	42.2858	102.162	214.565	388.695	652.874	929.571	1384.67
89	-20.5401	-11.5245	-5.49439	-0.19337	6.01907	13.2508	19.8379	25.366	29.275	40.899	51.2097	61.8016	79.9952		89	-32.3635	-27.9016	-20.1215	-16.6168	-11.744	9.47779	41.7914	99.406	212.841	389.268	658.506	910.799	1381.03
89.5	-20.6496	-10.8738	-6.11739	0.77354	6.29666	13.6146	19.3144	26.8392	30.3147	37.3004	52.5483	61.8126	81.6716		89.5	-30.8812	-27.5199	-22.3666	-17.5294	-11.873	9.49334	41.2691	96.9718	207.221	384.869	663.459	898.627	1382.95
90	-20.7514	-11.1668	-5.09662	0.16109	6.15629	13.4195	20.8469	26.0126	31.3462	38.0339	52.8201	60.6921	84.3548		90	-33.0512	-29.4405	-24.8253	-18.7292	-12.9216	9.29668	41.3407	95.8643	202.383	384.189	644.262	903.106	1385.18
90.5	-20.9325	-11.4951	-5.24278	-0.01547	5.94114	14.0494	18.7843	25.683	32.8432	38.7172	52.002	60.6651	87.0322		90.5	-33.2452	-29.8538	-22.875	-20.7052	-13.5714	10.0407	42.6856	93.881	201.01	375.441	631.962	907.531	1394.38
91	-21.6488	-12.4156	-4.94604	0.942975	6.65122	12.9612	19.6153	25.6757	33.4665	39.247	52.433	62.2725	88.5085		91	-33.8299	-35.096	-23.016	-22.7574	-12.5888	10.5856	43.6437	90.3753	198.458	368.36	629.704	927.446	1414.56
91.5	-21.1238	-10.001	-6.34015	-0.28112	6.61101	12.6008	23.1309	24.9867	32.3416	38.3417	51.9307	66.6657	88.4918		91.5	-31.049	-30.986	-25.3781	-23.477	-12.7018	9.25092	43.6174	87.5824	206.081	373.365	624.741	949.672	1441.67
92	-21.7949	-8.18344	-5.74544	0.791384	5.80687	12.7451	19.973	25.8999	31.3841	39.753	52.0524	65.6826	89.2978		92	-32.2964	-23.3261	-24.1481	-23.4535	-12.7119	9.43916	44.3389	88.1238	208.557	377.269	618.326	947.972	1460.17
92.5	-18.7793	-11.0298	-5.36297	0.229864	6.93849	13.1858	19.756	26.0702	30.64	41.0712	53.5826	64.5454	86.7117		92.5	-30.7705	-22.2962	-23.7244	-19.8216	-12.4354	10.0805	46.7751	91.1285	202.737	377.593	620.99	945.503	1470.21
93	-18.8583	-11.4031	-6.02663	-0.20265	5.71342	13.6933	21.3099	26.0024	30.2851	40.2552	52.6022	64.7145	81.1416		93	-29.4266	-22.2315	-23.9289	-20.9291	-12.5594	9.03424	47.4454	92.4805	207.504	378.68	606.406	943.412	1467.8
93.5	-18.8184	-11.0554	-5.64574	0.193612	5.5763	14.4009	19.0133	26.0123	30.8785	40.0422	54.9259	64.2374	79.7999		93.5	-29.0905	-20.2978	-25.8392	-22.3623	-13.816	9.55648	47.2001	93.84	213.94	370.971	605.522	936.842	1465.25
94	-18.7026	-11.7896	-5.33139	-0.38183	5.10261	12.4675	19.5316	25.7195	30.5595	40.6952	53.8034	64.9719	84.2559		94	-26.0789	-20.1868	-27.3603	-24.5963	-14.0742	9.06964	50.3183	96.5579	219.869	357.219	604.053	931.985	1448.86
94.5	-19.0515	-11.3454	-6.07415	0.431922	5.91242	13.5303	19.4065	26.8209	30.9806	40.3805	55.3193	65.0499	87.4843		94.5	-26.7915	-20.8725	-27.6006	-25.5891	-13.8943	9.02612	49.8202	105.508	231.041	366.13	610.242	920.266	1439.65
95	-15.4247	-12.2722	-5.73622	0.089531	5.27517	16.5688	18.6511	27.5905	30.3459	38.3855	58.3243	66.6203	83.2176		95	-33.1157	-24.3208	-28.3435	-26.5633	-14.6349	9.67804	48.2095	107.686	234.071	376.531	596.173	919.751	1434.52
95.5	-16.3744	-11.9264	-5.66102	0.564371	6.40171	14.1006	19.7189	26.5702	31.0417	39.109	55.8368	66.069	82.9463		95.5	-37.1545	-27.6255	-28.0369	-23.5629	-14.7685	8.94388	48.2968	109.98	233.202	376.808	585.586	929.95	1426.03
96	-18.3641	-12.0056	-6.06993	0.021412	6.02089	14.248	18.5147	27.2445	30.7506	38.7892	55.5384	63.572	83.8002		96	-40.2738	-27.4419	-26.3438	-21.7695	-13.5857	8.39934	47.8857	113.683	228.066	376.747	594.959	921.005	1422.5
96.5	-17.8714	-11.491	-5.91661	0.712981	5.56298	14.0737	19.7483	26.0907	31.6574	40.539	55.8902	61.4751	83.797		96.5	-40.4433	-30.0229	-25.0605	-20.4706	-11.8157	9.4634	44.7732	111.618	221.698	388.904	604.693	910.364	1436.92
97	-18.0415	-11.1505	-6.34056	-0.90159	6.38463	13.6441	19.4024	27.0676	32.2716	40.1338	54.1797	60.4357	85.1519		97	-36.5638	-33.0424	-23.4914	-19.7837	-11.8975	9.43773	44.9871	109.808	221.198	391.567	625.478	914.276	1458.67
97.5	-17.6384	-11.8262	-4.69739	-0.32759	5.32385	12.3935	19.5668	27.0465	31.3195	39.8055	55.5294	58.4879	84.9876		97.5	-32.7703	-31.8082	-22.3557	-21.7683	-12.2425	12.7118	46.6956	109.553	223.767	386.404	632.073	926.674	1445.41
98	-17.9934	-12.0075	-5.60156	-1.11172	6.87175	13.1752	19.714	26.6355	30.9453	43.8746	53.1843	60.265	82.8996		98	-28.2563	-33.2384	-24.9832	-21.3898	-11.4344	11.0879	46.1969	108.379	223.559	378.444	621.463	924.255	1443.67
98.5	-19.2777	-11.6003	-5.57444	-0.43621	9.25059	13.8682	20.1258	26.8212	30.2349	42.112	52.6185	61.8282	81.8533		98.5	-29.385	-34.8237	-23.4903	-19.2849	-9.36753	8.95206	44.92	105.551	219.07	378.882	619.135	940.686	1436.92
99	-18.0966	-11.6946	-5.97629	-0.21235	6.6455	13.608	19.7384	25.9744	30.3142	38.8578	51.0269	62.6144	81.7374		99	-32.6232	-36.1285	-21.5043	-16.5498	-7.47946	9.87873	44.1852	102.865	218.561	379.183	621.707	938.193	1437.65
99.5	-18.2033	-12.0175	-5.88789	-0.25833	6.39517	13.2137	19.2968	25.8609	31.8209	41.7829	49.8878	65.4994	86.268		99.5	-34.3063	-38.4086	-20.3566	-14.5803	-8.38972	9.56009	43.4394	102.996	217.465	378.912	633.316	934.504	1448.6
100	-18.8262	-10.3862	-5.53576	-0.72144	6.22584	13.057	19.3591	25.9294	30.7248	43.7136	50.7848	62.2869	85.5304		100	-34.9039	-37.3777	-19.9641	-15.2448	-9.08671	10.2918	44.9013	102.74	220.7	385.808	648.284	944.61	1442.33
100.5	-17.9168	-11.1474	-6.03759	0.333374	6.03469	13.719	20.2812	25.6232	30.3618	43.3171	49.7097	61.5703	84.3189		100.5	-35.0629	-37.2935	-22.537	-16.452	-7.75494	9.96641	44.7767	103.465	221.053	387.193	653.096	933.977	1435.26
101	-18.5948	-11.627	-5.89995	0.275959	5.3827	13.665	19.8981	25.756	31.9385	43.4153	50.0972	64.0446	85.4049		101	-32.8465	-36.2378	-21.5741	-14.3851	-7.45227	9.86918	45.1752	104.326	217.816	388.023	650.026	932.876	1415.16
101.5	-18.6762	-11.6629	-6.39087	2.4655	4.82327	13.4846	20.0102	24.4055	35.2015	42.6332	50.6356	63.306	84.8137		101.5	-32.8085	-35.2538	-21.9887	-16.1569	-8.98059	10.012	45.798	105.533	216.948	389.28	638.752	940.815	1413.05
102	-18.0704	-11.4418	-6.29985	2.12547	5.89225	13.0566	19.3402	24.5275	34.7048	43.8374	49.2263	61.7041	84.7961		102	-36.5052	-32.8017	-24.8885	-18.8615	-8.2034	8.99124	47.123	104.306	210.517	390.558	636.198	944.722	1419.45
102.5	-19.3366	-11.7135	-6.10783	1.13561	6.79387	12.9975	19.4813	25.3241	32.9013	43.3101	50.8597	60.7014	84.6055		102.5	-38.6566	-29.3324	-21.8411	-17.4829	-7.41488	9.553	44.8534	104.717	209.751	387.65	636.035	944.671	1431.87
103	-20.358	-12.6072	-6.61621	1.05507	6.5706	13.6541	20.0881	24.4691	32.7581	40.6302	47.7006	62.6188	83.9571		103	-38.6563	-27.2201	-17.2809	-16.0365	-7.5951	9.30934	42.972	106.606	209.655	383.426	643.503	953.093	1434.13
103.5	-19.5509	-12.3573	-7.01665	0.331359	6.11554	13.9209	19.9612	25.0886	34.2227	40.3928	45.4198	62.7023	82.8728		103.5	-33.7371	-29.9502	-16.5285	-17.2437	-7.98834	9.02867	42.6401	106.752	209.868	380.608	643.73	960.586	1440.45
104	-18.1384	-10.1549	-6.77781	-0.49616	6.49142	13.5056	19.0432	25.03	35.1841	41.3299	48.3894	62.3423	80.8974		104	-29.3239	-31.7242	-18.514	-15.0948	-8.25106	9.62085	43.1093	102.577	213.087	388.723	649.682	957.687	1480.37
104.5	-18.9064	-11.6621	-7.22534	0.057835	6.32311	13.6021	18.6014	25.202	34.2167	40.8873	47.3995	60.972	84.1264		104.5	-29.8269	-32.4984	-22.1811	-13.7829	-9.6863	8.88821	41.8206	103.333	210.304	390.291	670.662	962.208	1501.46
105	-17.96	-12.1427	-3.57457	0.506946	6.46356	13.4873	20.5129	29.7629	33.707	41.2917	47.6632	60.5645	82.662		105	-33.5676	-32.652	-24.3285	-13.4438	-11	9.91531	41.6236	107.506	213.104	388.064	662.953	972.757	1476.81
105.5	-17.6345	-11.4107	-4.96307	-0.55124	6.93533	12.7062	19.2331	27.2947	34.3705	42.4205	49.2592	60.7381	81.0692		105.5	-36.1837	-31.251	-22.1109	-15.7475	-10.0568	10.7081	41.2829	110.434	217.453	393.434	652.253	972.793	1453.33
106	-18.2279	-11.0517	-5.33673	-0.13312	5.4765	13.3032	19.7822	25.6867	34.5819	43.253	50.0878	61.942	79.8475		106	-33.8212	-32.7645	-19.996	-17.9058	-9.90664	9.48716	41.584	111.173	215.524	400.753	646.209	984.207	1441.59
106.5	-18.2988	-12.2607	-5.323	-0.60198	6.64453	13.4827	19.9037	25.3291	32.5034	42.4397	50.2164	61.6345	81.1807		106.5	-35.0071	-30.9038	-18.3913	-18.9117	-10.3901	8.50787	42.3986	107.658	211.965	400.929	645.355	995.604	1416.46
107	-18.7897	-11.3259	-6.33005	-0.31371	6.46026	12.5405	19.0727	25.1148	32.4042	43.1781	49.734	60.8588	85.5863		107	-34.968	-29.911	-23.4493	-17.6246	-9.0544	9.78983	43.9979	105.145	208.199	399.407	644.116	978.616	1431.16
107.5	-16.9969	-11.2197	-5.09523	0.762557	5.78225	12.6189	18.277	24.7119	32.755	43.7581	50.0085	60.7632	84.5672		107.5	-34.6063	-24.8171	-22.2974	-17.4074	-8.13789	10.3608	44.7795	107.204	208.09	397.011	646.103	968.53	1452.64
108	-18.9443	-11.5011	-5.11208	0.783468	6.94196	12.7484	21.6616	25.2857	32.6757	43.2715	50.1537	63.0986	84.1016		108	-33.8691	-22.3602	-23.062	-16.4704	-8.72958	9.66555	45.2592	106.365	208.36	387.526	658.614	978.435	1447.19
108.5	-17.8032	-7.22874	-5.29255	-0.0131	5.87846	13.437	22.858	24.7188	32.0435	42.1526	49.7146	63.0125	83.3649		108.5	-31.0012	-21.7165	-24.0552	-16.5844	-7.1322	9.3442	42.2648	110.578	215.118	378.695	648.595	973.502	1426.02
109	-17.7971	-11.0398	-6.01007	-0.51266	6.31016	14.7558	19.3384	24.962	31.8154	40.8341	50.3476	65.4266	83.5171		109	-29.2022	-21.4036	-22.6116	-17.2209	-5.86621	9.6209	41.1169	111.21	223.678	373.615	629.315	957.952	1407.9
109.5	-18.7604	-11.158	-5.1817	-0.21396	6.19365	13.0764	19.9497	24.2887	32.8935	41.1977	50.3772	65.6591	84.0617		109.5	-30.8372	-23.1806	-21.6483	-18.8708	-6.43686	9.40887	42.1592	106.008	220.249	370.66	641.314	963.572	1406.62
110	-19.1532	-11.2326	-5.61797	0.616654	5.86417	12.5495	18.3883	25.8026	33.0613	40.8081	51.2984	63.2311	80.949		110	-36.0388	-25.6709	-21.6238	-19.3706	-6.8957	9.64816	39.2905	102.715	214.617	371.572	634.112	967.758	1398.35
110.5	-17.0302	-10.6558	-5.57706	0.687538	6.44771	13.1347	19.5909	24.2964	32.7318	40.1041	50.0902	62.3852	80.5291		110.5	-35.2366	-25.0279	-22.5546	-19.0505	-6.45654	10.3196	41.4235	102.35	216.119	366.601	633.216	960.95	1404.3
111	-20.311	-12.9863	-6.538	-1.16211	6.0273	12.7447	19.6688	25.3699	33.068	41.0988	52.0813	65.9702	80.772		111	-36.955	-23.6558	-21.5717	-19.9119	-6.6915	9.05552	42.5634	99.4145	217.771	364.926	646.032	960.44	1414.16
111.5	-11.2764	-7.56697	-3.2562	1.29047	5.71797	16.5406	18.5547	24.0605	31.5618	35.9444	49.3458	59.0563	71.2487		111.5	-32.2894	-19.309	-17.383	-16.8808	-5.0494	8.95539	39.8317	95.6916	218.708	369.136	647.312	937.144	1398.22
112	-15.6126	-11.2675	-5.8132	-0.13351	4.82602	15.9456	19.8102	24.1491	32.9661	40.6976	52.057	64.118	74.5227		112	-32.1566	-23.3233	-22.4925	-17.3429	-5.13219	9.62781	40.2371	99.7413	221.661	384.091	660.803	939.303	1395.83
112.5	-64.4795	-48.3573	-34.8443	-18.3742	-1.8264	13.7592	27.7476	42.9649	60.6078	78.0251	96.5775	120.297	139.243		112.5	-81.401	-61.2349	-51.9365	-36.446	-16.9582	9.74277	48.7814	123.333	252.425	422.333	704.739	1011.16	1474.91
113	1503.59	1195.05	897.011	608.773	310.325	13.1152	-282.211	-573.433	-863.758	-1140.99	-1428.13	-1716.36	-2000.26		113	1378.56	1104.53	822.181	546.632	273.53	9.75542	-252.412	-476.81	-666.642	-822.92	-917.67	-993.978	-946.409
113.5	948.307	764.562	576.14	382.134	197.849	13.4914	-172.061	-360.868	-550.558	-748.224	-939.546	-1126.1	-1318.63		113.5	978.923	786.559	580.338	391.316	196.8	10.1406	-171.965	-334.268	-485.257	-616.788	-709.979	-800.084	-849.295
114	63.0353	57.5917	48.6856	34.3375	23.1479	13.2274	1.91451	-12.5322	-27.8771	-50.3301	-64.3119	-78.2356	-97.5178		114	111.325	94.1081	70.8142	51.8392	29.5971	13.0563	-5.55283	-19.7255	-27.5953	-29.613	-17.4536	-8.55707	5.78282
114.5	49.2706	41.1006	36.2284	25.9928	19.7046	13.675	6.80491	-2.03678	-11.0924	-18.2384	-28.7707	-37.7494	-47.456		114.5	60.0701	49.2405	38.2797	28.9015	18.3322	11.7189	1.47692	-7.69525	-15.4891	-20.9877	-26.351	-31.8135	-35.37
115	21.9507	19.6599	17.6655	16.955	18.5845	13.2521	11.6547	9.69019	6.01612	6.44413	0.976396	-1.73449	-4.83635		115	26.0229	22.404	19.1072	15.9954	11.9597	9.38975	6.14245	3.29697	0.520882	-2.50388	-4.72075	-8.26922	-11.0841
115.5	19.9786	18.273	16.136	15.4571	15.1758	12.3177	11.6834	10.9656	9.15275	6.51024	3.97455	1.36087	-1.26299		115.5	19.4189	18.5994	16.3006	13.5835	10.4131	9.7389	7.32159	4.42589	2.27004	-0.40209	-2.45718	-6.08765	-9.09295
116	19.4403	16.0658	16.8763	14.5885	13.4258	13.3917	13.0117	10.7796	9.03969	7.50244	4.5186	3.79455	0.920411		116	18.0255	15.9841	13.5042	13.5213	9.88139	9.36651	8.80467	5.22737	3.42409	-0.00686	-0.81491	-4.97329	-7.1762
116.5	17.0675	16.8829	15.1966	14.998	13.9103	13.7605	12.7985	11.047	9.37514	7.51814	6.68445	5.8917	3.41391		116.5	16.3165	14.7713	12.7831	12.8736	11.0295	9.74732	7.87357	6.07137	3.78899	2.1336	-0.66476	-2.5235	-7.10002
117	16.1836	15.5288	15.4707	13.429	12.4494	12.8773	14.0539	12.1789	9.31902	8.93121	7.88263	6.17106	2.58344		117	15.1367	15.2294	12.8696	11.9295	10.8655	9.83553	7.68947	5.6605	4.6216	4.33401	1.45354	-1.84046	-4.89359
117.5	17.0852	15.7257	14.541	13.6138	13.2109	12.9069	12.7064	11.7931	10.6303	9.23642	7.27904	7.63758	4.68237		117.5	15.0644	13.5329	12.8314	11.8373	12.5357	9.3294	8.44058	6.58065	4.02461	5.99639	1.13226	-1.46594	-3.11959
118	15.5603	15.0036	13.9038	15.4027	13.4528	12.7853	14.6021	12.8098	13.5111	9.30359	8.36769	7.00311	5.45747		118	15.4592	13.2415	13.5678	11.3613	11.7497	9.02137	8.39852	6.94673	4.87942	4.3072	2.81541	-0.92389	-1.8276
118.5	15.5434	14.1236	14.5362	17.5823	12.9521	12.2334	13.6337	11.9967	13.268	10.0549	7.80633	8.38268	5.70319		118.5	14.3257	13.3407	11.8918	10.9398	11.0419	10.0072	8.69011	7.32716	5.86457	4.02557	2.00668	0.207882	-0.92391
119	14.6235	14.1044	14.6205	13.7015	13.0746	13.6755	13.0454	12.9369	11.7898	10.8912	8.44457	8.45395	6.87462		119	13.7983	14.1134	12.2079	10.8557	10.0738	9.27565	8.77725	8.01642	4.30321	5.35214	3.0026	0.317681	-1.21315
119.5	14.3074	14.0366	13.5212	12.373	13.065	12.1216	13.4769	11.9802	11.847	9.79554	9.6438	8.51682	6.88089		119.5	12.4415	12.3726	12.9377	11.1563	9.68013	9.03623	7.97601	7.6636	5.67078	4.63637	3.9112	0.523804	0.18378
120	14.7248	14.4332	12.7035	13.3926	13.5663	13.5373	13.0652	12.0545	11.9264	10.4357	9.63044	7.84578	8.15232		120	12.7441	11.529	11.3362	11.163	10.0891	9.23394	7.34829	7.3394	5.86116	5.18107	3.82132	1.26827	0.917449
120.5	14.9085	14.1223	13.0813	13.3406	12.3988	13.5566	13.3588	12.5	12.0621	11.7683	10.1474	9.8344	7.31023		120.5	11.6651	12.2039	11.6723	11.4186	9.47855	10.6362	9.38776	7.62448	8.74814	6.27018	3.81079	2.65888	1.56178
121	14.5408	13.8717	13.0944	13.0822	12.5871	12.6927	13.0746	12.969	11.2615	11.2595	9.83876	10.1182	9.51685		121	12.7358	12.8519	11.0577	12.767	10.0124	8.7922	8.27805	8.04529	7.61657	5.54471	4.2177	3.33721	0.520477
121.5	13.8742	14.4505	15.7961	13.1852	13.2026	12.9922	13.1376	16.4302	12.2572	11.1494	11.6555	9.35035	11.8738		121.5	12.5002	11.9438	11.6772	11.0771	9.60988	8.68051	9.23367	7.24617	6.76222	5.6969	5.31191	2.41579	1.47598
122	14.1289	13.3632	16.1093	12.1952	12.2176	13.6222	14.3938	14.1916	13.2472	10.1104	10.6335	9.65592	9.27073		122	12.5177	12.3997	12.243	10.8302	9.55673	9.63473	8.66826	8.34408	6.77534	5.67142	5.66322	3.00257	1.99593
122.5	13.9355	13.1986	12.7675	13.2126	12.1065	12.7395	13.4047	13.7421	12.2791	11.7605	9.67096	10.1432	10.1386		122.5	12.8623	11.3121	11.3909	10.9294	9.87195	8.66266	8.38377	7.51797	6.94008	5.60795	5.31659	3.62454	2.19157
123	13.1411	13.1236	12.95	13.715	13.2032	12.9733	13.4463	13.1587	12.2289	12.5012	10.2976	9.12329	8.89222		123	11.4149	11.764	11.6192	10.207	8.39524	8.07389	8.63813	7.97448	7.22979	6.25813	4.33336	3.46975	3.15394
123.5	14.1451	14.289	13.1532	13.3184	12.4279	13.0246	13.9695	12.2616	12.4605	11.7182	10.791	10.5603	9.29646		123.5	11.4141	11.1458	9.81778	9.98901	8.3168	9.21703	8.88222	6.99399	6.9603	5.64121	5.72123	4.57006	5.00824
124	13.1365	12.89	12.2283	12.1899	12.2379	13.5597	13.7788	13.5006	12.4149	12.5608	11.166	10.6782	10.6802		124	12.5479	11.567	13.1459	11.3884	10.9596	9.25402	8.74451	11.2677	7.6572	6.95404	6.44781	4.78196	5.60092
124.5	13.1473	12.7999	12.8069	12.6344	13.3196	12.8596	14.7925	13.0015	12.2195	12.3724	11.1233	13.5457	9.55093		124.5	10.7625	10.8679	13.822	10.7951	8.97328	9.40992	9.08271	10.1269	7.44952	6.64986	5.9541	4.66809	4.05111
125	13.5803	17.0533	12.3119	14.311	11.5513	12.5975	16.9271	12.9354	13.1645	12.7473	11.3662	13.9473	10.1071		125	12.0447	10.2659	11.872	10.3661	9.50966	9.14616	8.99349	7.95676	7.26598	6.33311	5.7318	4.27105	4.04349
125.5	14.4172	15.4231	13.3402	12.7952	12.2484	13.4944	15.1906	13.3297	11.6232	11.5827	10.731	11.9734	10.2424		125.5	11.5852	11.7129	11.2674	10.57	9.67553	9.12187	9.15335	9.00391	6.96592	6.98332	5.66846	5.32069	3.34089
126	14.7531	13.2691	13.5543	12.2307	12.7982	12.8806	14.2467	13.7367	12.777	11.8803	11.0876	12.1302	10.3643		126	11.1864	11.9984	10.3222	10.4117	8.92289	10.3796	7.80626	8.38205	6.88532	5.57887	5.61037	5.24057	4.50687
126.5	12.9835	14.0784	11.8419	13.0656	11.8891	12.6304	13.7314	13.3375	14.1405	12.6806	11.1646	10.5117	10.4708		126.5	11.4854	10.9107	10.4418	9.7874	8.86502	8.10481	7.99562	7.83919	7.9743	6.52071	6.28337	5.30138	4.21901
127	14.1929	12.6571	13.1739	13.6669	12.7859	13.6715	13.7035	12.9007	13.4305	12.3841	9.85201	11.5683	10.5261		127	10.9138	11.6006	10.6413	10.4732	9.83884	9.20176	10.2949	9.20796	7.13765	7.20561	5.81366	7.9183	3.5216
127.5	14.0395	13.2297	12.7406	13.4135	12.7517	12.6813	13.8207	13.1643	12.2755	12.3965	12.7615	11.7799	11.0039		127.5	11.4847	12.5795	11.5014	10.2097	9.61007	9.44989	12.1249	8.0912	7.16994	7.77426	5.76593	6.12099	5.53398
128	14.3648	13.6779	11.9537	12.8332	12.0562	16.5639	13.847	13.1693	12.9416	12.938	15.1539	10.9055	11.2746		128	11.9025	12.7471	10.8531	9.49334	10.3744	9.11032	9.16855	8.3494	7.76469	7.35618	5.93259	6.24031	5.10761
128.5	18.1981	13.3355	13.3755	13.1479	13.0586	16.615	14.5824	13.3692	13.4108	11.6337	13.5273	11.4496	10.2129		128.5	10.7886	12.2976	10.3133	10.7265	9.20237	9.65057	9.37526	7.57234	7.69536	7.03063	6.52335	6.74038	4.27584
129	14.8543	13.1388	13.2918	12.7097	12.0021	13.6005	13.712	13.2138	12.2415	13.1415	11.6575	11.169	10.8549		129	11.1236	11.8934	9.55739	10.1096	10.8566	9.25799	10.1366	8.03474	6.96408	7.45134	7.02384	6.11405	4.84615
129.5	13.4961	13.5448	12.8892	12.7163	12.1042	13.8597	13.9442	14.9868	13.3416	10.5562	12.7793	12.4185	11.2006		129.5	10.7877	11.5978	10.2168	9.53528	10.4782	9.86423	9.3025	8.38675	7.54194	7.15392	6.67295	5.12291	5.24596
130	13.9437	13.5061	12.6767	13.2563	12.8154	12.6435	14.3448	13.4628	13.0829	13.7702	11.6073	11.2219	11.3933		130	11.0251	10.7273	10.4557	8.53444	9.55003	9.11471	8.83118	8.28282	7.80267	5.91473	6.70406	5.90136	5.31161
130.5	13.1969	13.5686	12.7014	12.746	11.7878	13.4553	13.2143	13.5876	12.6775	13.1008	11.5334	11.0481	11.9141		130.5	11.3793	11.0613	10.6486	9.13625	9.36493	10.2676	8.79786	7.92521	8.09457	7.8099	8.64737	6.81942	5.68973
131	13.9902	11.6484	13.7563	13.2727	12.4195	13.7741	14.6334	14.2048	12.4931	13.1228	12.6243	11.2379	11.4051		131	13.2847	10.9514	10.4695	9.7031	9.53644	11.9006	9.15096	8.5366	8.15767	7.44742	7.59668	6.87172	5.0409
131.5	13.6935	12.1964	11.9712	13.2624	15.2917	11.9884	13.8719	12.645	11.9497	16.0693	11.4867	11.7217	10.8436		131.5	11.5457	10.3748	9.42432	8.98144	8.99476	9.17043	8.37041	7.88141	7.83681	6.5461	6.26915	5.30263	6.00773
132	13.533	14.2666	13.4106	13.4917	14.3197	14.3495	14.3373	13.7938	13.6584	13.5813	12.0186	12.3173	11.1255		132	11.8704	11.0249	10.7976	9.41247	9.43127	9.08534	8.97155	8.4462	8.00441	8.34202	7.18336	7.04649	5.71984
132.5	18.0362	17.7825	17.6047	17.0871	16.9945	17.9679	18.1973	18.1717	16.3628	16.7146	16.2357	17.2769	15.9343		132.5	15.8561	14.4137	15.1655	14.294	15.2806	14.7901	12.8766	13.8263	12.7191	12.2146	11.0906	12.0754	9.83407
133	-137.482	-137.312	-138.616	-138.463	-137.972	-137.377	-137.442	-136.689	-137.867	-137.83	-138.751	-140.544	-141.087		133	-129.984	-130.312	-130.036	-131.226	-132.06	-132.305	-134.495	-136.515	-138.424	-140.109	-142.659	-144.865	-147.59
133.5	-81.8245	-81.5483	-81.9	-82.4449	-82.5818	-82.8717	-81.2246	-81.5184	-81.958	-82.837	-83.4206	-83.2203	-84.2178		133.5	-95.1376	-90.7857	-93.1263	-94.9187	-94.6897	-94.8316	-93.6829	-94.8606	-96.7587	-95.4857	-97.4929	-97.0723	-97.7314
134	4.40575	4.87451	4.18842	3.71787	4.03507	3.43302	4.79835	5.12505	2.6323	3.34868	2.38556	3.29939	2.42011		134	-10.6454	-8.53082	-11.0081	-12.8872	-9.99663	-11.7282	-13.1619	-11.6162	-13.697	-10.9303	-15.7932	-15.1387	-15.1773
134.5	6.46857	7.00973	6.00119	6.9979	5.11747	5.832	7.24901	6.43882	7.13245	5.84397	4.6265	5.09931	4.12193		134.5	-5.23604	-2.10297	-4.34099	-7.31648	-5.63684	-6.65078	-8.24412	-8.56777	-10.1377	-10.9093	-13.9278	-11.5967	-13.8302
135	10.12	8.45543	8.63357	12.3928	8.23252	9.08626	9.38399	8.6147	11.8293	9.40359	8.05688	8.308	5.92732		135	-2.73311	0.293139	-2.28672	-3.56875	-3.76409	-4.51516	-3.53207	-5.13971	-5.80518	-7.74275	-9.9072	-8.64576	-11.6569
135.5	10.3503	9.15147	8.90325	10.7648	9.78418	9.01337	8.67162	9.40193	9.2915	10.2213	7.39314	8.08198	6.92841		135.5	-3.02938	0.57537	-1.49378	-4.08252	-2.76152	-2.91623	-4.67288	-4.17691	-6.48624	-7.89134	-8.5993	-7.95246	-8.47553
136	8.8527	7.82447	9.34038	9.46982	9.0509	9.02328	10.2862	9.50577	8.61487	7.97481	7.32518	7.66384	7.00033		136	-2.59555	0.429836	-0.77566	-3.47373	-1.20109	-1.87901	-5.19536	-3.12576	-6.99205	-7.73031	-7.46165	-7.64771	-10.1666
136.5	10.0031	8.66953	9.37874	10.0216	8.43129	10.0119	11.0259	8.69611	8.94828	9.0013	7.3099	8.38622	6.37689		136.5	-1.5862	-0.10424	-0.79645	-3.34826	-1.9615	-1.41051	-4.61006	-3.75601	-6.3843	-7.9727	-6.91336	-8.03415	-9.95173
137	9.45841	9.90139	10.2227	9.24135	8.50993	9.13982	8.86798	9.77192	9.21004	8.52641	8.98326	7.30061	7.86335		137	-0.60458	0.253301	0.208917	-0.7852	-0.8036	-0.9753	-3.27641	-3.13361	-5.93	-7.15158	-6.69113	-7.48949	-10.2459
137.5	9.91179	9.59068	9.29888	9.08495	9.32262	8.59013	10.4179	9.9354	8.7126	8.13508	8.96285	7.11322	7.2306		137.5	-2.05005	1.01937	0.642072	1.91917	-1.53438	-3.22399	-3.115	-3.19417	-4.00656	-7.22143	-7.00692	-7.37538	-9.03766
138	10.1533	9.76559	10.3684	9.93033	8.93472	9.58384	9.79092	12.1571	9.75809	9.8218	8.46457	7.47978	11.13		138	-1.29043	1.23209	0.166567	0.543916	-2.84162	-3.01014	-1.10379	-1.80761	-5.12994	-6.64398	-7.11602	-7.05465	-9.65238
138.5	9.53981	9.41592	13.7662	10.3616	8.99607	8.82355	9.21704	12.4677	9.86011	8.70582	8.21806	8.63904	9.32001		138.5	-0.51086	0.68052	0.417255	0.299229	-1.88691	-0.94032	-1.63431	-1.65928	-7.43427	-5.45071	-7.25813	-8.44766	-10.7499
139	9.85621	8.11855	9.79068	9.91049	9.21407	8.88029	10.2658	9.77651	9.69376	9.87474	8.39266	7.67204	7.48508		139	-1.72401	-0.71	-0.40808	-0.0188	-1.09263	-1.35861	-1.62202	-2.64846	-5.79913	-4.88104	-6.83823	-8.0698	-9.65487
139.5	9.94765	10.1121	9.37048	9.75333	9.79106	9.88685	10.1599	10.4023	9.16826	10.0836	8.43179	8.23973	7.8927		139.5	-1.92417	-0.12958	0.739405	0.815855	-1.15211	-3.50702	-2.4183	-3.15051	-5.8201	-4.36443	-8.17819	-7.09678	-11.7179
140	9.99268	9.49093	10.2517	9.24589	9.40504	9.05735	10.2076	10.1068	8.18112	9.2597	9.63961	8.50701	8.17221		140	-2.27744	0.929596	0.171997	-0.89849	-2.70123	-2.58942	-2.60382	-3.46808	-4.50124	-4.16163	-8.64711	-6.40529	-9.7099
140.5	9.98386	10.2256	8.98856	10.3066	9.50829	9.71861	9.98263	9.7899	9.98438	9.50277	7.98398	7.87363	8.30837		140.5	-2.24271	1.2026	0.940986	-0.19971	-2.69861	-1.6455	-3.33114	-0.51001	-3.74439	-5.3007	-8.61985	-7.76989	-7.41191
141	10.0839	9.50317	9.90531	9.14704	9.91115	9.33351	10.3892	11.0478	9.93012	9.09771	8.47439	9.7703	8.16573		141	-2.157	1.20974	3.40191	0.116557	-3.64405	-1.93214	-3.20069	-0.64517	-3.43167	-6.01188	-8.032	-7.6455	-10.1082
141.5	10.7148	11.9502	10.2041	11.2092	9.78723	8.96888	13.2468	10.2544	10.0074	9.06068	8.78915	11.507	7.68221		141.5	-2.75095	-0.14325	0.926371	-1.67667	-3.26077	-1.91324	-3.02701	-2.15211	-4.20525	-6.06606	-7.40971	-7.45821	-10.0996
142	10.1434	13.0606	9.36566	10.0159	9.07617	9.08732	12.1088	9.84388	10.0772	9.22819	7.96359	9.71398	8.49363		142	-2.23748	0.834221	0.650897	-1.58391	-2.22112	-1.83457	-3.5816	-1.50571	-3.88249	-7.24079	-6.12223	-6.6823	-8.15073
142.5	10.0672	10.0757	10.7763	9.34002	9.53736	10.6509	9.81413	10.8259	9.13422	8.32319	8.06921	8.81674	8.63001		142.5	-1.84206	1.07138	-0.06692	-3.11183	-3.62801	-1.45665	-2.25265	-2.43465	-3.8937	-5.05704	-5.24508	-5.21131	-8.48303
143	10.2523	10.4097	10.0133	10.2511	10.0247	9.08318	10.6013	9.40237	9.0532	9.43271	8.77	8.45079	7.76574		143	-1.31716	0.464404	-0.31075	-3.25004	-2.58819	-1.41636	-2.56866	-2.02105	-3.68721	-6.31707	-5.98206	-5.22578	-8.59777
143.5	10.1455	10.7602	9.22435	10.1379	8.67437	8.98529	9.62918	9.66663	10.1779	9.80545	9.53588	8.69623	8.92116		143.5	-3.15638	-1.08039	-0.00899	-0.49342	-2.99359	-0.26528	-3.54505	-1.81781	-1.8371	-8.12174	-5.31188	-3.29698	-7.6522
144	9.6889	10.5017	9.80653	9.52297	9.03462	10.3969	10.5673	10.2042	9.6221	9.03381	8.02676	9.16732	7.55366		144	-2.4649	1.72592	0.365333	-1.31351	-1.28061	-0.26499	-1.19102	-2.59992	-1.98849	-6.20304	-5.05492	-4.16067	-8.62615
144.5	9.68044	11.1563	9.46232	10.0484	8.83928	9.94821	10.4316	10.4232	9.73615	8.39171	10.424	8.08226	9.02299		144.5	-1.05486	3.573	2.36926	-0.94126	-1.18468	-1.61853	-2.3258	-3.43094	-2.97611	-6.32589	-6.40817	-5.91094	-8.09968
145	14.0205	10.3773	11.6137	9.38116	8.87631	12.2091	10.0331	10.4855	9.69223	9.25144	11.2807	9.42652	8.60574		145	-0.77098	0.903016	0.345456	-1.51955	-0.79298	-0.39788	-2.90555	-3.58537	-1.54975	-6.04651	-5.96597	-4.97944	-9.44678
145.5	11.5641	9.83663	9.30906	10.0371	10.8449	10.4108	10.7999	9.39843	8.27909	9.07207	8.18961	9.09168	8.12684		145.5	-0.66666	0.299118	0.773016	-1.83816	-0.39823	-1.7715	-2.82599	-2.60125	-1.668	-4.97524	-5.53166	-4.75595	-9.55904
146	9.66981	9.76645	9.81238	9.87349	9.22667	9.62865	10.4148	10.4009	9.72104	8.66707	9.57937	7.94074	8.48304		146	-0.7003	0.786977	1.15145	-1.278	-1.2091	-1.49696	-2.39849	-1.91373	-2.21813	-5.1912	-5.74508	-4.91743	-8.81541
146.5	11.737	9.5508	10.7608	9.1065	9.92672	10.1198	11.1493	10.2703	10.0471	9.66457	8.99561	8.68324	9.20282		146.5	-1.39323	-0.26854	1.3363	-2.56617	-0.26409	-1.32483	-1.54452	-2.14756	-1.60091	-5.6379	-5.9057	-5.79229	-9.94632
147	9.84333	10.6083	9.72924	9.7462	9.487	9.52456	9.71459	10.0365	9.61302	9.47712	7.67058	8.89013	9.55641		147	-1.68905	0.189222	1.08454	-1.1095	1.2401	-2.60725	-0.93632	-2.2245	-2.08657	-5.21316	-3.60768	-2.65604	-9.90745
147.5	9.82682	9.5227	9.69669	9.93483	9.41828	9.24574	9.54901	10.4628	8.9522	9.00272	9.003	8.30189	7.99869		147.5	0.91307	0.912143	0.258285	-1.03737	0.268542	-0.37287	-0.86943	-2.43234	-3.31179	-4.9192	-4.29948	-4.03658	-10.5185
148	10.9393	9.77271	10.095	9.57464	10.8964	9.6571	9.77086	9.58188	9.12264	12.3549	8.80044	8.57507	8.07505		148	1.41207	0.209292	-0.16378	-2.2087	0.134033	-2.68825	-0.78346	-2.69005	-3.21221	-4.85111	-5.13007	-4.41001	-9.193
148.5	10.1865	10.6105	9.17443	9.85094	11.7973	9.88932	10.6052	10.2076	9.24921	11.2874	9.39551	8.71458	9.62408		148.5	1.10347	-0.3213	-1.21848	-2.99076	0.028766	-2.73129	-1.58843	-0.72197	-1.86198	-5.67876	-5.79187	-5.08758	-8.89094
149	11.0992	9.72558	10.6433	10.0089	10.0798	9.36608	10.755	9.77522	9.37669	9.46462	8.66999	9.08638	8.06237		149	0.175995	-0.23419	-2.01859	-1.91035	-0.88628	-1.85449	-1.1715	-2.18196	-2.94216	-6.64824	-5.71653	-4.54067	-8.64697
149.5	10.3456	10.3181	10.3662	10.1812	9.15058	10.3513	10.8858	8.88405	9.41932	9.62385	8.09857	8.66549	8.8418		149.5	-0.34897	-1.29785	-3.21351	-1.57692	0.475644	-1.18218	-0.40237	-2.84774	-2.01775	-5.19734	-6.94536	-4.16637	-7.45508
150	9.97182	9.2628	9.15911	9.29165	9.36524	9.76737	10.8348	10.2389	9.77281	9.10086	8.76079	8.92955	9.17163		150	-0.93541	0.050141	-1.86072	-3.31705	0.051534	-1.33319	-0.57921	-2.01076	-3.29352	-2.94626	-6.82084	-4.65283	-6.9632
150.5	10.6132	9.96871	10.8301	9.77402	9.68708	9.46621	10.2165	9.44406	9.3798	10.5349	8.29418	8.86548	7.88068		150.5	-0.20476	1.16783	-0.95811	-3.06211	1.39021	-0.44819	-1.28517	-0.18083	-2.11987	-0.46886	-6.28432	-6.99408	-8.51167
151	9.75084	9.60031	9.62403	10.0144	9.97925	8.71185	9.52989	9.30585	10.7134	9.53391	9.2702	9.41342	8.24506		151	0.172159	2.71083	-0.55078	-1.87839	3.06966	-0.76682	-1.36476	0.942437	-1.76326	-1.42404	-6.2175	-6.2761	-8.6133
151.5	11.152	9.7576	9.9952	12.314	8.76262	8.83224	11.0016	10.3738	12.5062	10.7037	9.97604	8.81784	8.50385		151.5	1.35451	3.53687	-1.27313	-1.35685	0.240197	0.117338	-0.69414	-0.24304	-2.89689	-2.75128	-4.93717	-6.56948	-7.03411
152	10.3094	10.4683	10.0063	11.1263	9.12063	9.59862	10.3592	10.0879	9.9392	9.52322	8.44326	8.7618	8.5446		152	0.411388	1.69968	-0.45874	-0.85949	0.944779	-0.63574	-0.86048	-0.76861	-1.62234	-4.1928	-6.23544	-7.941	-7.02692
152.5	10.0057	10.4032	9.9778	10.5379	9.34379	10.0933	10.3944	10.2772	9.78626	9.17979	9.07459	9.01404	9.09416		152.5	1.05974	2.03739	-0.70255	-1.39946	1.66879	-1.49809	-0.5954	-1.31499	-2.38878	-4.44422	-6.41086	-7.65523	-7.66492
153	10.0254	10.0049	9.81232	9.66863	9.76113	10.6456	10.8119	9.45585	9.69189	10.2655	9.98456	8.63595	8.53455		153	0.038497	1.98106	-0.43865	-1.21824	1.25787	-0.66371	-0.67843	-1.66616	-2.71502	-2.60838	-6.74841	-5.6817	-8.08511
153.5	9.78597	10.5802	8.7167	10.2778	9.2632	9.72293	10.9694	10.2144	9.18816	9.57679	8.81803	8.82208	8.83523		153.5	-0.49541	1.68761	-0.70287	-1.91845	-0.76267	-1.3396	-0.90456	-0.70839	-2.41082	-3.33853	-7.50233	-6.13745	-7.03466
154	9.95712	9.90957	10.0737	10.2501	9.67386	8.78411	10.2666	10.5803	9.81028	9.50065	9.50292	8.74826	8.46294		154	-1.02788	1.16605	-0.23611	-0.45944	-0.25291	-0.98881	-0.12509	0.169404	0.17555	-4.25384	-5.78056	-5.40287	-7.07756
154.5	10.395	9.72208	10.3372	9.79901	8.47241	8.99386	9.55033	11.3837	10.3461	9.731	9.28005	7.90879	10.3897		154.5	-0.45523	-0.20941	-1.12903	1.65559	-0.42672	-3.30886	-1.31774	0.788979	0.125841	-3.49802	-5.62692	-6.64787	-6.60935
155	8.80777	10.5519	13.2303	9.20579	8.62224	10.0077	10.205	13.5918	9.04944	9.02941	9.61024	8.6957	10.721		155	-0.49583	0.257275	-2.02185	0.454409	-0.27224	-3.73866	-1.62657	0.385843	-2.21626	-4.98131	-5.10936	-6.73927	-7.62092
155.5	9.96124	10.3376	10.9526	9.89957	10.5562	10.2484	10.8407	10.9896	9.53775	9.1818	10.3374	8.77514	9.10606		155.5	-0.87213	1.85208	-3.36451	-1.00316	0.45272	-2.52259	-1.83947	-0.2213	-1.20732	-5.76238	-6.919	-6.48398	-7.12848
156	10.8212	10.0946	9.17924	9.60226	9.86513	9.53253	10.1965	10.0205	10.4141	9.95988	8.71393	9.05754	9.24859		156	0.271604	0.546013	-3.729	-1.63618	0.279322	-2.57135	-2.51158	-0.19338	-1.29318	-6.12507	-6.23006	-5.87387	-6.37384
156.5	9.73716	9.92667	9.88034	8.95117	9.95627	10.0916	10.815	10.6234	9.80788	9.82953	8.68836	9.16503	8.91027		156.5	-0.0176	0.619907	-4.53912	-1.17957	-0.35263	-0.65656	-3.78048	-0.48072	-3.69541	-4.4451	-5.49284	-6.44848	-3.23223
157	10.0188	10.0551	9.7558	8.95147	9.17137	8.93835	10.8225	9.48397	9.57638	9.7018	9.63667	7.64538	8.46813		157	-0.86793	-1.24925	-5.61467	-2.12845	0.275169	-0.97954	-4.47353	1.49117	-1.51381	-5.17451	-4.30671	-8.24887	-1.62658
157.5	10.5656	9.8058	10.216	8.80017	8.9927	8.99703	8.87945	10.3172	9.89628	9.51387	8.94668	9.41804	9.21468		157.5	0.34732	0.486525	-1.74849	-1.09782	-1.1117	-2.38826	-5.24298	3.35212	-2.83188	-6.79091	-5.34836	-7.91192	-2.71714
158	9.57096	10.744	9.71257	8.75599	10.1274	9.3293	12.4432	10.3847	9.66893	8.82826	8.47263	11.791	8.84054		158	0.142572	0.758474	-1.44906	-0.3324	-1.87314	-1.58665	-3.97695	0.469437	-2.45423	-5.77898	-4.2972	-7.93752	-4.24663
158.5	9.92366	13.5043	9.90666	9.92266	9.73432	8.92741	12.9898	10.9675	9.80398	10.0664	8.71321	9.52719	8.70684		158.5	0.269975	0.423335	-3.0718	-0.68349	-0.73813	-1.20213	-4.48278	-0.48218	-2.93471	-5.61203	-3.64609	-7.86073	-4.40187
159	11.1213	11.0621	9.29777	9.51877	8.91131	9.78261	10.0837	10.8307	10.0557	9.11922	9.2952	8.78882	9.10142		159	1.04258	1.57283	-3.90354	-0.58062	-0.68813	-0.46283	-5.34799	-0.51386	-4.02161	-4.57789	-3.65347	-6.47283	-5.17552
159.5	9.96027	10.3001	9.81442	9.27259	9.36036	9.77932	11.8971	9.37419	10.6134	9.31361	9.34489	9.39648	8.80077		159.5	-0.65993	0.878608	-1.65987	-3.06141	-0.43202	0.473776	-4.36273	-2.01817	-2.95241	-4.46525	-4.37503	-6.3163	-6.77282
160	9.90961	11.032	9.79362	9.74084	9.82316	10.1324	9.78542	9.33371	9.18123	9.26133	9.82665	7.89361	9.03723		160	-0.16027	1.22817	-2.03212	-1.6691	-1.96782	-0.42109	-3.49878	-2.48062	-2.88983	-3.2247	-2.74964	-4.52878	-6.66858
160.5	10.0223	10.479	9.91662	8.9556	8.7639	9.96508	10.2775	10.0658	9.40413	8.64858	9.36008	9.27258	9.00387		160.5	0.976193	1.88465	-1.86124	-1.74774	-0.30128	-1.35976	-2.07042	-2.56596	-2.7092	-4.11426	-2.32247	-2.45849	-6.48502
161	9.91221	10.0145	9.76205	8.774	8.88694	9.64746	10.9869	9.72522	9.45901	8.55385	10.2556	9.00061	8.4196		161	0.896451	3.76623	-1.56721	-3.37818	-0.1377	-3.10622	-2.37455	-2.37242	-2.36552	-4.45042	-2.76448	-4.42449	-6.99304
161.5	11.7062	10.5089	9.93428	9.48039	9.83328	13.0623	8.72383	11.1425	10.3203	8.26302	12.4837	8.58876	9.9516		161.5	0.569458	2.6212	-3.05911	-2.57443	-1.38347	-1.50905	-3.03388	-1.09807	-3.58065	-3.11587	-2.91876	-4.55812	-6.28178
162	13.2959	10.1234	9.88492	9.85357	9.41916	11.6299	10.2736	9.13042	9.66052	9.01369	8.39918	7.64462	8.69884		162	1.52023	2.3381	-2.41399	-1.27886	-0.1407	-2.00387	-1.70905	-1.43329	-3.42597	-4.789	-3.66399	-4.51961	-6.72155
162.5	10.2942	10.432	9.63956	9.3266	9.02855	8.98039	10.1225	9.71993	8.83245	9.62939	10.4215	8.288	9.14662		162.5	2.24334	0.60998	-1.37933	-0.29421	-0.61002	-3.37819	-3.26415	-0.05003	-3.30831	-5.00561	-3.31672	-4.4514	-7.05411
163	11.2305	10.9239	11.0773	9.35447	9.43659	9.87399	9.89558	11.2504	9.64291	8.33975	9.70721	9.1119	9.01478		163	2.28001	-0.78783	-1.58403	0.210175	0.172168	-2.62029	-3.3703	-2.36488	-3.32636	-4.88411	-2.84242	-3.94087	-6.61137
163.5	10.7863	9.83669	8.63538	10.0066	10.453	10.1536	10.4658	9.11184	9.4412	9.05892	9.5671	8.1689	8.18098		163.5	1.50353	-0.42733	-1.78029	0.43651	-0.2127	-1.64577	-3.92475	-2.44655	-2.78689	-4.23855	-1.51156	-3.61804	-7.08544
164	10.1435	10.7465	9.83163	9.13513	9.42843	9.62936	10.0574	9.43441	9.01748	8.12577	9.10104	8.88719	10.4814		164	1.64913	0.882413	-1.77385	1.31201	-0.15731	1.75192	-2.78514	-0.81847	-2.48083	-3.51987	-1.41689	-2.32617	-6.68796
164.5	9.53602	9.08687	9.31226	9.07287	9.04648	10.3809	9.67153	10.8484	9.70317	11.0898	9.33752	8.98024	8.54115		164.5	3.96428	0.829695	-3.13011	0.903123	0.145208	0.51199	-2.21284	-1.44328	-1.80387	-4.87742	-2.85373	-2.39227	-6.12269
165	9.9876	10.7502	9.99548	9.1013	12.5933	9.60922	10.189	9.91001	9.73706	11.7194	9.12006	8.65059	9.81385		165	1.89544	1.97463	-2.58142	-0.07696	-0.94276	-0.59232	-1.30477	-2.23528	-3.30436	-4.19471	-2.74832	-3.67906	-6.91164
165.5	10.8164	10.6589	9.66852	9.05966	10.6275	9.98551	10.7793	9.6992	9.54259	9.19662	9.3644	9.06069	10.2102		165.5	0.78814	1.56621	-0.2501	-0.17988	-0.74783	0.196089	-1.09607	-2.24065	-1.55544	-3.57698	-2.73387	-3.59428	-6.33259
166	9.516	10.2712	9.79527	10.2223	9.2629	9.65847	10.3005	9.66662	8.93829	9.54112	8.50545	8.90907	8.45689		166	1.06109	1.70154	-0.74287	0.98835	1.8036	-0.795	-1.95048	-1.19504	-0.76623	-3.84838	-3.29182	-3.49044	-6.96603
166.5	10.0736	11.0676	8.9093	9.60703	9.63297	9.92721	9.80133	9.64651	10.1426	9.95117	9.00292	9.30746	8.5749		166.5	0.656277	0.703564	-0.64622	1.59633	0.29802	-0.78052	-2.99299	-2.18316	-1.36131	-4.48026	-2.54846	-2.52094	-4.62932
167	9.68806	9.92442	10.8851	9.41969	9.24562	8.98907	10.8416	10.0849	9.14466	9.61547	9.72403	9.23315	9.33922		167	0.334252	-0.09112	-0.82573	0.141005	2.01939	-0.78856	-3.3534	-1.77281	-0.59938	-1.40482	-2.48915	-2.61972	-5.17838
167.5	9.56716	10.3406	9.65932	9.28673	9.96947	9.63212	9.5895	9.50346	8.21341	9.57999	9.36651	9.40034	8.53156		167.5	0.869667	-1.07128	-0.10926	0.171411	5.47484	0.041363	-2.01826	-0.60733	-1.61634	-0.77238	-2.63235	-1.73116	-6.04822
168	9.86727	10.9195	9.40736	10.894	8.66475	10.5644	10.8337	9.87976	12.823	9.05835	9.02803	9.01894	8.97555		168	1.69194	-1.06199	-0.81135	0.805605	2.96257	0.233966	-2.15859	-0.9632	-2.25942	-2.07096	-1.59771	-2.39974	-7.11758
168.5	10.2317	10.2176	9.29121	12.8861	9.56059	9.71809	10.5562	10.061	11.4515	9.28227	8.72049	9.49254	8.19759		168.5	1.06774	-0.03282	-1.21104	1.53499	1.03312	-0.20168	-1.5338	-1.93987	-3.1137	-3.55454	-1.27534	-2.17578	-5.96298
169	9.30618	10.2745	9.38213	9.26492	8.61693	9.05499	9.6095	10.4663	9.82334	9.07502	9.05745	9.05432	9.23207		169	1.10294	-0.41196	-0.25891	1.16865	0.981753	-1.6592	-2.52502	-0.93723	-3.04044	-2.62813	-2.74227	-1.35661	-6.08434
169.5	11.253	9.88625	10.9099	9.57384	9.61032	10.1715	9.6508	10.4569	10.2147	8.1455	9.34163	9.38676	9.50343		169.5	-0.70857	-0.46398	-1.52333	-0.65609	0.7869	-2.22183	-2.98595	0.591786	-1.48488	-4.47101	-2.69939	-0.28258	-5.89796

## Sheet: ED Figure 1b
"-TPPO"															"+TPPO"
Time (ms)	Sweep 1	Sweep 2	Sweep 3	Sweep 4	Sweep 5	Sweep 6	Sweep 7	Sweep 8	Sweep 9	Sweep 10	Sweep 11	Sweep 12	Sweep 13		Time (ms)	Sweep 1	Sweep 2	Sweep 3	Sweep 4	Sweep 5	Sweep 6	Sweep 7	Sweep 8	Sweep 9	Sweep 10	Sweep 11	Sweep 12	Sweep 13
0	-5.45306	0.284165	-4.87569	-4.16799	0.11292	-1.07219	-5.452	-5.34532	-5.36572	-8.33758	-5.47995	-7.83906	-7.25953		0	-13.4395	-14.06	-15.8425	-12.2161	-11.601	-15.796	-15.8	-14.6396	-17.0551	-18.867	-20.7267	-20.7217	-20.1023
0.5	-2.87189	-0.56684	-3.68304	-3.17243	-4.43681	-3.68249	-4.63535	-3.84455	-3.80403	-5.89714	-2.99516	-6.48427	-6.26651		0.5	-13.1565	-13.4274	-16.0738	-14.4645	-12.6943	-14.7239	-16.2011	-14.3767	-18.1849	-17.7597	-22.4259	-19.6598	-19.6915
1	-2.43167	0.869276	-2.65739	-2.53315	-1.37005	-1.4103	-2.07703	-2.82085	-2.79123	-4.44357	-1.63144	-4.84495	-5.47693		1	-12.451	-12.3257	-15.531	-14.2743	-11.2431	-15.3527	-16.5716	-13.5862	-18.3673	-18.7664	-21.2997	-21.0061	-22.0291
1.5	-4.90841	-3.22996	-4.86533	-4.46738	-5.13198	-5.18544	-7.11835	-5.28804	-6.6182	-7.08819	-6.00408	-9.34637	-9.35373		1.5	-10.1745	-9.81639	-12.1581	-11.4528	-9.47281	-11.6661	-13.8572	-13.2194	-14.6997	-16.4699	-19.5304	-18.6719	-19.7212
2	-5.49712	-3.57339	-6.06182	-6.67685	-4.77801	-6.22395	-5.40355	-6.20719	-6.10189	-8.27893	-6.18429	-8.99942	-8.95472		2	-27.0711	-26.0558	-28.7385	-27.1179	-26.3689	-28.7833	-29.8932	-28.3793	-30.6791	-33.0314	-35.7274	-35.1992	-36.0553
2.5	255.563	257.312	255.491	256.703	255.616	255.979	255.265	256.083	254.75	253.065	254.712	252.896	252.285		2.5	137.509	139.121	137.252	138.507	138.689	136.681	136.268	136.808	134.202	132.293	131.306	130.403	129.435
3	31.2847	31.2715	30.8067	31.552	30.2894	30.1313	29.2283	28.8347	29.5924	28.7327	29.2889	28.4132	27.8741		3	93.4591	94.4434	94.1165	94.6762	94.1573	93.8737	92.7577	91.9484	91.1786	91.4501	90.7064	91.3305	89.5675
3.5	2.93212	3.88259	3.71069	3.52001	3.26427	3.38607	3.45473	2.57734	2.00752	2.77481	2.76639	1.33426	1.74446		3.5	-1.46122	-0.1196	0.080342	-0.24362	-1.3001	-1.8629	-1.51527	-1.08214	-2.56726	-2.06387	-3.29462	-3.58431	-4.38278
4	11.3964	12.7088	12.2658	12.1561	11.2492	11.189	9.78044	10.3422	9.50505	8.24143	9.90828	8.65041	8.60984		4	11.456	12.575	12.101	11.6638	12.1654	12.095	10.5955	10.8302	10.1105	10.1748	9.69127	8.62092	7.56446
4.5	7.69041	8.18893	8.35607	7.06771	8.03696	8.3477	8.18359	8.51109	9.92771	9.86165	10.8894	11.176	10.8864		4.5	7.26159	8.06692	7.90999	8.11051	7.43682	7.22816	6.68051	6.00209	6.11417	5.38413	5.01417	5.31327	4.37512
5	10.3687	11.8634	12.3288	13.3236	14.1261	13.5808	13.4464	12.9891	10.8095	9.53203	9.53708	7.7097	7.51666		5	7.42552	7.83713	8.45298	7.35642	6.90151	5.93414	6.86187	6.3389	5.56474	5.47637	4.08334	4.99592	4.53921
5.5	11.7806	12.97	11.6344	10.2462	8.29803	8.52048	7.06782	8.38237	8.09493	7.22504	6.60571	7.81618	6.79899		5.5	7.09519	7.15581	7.42802	7.20301	7.04585	6.55311	5.84106	5.82964	5.88398	5.53959	4.66247	4.723	4.12183
6	8.12667	8.315	9.17141	9.03474	8.71795	7.8879	8.75925	8.04037	7.27979	7.99473	7.25981	6.7095	6.33596		6	6.32585	7.38563	5.81938	6.73032	6.73698	6.18877	6.25293	5.68338	5.80851	4.81908	3.97725	4.42328	3.98438
6.5	8.7409	9.14494	9.08878	9.16936	9.00923	8.65779	7.43177	8.00935	8.24244	6.87444	6.97477	6.12848	6.51068		6.5	6.35753	7.02354	7.10185	6.53597	6.46967	6.30113	5.92122	5.46111	4.92765	4.9503	5.08144	4.52054	3.28606
7	8.31416	8.80674	8.54251	8.63239	8.32637	7.77816	8.04612	7.14996	7.47591	6.83389	7.27892	6.68168	7.20131		7	6.24833	6.67976	7.1096	6.4445	6.77335	6.88303	4.89229	5.24095	4.81218	3.98942	4.38906	3.29682	2.87205
7.5	8.62106	9.13425	8.88519	8.82761	8.69287	8.09323	7.25683	8.06884	7.70495	7.5577	6.95125	6.90053	6.0098		7.5	6.0687	6.38636	7.06998	6.55856	6.19984	6.02818	6.04089	5.05463	4.57453	3.85458	3.49512	3.94744	3.61177
8	8.39963	9.05338	8.43235	7.87284	8.9474	8.34626	8.27805	6.99001	8.11878	7.8385	7.6432	6.59253	5.784		8	6.11074	6.57839	7.11652	6.71001	5.26021	5.10927	5.14935	5.12766	4.67366	3.8356	3.12628	3.09435	2.48863
8.5	8.37869	9.46255	9.1875	8.52074	7.72824	7.4301	8.3999	7.56754	7.4447	7.45118	7.34462	6.51152	6.67859		8.5	5.06042	6.63288	5.59139	6.57248	6.14314	5.62136	4.71174	4.88213	4.30816	3.42139	3.94224	2.98701	3.19286
9	8.64207	9.45419	9.6147	8.27034	8.43551	8.2783	7.40802	8.2202	6.91657	6.5064	7.63433	6.98309	6.54963		9	6.08819	6.16603	6.08327	6.01171	5.66314	4.83533	5.83941	5.90781	4.43488	4.21265	3.69149	4.18659	3.03934
9.5	7.99843	8.58075	9.28069	8.79552	8.34079	7.85855	8.96301	7.10229	8.08197	6.92117	6.88169	5.98732	5.32996		9.5	5.72223	5.47148	6.19955	6.24594	5.96597	5.39522	4.92892	4.50867	4.73233	3.72538	4.05205	3.48736	2.95823
10	8.28532	7.65963	7.42571	8.52365	8.22667	8.15769	7.80366	8.42431	7.91199	7.64362	8.13258	7.67503	8.60927		10	5.33896	5.92106	5.76428	5.7065	4.63876	5.55533	5.23664	4.43865	4.86075	4.45446	2.87138	3.27398	3.47379
10.5	11.4993	12.1697	10.8625	10.2078	8.70114	7.56963	6.97375	6.86373	5.13911	3.85783	3.49818	1.53006	0.249325		10.5	5.77593	6.95739	7.10793	6.02365	5.83213	5.68297	4.73539	4.34256	4.29931	3.76619	2.58804	2.70117	0.863246
11	-4.62836	-1.56125	1.19681	3.04889	5.69796	8.36046	10.0212	12.7433	15.2288	16.4621	19.5735	20.9861	23.5831		11	5.77882	7.6827	5.01059	6.47106	5.99473	5.55379	4.89008	4.8496	3.45655	3.95921	4.23366	2.63523	1.65434
11.5	27.7776	24.8411	20.9343	16.4876	12.2343	7.72103	3.39973	-1.21355	-5.17623	-8.6805	-12.0951	-16.1162	-19.4198		11.5	-15.8641	-9.92578	-6.28122	-2.4755	0.672454	5.09612	9.41476	12.3755	16.2651	21.2988	24.1584	28.8289	32.6507
12	42.8089	36.2642	28.0071	20.1178	13.846	8.19416	2.47876	-3.9998	-11.9127	-19.6044	-26.6088	-36.8203	-46.589		12	147.694	119.57	92.822	62.3939	34.6144	5.78284	-23.9868	-52.373	-82.3272	-112.055	-141.483	-170.709	-201.315
12.5	-2565.54	-2053.24	-1539.41	-1024.66	-509.854	7.77105	525.573	1039.35	1552.57	2068.68	2576.53	3096.23	3574.77		12.5	-1475.33	-1180.99	-890.084	-594.702	-296.837	4.79117	307.682	607.112	904.675	1206.06	1502.14	1800.4	2094.9
13	-361.838	-291.338	-210.295	-132.368	-59.5629	8.10219	79.3863	144.787	220.443	310.188	378.379	495.461	574.633		13	-1089.47	-854.838	-653.118	-427.069	-210.866	4.62855	227.717	463.033	703.196	971.823	1230.73	1531.75	1868.74
13.5	-63.0058	-54.8414	-33.3107	-18.5359	-3.13061	8.09047	22.4734	31.1394	45.8714	76.6313	83.4215	138.609	155.926		13.5	-107.354	-73.5359	-69.93	-43.5917	-19.0902	5.27687	39.6174	88.4186	140.212	228.791	318.144	467.117	672.067
14	-143.16	-121.347	-82.0309	-51.1461	-18.3011	7.40845	38.0577	66.2182	92.0262	137.202	167.237	238.313	275.01		14	-223.543	-172.479	-135.356	-93.4266	-43.4843	6.41512	65.4244	138.575	221.957	344.241	463.763	672.587	905.362
14.5	-113.79	-97.2121	-64.4963	-35.2174	-13.8236	7.87062	31.178	55.6699	71.0483	111.675	136.705	203.411	236.016		14.5	-177.962	-137.384	-105.869	-76.2699	-34.9317	4.89455	56.0694	127.722	208.983	327.55	439.15	663.596	905.061
15	-119.708	-98.3108	-64.8255	-37.0273	-15.2861	8.47671	31.8708	57.542	71.3494	114.991	143.819	206.661	238.567		15	-164.589	-129.54	-101.461	-69.4779	-33.1477	5.95721	55.5734	131.68	209.684	349.641	453.473	703.472	987.119
15.5	-127.328	-92.9718	-61.9998	-36.8015	-15.0503	7.95693	30.1943	53.2604	76.1335	115.8	142.01	201.182	236.654		15.5	-159.808	-125.847	-100.156	-64.4989	-29.6375	8.84819	58.4278	131.582	211.695	373.406	478.795	743.357	1044.28
16	-124.945	-91.9212	-66.9902	-36.2496	-16.3037	7.4713	30.5272	53.69	80.5458	115.267	145.763	202.248	241.851		16	-157.071	-124.528	-99.3613	-67.2517	-29.7672	5.0963	57.5793	126.769	216.297	382.129	519.316	776.721	1076.33
16.5	-116.095	-91.9296	-64.5774	-34.8457	-15.4963	7.86565	30.2743	55.767	79.9657	110.997	143.01	202.558	241.163		16.5	-154.583	-120.613	-94.5465	-67.1122	-30.5103	5.00197	57.0192	120.583	210.273	385.692	544.438	815.224	1099.82
17	-115.692	-91.65	-63.1114	-36.2318	-15.8333	8.04636	29.5177	54.7151	80.5093	109.433	140.254	199.624	239.411		17	-156.051	-123.486	-92.9612	-65.4454	-31.6826	5.85412	57.421	122.612	211.511	393.828	563.457	856.02	1118.59
17.5	-121.487	-84.7066	-62.9986	-35.4935	-14.674	7.80427	29.5695	54.4875	80.0883	108.55	140.789	197.131	242.231		17.5	-151.826	-124.198	-88.655	-64.4229	-34.349	5.59789	56.7944	123.158	220.737	412.381	582.326	882.147	1150.67
18	-122.797	-84.6525	-63.2376	-35.905	-14.6953	7.23919	30.1197	53.0499	77.6174	116.94	140.764	202.964	245.783		18	-151.826	-120.376	-88.7122	-61.3345	-33.2801	5.44498	55.5289	123.532	218.015	416.051	595.617	898.783	1206.87
18.5	-122.018	-85.3449	-63.3889	-37.5195	-13.9956	7.92809	29.4193	51.3638	79.553	112.934	142.801	204.523	248.248		18.5	-154.084	-124.469	-87.6699	-59.5724	-31.5021	4.59444	52.6536	125.943	223.402	420.959	613.008	917.246	1247.39
19	-121.31	-85.9327	-60.5943	-39.3639	-15.8339	7.35818	30.1286	52.8411	79.2197	112.927	142.994	203.277	244.466		19	-144.193	-124.06	-86.9762	-60.613	-31.1387	5.18576	53.7594	131.676	233.918	426.545	623.167	914.386	1271.13
19.5	-121.745	-84.0441	-54.7672	-37.799	-15.8977	9.08801	30.3377	53.2945	75.7385	118.405	144.317	211.539	240.895		19.5	-139.183	-126.979	-87.6809	-59.7101	-29.9936	5.28094	54.6689	133.611	236.444	426.347	642.407	927.168	1267.81
20	-127.826	-80.8539	-55.0667	-39.2833	-14.5467	6.71072	29.6716	53.4734	72.3964	119.21	144.123	207.163	236.407		20	-139.743	-124.165	-86.0477	-59.6725	-30.9046	5.24536	54.9348	132.334	237.071	419.082	639.47	948.508	1274.12
20.5	-124.732	-85.4264	-54.9186	-40.1787	-14.1171	8.51801	29.6989	53.1515	70.058	116.805	140.3	203.268	239.443		20.5	-146.236	-116.333	-87.0966	-61.9489	-30.9633	5.09366	54.8483	135.934	241.795	430.091	643.569	965.644	1315.29
21	-122.084	-83.4384	-60.7218	-40.8911	-17.1008	7.09085	29.9254	53.1566	75.3513	121.522	141.633	210.689	249.013		21	-143.467	-114.023	-87.057	-60.3814	-30.6909	4.96732	54.2135	135.696	239.39	435.747	650.9	979.885	1381.53
21.5	-125.977	-82.7435	-57.8016	-35.8098	-11.3762	11.2922	34.8668	58.8272	77.0714	123.914	139.291	205.934	245.716		21.5	-138.526	-113.245	-86.9497	-57.3997	-31.3179	5.38314	53.938	130.493	238.188	443.042	645.162	986.086	1395.1
22	-121.614	-76.8643	-52.4352	-31.7718	-12.6528	8.86318	31.1045	51.6601	72.5388	115.461	134.023	201.902	245.238		22	-138.472	-114.544	-87.7482	-59.084	-33.0598	4.80685	52.5436	130.868	237.608	446.803	643.686	1011.99	1397.3
22.5	-125.481	-83.4967	-55.8227	-37.3471	-14.19	7.95333	29.2694	52.2272	76.5205	107.664	137.404	202.277	249.889		22.5	-140.546	-117.906	-85.1781	-60.5422	-29.8718	5.83809	52.9647	133.87	241.342	457.23	658.098	1015.71	1412.52
23	-129.315	-86.4682	-56.6718	-37.6889	-13.8379	7.53591	30.2219	52.8027	75.6617	106.972	143.299	208.645	252.511		23	-138.251	-116.237	-84.5127	-59.6384	-29.3307	6.02158	53.1483	132.869	241.94	462.658	678.685	1020.67	1431.68
23.5	-129.394	-87.0898	-57.9077	-38.0179	-13.7084	8.42835	31.5777	50.7885	76.1183	109.915	144.993	206.762	258.726		23.5	-140.668	-104.915	-83.9909	-59.901	-29.5152	4.06788	54.4971	129.079	233.893	450.168	698.508	1022.7	1451.02
24	-128.08	-87.4534	-60.2462	-35.989	-12.971	7.67462	31.1511	53.0256	73.4261	110.444	145.535	203.242	260.403		24	-139.616	-105.687	-81.4727	-59.1754	-28.3765	4.98574	54.8274	132.054	231.671	451.868	700.975	1038.67	1480.47
24.5	-123.645	-87.8468	-59.1328	-33.8067	-14.9177	7.96276	31.6377	52.1015	76.6751	109.136	143.943	203.906	264.154		24.5	-138.532	-101.695	-79.9577	-61.311	-27.1589	4.32402	53.2876	134.892	235.702	450.531	718.424	1054.88	1494.67
25	-122.943	-83.581	-58.5528	-34.888	-13.8465	6.72233	30.6641	51.5699	74.6919	108.846	136.901	201.116	258.769		25	-139.417	-97.1151	-81.6788	-59.7879	-26.8456	5.37503	52.6361	130.931	236.776	448.352	710.502	1064.36	1514.74
25.5	-126.033	-79.8759	-61.6026	-34.6669	-14.054	7.9712	31.9371	51.6979	72.2814	109.551	139.874	198.183	260.088		25.5	-139.937	-100.135	-80.3679	-54.8276	-27.7167	4.71464	51.5755	131.385	236.99	456.521	718.633	1084.64	1525.4
26	-126.759	-86.6915	-59.4968	-33.7389	-12.313	7.63506	30.4985	52.371	74.1092	111.888	140.725	199.897	261.156		26	-135.21	-99.5217	-82.7349	-55.3039	-27.6674	4.40559	51.8594	135.004	242.038	459.926	719.829	1070.73	1540.76
26.5	-124.408	-85.3763	-60.0191	-31.1346	-13.0131	7.77015	29.7523	53.2849	75.1947	113.082	139.804	202.27	263.098		26.5	-128.933	-105.571	-81.9167	-56.2403	-28.3587	5.02932	53.7546	129.929	237.203	477.406	720.726	1058.52	1538.79
27	-123.527	-84.1362	-61.6818	-33.7421	-14.659	8.60585	30.8488	51.5389	76.7587	114.432	141.134	195.573	264.435		27	-129.247	-109.272	-80.1765	-56.382	-27.4051	5.25378	53.9634	128.483	239.207	493.762	718.156	1068.05	1587.01
27.5	-122.189	-82.3045	-62.0785	-32.5512	-14.533	7.73011	30.0487	51.2654	75.5682	113.129	141.108	202.015	279.933		27.5	-127.7	-109.115	-84.0566	-54.798	-26.2289	4.71705	54.4259	130.199	243.222	500.691	707.8	1077.58	1590.81
28	-125.632	-82.4893	-61.8745	-33.0665	-13.6459	7.7812	30.5814	51.5521	75.1569	109.769	142.701	203.025	272.889		28	-127.126	-110.674	-82.1663	-52.3795	-27.9286	4.80424	53.1257	131.342	241.857	517.859	689.362	1079.74	1596.32
28.5	-127.186	-81.7099	-60.1969	-34.0856	-14.1453	7.73277	31.0991	51.8955	75.6134	106.564	137.704	200.488	267.557		28.5	-127.98	-106.91	-85.4091	-50.6147	-28.2087	4.99504	54.0868	132.836	237.057	528.526	701.322	1111.77	1589.64
29	-120.986	-83.8873	-60.3919	-35.7517	-14.6911	7.46722	30.4033	53.4328	73.1685	107.571	134.836	203.11	268.394		29	-129.138	-110.299	-84.7095	-51.3878	-28.9759	4.29437	55.1129	128.661	233.548	538.699	718.634	1116.16	1590.82
29.5	-103.031	-81.5288	-61.0286	-36.7018	-13.9245	8.22844	30.5355	51.9222	71.9468	107.09	137.908	195.047	283.845		29.5	-125.337	-111.713	-83.2287	-50.7473	-28.3646	4.79504	53.4595	127.582	232.643	550.086	720.114	1134.49	1609.66
30	-102.815	-83.9527	-60.5848	-34.8963	-13.0236	6.82566	29.9614	52.5226	72.8427	104.008	139.73	203.69	297.632		30	-125.654	-111.222	-81.2899	-51.8043	-28.8514	5.3855	54.3727	128.462	232.892	530.073	714.656	1138.53	1605.63
30.5	-104.721	-84.589	-59.2671	-33.7187	-11.4287	7.71981	30.5827	53.3572	74.3402	103.126	140.268	202.361	289.894		30.5	-123.1	-112.944	-74.2475	-55.0545	-27.9304	5.17638	54.7504	130.876	236.324	508.645	702.47	1140.27	1625.62
31	-107.168	-90.8923	-57.8409	-33.6551	-12.0295	7.61794	30.8926	53.6838	74.8622	103.545	139.655	203.709	281.023		31	-127.747	-113.324	-78.088	-52.9667	-27.9343	4.444	55.9553	131.113	239.457	522.3	719.758	1152.27	1631.54
31.5	-101.525	-87.3492	-59.9084	-35.5058	-12.6117	7.72948	29.6239	53.8462	71.8247	103.388	143.337	208.203	272.163		31.5	-124.64	-109.822	-78.2713	-51.8795	-29.37	4.54478	57.1742	131.431	242.169	535.59	702.782	1162.57	1638.15
32	-95.9159	-86.6902	-61.0877	-35.2832	-12.8774	8.37783	29.6601	55.6536	70.4965	102.172	140.84	206.527	266.048		32	-131.004	-104.834	-74.5594	-48.0682	-25.7438	7.86073	61.9397	131.131	251.92	546.205	689.15	1178.41	1640.29
32.5	-99.0655	-87.0445	-62.41	-37.0713	-12.8102	7.37448	30.9876	53.4087	72.3646	104.566	141.244	210.834	277.39		32.5	-128.216	-107.78	-76.9379	-52.3353	-26.8945	6.336	62.0908	129.958	253.493	549.851	699.101	1181.34	1652.8
33	-98.5453	-87.7167	-64.3462	-38.6822	-13.7599	7.31307	29.4511	54.4748	70.4003	107.995	142.633	216.382	277.307		33	-129.96	-105.349	-76.7639	-54.677	-28.39	4.96639	59.2357	129.192	246.356	536.695	703.481	1163.49	1680.64
33.5	-98.3023	-83.949	-63.9931	-37.2743	-12.7717	7.63842	29.7309	55.1192	72.1657	113.343	144.429	210.978	271.004		33.5	-136.097	-101.827	-76.5434	-54.1861	-26.9269	4.36032	57.111	133.061	249.846	530.33	711.711	1172.6	1688.83
34	-100.94	-86.8162	-66.4206	-36.8839	-12.4519	8.00742	28.5416	55.1609	75.5496	112.88	146.454	211.493	269.466		34	-140.803	-102.697	-73.6296	-51.3949	-26.9722	5.35935	55.0098	133.106	256.047	530.811	698.805	1192.29	1727.58
34.5	-101.587	-84.5946	-65.4714	-36.5798	-14.0088	7.68989	28.8741	55.883	76.1494	110.67	145.239	214.044	271.319		34.5	-133.878	-104.369	-73.7329	-51.0814	-27.8219	4.68529	54.8841	131.461	259.357	526.53	696.068	1212.48	1755.01
35	-100.498	-84.4189	-61.4464	-36.3164	-14.5302	7.53353	30.716	54.6364	71.7064	111.477	144.279	208.53	277.246		35	-130.942	-100.863	-75.7479	-52.6973	-29.7964	4.24266	54.7474	134.326	255.458	518.407	712.734	1202.58	1739.78
35.5	-101.627	-86.6246	-58.8167	-34.7472	-13.1921	7.7607	30.2358	56.372	72.8856	109.517	138.184	214.908	278.867		35.5	-129.353	-102.373	-74.9986	-54.8461	-30.7061	5.0938	55.3276	133.526	256.353	523.856	713.907	1193.04	1740.38
36	-101.067	-85.1238	-60.3584	-36.5572	-13.5286	8.07127	28.9901	55.0744	73.9162	107.753	140.401	215.419	275.721		36	-130.101	-98.4079	-78.5991	-58.087	-29.0516	4.36268	56.4785	134.033	256.568	530.186	725.013	1175.23	1735.26
36.5	-101.156	-84.425	-64.2563	-33.6346	-11.4582	7.78675	29.5313	56.9601	72.9933	107.234	144.008	218.785	273.095		36.5	-133.77	-92.7293	-80.512	-55.7172	-30.24	4.54467	54.1691	130.363	248.546	531.814	738.501	1191.76	1715.34
37	-102.305	-86.7147	-63.1909	-33.8102	-14.0464	7.34144	29.6207	57.4017	70.4969	104.092	146.989	217.228	270.23		37	-131.013	-95.1784	-81.7606	-55.4503	-29.6027	5.2447	51.6537	132.766	249.198	530.071	735.346	1212.83	1729.32
37.5	-101.268	-90.7331	-62.6722	-34.0506	-13.5499	7.28403	29.6188	56.8359	69.1958	108.328	151.847	215.232	278.055		37.5	-127.35	-100.363	-79.6241	-52.9587	-29.6667	4.79537	51.1026	129.406	251.681	542.602	726.29	1211.05	1781.46
38	-103.838	-89.9893	-56.6199	-30.7048	-11.2924	8.87207	33.7833	59.6043	75.6792	109.934	155.903	212.822	283.989		38	-122.749	-101.777	-77.5216	-55.3823	-30.5472	5.02821	50.4102	130.043	246.369	534.519	740.499	1209.39	1764.5
38.5	-95.3674	-82.9088	-51.4035	-25.3005	-9.43801	11.7038	33.33	57.7139	72.533	97.7929	150.541	210.96	275.454		38.5	-121.639	-100.369	-74.4179	-55.9516	-30.1475	4.94003	53.4166	132.946	240.925	525.047	740.386	1209.48	1738.68
39	-88.4575	-88.5755	-57.5632	-30.4548	-14.0968	8.03557	30.304	55.1022	72.3486	97.1945	149.562	212.961	275.064		39	-123.73	-96.868	-77.3938	-58.3731	-30.1941	5.15279	55.2546	133.272	249.528	522.811	736.404	1220.36	1719.51
39.5	-95.2782	-90.2969	-50.9285	-30.5168	-13.0202	8.49001	30.9791	57.2972	70.2295	100.837	148.303	209.799	279.756		39.5	-125.184	-95.0651	-75.8052	-56.5725	-28.611	4.27799	54.3402	135.184	250.327	525.921	735.605	1246.72	1728.99
40	-101.676	-88.4268	-54.4767	-31.601	-13.8052	7.67248	29.1819	54.7282	73.3104	97.5495	152.057	208.401	290.683		40	-122.502	-100.458	-75.4001	-55.5372	-27.6697	5.24016	55.1637	142.18	243.361	524.971	740.612	1254.24	1735.08
40.5	-95.8672	-87.7964	-60.4707	-29.0663	-12.753	7.92343	28.6147	56.6006	74.9293	98.1308	149.76	203.697	290.031		40.5	-130.361	-100.967	-76.029	-57.51	-27.7419	4.17917	57.1905	137.091	250.329	524.226	742.344	1246.34	1750.64
41	-98.463	-88.0464	-59.3476	-26.8751	-13.5259	7.49919	30.0582	56.6854	72.8923	98.4848	148.164	207.93	287.938		41	-128.987	-98.7103	-73.9264	-55.4306	-27.9831	4.76011	56.6134	132.734	258.121	528.425	745.82	1235.24	1767.17
41.5	-108.448	-83.9466	-60.3763	-27.3534	-13.8017	7.90076	30.5876	56.8048	73.9696	98.4699	149.639	205.163	287.503		41.5	-125.526	-98.3802	-76.1801	-57.2169	-28.2669	4.81807	57.4441	134.025	257.252	544.21	748.992	1242.76	1794.28
42	-108.697	-86.3346	-60.7766	-26.5834	-13.4248	7.7854	29.4462	55.9344	78.785	98.6637	146.709	205.826	284.516		42	-121.277	-92.4425	-78.5901	-55.0988	-27.4911	4.60388	56.2422	138.219	262.015	535.603	741.692	1242.59	1790.48
42.5	-111.407	-80.3998	-59.7767	-28.1796	-14.5627	8.21506	30.5455	55.6961	79.6572	102.45	147.073	210.944	286.115		42.5	-120.97	-93.8233	-74.9343	-52.124	-28.5332	4.66183	58.8596	142.287	269.802	526.933	741.775	1256.42	1771.25
43	-109.873	-79.4237	-59.8504	-29.0903	-13.1421	7.50356	30.8642	53.9834	73.9964	103.861	149.818	204.869	283.381		43	-118.957	-99.0845	-72.7671	-51.4113	-28.8707	4.66379	59.55	143.644	268.37	525.132	756.442	1264.71	1786.81
43.5	-111.395	-87.3286	-61.179	-28.7279	-12.0097	7.54679	31.0196	53.4578	76.4236	104.014	149.88	206.014	276.558		43.5	-116.814	-98.0168	-75.5117	-53.473	-26.977	4.99838	57.3646	146.041	265.238	527.27	753.281	1264.89	1798.53
44	-113.473	-92.3333	-63.0554	-30.0719	-14.2338	7.57308	32.0022	55.4404	76.2505	103.424	156.312	202.497	276.286		44	-124.516	-96.8224	-77.8148	-53.178	-27.529	4.74305	53.8356	148.377	259.282	537.546	743.635	1257.21	1799.45
44.5	-113.143	-88.5542	-60.581	-27.8831	-13.1034	6.95034	31.5145	54.6433	75.1801	106.403	154.769	202.546	274.348		44.5	-123.112	-96.4481	-79.27	-52.8815	-28.1851	5.14432	52.5033	141.624	262.331	529.631	726.835	1278.26	1778.42
45	-105.374	-88.9051	-60.4889	-28.931	-13.5996	8.08729	31.5485	54.496	75.2263	105.036	152.188	210.13	276.601		45	-120.016	-94.4548	-78.8657	-50.7689	-27.0703	4.32746	52.4242	140.495	265.52	524.068	720.327	1263.59	1783.24
45.5	-106.877	-89.1704	-59.9016	-30.7808	-12.9157	7.40526	31.8024	53.8624	73.7715	102.872	149.58	200.117	276.917		45.5	-121.334	-94.0089	-82.0268	-51.5214	-27.5886	5.06691	50.9185	139.354	267.67	536.017	714.344	1268.66	1793.72
46	-110.849	-85.742	-61.9788	-28.4952	-11.6734	7.04909	29.6802	53.2049	77.1549	100.792	151.79	194.807	276.09		46	-113.679	-98.0064	-79.6315	-51.2934	-27.2842	4.86494	51.2045	138.008	263.975	540.731	722.914	1278.17	1802.31
46.5	-112.596	-87.6678	-61.0044	-31.5662	-11.189	7.77586	29.2045	53.9807	77.2915	102.858	150.687	200.716	281.175		46.5	-113.754	-98.7081	-81.8742	-50.0956	-26.5464	5.0097	54.1598	141.89	265.099	534.206	731.555	1268.05	1800.78
47	-111.131	-87.4928	-57.1213	-30.8297	-12.5306	8.19153	28.8345	53.4668	75.7044	103.072	151.031	210.046	283.312		47	-120.966	-102.776	-81.9841	-48.7847	-27.4875	5.04795	54.4189	138.29	269.48	528.637	741.91	1255.34	1824.34
47.5	-109.365	-90.0292	-56.9508	-29.5335	-12.0186	7.78309	28.9702	55.6786	75.105	101.988	153.183	200.668	286.732		47.5	-115.248	-103.289	-81.0671	-47.6224	-27.8939	5.113	55.5312	138.312	268.072	527.307	753.304	1273.09	1823.59
48	-111.297	-89.8087	-60.1765	-31.5752	-12.8459	6.85301	30.0336	54.6096	81.92	104.078	151.893	202.09	279.002		48	-115.89	-102.22	-80.2513	-50.3967	-28.1702	3.73272	54.4838	138.496	267.383	523.663	744.145	1317.87	1824.02
48.5	-109.57	-90.7085	-59.0308	-30.8096	-12.3516	7.38122	29.2099	53.4625	84.3906	102.956	155.199	205.455	280.035		48.5	-111.384	-99.4031	-78.9003	-48.1964	-25.1819	6.1526	55.6883	143.504	266.26	530.692	746.13	1312.21	1822.67
49	-113.769	-84.958	-61.494	-29.7662	-11.3199	7.62464	28.3275	56.6064	84.2345	99.8988	161.726	207.702	286.086		49	-116.89	-102.555	-83.9242	-46.5632	-25.6264	7.9614	58.1912	145.803	264.522	536.515	752.31	1305.65	1803.39
49.5	-115.35	-85.246	-63.1304	-31.0914	-11.2975	7.15266	28.9746	57.0293	81.1297	103.657	161.867	216.091	283.765		49.5	-119.124	-103.185	-86.0574	-48.4704	-29.2908	4.91021	55.8556	141.398	251.325	543.611	749.666	1308.39	1797.57
50	-104.346	-82.3887	-58.5344	-34.0651	-12.354	7.77908	28.9712	54.8534	79.8725	106.322	153.325	210.641	282.062		50	-117.418	-100.565	-84.018	-48.3029	-27.7668	4.73493	55.5628	146.79	247.404	548.342	749.07	1323.2	1802.1
50.5	-98.9869	-88.295	-60.0485	-34.7635	-11.4347	7.66667	29.5662	55.008	76.4616	104.762	156.798	207.95	280.378		50.5	-118.795	-97.6122	-82.975	-49.191	-27.7722	5.4591	53.9945	151.527	253.852	546.699	745.693	1352.07	1833.38
51	-94.4939	-84.7329	-62.5365	-35.8249	-10.1427	7.73352	28.9331	56.9559	77.1993	106.883	159.691	211.912	272.752		51	-115.808	-99.6446	-77.0703	-53.3945	-27.1384	4.36547	55.372	154.275	261.837	535.068	753.194	1360.77	1832.2
51.5	-95.0607	-87.1105	-63.0129	-34.5163	-11.6108	8.6175	29.22	54.2413	78.8479	108.962	161.724	206.708	276.576		51.5	-116.886	-100.864	-74.188	-52.5771	-28.5108	5.2555	56.8543	150.845	270.768	528.214	767.529	1368.02	1827.08
52	-91.9782	-86.638	-62.923	-32.7638	-13.3968	6.46974	29.062	52.8964	76.2442	105.985	163.606	203.791	281.098		52	-117.845	-102.415	-79.0442	-51.1326	-28.7232	4.70208	58.2639	148.974	279.63	533.472	793.048	1370.48	1839.59
52.5	-94.8902	-87.8507	-59.6083	-31.2472	-13.5525	7.18974	27.0294	53.4084	77.3484	106.211	162.65	204.816	285.348		52.5	-120.953	-104.45	-74.8087	-49.2827	-27.7703	4.289	58.3923	144.78	287.572	526.608	795.091	1352.31	1822.71
53	-102.355	-87.1543	-59.5151	-32.5854	-12.8469	7.46351	30.655	54.7578	79.0275	109.08	158.925	213.658	283.738		53	-122.564	-103.087	-77.4915	-50.3723	-28.5774	4.83881	58.4555	143.226	288.524	519.912	793.885	1352.01	1788.4
53.5	-98.576	-89.919	-58.1698	-30.2124	-14.0883	6.67815	29.5967	53.6285	77.3389	105.989	156.738	215.076	284.34		53.5	-118.349	-105.64	-74.9024	-51.5066	-28.8641	4.45158	58.1892	141.981	289.269	524.809	787.09	1380.78	1795.53
54	-94.0904	-88.4025	-54.9393	-31.7593	-13.591	7.86918	29.7189	52.1299	75.5546	104.512	155.642	214.248	293.162		54	-123.214	-104.826	-73.3691	-54.0828	-29.1705	4.47525	57.6425	140.049	280.763	520.214	786.806	1377.33	1850.05
54.5	-96.8969	-88.0544	-57.308	-35.5468	-13.1404	7.51996	29.8742	54.5066	78.052	111.156	160	210.691	297.023		54.5	-119.534	-102.811	-73.0702	-55.0406	-28.6364	5.07667	58.7453	138.884	278.638	525.363	794.997	1371.25	1869.15
55	-101.807	-88.0507	-53.8349	-29.1636	-7.71489	12.1373	34.8515	55.3776	79.1945	109.94	161.161	208.698	300.436		55	-125.593	-106.485	-77.7751	-52.4209	-28.7872	4.04005	58.115	137.766	284.057	526.828	793.087	1375.66	1857.2
55.5	-96.3171	-86.2412	-52.216	-32.4568	-13.655	8.13328	28.1315	52.8745	80.6317	109.79	155.313	208.369	304.476		55.5	-121.986	-100.925	-76.8142	-52.837	-28.2604	4.27946	58.4523	140.609	276.072	515.538	778.505	1370.73	1847.32
56	-100.17	-86.3325	-59.0313	-33.9137	-13.7216	7.95691	29.9881	52.9737	84.4014	110.715	159.508	205.23	292.24		56	-118.084	-98.4096	-77.1383	-52.2905	-25.5532	5.17845	59.2974	140.999	277.737	508.307	773.161	1356.44	1821.12
56.5	-101.892	-84.69	-61.8098	-33.1396	-12.685	7.32612	28.6321	52.7355	82.6265	111.106	168.13	205.008	285.901		56.5	-114.878	-100.069	-76.8715	-53.6638	-26.57	4.37036	57.1794	142.387	277.641	526.976	770.963	1350.33	1809.2
57	-98.2163	-84.6652	-58.9195	-34.3941	-14.3511	8.15183	28.7701	51.0015	81.2799	111.199	165.173	204.484	291.275		57	-116.185	-99.591	-73.6421	-56.6078	-25.7819	4.27013	55.4451	144.909	279.932	535.628	778.731	1362.83	1810.87
57.5	-104.912	-86.7887	-56.4714	-32.6238	-14.635	7.31078	29.0201	53.5466	81.4588	106.236	160.183	205.384	295.418		57.5	-122.299	-97.4959	-78.8685	-55.9781	-24.3684	5.31018	56.2871	146.342	279.314	539.776	779.952	1334.31	1825.1
58	-109.249	-87.2437	-59.8034	-32.6535	-15.1995	7.56081	28.7002	52.2114	80.99	105.781	161.225	211.804	292.929		58	-118.035	-97.7345	-75.1272	-55.9109	-26.7246	4.59065	54.6829	151.435	272.769	536.137	753.86	1328.37	1856.82
58.5	-108.281	-88.1843	-61.8889	-33.185	-14.8089	7.9456	26.9146	49.6456	86.3809	103.032	158.422	209.769	289.254		58.5	-117.569	-97.1203	-75.9605	-58.1771	-25.8105	4.72631	53.9157	148.796	274.039	525.545	756.772	1334.42	1873.58
59	-106.485	-86.9245	-62.8918	-34.376	-14.4925	7.84832	27.5078	52.6181	86.8669	103.148	158.893	203.38	289.383		59	-119.44	-92.8812	-79.3925	-55.4077	-25.5104	5.15708	52.9621	149.795	277.882	534.874	766.822	1335.72	1840.95
59.5	-106.894	-86.085	-61.3648	-33.3103	-16.3099	7.58306	28.4882	53.1559	85.2799	103.437	157.455	206.699	277.35		59.5	-126.068	-95.0951	-80.0137	-55.8556	-25.7118	5.10709	52.3859	153.109	288.645	537.036	776.639	1330.54	1851.2
60	-107.076	-92.7425	-62.5257	-33.5395	-14.7619	8.41506	29.0988	53.2673	85.0988	102.023	154.5	211.21	280.082		60	-127.011	-96.7941	-79.1277	-57.8206	-25.1449	4.46583	52.2151	149.377	286.764	538.448	781.35	1319.27	1864.6
60.5	-107.794	-92.7001	-62.1984	-31.7365	-13.9094	7.33132	27.5622	52.0506	83.073	106.251	155.906	214.784	288.286		60.5	-121.885	-97.8768	-75.56	-58.2514	-27.0107	5.15314	54.2465	150.496	273.052	528.457	778.801	1341.18	1858.78
61	-102.598	-89.6847	-60.6694	-31.3534	-14.1079	7.62051	30.3131	53.477	83.0207	108.193	154.561	216.824	293.694		61	-124.82	-98.7448	-81.3084	-58.2686	-26.7463	5.5016	54.1897	153.435	269.278	524.837	797.473	1350.94	1869.74
61.5	-100.194	-85.186	-59.7715	-33.0964	-16.4429	6.80992	29.4949	53.6209	87.2558	106.326	156.399	220.705	291.969		61.5	-127.509	-98.3174	-83.3945	-58.2878	-27.1157	4.93252	53.2708	147.512	265.447	527.692	801.032	1352.24	1883.56
62	-104.675	-86.7738	-59.4286	-29.1551	-15.0434	7.70484	29.2376	53.0241	86.0323	106.829	159.221	222.459	291.855		62	-126.206	-107.095	-79.7429	-56.1211	-27.9127	4.8848	54.1278	141.809	261.272	539.515	780.994	1368.06	1903.78
62.5	-105.742	-86.9804	-56.098	-27.5347	-13.9821	7.35608	28.539	52.293	82.4051	107.846	156.171	223.186	287.566		62.5	-126.575	-108.819	-77.9964	-57.7931	-27.8974	4.62303	53.3701	143.174	263.047	530.165	781.947	1376.32	1909.94
63	-104.997	-86.7144	-55.4794	-30.2595	-15.8965	7.63465	29.464	54.4823	80.5131	109.719	156.964	213.6	286.062		63	-121.155	-107.22	-77.171	-58.381	-28.6269	5.23562	53.1836	140.168	267.442	527.364	787.417	1356.67	1892.51
63.5	-102.849	-88.9891	-58.317	-33.2026	-15.2262	7.99676	29.546	52.9396	81.4396	108.619	157.664	213.747	282.815		63.5	-116.771	-104.256	-81.8659	-55.7911	-27.3065	4.71241	54.0397	139.589	275.182	528.819	790.924	1352.92	1879.23
64	-103.115	-84.508	-61.3567	-33.7239	-14.3965	8.21937	29.721	53.01	81.4188	112.657	158.654	220.18	281.893		64	-113.357	-98.8287	-87.0677	-55.7927	-27.493	5.2487	52.8729	142.565	269.3	539.823	788.541	1346.36	1896.94
64.5	-101.103	-88.917	-59.9503	-31.6945	-14.9616	7.30411	29.7262	53.4949	83.2945	107.683	162.588	210.824	276.923		64.5	-113.048	-94.9995	-84.7168	-55.6761	-26.8264	4.25296	51.1976	142.986	261.922	545.273	782.816	1332.2	1903.38
65	-98.8246	-88.3905	-57.3444	-32.8214	-15.084	7.22427	30.1477	51.8869	81.2596	105.281	158.741	209.734	281.995		65	-107.969	-95.6379	-82.0377	-53.6056	-25.7823	5.06849	51.5682	142.235	264.776	548.183	778.917	1340.72	1911.68
65.5	-94.4453	-84.4766	-59.3414	-34.0833	-15.1642	7.6837	30.7523	49.917	78.3099	102.882	155.345	218.425	280.646		65.5	-112.507	-101.898	-78.6578	-53.4384	-24.1614	8.22454	55.7015	143.995	270.675	563.992	766.196	1333.06	1922.78
66	-92.9344	-91.6514	-60.0373	-33.9654	-13.6173	7.60448	29.5785	50.399	75.8514	103.991	152.69	214.78	287.455		66	-122.378	-101.882	-76.6588	-56.9685	-26.9327	5.35187	52.1989	143.01	268.556	561.584	753.326	1339.5	1915.83
66.5	-99.973	-88.173	-55.4937	-32.2523	-14.2966	6.51126	28.5977	49.6265	76.9477	106.734	152.23	213.314	286.745		66.5	-119.517	-101.75	-78.2138	-57.4765	-26.975	4.69691	49.1836	142.862	263.99	559.963	753.58	1344.1	1898.15
67	-105.058	-90.6452	-57.7689	-31.2911	-15.0111	7.77319	28.5039	49.0901	79.77	109.931	151.801	220.464	280.376		67	-118.193	-107.585	-76.937	-57.0446	-27.5364	4.91175	47.9822	138.072	270.261	547.428	759.146	1346.4	1925.34
67.5	-101.008	-89.4186	-55.5085	-30.8683	-14.8657	7.61769	29.343	49.9841	78.2219	107.678	149.407	215.527	291.609		67.5	-117.095	-110.406	-80.5417	-56.1335	-26.8242	4.89271	47.2786	136.238	280.638	539.485	764.724	1366.16	1945.52
68	-98.5042	-88.9748	-55.0761	-30.0975	-14.7023	8.24799	28.4684	50.4598	77.9092	109.717	157.788	216.95	292.74		68	-119.703	-107.41	-78.3749	-56.8663	-26.8304	5.06166	48.6675	136.345	285.368	551.723	768.736	1368.28	1917.19
68.5	-97.8092	-88.4468	-55.8307	-32.7358	-13.1183	7.23174	28.9621	51.8926	77.9243	109.024	158.357	213.765	286.167		68.5	-119.687	-111.607	-77.2051	-59.0881	-26.4094	4.31619	50.6415	130.759	287.38	555.139	759.225	1357.31	1902.69
69	-95.7586	-90.3166	-56.9019	-31.9488	-14.836	6.56086	29.8306	52.6467	77.9313	110.743	161.992	217.237	291.658		69	-120.801	-108.786	-78.9512	-57.3994	-26.7401	4.51144	51.2549	135.673	288.45	553.216	755.826	1359.97	1916.91
69.5	-100.049	-90.9031	-58.1942	-31.8909	-13.4627	7.67535	30.3122	53.5905	77.5235	114.249	158.962	215.353	291.366		69.5	-124.326	-107.043	-71.7586	-57.1226	-27.8509	5.44223	49.317	138.612	288.711	545.648	758.994	1351.54	1939.86
70	-97.2715	-87.918	-59.6161	-34.9632	-13.1385	7.33575	29.4141	50.2285	79.1763	110.738	159.957	215.322	291.121		70	-121.379	-106.907	-71.1861	-58.0335	-27.2949	4.94452	49.2924	135.465	286.17	551.147	774.157	1356.31	1955.77
70.5	-98.8045	-87.3321	-56.5314	-35.2743	-13.3881	7.38595	29.1072	52.2047	77.5129	108.58	158.292	213.182	293.969		70.5	-120.853	-110.822	-71.7345	-54.8394	-24.8128	4.68248	50.2039	134.711	287.079	556.486	776.464	1377.73	1990.87
71	-97.5435	-83.165	-58.3703	-36.1893	-14.8134	7.39281	28.2777	51.1645	79.3788	112.274	161.472	218.795	306.261		71	-127.275	-105.95	-67.7792	-53.7785	-25.0276	4.53973	49.8135	135.846	292.152	560.418	786.243	1386.99	2014.58
71.5	-99.0302	-83.9117	-55.7112	-31.6655	-11.332	11.9079	34.6939	55.9637	85.0361	113.81	161.967	212.689	296.3		71.5	-126.959	-104.736	-67.0133	-52.4419	-25.8854	5.1431	49.0379	136.705	292.241	568.568	772.886	1388.5	1989.62
72	-91.6023	-81.3073	-52.7633	-30.3504	-12.1413	8.86038	31.1042	51.5085	81.5315	107.942	154.491	213.837	298.678		72	-125.504	-105.006	-68.4935	-53.503	-26.3603	5.01596	50.0018	139.35	294.504	579.279	769.557	1409.34	1957.21
72.5	-95.8265	-87.8025	-59.2394	-34.2499	-14.5948	7.27691	30.7615	51.7028	82.4453	108.355	157.036	214.744	299.167		72.5	-125.566	-105.06	-70.2534	-53.3252	-26.7681	4.20666	50.1871	136.395	300.869	573.48	780.691	1404.92	1961.47
73	-93.6008	-90.0447	-53.5405	-31.5776	-15.0697	7.48732	30.4518	52.773	82.2814	107.811	156.111	212.14	303.512		73	-127.933	-106.458	-75.3673	-53.9438	-26.1661	4.52005	50.074	134.119	292.481	580.953	779.332	1422.1	1994.06
73.5	-95.502	-90.1794	-55.3749	-30.9032	-16.0248	7.33603	29.6404	54.1443	81.122	112.6	159.243	209.03	301.086		73.5	-125.794	-105.598	-76.9936	-53.8508	-25.9541	4.96222	51.2578	132.032	284.229	588.749	789.897	1408.62	2003.1
74	-93.9196	-88.4048	-59.237	-31.4441	-15.0155	7.5071	30.5129	55.0042	83.6574	112.568	160.341	217.941	291.988		74	-127.723	-102.378	-78.0228	-55.0276	-26.2866	4.7614	52.3147	133.022	287.424	595.587	773.357	1405.66	2006.1
74.5	-95.7495	-87.0655	-59.0293	-32.6573	-13.9399	7.58564	29.3128	54.3415	83.1206	112.208	163.782	217.187	295.817		74.5	-129.314	-102.632	-77.0724	-53.6708	-26.6021	5.30051	51.9085	136.092	295.957	594.43	776.312	1428.82	2011.39
75	-102.752	-83.1088	-58.239	-32.4122	-13.3017	7.19334	29.7908	52.9643	82.4034	111.519	163.759	214.533	305.084		75	-127.71	-104.437	-76.973	-53.1035	-26.2078	4.42531	51.5189	143.667	294.981	583.927	778.653	1421.03	2016.57
75.5	-98.9482	-87.2719	-61.2545	-34.0439	-14.4315	7.43453	29.5801	53.1301	79.2817	114.206	159.956	219.029	304.976		75.5	-126.114	-108.983	-76.1998	-55.4355	-26.7042	4.90053	53.6672	146.107	293.449	583.18	784.84	1400.14	2035.98
76	-96.013	-85.1075	-58.3227	-31.7175	-14.0055	7.54689	29.3891	52.0506	81.1783	112.761	160.442	222.201	303.002		76	-125.924	-105.325	-76.8615	-53.4175	-27.3089	4.8498	54.5106	141.052	296.939	581.467	787.84	1408.31	2028.92
76.5	-97.7156	-75.0364	-58.4588	-32.0401	-13.8935	6.86104	30.0491	50.8015	81.0684	112.998	160.127	227.625	297.392		76.5	-130.794	-103.308	-78.8534	-51.5576	-25.7602	4.75762	55.3364	140.761	294.959	575.66	803.228	1414.19	2012.84
77	-95.6026	-76.249	-59.364	-34.9049	-13.5275	7.0984	30.8833	52.5547	79.1818	110.365	158.836	233.846	289.693		77	-126.918	-98.1846	-70.8615	-50.5727	-24.5301	4.92885	53.4043	140.838	289.39	576.065	814.469	1415.64	1996.31
77.5	-92.7959	-83.0968	-57.3898	-36.4233	-14.1691	7.52668	29.1146	51.9653	79.1889	107.227	160.471	236.815	293.93		77.5	-121.869	-97.7287	-71.619	-54.4159	-25.9735	4.50986	53.3378	138.708	283.077	571.223	833.794	1434.76	1984.02
78	-94.4406	-85.7627	-59.0402	-35.8844	-13.4009	7.24802	29.9468	53.2337	80.6832	105.601	159.002	237.583	304.596		78	-129.058	-101.655	-76.7793	-55.5071	-26.017	4.60775	55.047	139.036	277.51	555.326	845.017	1449.33	1977.61
78.5	-90.8918	-84.2037	-56.2826	-34.4352	-15.122	7.39625	31.0583	54.0075	80.0712	108.503	156.067	234.241	305.899		78.5	-127.051	-101.991	-75.3196	-58.1595	-27.2079	6.04974	57.0064	138.571	278.316	547.773	851.518	1453.02	1983.16
79	-91.8969	-85.2761	-60.7759	-33.1109	-15.3771	8.09929	30.4256	54.2051	78.9878	113.746	149.756	231.827	300.771		79	-127.805	-100.761	-72.5067	-57.6923	-27.8749	3.71446	56.506	133.545	278.076	546.543	856.63	1440.57	1959.43
79.5	-96.7832	-84.6077	-59.8473	-31.0457	-15.9631	8.19675	29.9544	54.6294	77.2931	112.611	151.593	232.914	301.911		79.5	-130.647	-101.957	-73.3379	-58.4289	-28.2518	4.79495	57.9151	131.566	280.353	534.299	861.158	1390.74	1986.77
80	-90.7007	-82.669	-61.6987	-36.211	-15.0464	6.86416	30.4037	56.8629	79.0606	108.667	159.78	232.268	301.312		80	-128.213	-103.49	-78.8509	-54.7888	-29.4504	4.0635	57.3784	133.455	287.751	531.212	865.607	1382.7	1989.91
80.5	-90.1203	-85.4835	-63.6245	-36.3313	-15.1472	7.15754	31.6909	54.9633	79.3286	108.401	159.847	226.95	301.131		80.5	-134.804	-103.184	-78.0475	-54.1896	-29.2631	4.31741	56.5454	138.884	287.348	525.066	866.353	1393.75	1994.04
81	-89.303	-86.9475	-62.0172	-35.3204	-14.4418	8.1693	30.9245	56.5727	77.9409	109.044	154.159	223.492	297.534		81	-133.541	-102.372	-75.0664	-51.3716	-30.7539	4.87845	56.9198	142.19	288.044	522.791	860.838	1385.16	1966.94
81.5	-87.2431	-83.2688	-59.5997	-34.7016	-14.6468	7.21363	29.3915	55.9243	80.804	107.259	152.243	226.378	301.966		81.5	-130.944	-96.7785	-69.599	-51.6014	-30.6632	4.40686	58.0676	142.257	283.603	531.764	862.068	1401.61	1974.13
82	-92.5778	-86.3258	-62.8844	-36.9254	-14.3643	7.12169	29.2101	55.1287	79.9299	106.816	156.173	227.731	302.879		82	-126.12	-91.0841	-71.2734	-50.4073	-26.3428	7.58641	61.2787	144.352	281.66	531.638	864.365	1403.02	2016.3
82.5	-96.1647	-83.201	-63.2493	-36.1999	-13.8819	7.28652	30.9081	56.5459	77.939	105.606	157.549	226.133	305.774		82.5	-128.696	-97.9832	-79.0184	-53.5757	-30.4701	6.72572	62.0978	144.576	287.979	529.557	852.343	1428.56	2016.74
83	-93.825	-82.1571	-64.8834	-36.3298	-14.6774	7.28948	28.95	53.795	77.9731	107.471	157.02	223.622	310.234		83	-133.146	-95.8502	-71.8143	-52.686	-30.5108	4.43411	59.9308	139.879	292.469	526.523	833.797	1416.82	2055.61
83.5	-91.7811	-85.9901	-65.118	-34.6813	-14.7436	8.15566	28.2514	55.3483	79.3517	107.787	157.01	229.661	302.681		83.5	-133.426	-91.1112	-71.9185	-49.32	-29.6091	4.05149	58.4062	138.317	298.402	512.319	832.28	1413.59	2068.09
84	-95.3733	-81.9896	-60.2235	-36.1818	-14.5025	7.42148	30.0107	54.0284	79.1943	108.052	157.102	228.958	306.337		84	-132.983	-93.5229	-75.4751	-49.1978	-29.5141	4.66194	58.4785	137.687	298.121	501.464	846.71	1417.53	2065.3
84.5	-98.2238	-84.1094	-59.0065	-38.4709	-15.9194	7.68712	30.0668	52.9801	78.0774	106.747	156.442	231.805	311.219		84.5	-131.17	-100.844	-74.8369	-53.4391	-29.8507	5.33419	59.4068	141.582	286.133	503.747	855.99	1432.37	2071.87
85	-98.2186	-87.2515	-61.3727	-36.7005	-15.2561	7.68224	30.9386	54.7424	79.927	106.148	157.627	227.993	303.905		85	-129.967	-105.09	-77.6375	-54.6172	-28.8462	5.01533	57.7438	145.724	287.067	501.442	859.513	1443.22	2081.68
85.5	-101.83	-89.5924	-60.2513	-37.2415	-15.2198	7.20865	30.9227	53.0862	80.7919	107.165	159.702	224.762	299.664		85.5	-124.597	-105.012	-73.3853	-52.8649	-29.1094	5.2412	58.3893	143.422	290.433	521.757	875.88	1438.28	2068.71
86	-100.827	-84.353	-60.2779	-36.6505	-14.8998	7.77726	30.8084	52.3667	82.4044	109.448	160.139	219.479	302.865		86	-121.565	-104.889	-68.9375	-55.699	-28.4088	4.4338	58.8523	145.819	284.844	530.816	883.077	1432.59	2072.5
86.5	-100.806	-82.5176	-60.0478	-36.936	-14.9856	6.88406	32.1221	49.5575	82.1275	112.667	157.57	219.197	302.079		86.5	-124.311	-99.5758	-73.4665	-55.7833	-28.5218	4.44539	59.3569	145.172	275.675	521.834	878.565	1431.59	2082.53
87	-102.486	-85.5588	-60.9502	-36.9367	-13.4509	7.78905	31.0249	50.9167	83.4623	113.665	162.13	219.209	301.105		87	-130.253	-94.9861	-72.1646	-55.3704	-27.6916	4.74215	56.986	143.937	274.822	521.168	870.448	1442.72	2056.96
87.5	-100.73	-83.9498	-57.8983	-39.7831	-13.2026	6.43077	30.3156	51.2039	83.809	110.518	159.103	219.228	305.324		87.5	-132.875	-100.28	-73.7997	-55.4497	-26.6297	4.71946	58.1827	145.14	279.445	530.5	861.9	1466.3	2078.99
88	-102.538	-81.2949	-58.1422	-38.1182	-12.0365	9.54219	34.4977	56.4002	88.2437	119.21	170.359	225.052	305.08		88	-129.586	-98.2622	-75.3708	-56.9257	-27.0913	4.71093	59.1895	145.942	272.582	526.236	868.215	1456.23	2108.76
88.5	-90.4831	-80.0563	-56.6553	-34.7133	-8.99137	12.1838	33.2838	53.8655	82.6999	115.176	161.954	214.458	300.138		88.5	-130.242	-94.5868	-80.8168	-56.9691	-25.9096	5.0194	56.5151	143.689	267.294	512.236	875.539	1437.07	2124.12
89	-94.251	-86.5275	-61.8368	-40.0886	-15.0494	6.83706	31.6868	51.8664	83.1318	113.739	159.834	207.887	293.689		89	-126.168	-96.4813	-81.2768	-57.3322	-25.9416	4.84588	55.1333	139.967	266.777	510.955	893.097	1415.82	2096.49
89.5	-92.716	-86.6383	-59.6437	-39.6488	-12.5437	7.66021	31.5229	53.2321	83.7231	111.281	158.786	212.537	296.328		89.5	-127.032	-95.2935	-78.2876	-57.4458	-26.7293	5.02432	54.8452	139.602	266.701	500.591	898.04	1399.19	2078.6
90	-88.4634	-86.6713	-60.0494	-40.2087	-13.7289	7.90989	30.0521	50.5879	82.4799	113.611	161.358	221.548	303.811		90	-127.413	-91.4372	-77.1353	-55.4326	-27.4831	5.10668	54.0113	140.003	271.431	496.97	916.262	1402.11	2080.32
90.5	-97.8661	-87.5401	-63.748	-40.7662	-13.0287	8.35742	30.4204	52.1621	83.0519	111.828	159.022	218.607	298.654		90.5	-119.186	-95.1885	-81.1297	-53.7033	-27.3712	4.96198	57.2529	140.006	266.858	500.409	911.337	1415.64	2082.48
91	-104.091	-85.8198	-61.4624	-39.3239	-14.0225	7.1894	29.5127	51.6289	82.1253	111.696	157.076	210.577	294.562		91	-123.152	-93.6096	-84.2921	-52.5154	-25.8177	4.91808	56.5149	142.859	264.756	507.537	903.563	1421.14	2078.07
91.5	-106.79	-87.3886	-61.5003	-38.6344	-14.7432	7.56957	29.4503	52.1443	81.1415	112.927	155.236	213.235	298.769		91.5	-126.554	-94.7974	-85.7268	-52.4029	-27.2006	4.41837	56.0062	143.578	265.063	516.377	883.298	1429.68	2082.34
92	-104.784	-87.2204	-58.2043	-39.8732	-14.4627	8.24948	29.4088	49.864	83.8416	113.094	152.804	217.447	300.2		92	-124.187	-93.7909	-86.609	-52.9695	-28.032	5.54226	55.531	151.32	261.394	503.973	870.812	1466.89	2085.23
92.5	-105.061	-82.5026	-57.2943	-36.7494	-13.6817	7.15607	30.1475	50.4739	80.2613	113.783	152.651	223.511	300.002		92.5	-121.973	-97.9257	-86.2603	-51.583	-27.1217	4.6657	56.085	149.863	258.521	492.613	884.472	1469.2	2083.36
93	-105.837	-81.2941	-56.7029	-39.2069	-13.7307	7.17903	30.5093	49.9859	79.1523	114.016	154.205	227.235	305.365		93	-118.177	-97.2351	-83.8629	-52.1217	-25.499	5.11195	57.6021	149.543	257.205	491.233	892.594	1474.39	2119
93.5	-104.892	-84.2708	-54.6444	-41.6755	-12.6748	7.66634	29.2121	51.2327	80.9668	113.049	153.211	226.592	295.932		93.5	-130.464	-97.2659	-81.4218	-52.7825	-23.7247	5.24106	57.7201	156.757	255.886	499.283	892.233	1489.07	2137.41
94	-101.82	-83.8115	-60.0546	-41.9249	-13.3601	6.78777	30.8282	53.0505	80.4092	113.643	153.944	222.628	293.072		94	-130.087	-96.3405	-83.1987	-52.9924	-24.3687	4.61302	58.6822	162.225	258.995	512.663	893.336	1488.43	2138.22
94.5	-103.185	-85.5528	-60.5581	-40.0476	-13.6065	8.00544	31.1616	53.6907	82.4377	116.2	150.412	215.656	293.703		94.5	-121.899	-98.3888	-84.6017	-53.4262	-26.9627	5.00803	59.1945	167.777	261.214	509.304	878.874	1508.68	2157.91
95	-101.719	-85.0256	-59.0119	-40.1731	-13.5955	7.93576	30.398	53.913	78.6757	111.873	153.412	212.722	291.217		95	-126.999	-102.651	-82.8032	-52.4375	-27.5202	4.72162	58.5489	161.774	266.206	506.933	896.876	1518.87	2161.29
95.5	-100.497	-81.3125	-55.9722	-38.9523	-13.0387	7.55249	29.5154	49.3297	78.0003	109.862	159.456	212.675	285.755		95.5	-124.941	-99.459	-84.6789	-52.7752	-29.7536	4.09047	58.599	156.235	263.914	507.022	889.402	1504.48	2172.36
96	-100.069	-78.4574	-59.245	-40.5582	-11.5893	7.00402	30.8209	50.0789	79.0781	114.577	155.969	212.402	285.536		96	-127.465	-94.2437	-82.3801	-53.2958	-28.9428	4.7263	59.0451	154.86	266.597	510.756	902.872	1480.89	2196.21
96.5	-95.6128	-81.4675	-62.6749	-40.219	-12.3197	8.04444	29.9081	52.0186	73.0715	113.994	154.538	214.942	283.016		96.5	-132.626	-91.7994	-85.4868	-53.2033	-29.3133	5.22646	59.7364	153.189	271.758	505.612	901.578	1438.33	2194.64
97	-99.6777	-82.6875	-61.3727	-39.0917	-11.8307	6.8882	30.7707	52.4084	73.4564	112.174	151.931	219.388	293.67		97	-125.818	-95.6474	-81.1096	-51.0647	-29.6739	4.35017	58.7964	153.293	273.319	503.279	892.742	1445.29	2183.55
97.5	-99.0539	-81.2426	-61.4123	-38.1603	-12.5835	7.46226	29.9509	50.3211	80.9101	114.173	153.534	215.232	295.078		97.5	-125.611	-97.0258	-77.5585	-54.36	-27.1034	4.94452	60.4412	155.884	276.213	512.138	897.329	1464.37	2172.22
98	-98.5425	-81.9144	-62.6376	-39.593	-12.699	7.29812	29.5011	51.2998	80.0583	113.111	154.465	206.136	304.303		98	-130.125	-90.6982	-77.0473	-52.9248	-27.173	4.15026	60.6897	161.017	272.408	510.462	898.097	1453.56	2147.22
98.5	-97.9855	-80.443	-61.9312	-39.4263	-12.1818	7.32833	28.6184	51.8816	79.2669	109.861	152.664	213.376	302		98.5	-129.124	-89.0883	-74.4025	-50.3403	-24.836	6.23449	60.4147	161.155	279.407	516.392	888.643	1452.98	2141.46
99	-98.7342	-79.8603	-58.0706	-38.1427	-12.9984	7.39544	29.6152	50.7848	76.1214	111.105	154.898	221.777	295.124		99	-129.729	-93.7696	-76.3209	-51.5782	-23.5627	7.45933	61.0357	161.961	280.461	520.625	883.109	1472.3	2204.26
99.5	-102.233	-83.7436	-53.7514	-39.6626	-12.7239	7.87732	29.7206	52.1239	74.9023	109.569	151.388	217.677	301.889		99.5	-126.403	-95.8597	-75.0687	-51.2925	-27.7903	4.86573	54.6713	161.975	276.048	511.414	891.194	1467.58	2238.11
100	-102.162	-76.8002	-54.2078	-37.7286	-13.0533	7.96205	30.1245	52.8164	76.2323	111.272	153.452	214.508	297.223		100	-124.092	-90.0226	-78.1884	-49.95	-27.0605	4.88844	55.0945	161.578	272.408	502.669	872.19	1473.84	2274.46
100.5	-105.127	-75.3321	-57.3244	-39.4784	-12.8216	6.71665	31.7651	54.5836	79.5715	110.406	151.166	208.49	293.301		100.5	-125.481	-82.5627	-80.2271	-51.0379	-26.8785	4.93586	56.7384	159.938	274.96	499.505	848.204	1466.26	2308.47
101	-99.9545	-70.9258	-58.4451	-40.3075	-12.5782	7.75782	29.9199	56.2412	80.003	110.045	152.393	212.502	289.469		101	-121.461	-84.5806	-79.2876	-52.647	-28.8609	4.77188	59.0807	158.659	284.583	490.414	843.673	1464.85	2273.48
101.5	-99.9765	-75.808	-60.2146	-39.7691	-12.9565	6.15933	31.2161	56.3705	78.0088	112.523	153.43	210.827	289.508		101.5	-124.614	-83.8306	-76.6127	-48.9902	-27.8008	4.24785	61.9113	160.503	296.678	489.43	854.677	1460	2273.9
102	-102.402	-76.6914	-60.8566	-37.3374	-12.5915	6.8084	31.5068	55.3085	77.2128	114.462	150.972	213.226	293.18		102	-122.914	-85.9968	-71.3536	-45.6949	-26.87	5.15362	61.6589	154.851	298.752	491.42	858.53	1463.11	2268.37
102.5	-104.377	-79.0836	-60.5579	-36.115	-13.1559	7.12938	30.9745	54.3269	78.2339	111.523	155.21	211.023	283.192		102.5	-125.109	-93.9754	-71.6952	-49.2621	-26.9121	4.72764	59.5588	150.829	296.839	494.873	862.546	1467.52	2280.32
103	-104.137	-76.6681	-60.1372	-36.4076	-12.2236	7.19568	30.3801	51.1015	79.0825	112.179	150.302	213.313	290.86		103	-133.54	-93.662	-72.2478	-49.023	-26.1682	4.66672	59.7425	150.755	292.76	499.392	854.463	1477.53	2307.6
103.5	-106.058	-74.7541	-58.9598	-36.0529	-13.9608	7.7629	31.1385	52.6854	78.0573	114.909	150.005	211.788	293.272		103.5	-136.744	-94.1279	-72.2483	-50.0703	-28.2895	4.71513	57.0609	149.847	285.144	511.85	859.172	1498.48	2314.12
104	-107.732	-74.0459	-55.8192	-36.6633	-14.2448	7.43726	29.7021	52.0832	78.9258	112.731	148.708	204.643	288.279		104	-137.104	-94.3487	-68.7727	-52.1744	-28.0628	4.42564	55.241	150.889	284.386	515.385	882.986	1518.28	2310.11
104.5	-109.497	-75.1239	-54.8565	-38.1516	-13.9726	7.66603	31.954	55.7337	83.0756	121.427	157.664	211.172	294.52		104.5	-128.652	-94.1634	-70.6223	-51.6576	-28.1505	5.04512	57.3123	148.799	283.282	515.102	883.144	1512.76	2308.7
105	-105.822	-74.2845	-52.1066	-30.8897	-7.78175	12.6546	34.6102	56.187	82.229	123.441	154.684	214.743	293.183		105	-128.841	-92.4083	-77.4325	-53.3659	-29.648	5.05105	57.9249	151.803	287.663	522.135	853.535	1508.93	2291.12
105.5	-99.4369	-75.6225	-57.9369	-35.2797	-13.0529	6.9307	29.72	53.8385	82.0521	116.727	153.514	210.427	297.817		105.5	-127.926	-94.4208	-76.3922	-51.5823	-30.8364	5.25506	57.1077	149.968	289.648	526.444	860.471	1515.35	2259.39
106	-105.445	-79.8496	-57.2463	-35.9746	-13.185	7.50563	29.4801	55.0471	81.7034	113.785	157.119	218.336	303.743		106	-129.542	-93.7263	-74.5375	-51.8185	-30.1424	4.98114	55.1633	144.8	296.687	526.319	863.919	1531.34	2209.78
106.5	-108.731	-76.8935	-62.716	-36.4232	-12.8602	6.89605	29.9603	52.7342	81.7065	112.501	158.663	223.608	298.692		106.5	-136.641	-95.7926	-74.1361	-53.4506	-30.8997	4.50373	54.4243	141.62	296.325	530.389	861.622	1544.78	2208.63
107	-110.057	-79.3953	-59.6898	-37.4047	-12.2171	7.70682	29.7678	54.7933	78.3385	113.277	157.97	215.726	300.683		107	-132.415	-97.3792	-77.1127	-54.9365	-30.378	3.98022	53.1981	144.036	294.707	543.886	861.317	1530.04	2195.43
107.5	-117.063	-83.3251	-55.2818	-36.5685	-12.8719	7.41814	29.1019	55.4044	76.4973	114.076	157.35	214.217	304.524		107.5	-131.95	-99.1839	-77.6687	-51.943	-28.7541	4.68968	54.1698	147.158	301.046	544.143	861.508	1526.45	2213.45
108	-115.917	-86.7357	-58.083	-38.7872	-13.2877	7.51651	29.136	54.7032	79.6024	119.818	156.86	218.831	300.644		108	-128.244	-93.8495	-76.5792	-51.5488	-28.5039	5.28246	56.1369	145.205	295.329	555.245	867.37	1512.06	2222.72
108.5	-110.167	-84.736	-56.1204	-39.103	-13.3775	7.44145	31.0191	54.3628	80.4968	120.504	158.301	217.581	294.094		108.5	-129.95	-97.4312	-79.8937	-50.0356	-28.7316	4.43446	53.9892	137.038	282.512	561.437	877.563	1492.11	2243.02
109	-112.329	-81.5981	-56.9874	-38.6184	-13.2072	7.46812	29.5094	54.2709	80.633	121.559	158.247	212.302	292.168		109	-128.951	-101.208	-76.0161	-52.4977	-29.1236	4.49183	53.9089	140.447	284.619	566.124	875.941	1483.4	2275.57
109.5	-110.426	-79.5953	-56.4771	-38.0585	-12.0692	7.01063	29.8106	56.8314	79.0835	118.353	154.239	217.832	286.749		109.5	-123.742	-100.736	-76.1172	-51.9272	-28.919	4.96164	53.4901	146.009	287.707	575.444	870.74	1489.3	2263.82
110	-109.68	-78.6724	-60.1398	-35.3254	-13.6959	7.82522	28.9689	56.6786	77.3968	116.348	152.666	220.729	289.773		110	-124.098	-104.813	-73.2821	-51.5106	-28.6552	4.96901	52.7347	143.211	285.774	572.7	875.87	1469.13	2245.23
110.5	-115.81	-82.1871	-62.1611	-39.598	-14.0539	7.50884	30.354	57.8453	80.0517	122.453	155.777	233.063	297.375		110.5	-127.038	-107.257	-77.1088	-53.1306	-29.5263	4.63827	54.4864	140.363	277.137	557.748	887.587	1462.6	2230.71
111	-99.5978	-67.6325	-53.2283	-31.5868	-10.6087	8.1389	25.9559	49.8772	71.3092	113.115	144.523	218.575	275.565		111	-124.448	-110.236	-75.6905	-57.1071	-30.422	4.15018	54.8804	139.454	275.656	557.608	900.07	1475.57	2259.68
111.5	-128.014	-88.4483	-71.4957	-43.9758	-16.7698	7.84266	33.0303	64.2751	91.1839	137.423	178.128	250.701	316.314		111.5	-109.536	-94.1481	-66.1446	-48.203	-25.4094	4.21865	51.1213	129.884	264.112	528.673	861.322	1441.22	2200.41
112	-141.92	-91.8701	-76.7802	-48.2085	-16.6159	8.20276	34.036	68.4208	98.6628	149.523	194.809	267.512	353.47		112	-276.753	-221.635	-169.318	-114.866	-56.0758	5.53588	84.3339	196.028	351.099	671.981	1027.6	1639.04	2471.64
112.5	2466.77	1988.88	1488.03	997.654	505.136	7.12591	-489.347	-979.829	-1469.56	-1949.47	-2429.8	-2893.73	-3316.47		112.5	1348.95	1078.27	814.096	539.624	273.692	4.67233	-250.17	-470.297	-660.928	-711.688	-716.591	-544.36	-146.941
113	264.089	209.936	158.143	104.946	55.0441	7.11086	-39.4584	-88.8448	-140.718	-196.919	-250.189	-307.897	-366.04		113	930.008	741.291	554.816	368.326	184.755	4.33386	-173.679	-351.018	-527.579	-693.232	-852.584	-995.577	-1118.03
113.5	-34.0453	-25.3591	-17.3923	-8.61638	-0.10936	7.90081	15.7053	25.166	32.9781	43.2323	52.3924	60.4739	68.1788		113.5	-42.484	-33.1141	-24.2372	-15.2318	-5.66958	4.91321	15.2668	23.6587	32.789	40.4509	46.9051	48.9701	47.5914
114	47.4055	38.8021	31.1061	23.4339	15.6717	7.13273	-0.06744	-7.47816	-14.9273	-21.8006	-31.7442	-39.6286	-48.1606		114	78.202	65.1016	49.2082	33.3512	18.9183	4.69707	-9.88287	-23.3059	-37.0855	-50.5615	-62.2655	-75.2627	-85.1575
114.5	16.7609	15.0487	12.464	11.6551	9.12184	7.46504	5.63413	4.02141	2.89798	0.967099	-1.00774	-2.38307	-5.51924		114.5	37.1979	30.6591	23.201	16.7552	9.37414	5.11835	-0.58114	-7.80322	-14.4069	-20.3806	-25.1693	-31.9166	-39.0216
115	21.6283	18.839	15.9552	12.8837	9.81756	7.14924	4.73895	2.39397	-0.08289	-2.43318	-5.20384	-9.02912	-10.6722		115	36.4661	30.3147	24.5686	17.4248	11.2429	4.7065	-0.86845	-5.65442	-12.4247	-17.1526	-22.5965	-27.3425	-32.9093
115.5	18.4163	16.9317	13.8623	11.9481	10.3306	7.29709	5.86644	3.25703	0.548339	-0.03636	-3.51333	-5.35914	-7.67746		115.5	30.4767	26.3298	22.0584	17.3479	12.5809	8.2204	3.78853	-1.01603	-6.2997	-11.7162	-16.036	-21.0957	-24.1635
116	17.3818	15.4914	13.7164	11.3644	10.2436	7.25687	6.15942	3.37191	0.97015	-1.40714	-1.61126	-3.47292	-6.30937		116	25.8563	20.3357	16.5563	12.4573	8.72058	5.22783	2.12769	-1.81768	-5.17027	-8.60906	-10.9628	-13.8933	-16.51
116.5	16.4881	15.0182	13.2094	11.5287	9.39303	7.50442	5.39099	3.7258	2.23249	1.28094	-0.3906	-2.40161	-5.1914		116.5	22.9953	18.9901	15.0498	11.5977	8.94052	5.059	1.27992	-2.31811	-5.50828	-9.00196	-11.5059	-15.7974	-16.1051
117	14.3687	13.7744	12.5592	11.1244	8.93876	6.5234	5.36421	4.67971	3.76619	0.975163	-0.20685	-1.44501	-4.43963		117	21.1173	18.2104	14.7917	11.1628	7.37231	4.35276	1.5456	-2.23304	-4.23688	-6.86537	-10.2785	-12.345	-15.6571
117.5	14.0796	13.7153	12.5989	10.6235	9.4172	7.1839	5.86259	4.91769	3.14017	1.21955	0.359599	-1.49932	-3.42293		117.5	19.0097	15.926	13.5968	10.0305	7.35571	4.43823	2.49962	-0.84667	-4.05431	-6.15917	-8.45347	-10.9564	-12.9636
118	14.9457	13.7671	12.2478	10.2608	9.43968	8.13656	6.36938	3.61	3.5734	2.55116	0.058109	-0.69895	-2.26754		118	17.9469	15.3916	12.5693	10.2054	7.1961	5.22177	2.45841	-0.17683	-3.47018	-5.43362	-6.48145	-10.0388	-10.6194
118.5	14.1485	11.9307	10.9294	10.3074	8.67171	7.11482	5.72157	5.23759	3.60749	2.49887	2.08619	-0.29078	-1.82819		118.5	16.582	14.0096	12.7183	9.54628	6.96235	4.57622	2.80996	-0.23253	-2.25777	-4.85119	-6.24862	-8.1054	-10.6174
119	12.9651	12.0045	11.2549	9.82625	8.30422	6.99362	5.99877	4.59618	3.89961	2.82931	1.09905	0.207753	-0.70537		119	16.1853	14.2434	11.6411	9.31187	6.25973	3.52482	2.71388	0.410691	-2.39383	-3.88929	-5.5357	-8.00126	-10.3492
119.5	12.6611	13.4336	11.3035	10.3469	8.65695	8.05631	6.21125	4.85416	3.51938	2.56977	1.96613	0.659628	-1.15148		119.5	14.872	12.9516	12.0972	8.84559	6.38821	5.39603	2.12292	0.570398	-1.63858	-3.69537	-5.27794	-6.98128	-7.63422
120	12.6674	12.1361	10.8666	10.0396	7.42569	7.31789	6.51169	5.55122	4.78206	3.33785	2.16751	1.066	-0.12829		120	13.4122	11.7301	10.248	8.11117	6.80687	4.85012	2.50759	0.917218	-1.6037	-2.57661	-4.58843	-4.88846	-7.30795
120.5	12.1199	10.8822	11.2048	9.39726	8.62588	7.85926	6.19233	5.55671	3.62722	3.5226	1.40731	0.940312	-0.24883		120.5	13.6881	12.4279	9.8428	8.99886	6.02442	4.21768	3.25258	0.845442	-0.60884	-2.54148	-3.55377	-5.7712	-5.86977
121	11.8294	10.833	10.0236	9.02414	8.60509	6.44345	5.88818	5.72275	5.72177	5.1915	5.57244	6.30545	4.75254		121	13.1559	10.9054	10.0471	7.61687	6.61465	4.52445	2.56005	0.81993	-0.15425	-2.1444	-3.68228	-5.31072	-5.38411
121.5	12.0468	12.3272	12.6614	12.3721	12.1163	11.4696	10.9055	10.9605	9.3333	7.97659	6.76092	3.65223	2.50095		121.5	11.4341	11.9394	9.74871	7.49032	6.45264	4.33573	2.7785	1.35865	0.304483	-1.78425	-3.08081	-3.98286	-5.97407
122	16.9021	15.9358	12.992	12.7832	11.3532	8.55867	7.0465	6.07468	5.06414	3.40667	2.72243	2.65351	1.80432		122	12.2119	11.4507	9.45934	8.06183	5.30224	5.32153	3.45823	1.48839	-0.62366	-1.34776	-2.19992	-4.10388	-5.31913
122.5	11.8598	10.5761	9.65404	8.58245	7.54193	7.47377	6.73072	5.77174	5.53918	5.00144	3.6386	2.48396	1.19216		122.5	12.0422	9.97755	9.2829	7.27797	6.20418	5.04839	3.73922	1.5674	-0.12325	-1.69224	-2.44905	-2.80365	-5.62758
123	11.2855	11.0629	9.89522	9.13042	8.90945	7.49157	6.29419	5.97644	4.25193	3.75038	3.9821	2.43775	2.5003		123	10.8678	10.2995	8.89046	8.06393	5.84144	4.93376	2.78154	2.24623	0.598482	-0.76981	-1.1914	-3.06729	-4.80766
123.5	11.322	11.1727	10.6917	8.54785	8.3387	6.81945	6.40958	5.89466	5.22961	4.55506	3.39373	3.18623	2.58497		123.5	10.9447	9.88926	8.45813	7.75945	5.64712	4.60868	3.5222	1.69633	0.419894	-0.6447	-1.46478	-2.81602	-3.27485
124	10.3419	10.0079	10.1621	9.11756	9.11998	7.69479	7.3032	6.19307	5.62193	5.24139	5.17852	3.44593	2.4404		124	10.7001	10.1308	8.50991	7.32037	6.40542	5.35255	3.78825	2.00304	1.2093	-0.63858	-1.72698	-3.80666	-2.87272
124.5	11.5558	11.0489	9.81921	10.4198	7.74421	7.11925	6.86516	5.92172	5.70309	3.72755	4.43156	4.01714	2.35057		124.5	11.2831	10.1555	8.15506	7.27517	7.23217	4.42739	2.6171	2.03165	1.13156	-0.61883	-0.81871	-2.76396	-2.94807
125	10.4538	9.87639	10.5065	9.40638	9.01213	7.67251	6.98892	7.16594	5.79576	5.73702	4.08126	3.01057	3.15999		125	9.31537	8.45653	7.71356	6.9806	5.46134	5.11045	3.51602	2.01184	0.791851	-0.664	-1.12399	-2.94353	-3.50966
125.5	10.9922	11.1397	9.14306	9.02072	8.93969	7.2134	6.85452	5.70804	6.31945	4.67988	4.71034	3.46678	2.47685		125.5	10.0128	9.45512	8.59495	7.04813	5.58676	5.83078	4.26604	1.68968	0.134994	0.123754	-0.80081	-1.78248	-2.19324
126	10.9244	9.56671	9.44378	8.96391	8.11232	7.45959	6.93269	6.08108	5.20193	5.38729	4.0015	4.54188	3.23237		126	9.59161	9.48395	8.56949	6.71138	5.33717	5.75829	3.90137	2.35633	1.89497	-0.04143	-0.49721	-1.43999	-1.96172
126.5	10.4325	10.8205	9.73237	9.23663	8.13079	7.72771	7.11889	5.99049	5.38212	4.8934	4.04029	3.79671	3.96223		126.5	9.35637	8.39318	7.77261	7.45897	5.7469	4.12753	4.30245	2.26129	1.07694	-0.01231	0.043485	-1.78816	-2.77341
127	10.3875	9.33231	9.57059	8.27248	8.17453	8.21568	5.8964	6.26484	5.78369	5.64463	5.28365	3.90721	2.45126		127	9.30272	8.57117	7.93959	6.27776	6.29207	5.0434	3.59962	3.16086	1.16646	0.726566	-0.40742	-1.2787	-2.67516
127.5	10.7735	10.4475	9.84915	9.42772	8.30331	6.97504	6.40074	6.52775	5.6867	6.09896	4.56845	4.64975	3.25512		127.5	8.95234	8.26978	7.30483	6.73918	6.20119	4.82718	3.40743	2.48001	1.43504	0.620642	-1.12151	-1.12866	-1.47381
128	9.84317	10.2882	9.32861	8.51093	8.7677	7.27309	7.03499	6.8733	5.99427	4.2579	4.58066	4.40965	4.25751		128	9.00505	8.2849	8.35355	7.12828	5.65341	4.55384	3.06751	2.61987	2.08578	-0.03386	-0.17627	-1.20645	-0.69549
128.5	10.3136	10.2075	9.65998	9.03617	7.70782	6.51356	7.72052	6.87782	5.93618	5.77126	5.36822	3.8832	3.8221		128.5	8.99822	8.21891	7.08657	5.97348	6.45543	4.93342	3.72669	2.67442	2.26198	1.06479	-0.13101	-1.41395	-1.50968
129	10.8715	9.49529	9.12297	8.69851	7.90089	7.84662	5.92564	6.18128	6.29685	5.39705	5.22694	4.63737	3.42142		129	8.07539	8.63432	6.65195	6.12604	5.71568	3.98462	3.22851	2.85306	1.83712	0.532228	0.1663	-1.55973	-1.6498
129.5	10.2083	9.28764	9.45912	8.9168	8.55382	7.23536	6.78563	6.22582	6.08913	5.62399	4.77691	4.2902	3.88971		129.5	8.92217	7.72934	6.93886	5.77626	5.97389	5.21098	3.99376	2.75388	2.62208	1.70438	-0.23268	-1.22769	-1.72248
130	9.61843	9.84141	9.54036	7.77565	8.80831	7.39917	6.9648	6.71861	5.7181	5.28267	5.08546	4.5352	4.05178		130	8.81471	7.7608	7.70413	5.88988	5.45129	4.84467	4.01693	3.01955	1.55415	1.06075	-1.20317	-0.80438	-0.92428
130.5	10.2582	10.1436	9.03511	8.61294	7.88932	7.92153	7.4944	6.12435	5.6507	5.8778	4.54951	4.64904	4.18094		130.5	8.26168	8.58724	7.30691	6.25244	5.15441	5.40398	4.24111	2.63837	1.87067	0.97441	0.64442	-0.2673	-0.7289
131	9.30103	9.43154	9.64367	8.65007	8.82817	7.80777	6.31305	6.02329	5.86442	6.18933	5.74585	4.75742	3.53562		131	7.32771	6.8352	6.66718	5.31459	5.5317	5.73404	4.36422	2.47651	2.16147	1.54085	0.209064	0.554808	-0.68545
131.5	10.1791	10.0756	9.48786	9.19619	8.16641	7.45336	7.0162	5.8124	5.78602	5.16939	4.87433	4.02705	3.81714		131.5	9.29331	8.47386	7.11729	6.29841	5.66727	3.8273	3.42784	2.72323	2.49668	0.917843	1.17062	-0.22715	-1.36694
132	9.5032	9.78111	9.78556	7.54038	7.57928	6.8697	8.0174	7.25639	5.97473	5.35286	5.57464	5.23986	3.82964		132	10.9919	11.1751	10.5728	9.8267	9.03888	7.24552	6.13093	4.78655	2.91078	1.96038	0.662797	-0.8421	-0.16927
132.5	9.11804	8.56294	8.76763	8.73128	7.2108	7.02994	6.20429	7.48384	5.40694	5.57252	4.30245	4.48279	5.10819		132.5	7.8837	8.07351	7.81295	7.35566	7.18937	7.09945	6.79932	5.67311	6.21666	5.61271	4.21462	3.13472	2.14919
133	9.0989	9.23906	8.56242	9.1011	8.19793	7.52088	7.63953	6.35993	6.52118	6.21001	5.58118	4.76078	4.60621		133	8.0272	7.89067	6.6993	5.52531	5.3505	5.48445	3.11674	2.85377	2.76257	1.79673	1.12492	1.21885	1.5196
133.5	9.57356	9.33371	9.37754	8.60962	8.12705	6.83619	5.86804	6.71436	6.46164	5.66632	5.61013	4.39474	3.79669		133.5	8.00723	7.88417	6.55086	5.42257	5.33021	5.01372	4.62832	2.94996	3.06456	1.56923	0.730245	0.240233	-0.9048
134	9.34514	8.57639	8.68588	8.73706	8.06602	7.62212	6.66617	6.45655	6.19238	5.69971	4.92035	5.02067	4.28935		134	7.40824	7.22999	6.67289	6.0168	5.76645	4.79482	4.58629	2.82052	3.25493	1.54613	1.16236	0.278424	-0.48723
134.5	9.49392	9.38262	8.09439	8.69262	8.35425	6.97548	7.37369	5.83714	6.35813	6.63854	5.08762	4.55574	3.8012		134.5	7.46821	7.72017	7.02593	6.18752	4.98201	4.03709	4.59746	2.93581	2.64636	1.15761	0.872472	-0.21241	0.546531
135	10.0113	9.65774	9.04843	8.62814	7.45727	7.13146	6.63241	7.47965	5.54009	5.67928	5.61178	4.9289	4.33443		135	6.78439	7.58283	7.50634	4.95811	5.07877	5.67852	4.66012	3.43153	2.01471	1.36188	1.37114	0.692525	0.440508
135.5	9.34386	9.07047	8.39452	8.19718	8.40274	7.24975	6.98922	6.48026	5.75141	5.72903	6.47229	4.10735	5.1595		135.5	7.19013	7.58234	6.09051	6.54169	6.01357	4.1376	3.58991	3.42121	3.0988	1.77614	1.20911	0.372491	0.554912
136	8.95899	8.45722	8.79619	7.6773	7.82956	6.96969	7.03381	6.60114	7.24885	5.96096	4.84901	4.86291	4.24497		136	6.98047	6.56545	6.80821	5.8655	6.08329	4.38645	3.56419	2.98646	2.62586	2.53363	0.982038	0.959835	-0.36843
136.5	8.57295	9.00264	9.29637	8.34827	8.46268	7.33222	6.93848	7.25744	5.6585	6.27216	6.09661	5.30945	4.78928		136.5	7.31517	6.36787	6.76182	5.78133	5.48153	5.28827	4.32512	3.90292	2.59037	1.80086	2.0889	0.958792	0.293113
137	8.89466	9.34108	8.76914	8.15707	7.64409	6.90337	7.15254	7.26523	5.86009	5.70358	4.73131	4.79769	4.50662		137	7.18416	7.42211	6.39177	6.25717	5.56824	4.5429	3.99726	3.6278	2.57519	2.35622	1.19887	0.011088	0.398441
137.5	10.07	7.86567	8.074	8.37559	6.93624	6.67774	6.40982	5.28039	6.55244	6.72203	6.68644	6.35183	7.28001		137.5	7.44822	6.99286	6.82112	4.69918	4.35163	5.31979	4.20687	3.46359	2.23035	1.25214	1.10309	0.796084	-0.1692
138	7.81729	9.17062	9.08611	9.02277	10.4383	9.65108	10.1694	12.1379	11.2165	10.891	10.6263	8.83317	8.17729		138	6.92313	6.86147	6.39085	6.05677	5.53048	5.45679	3.69279	3.60908	2.84703	1.96035	1.38799	0.777622	0.295443
138.5	13.7531	14.2303	13.0375	12.5076	11.5438	10.5256	9.77352	6.87275	7.2712	6.57043	5.20697	5.17328	4.47261		138.5	7.10543	7.04817	6.91516	5.614	4.82257	4.79883	4.77272	3.23739	2.90207	2.64435	1.22192	0.616734	0.580369
139	10.4924	9.65789	8.41783	8.01114	7.5454	7.49609	6.94478	7.00796	6.14859	5.76627	6.15092	5.86522	4.62147		139	6.78413	6.48739	5.90806	5.67064	4.63992	4.3561	3.97661	4.05072	2.61049	1.64031	1.47419	1.07485	-0.16539
139.5	8.50846	8.63433	9.00116	8.41875	8.75775	7.5521	7.57372	6.63666	6.39053	5.98602	5.95492	5.15472	5.56542		139.5	6.48791	6.56642	5.52771	6.40151	5.93957	4.52485	3.0785	3.55364	2.76275	1.96809	1.46082	1.30773	0.393681
140	9.57171	8.80237	8.85552	7.85705	7.20551	7.38348	6.71002	7.26792	5.47201	6.88204	6.00469	4.64597	5.04534		140	6.6033	6.18894	6.16423	5.05574	5.36597	5.3419	3.84831	2.80652	2.47554	2.47416	2.36809	2.01966	0.404189
140.5	9.3056	8.97792	9.9552	8.92747	9.2118	7.91185	7.95937	7.84192	7.38924	6.51513	6.3686	5.8598	5.60102		140.5	7.19599	6.4043	6.21789	6.41836	5.11305	4.80138	4.00512	3.45734	2.89727	2.15451	1.88826	1.23785	1.8397
141	7.66087	8.30124	7.00606	6.94322	6.58178	5.61202	5.77487	5.96438	6.0723	3.97456	4.55349	4.01713	4.00788		141	7.23148	6.6202	5.91899	5.43574	5.30913	5.13321	4.19746	3.50854	2.78199	2.40444	1.29812	0.02459	0.296246
141.5	10.632	10.987	11.0483	10.6618	10.3272	10.1039	8.67133	9.62611	8.06945	9.02083	8.28679	7.71741	7.3151		141.5	4.40491	4.59614	4.68808	3.50837	3.35582	2.87117	1.83719	1.18054	0.808619	-0.2088	-0.51333	-1.01548	-1.19341
142	12.8365	11.4138	10.9109	10.9516	10.027	8.97611	10.1095	9.22181	9.35483	8.91888	8.60159	7.37559	7.90711		142	21.5432	21.3911	19.9409	19.7967	18.8562	18.6973	18.5672	18.3397	18.1407	17.1523	16.4302	16.2996	15.0428
142.5	-248.74	-250.344	-250.093	-249.697	-250.583	-251.192	-251.943	-252.221	-252.626	-251.975	-252.044	-253.476	-253.397		142.5	-145.118	-144.797	-144.627	-145.747	-146.332	-146.306	-146.304	-147.681	-149.166	-148.906	-149.605	-150.707	-152.082
143	-23.0214	-23.8074	-24.2256	-25.9912	-24.7347	-25.2523	-27.7477	-25.2129	-27.0891	-27.1386	-27.5699	-29.5438	-29.1583		143	-102.037	-101.623	-102.095	-101.008	-102.869	-105.564	-106.2	-106.875	-107.312	-110.007	-111.116	-114.722	-118.639
143.5	4.61479	2.26735	3.23663	1.63025	1.17117	-0.32398	0.692403	0.233704	0.510249	0.930898	-0.78476	-2.50503	-1.97943		143.5	-5.92993	-7.28095	-7.88342	-5.51742	-7.7686	-10.6955	-11.7676	-12.5048	-12.4693	-15.1256	-16.2877	-21.01	-24.2767
144	-4.59194	-5.20179	-5.52429	-5.39712	-6.75666	-7.31093	-8.30622	-6.93256	-8.40463	-8.2504	-7.38877	-10.4688	-9.06582		144	-18.4188	-20.2194	-20.5068	-17.6357	-19.2258	-23.1527	-23.9247	-23.7825	-24.7812	-27.724	-28.4951	-32.0078	-35.8479
144.5	-1.57907	-2.03983	-2.3538	-4.16868	-3.54971	-4.29337	-4.73198	-2.69487	-5.24965	-5.97789	-5.26327	-6.01212	-6.45091		144.5	-14.2745	-15.3437	-16.2938	-13.9839	-16.6929	-19.4937	-19.494	-20.0308	-21.0249	-24.158	-24.1818	-26.7183	-32.4196
145	-2.28047	-3.13485	-3.17341	-3.59589	-4.1309	-5.59279	-3.88217	-4.32893	-6.21562	-5.51699	-5.25396	-6.15967	-5.37585		145	-14.1862	-15.6451	-14.8638	-12.8408	-15.6601	-16.9294	-18.7941	-18.6605	-21.2715	-23.1738	-24.454	-26.1648	-30.173
145.5	-1.90598	-2.43649	-3.30958	-3.48881	-3.2651	-4.08475	-4.57608	-3.35393	-4.63658	-6.34932	-5.7159	-6.07275	-6.75519		145.5	-13.8406	-16.6468	-16.0351	-13.0129	-16.3756	-16.7353	-18.5151	-17.705	-19.6017	-23.1791	-23.2482	-24.6803	-29.2942
146	-2.28259	-2.92603	-3.15012	-2.9416	-3.11078	-4.99108	-4.53777	-5.34842	-6.00634	-4.92175	-5.55401	-5.72531	-6.46855		146	-14.0669	-15.3019	-16.5438	-12.8473	-16.186	-17.0526	-17.0342	-19.0076	-19.7519	-22.6443	-24.6157	-24.1478	-29.0531
146.5	-1.37542	-3.00302	-1.90824	-2.35214	-3.44442	-3.65335	-5.31834	-4.76825	-5.26999	-5.53615	-4.64172	-7.19679	-5.55791		146.5	-13.4451	-15.0555	-15.8168	-12.4654	-15.46	-17.8658	-16.8181	-19.859	-19.9947	-22.2601	-24.6827	-23.9698	-28.7196
147	-1.3718	-1.92542	-3.26651	-2.72117	-2.98271	-2.67131	-3.76324	-4.16837	-6.00876	-5.93631	-5.82938	-7.94965	-4.95989		147	-13.7349	-15.5003	-14.9878	-13.1346	-14.5268	-17.2289	-16.413	-17.0998	-19.7097	-21.4683	-23.4266	-23.4829	-28.1305
147.5	-1.47246	-3.79871	-2.46344	-3.09457	-2.34773	-4.90137	-4.40482	-4.66899	-5.86276	-5.14643	-7.52959	-5.61802	-5.43668		147.5	-14.1602	-15.885	-13.9625	-13.0335	-14.1204	-16.5356	-15.92	-16.1329	-18.2633	-21.373	-21.2769	-22.6468	-28.298
148	-1.28087	-3.20264	-2.02812	-3.4957	-4.24044	-2.7306	-4.96804	-3.75598	-6.49471	-3.20014	-6.45012	-6.01039	-3.67812		148	-13.5975	-15.5983	-16.2744	-12.0058	-13.822	-17.175	-15.7138	-17.2536	-17.7998	-20.9208	-22.4145	-22.4445	-27.5713
148.5	-1.37801	-3.3704	-2.56363	-2.64384	-2.37707	-3.51534	-3.49034	-3.13263	-5.27763	-3.31638	-6.81124	-7.01834	-6.05902		148.5	-9.68969	-12.6862	-11.4756	-8.33778	-11.2993	-14.3857	-13.5446	-17.0191	-17.4454	-21.1089	-23.5309	-23.0808	-26.5433
149	-0.67766	-3.72158	-2.88844	-2.46077	-2.94622	-3.97132	-4.76276	-2.90916	-5.91006	-4.03876	-6.95092	-5.53139	-5.41953		149	-13.3194	-14.3893	-12.799	-9.15066	-11.4402	-12.7256	-11.298	-13.2835	-14.4043	-18.121	-19.3746	-19.5086	-24.8098
149.5	-1.71961	-3.7997	-3.36809	-2.68633	-3.49856	-3.01618	-4.16971	-2.5099	-5.16787	-3.49212	-7.09043	-6.5029	-6.90545		149.5	-13.1533	-15.5766	-14.414	-12.0006	-14.6591	-17.119	-15.4352	-16.884	-18.2983	-19.5231	-19.8215	-16.2021	-22.9103

## Sheet: ED Figure 1c
"-TPPO"															"+TPPO"
Time (ms)	Sweep 1	Sweep 2	Sweep 3	Sweep 4	Sweep 5	Sweep 6	Sweep 7	Sweep 8	Sweep 9	Sweep 10	Sweep 11	Sweep 12	Sweep 13		Time (ms)	Sweep 1	Sweep 2	Sweep 3	Sweep 4	Sweep 5	Sweep 6	Sweep 7	Sweep 8	Sweep 9	Sweep 10	Sweep 11	Sweep 12	Sweep 13
0	-59.7925	-61.5	-76.2058	-65.2472	-71.154	-70.099	-82.9452	-83.5858	-87.7471	-100.195	-109.884	-125.128	-150.294		0	-144.189	-116.402	-117.811	-131.194	-129.355	-128.894	-126.313	-135.694	-132.937	-141.702	-172.792	-167.381	-191.598
0.5	-73.1235	-70.0034	-72.2847	-68.296	-73.5649	-73.2452	-73.2498	-81.4167	-86.1874	-104.443	-108.606	-125.579	-144.806		0.5	-134.808	-123.4	-121.856	-133.602	-128.024	-126.257	-129.06	-141.074	-139.966	-142.622	-161.909	-169.393	-188.812
1	-70.7876	-71.6525	-75.0979	-70.2134	-71.078	-72.7879	-76.3306	-81.7089	-87.6189	-99.3944	-107.512	-123.736	-144.639		1	-142.603	-126.106	-123.247	-129.207	-127.01	-128.206	-129.728	-143.244	-135.624	-144.379	-156.344	-166.496	-188.782
1.5	-68.6645	-70.9557	-72.5493	-69.2802	-71.0467	-70.2708	-75.301	-81.4726	-86.4541	-98.3655	-108.592	-121.216	-145.413		1.5	-140.912	-128.923	-125.829	-126.98	-123.735	-129.526	-130.913	-137.48	-136.146	-141.578	-155.722	-162.57	-183.192
2	-72.0605	-74.4464	-73.4338	-70.8915	-67.7794	-71.4345	-76.7089	-83.0602	-87.2286	-99.711	-108.888	-121.539	-145.755		2	-141.499	-129.761	-128.842	-128.721	-126.677	-124.869	-130.276	-138.91	-138.592	-141.894	-155.818	-163.429	-183.964
2.5	-70.6463	-72.4159	-74.0501	-70.2842	-66.2429	-70.7815	-72.6785	-79.2426	-87.0886	-96.3281	-107.534	-117.696	-143.34		2.5	-130.614	-122.706	-125.339	-123.585	-125.201	-116.086	-123.569	-136.243	-133.161	-135.92	-146.189	-158.612	-178.528
3	-13.5749	-14.789	-15.1583	-13.7113	-15.9021	-13.9458	-15.5347	-18.1396	-19.3583	-23.3855	-27.2814	-34.6562	-46.1448		3	-42.1818	-39.3403	-41.7616	-40.3921	-39.0806	-39.876	-42.5859	-45.6639	-45.8906	-46.9565	-53.9326	-60.9763	-74.3675
3.5	-1.02904	-0.68306	-1.35589	-4.32008	0.49256	0.056421	-2.89829	-3.42288	-4.9286	-6.02633	-10.5623	-15.5324	-22.9328		3.5	-29.7329	-26.7536	-27.9999	-25.6967	-27.9977	-25.9966	-28.5812	-31.4236	-31.4507	-33.5193	-37.9285	-45.0787	-53.8255
4	-4.28545	-4.63169	-5.23834	-3.31846	-4.23011	-3.55928	-6.25265	-8.19801	-11.6868	-10.239	-14.7785	-19.6916	-29.6986		4	-32.8937	-32.8903	-31.8924	-29.6437	-31.7496	-30.7273	-32.8114	-32.1203	-33.4849	-37.4563	-41.8009	-50.6554	-59.0758
4.5	-4.41542	-5.03149	-4.06482	-5.12263	-6.13971	-6.01777	-6.20815	-6.79495	-5.59706	-10.0957	-13.8097	-19.7803	-28.9245		4.5	-32.7772	-32.022	-31.2124	-29.6895	-36.9779	-28.8948	-31.7242	-33.6941	-35.7701	-40.3229	-42.0894	-49.6305	-59.4796
5	-3.60034	-5.42985	-4.87913	-3.27303	-4.48651	-4.6826	-6.99902	-9.20045	-8.16468	-10.0854	-14.4685	-21.7855	-29.7121		5	-31.4237	-32.9674	-31.8239	-31.8972	-33.1075	-30.4092	-32.652	-35.1454	-36.7695	-42.4238	-42.6734	-51.4129	-60.0105
5.5	-7.2561	-7.32525	-5.11955	-4.09362	-3.47492	-5.80638	-5.77714	-7.40867	-8.63384	-10.5495	-17.2418	-21	-30.0874		5.5	-33.446	-33.9188	-33.3813	-30.7945	-32.1361	-30.9492	-31.7761	-35.4486	-36.7372	-38.9158	-43.7467	-51.8895	-59.8797
6	-6.62202	-5.03115	-4.61041	-5.92004	-5.03183	-5.54894	-6.04635	-8.99747	-8.32515	-12.3724	-15.2961	-22.0936	-29.619		6	-34.7913	-34.6278	-31.6259	-31.5274	-35.5887	-32.9905	-31.9994	-36.5314	-39.0256	-40.278	-43.2437	-49.4042	-62.8604
6.5	-5.1183	-5.2059	-8.57691	-4.46647	-4.40507	-5.86437	-7.96884	-8.04045	-8.79209	-11.3518	-16.3213	-21.5964	-30.0054		6.5	-35.3264	-34.3686	-31.8054	-33.2499	-34.6922	-33.6683	-34.4736	-38.6258	-37.416	-39.2469	-43.927	-50.6904	-63.4757
7	-6.03047	-6.5304	-8.47128	-4.90951	-6.20221	-5.25523	-8.29973	-12.9274	-7.8097	-10.7615	-14.0417	-21.5798	-30.3641		7	-35.3811	-35.0753	-32.2573	-33.8225	-33.4811	-36.4142	-33.1305	-36.7558	-38.3115	-41.84	-44.4176	-51.302	-62.8097
7.5	-5.15707	-5.61048	-5.64477	-3.44958	-5.80086	-5.46276	-6.70172	-9.4822	-8.38119	-13.2626	-13.8033	-23.0235	-34.5114		7.5	-36.5172	-35.4831	-33.1394	-34.9388	-33.1217	-37.688	-32.9729	-37.8049	-37.7661	-40.1838	-43.2653	-51.2619	-62.3484
8	-5.8388	-7.09773	-5.46089	-6.24194	-6.6012	-6.58938	-8.66659	-8.25425	-9.53799	-12.5576	-15.831	-22.1143	-28.8605		8	-34.7208	-37.0458	-33.6099	-36.7423	-33.2111	-35.6967	-33.4148	-35.1612	-44.4317	-40.5606	-43.5427	-53.8111	-62.8118
8.5	-6.295	-7.10952	-6.04331	-5.94627	-5.94993	-6.86506	-7.15568	-9.45208	-10.4161	-13.285	-15.8353	-19.2302	-28.912		8.5	-33.8993	-36.0338	-36.7238	-34.6282	-34.2337	-35.6504	-33.6467	-37.984	-39.6365	-39.9918	-45.8913	-51.6263	-63.2644
9	-5.18225	-5.91604	-5.76746	-5.23792	-5.10859	-7.50531	-7.64991	-8.78295	-10.1359	-13.2042	-16.0223	-21.3869	-30.0811		9	-36.6156	-35.3572	-37.2418	-34.1269	-33.9739	-36.3843	-35.1652	-39.8332	-39.6405	-41.165	-46.8515	-51.5109	-62.6215
9.5	-7.02792	-5.96055	-7.27666	-5.92168	-6.33504	-5.23126	-8.68037	-8.01358	-8.90429	-13.576	-17.8918	-21.1342	-31.0939		9.5	-37.0764	-35.9219	-36.1859	-35.0013	-37.4756	-36.6294	-35.2614	-35.444	-37.4603	-40.8843	-46.5266	-52.8432	-61.0356
10	-6.05125	-10.0243	-6.8186	-6.91048	-6.88557	-6.38835	-9.35879	-8.98387	-10.9176	-13.2107	-16.3228	-20.3261	-30.082		10	-36.3079	-36.0037	-37.1096	-33.9583	-36.1683	-35.9774	-34.9783	-37.6131	-37.7803	-39.7632	-46.172	-52.3328	-58.9712
10.5	-6.62388	-7.55377	-7.02037	-6.15607	-6.58339	-6.03064	-10.0894	-10.1125	-9.74603	-13.2287	-14.3316	-25.3353	-27.8211		10.5	-36.2864	-36.4279	-37.2102	-33.0913	-35.9297	-35.2717	-34.8802	-37.7471	-38.0399	-41.7225	-44.394	-52.9485	-58.8844
11	-7.34599	-6.81821	-5.47321	-6.98397	-6.90479	-7.34355	-6.66099	-9.92296	-11.0747	-12.8085	-17.6922	-25.4498	-31.1388		11	-34.733	-34.4862	-38.4281	-33.8727	-36.6871	-36.1304	-33.6709	-38.9172	-37.425	-43.4025	-47.9646	-54.8872	-61.8503
11.5	-11.6297	-7.8339	-9.62166	-7.67635	-6.44878	-6.90543	-5.97579	-5.79682	-9.33335	-10.0414	-11.6998	-14.8746	-22.9282		11.5	-40.1841	-39.9663	-41.8025	-34.8247	-38.8248	-36.7005	-34.4809	-38.0722	-34.3867	-38.8812	-39.8583	-46.2108	-54.6692
12	0.125771	-2.24255	-3.40978	-4.38578	-4.71523	-7.06984	-9.38176	-11.5388	-12.6504	-17.6185	-22.9486	-30.7783	-40.8145		12	-20.2729	-24.8903	-27.2443	-28.1907	-34.6937	-36.0253	-39.336	-43.7814	-45.2647	-50.4388	-56.4514	-68.7763	-74.3343
12.5	-21.4805	-16.6145	-13.5907	-14.9383	-9.8114	-7.88072	-3.29057	-2.71814	-5.12429	-3.08716	-7.57355	-10.094	-23.6195		12.5	-96.9416	-82.0941	-70.4887	-53.6519	-49.2394	-35.8458	-27.3568	-19.6161	-11.7806	-9.84853	-10.48	-19.42	-34.267
13	-706.091	-522.855	-377.083	-255.544	-137.574	-7.53486	134.525	307.777	530.476	753.295	1044.97	1486.5	1962.63		13	-1003.06	-790.491	-615.488	-395.844	-243.654	-36.5367	172.702	428.722	721.362	1017.53	1423.4	1958.07	2437.77
13.5	-797.85	-596.556	-429.163	-295.907	-166.179	-9.95438	173.415	411.413	730.398	1058.79	1531.93	2189.63	2954.36		13.5	-1023.6	-823.617	-650.761	-422.838	-266.559	-35.3431	221.387	565.018	987.234	1481.52	2151.69	3043.83	3880.32
14	-688.412	-527.276	-375.117	-266.581	-152.033	-7.02586	168.001	422.266	747.621	1118.33	1639.53	2370.14	3168.87		14	-901.169	-708.405	-576.207	-381.31	-250.617	-34.4172	223.561	584.689	1035.23	1584.93	2367.54	3309.49	4255.59
14.5	-652.892	-510.493	-351.064	-250.632	-151.664	-8.15354	168.466	438.375	790.375	1196.38	1779.2	2513.24	3389.75		14.5	-833.047	-651.461	-522.666	-366.239	-245.593	-34.0916	223.608	610.529	1118.14	1697.47	2548.51	3475.55	4535.54
15	-618.481	-473.12	-338.488	-240.999	-151.473	-7.53	171.724	438.067	813.161	1241.04	1878.06	2613.86	3558.55		15	-753.491	-583.605	-489.283	-352.532	-235.66	-34.6937	226.157	631.795	1164.64	1749.46	2649.49	3630.51	4729.23
15.5	-586.371	-455.953	-324.953	-227.143	-146.798	-9.51192	176.411	442.343	829.412	1287.51	1931.95	2729.2	3693.71		15.5	-699.641	-550.993	-478.389	-351.612	-231.387	-35.7329	229.876	633.904	1185.76	1808.92	2741.1	3796.11	4851.88
16	-564.631	-441.471	-319.913	-220.915	-145.936	-8.36543	175.264	444.646	849.967	1334.89	2003.3	2852.92	3829.66		16	-651.488	-512.582	-457.354	-339.772	-230.322	-35.14	229.504	653.871	1218.28	1876.31	2832.15	3868.45	4936.84
16.5	-530.893	-407.345	-306.409	-214.496	-146.395	-7.55704	176.182	452.12	864.393	1366.62	2079.03	2983.95	3961.81		16.5	-620.617	-489.501	-435.397	-323.994	-231.005	-34.9758	227.485	663.766	1242.73	1923.51	2885.05	3941.96	5012.01
17	-503.836	-390.529	-298.486	-213.052	-150.987	-8.70134	173.502	463.102	891.71	1404.67	2141.3	3066.33	4032.18		17	-587.353	-459.384	-418.261	-310.547	-228.689	-34.8126	232.037	665.289	1258.8	1965.2	2928.4	4019.48	5097.88
17.5	-473.877	-380.909	-294.761	-209.911	-144.733	-7.17325	175.184	467.212	894.04	1443.74	2180.83	3109.23	4129.14		17.5	-554.392	-441.418	-399.34	-302.064	-225.625	-36.1375	236.704	677.389	1292.24	2014.82	2984.71	4096.03	5206.4
18	-450.809	-372.791	-286.383	-203.7	-141.129	-7.81734	178.152	473.466	905.412	1469.4	2205.47	3201.83	4240.23		18	-524.415	-413.292	-395.006	-288.304	-224.991	-41.4765	235.804	687.952	1319.75	2044.11	3025.85	4149.64	5282.47
18.5	-440.331	-357.131	-269.947	-197.266	-138.904	-7.11531	181.651	487.904	924.103	1488.4	2251.11	3244.82	4308.42		18.5	-505.849	-394.853	-376.497	-288.349	-224.266	-36.7813	236.522	689.924	1313.55	2071.27	3057.31	4181.38	5344.69
19	-422.566	-343.369	-259.957	-193.502	-136.1	-7.23503	184.779	496.533	937.658	1526.55	2310.76	3283.35	4409.9		19	-480.945	-368.102	-368.739	-288.993	-219.833	-36.1845	248.04	703.777	1322.99	2101.86	3067.72	4210.57	5396.27
19.5	-405.995	-330.73	-255.144	-192.602	-137.378	-7.80273	182.815	494.253	957.168	1555.55	2343.65	3340.81	4475.6		19.5	-451.698	-342.14	-368.854	-283.42	-211.484	-35.6366	252.659	710.474	1349.09	2114.13	3107.62	4240.68	5433.98
20	-393.012	-328.226	-255.673	-193.816	-136.844	-8.71059	183.417	502.854	961.384	1569.98	2362.88	3383.16	4505.04		20	-433.606	-330.348	-374.57	-287.808	-211.809	-34.8106	252.674	711.997	1368.2	2141.28	3133.75	4279.15	5486.78
20.5	-379.733	-325.145	-259.121	-191.421	-138.307	-8.56016	183.365	512.139	975.719	1578.99	2396.39	3417.74	4557.58		20.5	-420.823	-334.068	-384.993	-280.488	-214.854	-35.1756	252.117	721.73	1383.99	2183.49	3157.26	4261.02	5513.91
21	-379.028	-314.899	-253.815	-194.378	-137.106	-8.58023	180.929	513.466	988.178	1586.02	2427.19	3469.24	4601.35		21	-414.867	-343.629	-385.51	-272.362	-212.123	-34.3793	253.516	728.105	1394.38	2203.47	3187.89	4275.78	5560.78
21.5	-361.406	-302.485	-249.895	-195.187	-139.61	-7.68235	183.229	520.392	1000.59	1599.19	2446.24	3507.22	4658.6		21.5	-392.889	-340.537	-365.689	-273.877	-215.896	-34.6812	251.279	723.319	1395.23	2227.75	3215.86	4318.77	5599.27
22	-362.57	-291.341	-250.752	-190.448	-140.55	-8.21905	185.934	523.492	1016.99	1614.2	2481.26	3535.19	4721.11		22	-362.164	-319.929	-366.291	-266.503	-208.92	-36.3659	255.393	724.151	1402.7	2244.32	3225.43	4332.69	5617.2
22.5	-360.13	-289.144	-246.955	-191.053	-136.304	-8.16475	190.637	531.03	1016.52	1621.73	2517.18	3560.02	4755.37		22.5	-363.553	-303.154	-356.099	-260.344	-208.965	-35.8292	260.549	733.352	1421.07	2257.63	3240.8	4356.41	5652.61
23	-357.774	-289.468	-246.873	-185.744	-136.127	-8.50908	190.817	533.582	1027.51	1636.21	2535.2	3582.23	4792.28		23	-372.917	-295.613	-346.013	-258.927	-207.775	-36.6766	260.299	729.891	1426.82	2284.39	3267.87	4393.39	5675.55
23.5	-345.907	-282.415	-249.909	-181.958	-132.166	-8.24275	196.52	531.303	1049.2	1660.67	2567.5	3586.7	4795.57		23.5	-364.084	-307.129	-336.038	-251.583	-209.735	-36.1906	258.957	724.092	1423.98	2298.92	3281.24	4432.48	5681.16
24	-325.599	-279.068	-236.924	-181.7	-135.942	-7.70522	198.352	536.569	1066.36	1682.57	2596.36	3633.16	4834.02		24	-346.875	-310.548	-325.457	-248.999	-205.286	-34.7851	255.692	727.948	1447.55	2300.82	3277.87	4475.65	5705.23
24.5	-322.517	-276.566	-226.379	-184.482	-133.979	-8.234	199.704	547.104	1068.94	1680.19	2603.35	3682.54	4901.52		24.5	-342.038	-312.652	-319.526	-247.364	-204.212	-36.2347	257.77	736.922	1467.51	2305.4	3283.62	4482.31	5726.71
25	-324.208	-267.046	-228.567	-183.282	-133.667	-8.03626	203.046	554.294	1070.78	1692.23	2629.65	3691.46	4916.58		25	-326.384	-307.796	-310.543	-240.121	-203.939	-34.9965	259.998	740.517	1463.51	2311.38	3292.6	4491.91	5718.81
25.5	-310.503	-269.929	-223.935	-183.061	-135.495	-6.90035	203.995	553.786	1076.09	1718.49	2660.93	3701.34	4960.46		25.5	-316.542	-303.611	-314.366	-241.101	-199.026	-37.369	254.871	741.012	1454.82	2310.75	3298.54	4531.78	5718.09
26	-309.492	-278.551	-218.87	-188.054	-136.235	-8.5946	209.017	558.468	1094.65	1740.08	2669.38	3733.36	4953.8		26	-324.057	-300.848	-321.829	-248.873	-200.829	-38.6676	254.01	746.43	1445.7	2344.29	3314.5	4549.14	5764.73
26.5	-307.601	-285.953	-216.904	-184.094	-134.875	-7.72477	208.444	559.294	1104.42	1759.13	2645.47	3769.16	4956.01		26.5	-332.316	-303.594	-316.322	-248.14	-200.196	-40.4757	258.523	752.548	1462.64	2354.43	3331.1	4559.2	5773.5
27	-300.44	-285.629	-212.333	-181.583	-136.617	-9.31891	204.936	562.951	1111.7	1771.73	2674.2	3799.61	4966.93		27	-326.677	-292.756	-300.998	-255.644	-196.195	-36.9322	262.706	749.959	1480.24	2358.57	3360.9	4552.87	5788.14
27.5	-297.993	-270.687	-216.222	-184.836	-137.672	-8.48999	208.983	578.877	1107.11	1800.34	2692	3808.68	4994.35		27.5	-309.724	-286.019	-303.318	-258.352	-196.17	-37.1445	259.586	753.009	1486.57	2361.83	3389.6	4595.72	5818.47
28	-288.68	-263.746	-216.129	-181.184	-133.6	-7.92047	208.994	579.378	1109.59	1822.59	2713.67	3813.32	5058.75		28	-306.78	-288.713	-305.174	-265.741	-194.14	-36.9662	259.892	760.153	1468.36	2379.76	3394.5	4598.78	5820.19
28.5	-292.391	-257.462	-223.248	-188.432	-133.488	-8.26433	208.795	575.247	1109.96	1822.28	2736.36	3830.72	5101.69		28.5	-314.033	-294.652	-305.425	-279.014	-196.516	-36.5417	263.365	752.239	1475.66	2389.76	3383.95	4604.94	5846.35
29	-281.224	-267.734	-217.901	-184.899	-129.956	-8.22297	206.667	580.421	1119.07	1826.19	2768.69	3869.17	5114.53		29	-321.6	-287.182	-304.875	-274.439	-195.668	-35.7572	258.815	750.965	1491.15	2399.24	3397.39	4626.87	5865.85
29.5	-268.722	-262.394	-219.303	-187.041	-130.173	-8.82244	208.515	587.986	1132.72	1829.73	2785.78	3875.26	5121.22		29.5	-329.723	-283.213	-290.54	-269.114	-193.284	-35.4758	262.199	756.589	1493.47	2392.72	3420.68	4636.03	5892.97
30	-274.895	-264.075	-219.684	-192.379	-130.689	-9.95073	210.697	589.599	1123.13	1832.76	2801.74	3880.41	5157.8		30	-332.765	-278.558	-280.428	-263.773	-188.723	-35.7088	263.45	765.826	1502	2401.8	3442.66	4617.27	5893.39
30.5	-261.444	-250.185	-214.741	-193.12	-129.463	-11.1797	212.327	585.786	1125.12	1848.07	2788.64	3884.63	5184.05		30.5	-305.974	-261.712	-273.479	-258.468	-190.064	-35.1173	259.459	766.981	1506.88	2409.89	3429.37	4626.96	5887.2
31	-252.355	-240.695	-219.304	-186.467	-126.156	-8.98499	212.911	576.001	1132.02	1849.06	2813.26	3882.79	5183.68		31	-285.211	-264.152	-283.847	-256.936	-192.259	-38.4367	255.307	768.34	1502.23	2407.57	3427.86	4658.8	5912.55
31.5	-249.559	-230.695	-216.722	-181.056	-124.432	-8.10062	210.208	568.308	1145.29	1856.83	2828.19	3910.44	5202.64		31.5	-282.664	-260.301	-291.457	-257.637	-196.477	-36.9857	256.47	765.137	1511.92	2416.85	3454.75	4663.93	5923.73
32	-239.314	-221.435	-211.874	-179.683	-122.692	-6.66355	212.455	574.203	1163	1861.83	2823.2	3905.8	5210.69		32	-270.249	-252.815	-293.381	-252.858	-197.244	-37.3002	265.338	766.839	1514.29	2429.79	3450.55	4667.32	5941.81
32.5	-239.822	-230.447	-219.688	-183.835	-127.131	-8.29916	209.265	586.447	1164.83	1881.31	2824.75	3922.86	5201.99		32.5	-261.012	-247.45	-274.65	-242.204	-197.487	-38.3214	266.792	773.948	1514.96	2422.26	3458.29	4685.74	5939.03
33	-241.602	-232.169	-222.91	-186.345	-128.792	-7.3582	207.746	595.032	1159.44	1874.45	2842.5	3958.62	5244.22		33	-256.43	-239.626	-267.758	-237.632	-200.999	-38.814	269.174	768.589	1526.07	2416.26	3468.55	4669.41	5932.72
33.5	-240.855	-231.783	-222.785	-185.53	-131.83	-8.6112	203.058	595.032	1154.48	1894.57	2871.14	3970.57	5261.39		33.5	-255.939	-232.749	-266.886	-238.4	-193.213	-39.3543	269.158	767.635	1525.74	2433.3	3503.34	4669.05	5919.66
34	-245.086	-232.614	-223.763	-188.567	-126.634	-8.8475	206.844	594.241	1168.86	1902.18	2878.72	3960.48	5275.12		34	-263.501	-247.249	-269.343	-246.92	-191.62	-36.8519	260.831	775.921	1513.86	2436.12	3509.19	4658.61	5953.74
34.5	-250.151	-224.09	-217.64	-191.067	-124.334	-8.51771	212.058	591.245	1182.67	1902.81	2873.52	3981.3	5279.32		34.5	-266.808	-239.609	-278.401	-252.892	-198.585	-42.6051	262.961	772.807	1517.93	2445.14	3500.96	4635.48	5957.02
35	-246.213	-222.958	-214.148	-193.069	-123.241	-7.80074	209.061	592.345	1180.31	1890.77	2853.01	3992.67	5264.58		35	-265.386	-243.991	-275.572	-247.147	-201.507	-39.9249	264.047	767.934	1527.38	2430.87	3481.24	4650.15	5944.14
35.5	-235.833	-222.148	-213.264	-190.702	-122.488	-8.07459	212.904	591.098	1181.47	1886.69	2868.05	4003.62	5285.03		35.5	-260.745	-247.527	-267.367	-240.305	-204.444	-37.7155	263.888	758.986	1539.51	2417.65	3480	4682.08	5944.54
36	-230.692	-226.247	-210.803	-188.388	-122.323	-8.93862	210.123	593.971	1179.97	1882.61	2896.73	4016.79	5306.18		36	-265.56	-250.294	-272.337	-239.847	-200.498	-37.8152	264.057	766.155	1541.06	2421.53	3503.8	4667.5	5943.32
36.5	-233.168	-218.285	-212.213	-188.026	-121.526	-8.63669	209.796	594.94	1187.74	1882.49	2907.88	4022.67	5302.38		36.5	-260.058	-252.956	-266.599	-243.576	-191.802	-37.9295	265.195	766.258	1534.56	2427.3	3515.46	4680.81	5952.25
37	-230.998	-213.142	-207.565	-193.382	-120.258	-8.46992	212.757	591.112	1180.16	1900.73	2917.09	4037.63	5305.66		37	-254.848	-265.408	-276.652	-245.183	-195.359	-36.8642	265.665	771.268	1536.72	2430.78	3525.36	4697.42	5942.92
37.5	-234.023	-215.923	-208.297	-186.778	-124.936	-8.35444	215.417	590.173	1188.05	1907.35	2926.47	4029.98	5340.97		37.5	-260.178	-270.12	-273.849	-242.685	-194.837	-38.1859	266.693	782.361	1534.3	2439.69	3529.1	4684.25	5948.38
38	-233.977	-212.069	-215.967	-185.912	-127.136	-8.31176	216.673	595.486	1182.41	1907.18	2926.33	4041.98	5377.39		38	-255.444	-252.646	-267.666	-239.633	-194.97	-37.7035	267.157	774.835	1539.25	2432.44	3546.71	4688.57	5969.29
38.5	-230.165	-207.205	-214.319	-186.091	-124.147	-7.46534	215.847	604.033	1197.32	1914.14	2952.18	4059.98	5386.89		38.5	-263.711	-251.384	-263.278	-241.14	-188.778	-38.9316	263.023	787.993	1531.73	2430.86	3548.57	4700.76	5977.62
39	-227.792	-198.905	-214.561	-187.09	-121.238	-8.65495	217.337	614.16	1203.25	1924.57	2949.75	4053.1	5415.52		39	-251.589	-255.415	-270.755	-241.521	-187.319	-37.6755	262.266	794.645	1540.56	2418.8	3542.61	4734.04	6004.93
39.5	-236.871	-204.115	-213.833	-183.117	-121.047	-7.43427	215.933	614.186	1199.66	1913.09	2955.05	4055.19	5401.16		39.5	-252.978	-239.652	-275.994	-248.584	-189.515	-36.9804	265.418	799.965	1544.69	2435.38	3538.39	4734.26	6040.77
40	-242.976	-208.715	-216.462	-178.157	-124.474	-7.90231	217.78	611.824	1207.19	1915.25	2968.4	4064.71	5387.54		40	-244.023	-237.628	-276.338	-248.88	-187.28	-39.0089	267.782	795.805	1544.04	2445.88	3553.07	4724.96	6038.65
40.5	-246.553	-209.263	-210.597	-181.991	-125.328	-7.98548	221.005	597.725	1205.33	1925.94	2962.2	4078.44	5389.46		40.5	-231.192	-240.683	-278.67	-238.693	-188.488	-39.6391	269.478	791.456	1537.28	2468.19	3555.59	4729.7	6010
41	-247.862	-213.774	-205.652	-185.365	-125.265	-8.9993	222.418	606.462	1205.79	1941.5	2951.67	4106.92	5365.9		41	-219.385	-235.307	-275.189	-234.256	-187.393	-39.567	270.241	792.554	1549.9	2474.66	3546.97	4745.97	5990.89
41.5	-239.674	-215.035	-205.348	-184.521	-123.872	-8.29407	220.539	614.359	1202.9	1959.59	2950.35	4124.29	5382.99		41.5	-216.482	-232.214	-273.896	-236.477	-182.277	-39.5643	269.981	796.638	1559.45	2454.31	3553.24	4779.7	6022.38
42	-233.965	-213.184	-205.779	-183.799	-121.058	-7.16506	220.965	618.59	1207.13	1967.16	2951.02	4124.01	5421.53		42	-228.282	-225.839	-284.681	-241.992	-182.522	-42.4167	270.492	804.738	1574.26	2441.58	3548.41	4766.98	6046.36
42.5	-238.772	-210.625	-203.494	-183.863	-120.283	-8.09087	222.155	611.927	1216.2	1966.32	2949.12	4113.69	5445.24		42.5	-227.976	-222.525	-284.649	-245.769	-184.83	-39.9305	268.48	807.042	1584.26	2445.24	3547.36	4758.69	6045.74
43	-234.183	-206.164	-203.039	-183.878	-121.868	-7.38657	222.054	611.123	1213.55	1971.19	2987.05	4102.57	5440.76		43	-232.646	-216.064	-279.343	-244.404	-184.429	-39.589	266.243	801.499	1572.8	2443.28	3546.25	4773.79	5998.63
43.5	-223.469	-207.384	-199.736	-185.002	-123.681	-7.81345	216.57	611.746	1199.02	1979.76	3004.25	4102.48	5430.02		43.5	-220.077	-215.177	-278.115	-238.541	-185.356	-39.1555	265.371	789.917	1560.35	2442.02	3561.59	4761.43	6004.86
44	-218.547	-206.657	-190.771	-183.847	-124.803	-7.38016	220.614	616.666	1195.47	1978.2	3004.67	4107.05	5442.06		44	-221.473	-214.49	-280.415	-243.762	-191.986	-39.4996	270.705	786.523	1556.61	2423.77	3552.77	4749.25	5990.64
44.5	-213.78	-205.348	-187.442	-176.124	-122.84	-8.02195	222.931	620.517	1184.25	1986.7	3014.29	4138.04	5433.6		44.5	-220.532	-209.91	-281.039	-243.716	-187.602	-40.8246	273.212	789.227	1561.65	2441.48	3537.97	4758.77	5976.18
45	-214.192	-208.029	-188.511	-171.905	-117.361	-7.87048	220.577	624.369	1184.24	1985.43	3014.15	4149.42	5451.23		45	-214.312	-206.479	-281.388	-234.585	-188.156	-38.2702	273.742	799.749	1569.59	2453.66	3567.53	4760.29	5972.02
45.5	-210.747	-208.881	-185.587	-175.352	-118.737	-7.54186	221.444	624.96	1190.77	1989.6	3009	4157.45	5455.21		45.5	-202.427	-212.233	-280.662	-238.358	-187.436	-39.5238	269.594	806.509	1569.43	2486.79	3584.24	4774.97	5984.82
46	-209.639	-215.617	-182.097	-176.804	-113.695	-8.07001	214.977	623.649	1186.72	1989.3	3016.26	4173.21	5480.33		46	-214.95	-225.592	-272.357	-238.292	-190.825	-38.4244	275.078	788.245	1566.64	2483.99	3594.1	4798.7	6004.74
46.5	-217.059	-227.806	-174.33	-176.754	-117.154	-8.7612	215.104	620.608	1181.72	2001.12	3028.86	4188.66	5486.95		46.5	-202.412	-236.688	-264.889	-243.513	-189.491	-37.4164	279.01	789.4	1575.96	2481.54	3575.93	4798.62	6006.87
47	-217.501	-214.565	-181.453	-174.227	-117.618	-13.1793	217.894	619.417	1184.78	2024.6	3031.49	4219.83	5475.5		47	-188.391	-241.694	-264.402	-241.467	-183.878	-38.389	278.24	791.934	1570.2	2486.55	3584.52	4795.49	5998.12
47.5	-214.83	-215.495	-181.174	-172.057	-121.323	-8.62006	222.344	618.481	1185.91	2018.88	3037.61	4231.9	5470.79		47.5	-198.965	-241.127	-264.068	-242.515	-188.737	-39.0606	283.315	811.72	1555.64	2481.01	3583.18	4800.69	6016.69
48	-208.704	-215.572	-179.307	-177.171	-124.251	-8.93822	222.704	614.895	1196.11	2027.48	3060.79	4214.59	5480.77		48	-208.308	-244.343	-262.587	-247.301	-188.746	-38.6531	278.289	815.232	1565.68	2478.94	3565.91	4811.45	6014.27
48.5	-204.414	-221.415	-178.314	-173.218	-125.938	-7.56647	222.586	614.531	1206.49	2044.06	3059.91	4222.23	5491.26		48.5	-221.091	-217.694	-263.662	-248.262	-182.591	-39.6907	287.564	805.837	1573.37	2456.17	3566.99	4805.57	6014.1
49	-209.252	-222.049	-179.552	-174.227	-126.207	-7.53633	219.268	614.83	1213.27	2032.11	3040.88	4208.1	5505.75		49	-225.169	-226.058	-268.539	-259.265	-186.294	-40.3367	285.413	808.997	1572.95	2456.45	3580.56	4819.01	6042.35
49.5	-199.919	-224.628	-175.328	-178.161	-125.702	-7.81321	220.058	619.098	1207.72	2020.5	3058.38	4226.46	5500.26		49.5	-210.441	-224.151	-265.044	-258.522	-186.751	-40.39	280.638	808.001	1569.27	2488	3579.94	4840.59	6037.72
50	-191.379	-222.174	-177.992	-175.015	-123.863	-7.15594	224.036	621.527	1210.33	2016.27	3065.82	4229.31	5483.57		50	-204.891	-220.565	-265.702	-254.428	-186.12	-37.9938	277.952	809.975	1563.07	2504.91	3579.24	4866.89	6036.53
50.5	-184.256	-214.772	-177.187	-171.495	-121.182	-8.34255	220.467	622.627	1210.63	2006.75	3074.55	4213.37	5502.18		50.5	-215.154	-221.38	-263.245	-246.691	-187.202	-38.3389	275.351	811.606	1581.54	2509.1	3601.87	4861.79	6063.15
51	-190.591	-202.582	-170.358	-168.99	-119.565	-8.28279	218.944	623.28	1217.56	2005.51	3099.05	4221.32	5494.71		51	-220.862	-233.975	-263.542	-249.803	-190.785	-39.9048	280.32	809.057	1579.96	2493.21	3614.26	4841.89	6041.37
51.5	-173.973	-210.027	-172.165	-163.124	-116.69	-6.91847	219.341	626.27	1220.65	2023.98	3110.08	4247.52	5498.76		51.5	-209.269	-226.937	-271.374	-254.871	-188.535	-41.7931	277.182	802.732	1576.42	2485.54	3591.04	4828.5	6036.71
52	-174.27	-210.25	-176.54	-162.387	-115.979	-9.15702	219.888	626.601	1218.95	2035.11	3101.86	4251.44	5524.09		52	-217.56	-235.178	-277.096	-253.693	-197.256	-39.2851	278.245	793.085	1586.68	2493.71	3601.48	4820.2	6034.26
52.5	-176.039	-205.155	-169.176	-163.075	-116.198	-6.87136	221.422	629.261	1219.65	2033.64	3092.8	4243.99	5538.99		52.5	-230.407	-239.377	-277.385	-254.898	-199.752	-37.5931	281.803	784.317	1586.35	2503.3	3601.18	4814.4	6039.5
53	-175.718	-208.447	-170.511	-164.125	-115.457	-7.06375	222.167	627.924	1226.92	2028.57	3088.51	4255.55	5525.3		53	-227.696	-252.584	-273.373	-250.942	-194.517	-36.3524	286.524	802.725	1581.92	2513.78	3624.53	4816.05	6046.98
53.5	-177.241	-213.723	-180.085	-166.855	-115.218	-8.59402	220.939	628.15	1230.03	2045.93	3110.83	4275.77	5524.16		53.5	-217.44	-257.717	-262.643	-254.789	-194.305	-36.7374	284.666	800.249	1569.13	2534.6	3629.2	4799.29	6038.64
54	-178.975	-211.007	-176.591	-156.515	-112.133	-7.60238	219.412	634.641	1242.61	2044.83	3117.49	4277.96	5528.3		54	-226.598	-255.387	-264.124	-265.934	-193.507	-36.8992	279.98	800.08	1578.87	2519.04	3623.33	4793.1	6068.1
54.5	-169.654	-204.921	-170.393	-152.955	-114.282	-8.82482	217.37	631.929	1238.67	2047.54	3122.83	4278.79	5526.4		54.5	-228.165	-243.912	-268.575	-268.882	-198.106	-35.7467	280.119	804.941	1581.91	2503.25	3626.51	4813.76	6075.38
55	-170.849	-198.166	-169.674	-156.147	-115.058	-9.6556	220.318	623.294	1229.52	2042.67	3141.3	4285.68	5538.89		55	-221.573	-239.776	-263.641	-259.089	-196.151	-35.7426	282.922	803.012	1578.06	2503.29	3625.34	4803.82	6055.75
55.5	-173.909	-191.963	-165.849	-159.293	-112.856	-7.41182	221.299	626.148	1240.85	2043.96	3146.3	4289.91	5555.18		55.5	-219.524	-236.011	-251.6	-260.804	-189.569	-35.8844	278.001	799.637	1578.91	2516.34	3633.86	4782.45	6077.48
56	-182.017	-194.381	-167.473	-155.753	-113.789	-7.69139	220.018	627.71	1250.8	2049.3	3138.38	4299.7	5562.38		56	-211.153	-239.433	-244.294	-259.039	-189.174	-35.8601	283.943	804.681	1581.92	2511.46	3627.08	4813.02	6086.74
56.5	-180.259	-205.976	-160.136	-152.293	-117.077	-9.53392	222.672	627.517	1246.95	2053.91	3151.35	4290.94	5560.32		56.5	-211.783	-242.716	-246.577	-258.204	-193.418	-37.5863	280.12	801.126	1581.35	2516.63	3616.83	4807.53	6097.44
57	-172.754	-209.006	-152.209	-155.766	-117.865	-8.64013	218.608	627.596	1243.75	2055.87	3166.01	4291.58	5554.24		57	-206.032	-239.34	-250.388	-252.952	-196.459	-36.813	280.019	793.728	1583.95	2513.78	3615.64	4826.58	6097.92
57.5	-178.334	-208.616	-156.237	-160.68	-116.752	-7.60202	224.014	634.499	1252.53	2072.66	3186.5	4283.41	5560.98		57.5	-204.6	-240.44	-246.887	-238.536	-194.553	-38.6497	281.874	799.663	1584.11	2501.7	3601.91	4829.51	6083.64
58	-179.779	-204.005	-159.651	-156.675	-116.761	-8.22432	224.111	627.657	1256.41	2094.54	3187.97	4278.45	5562.19		58	-207.112	-245.516	-247.951	-245.292	-188.155	-37.719	280.181	806.099	1577.36	2487.75	3607.57	4838.44	6088.04
58.5	-175.03	-198.323	-161.531	-159.279	-118.583	-7.5096	222.9	629.742	1258.9	2097.19	3197.83	4285.7	5558.82		58.5	-217.588	-261.2	-244.674	-248.925	-186.918	-37.1257	280.793	798.606	1568.17	2510.84	3623.86	4829.13	6080.07
59	-181.279	-190.337	-169.926	-156.753	-121.043	-8.54563	220.828	629.587	1270.28	2091.39	3194.99	4290.45	5576.54		59	-220.345	-270.738	-238.816	-242.262	-186.631	-38.9541	278.609	803.409	1560.11	2531.56	3627.99	4821.92	6081.63
59.5	-180.389	-188.412	-162.579	-155.709	-116.866	-7.53306	221.292	628.898	1261.48	2073.16	3194.43	4293.94	5574.76		59.5	-232.792	-262.965	-238.384	-249.826	-183.883	-39.5567	281.253	813.65	1561.11	2537.9	3642.01	4813.5	6047.99
60	-183.136	-197.38	-155.468	-151.474	-115.312	-8.00746	220.597	633.516	1264.58	2074.73	3196.42	4281.09	5585.17		60	-248.916	-263.136	-243.758	-254.732	-191.001	-38.6357	282.76	818.681	1562.25	2533.63	3648.52	4805.11	6052.35
60.5	-190.116	-195.248	-163.31	-145.73	-111.891	-8.03522	214.445	626.006	1276.42	2077.92	3173.41	4287.58	5604.8		60.5	-261.378	-248.367	-261.003	-253.711	-194.337	-38.5981	282.751	821.624	1559.66	2508.12	3645.22	4784.93	6064
61	-185.051	-181.167	-173.902	-150.209	-111.571	-6.9561	218.457	620.513	1282.07	2072.44	3172.46	4308.69	5608.4		61	-269.993	-247.612	-266.748	-245.077	-198.783	-39.3559	282.175	814.324	1563.55	2494.29	3645.86	4796.58	6064.96
61.5	-193.114	-177.778	-177.722	-151.894	-111.737	-9.03006	219.215	616.501	1288.97	2081.61	3178.13	4316.19	5606.14		61.5	-251.58	-249.563	-259.766	-252.025	-198.905	-38.1778	280.443	802.845	1575.21	2483.57	3660.62	4803.55	6072.29
62	-194.512	-183.337	-177.792	-151.673	-111.519	-8.83798	222.56	614.486	1287.96	2087.26	3178.01	4333.47	5609.34		62	-263.785	-251.582	-256.411	-255.551	-194.784	-36.8343	276.887	811.674	1565.65	2494.87	3644.82	4807.75	6079.13
62.5	-188.285	-182.642	-186.177	-158.412	-111.723	-10.6971	223.899	615.25	1279.28	2080.94	3176.46	4338.14	5625.28		62.5	-244.826	-242.079	-251.28	-248.819	-195.368	-36.1981	279.318	807.731	1575	2502.77	3653.04	4855.43	6081.09
63	-195.516	-178.681	-182.853	-156.495	-108.566	-9.26317	220.632	611.265	1268.49	2093.86	3201.46	4338.66	5635.3		63	-215.902	-235.481	-252.19	-247.226	-188.238	-38.4819	279.247	802.778	1579.56	2503.24	3661.68	4869.04	6080.09
63.5	-194.792	-176.981	-186.002	-158.821	-115.939	-13.6656	223.875	620.314	1273.13	2095.01	3210.37	4330.35	5642.82		63.5	-217.915	-247.239	-254.564	-238.58	-189.224	-37.869	273.55	796.272	1578.57	2499.24	3645.66	4850.42	6096.34
64	-188.251	-180.437	-186.61	-168.212	-114.698	-10.1503	220.383	622.56	1279.31	2099.89	3207.25	4337.42	5655.97		64	-206.325	-239.285	-266.016	-235.982	-190.547	-36.6979	275.237	787.105	1573.28	2496.89	3656.87	4860	6114.25
64.5	-179.937	-180.932	-185.924	-165.897	-111.795	-7.02994	223.042	631.896	1278.08	2096.32	3207.92	4357.9	5676.35		64.5	-201.84	-251.535	-262.597	-236.373	-189.982	-38.1318	274.458	799.26	1581.94	2490.86	3681.36	4857.78	6099.88
65	-178.897	-174.304	-179.869	-161.212	-108.744	-8.50357	224.387	635.649	1279.97	2092.2	3207.33	4357.08	5680.32		65	-223.54	-247.509	-269.377	-240.933	-189.142	-38.2939	275.265	803.348	1586.73	2493.3	3679.88	4862.41	6112.73
65.5	-176.473	-170.168	-170.814	-162.764	-108.081	-8.37912	224.741	637.348	1278.53	2094.27	3210.03	4348.76	5672.93		65.5	-239.237	-254.126	-270.577	-238.662	-189.594	-37.5018	275.921	810.564	1577.16	2495.05	3651.13	4877.78	6128.79
66	-182.119	-172.486	-168.76	-158.468	-108.139	-8.45091	221.652	631.274	1280.92	2096.77	3209.28	4343.19	5666.03		66	-235.104	-263.322	-263.073	-228.181	-187.013	-39.4012	278.728	813.487	1580.19	2488.33	3647.01	4886.05	6104.83
66.5	-184.092	-181.518	-169.883	-159.967	-111.344	-8.26519	218.629	630.669	1277.37	2095.35	3210.97	4350.91	5645.84		66.5	-238.602	-266.052	-255.077	-230.892	-190.829	-41.6346	282.661	810.244	1577.58	2483.26	3659.08	4862.27	6114.24
67	-182.008	-183.472	-167.753	-158.589	-113.959	-7.29252	217.198	635.061	1271.03	2101.95	3197.54	4365.3	5658.8		67	-247.993	-253.488	-252.363	-228.289	-196.31	-39.1992	282.387	812.028	1591.62	2500.05	3653.41	4853.86	6112.95
67.5	-177.643	-185.182	-169.644	-161.69	-107.721	-8.01933	222.587	628.053	1265.09	2117.61	3191.32	4378.16	5648.83		67.5	-244.616	-258.272	-259.258	-235.823	-195.251	-40.0547	282.778	806.455	1595.46	2516.99	3646.93	4839.53	6106.25
68	-174.36	-181.517	-173.746	-159.874	-108.515	-8.65107	223.186	632.452	1270.03	2120.88	3219.95	4365.74	5627.84		68	-226.137	-267.596	-258.927	-239.363	-195.563	-43.4654	284.5	806.762	1600.19	2504.3	3641.5	4853.71	6110.22
68.5	-164.44	-180.014	-179.568	-155.84	-107.297	-8.06555	220.209	631.178	1277.43	2127.32	3210.28	4379.37	5642.42		68.5	-221.304	-271.978	-246.207	-233.052	-190.602	-38.1382	282.052	814.743	1590.96	2503.62	3644.24	4877.31	6118.38
69	-165.43	-183.258	-179.581	-156.485	-107.265	-7.32064	221.615	626.468	1280.79	2132.03	3199.96	4398.42	5651.86		69	-222.644	-264.544	-257.989	-240.558	-190.92	-40.0895	282.305	810.383	1600.16	2491.85	3661.53	4865.01	6102.12
69.5	-161.431	-187.244	-175.906	-156.9	-110.806	-9.37027	223.197	626.991	1281.22	2123.33	3202.12	4406.04	5658.37		69.5	-205.541	-271.074	-261.423	-256.61	-185.733	-40.3367	287.153	799.129	1611	2500.13	3646.31	4871.44	6118.81
70	-159.157	-182.042	-180.114	-157.13	-110.599	-8.45125	225.333	630.591	1285.33	2127.26	3217.62	4400.95	5662.96		70	-193.331	-259.932	-256.072	-256.907	-186.134	-39.6083	283.636	799.433	1611.51	2491.68	3642.45	4869.42	6129.98
70.5	-156.605	-176.641	-179.418	-157.613	-110.548	-7.10369	223.996	632.32	1278.77	2137.38	3225.22	4394.48	5655.34		70.5	-193.092	-250.779	-256.678	-252.501	-185.422	-41.4523	287.906	799.161	1610.44	2490.06	3626.92	4876.76	6100.46
71	-157.445	-177.49	-172.057	-158.115	-112.409	-9.2428	221.492	628.407	1273.32	2123.91	3212.17	4392.38	5645.36		71	-189.436	-247.043	-260.333	-255.974	-187.709	-40.0877	283.159	794.421	1607.47	2495.6	3624.42	4878.68	6098.67
71.5	-150.59	-188.732	-175.136	-156.629	-111.266	-8.10669	219.936	627.937	1270.87	2130.11	3211.21	4385.2	5648.17		71.5	-198.821	-246.37	-267.037	-251.917	-196.717	-40.191	286.043	793.389	1620.81	2475.36	3643.26	4870.48	6092.46
72	-151.216	-193.77	-171.679	-158.921	-113.506	-9.81186	220.225	625.984	1282.76	2114.37	3211.4	4395.85	5664.3		72	-190.693	-259.171	-268.034	-256.931	-192.279	-40.3786	284.299	793.324	1613.59	2494.01	3635.59	4873.3	6097.88
72.5	-152.788	-187.969	-168.592	-156.806	-114.728	-9.19595	214.489	629.34	1279.66	2128.41	3214.46	4422.96	5661.16		72.5	-189.615	-258.986	-273.774	-256.614	-192.209	-40.0036	284.425	797.774	1602.11	2496.07	3634.61	4848.48	6109.5
73	-156.563	-178.675	-176.972	-158.962	-111.848	-7.9093	218.88	631.451	1296.26	2127.24	3232.82	4426.34	5643.62		73	-192.16	-259.452	-267.657	-250.757	-189.274	-41.9506	284.292	796.068	1602.21	2493.77	3641.91	4835.32	6097.6
73.5	-158.424	-175.306	-179.757	-152.642	-108.225	-7.88495	221.119	632.397	1308.11	2115.56	3220.36	4415.48	5641.43		73.5	-194.881	-256.655	-267.781	-252.758	-185.242	-41.142	283.634	791.836	1608.63	2509.34	3664.14	4866.05	6116.55
74	-158.411	-177.118	-162.165	-157.509	-109.101	-8.16602	221.04	634.71	1299.03	2106.74	3220.65	4412.86	5653.43		74	-192.362	-248.705	-256.934	-242.114	-189.47	-40.0565	282.789	789.089	1602.49	2522.16	3684.56	4896.54	6131.28
74.5	-155.823	-175.382	-162.062	-157.157	-108.142	-9.33284	217.006	637.324	1301.72	2121.62	3231.7	4415.32	5675.09		74.5	-203.344	-247.274	-250.449	-230.354	-189.46	-41.4552	283.63	789.041	1597.78	2510.76	3687.16	4894.5	6127.03
75	-149.646	-172.993	-166.438	-161.009	-111.121	-9.24527	219.288	635.688	1309.62	2126.78	3227.64	4413.28	5677.5		75	-194.099	-246.53	-242.786	-227.206	-189.639	-42.4221	284.84	798.702	1582.39	2503.19	3665.58	4884.1	6114.41
75.5	-146.432	-175.197	-171.157	-155.843	-110.849	-9.53524	217.263	633.647	1309.27	2130.95	3247.5	4393.78	5688.71		75.5	-196.409	-254.556	-247.293	-234.408	-186.937	-42.2486	281.176	807.706	1584.98	2519.34	3647.99	4881.06	6096.65
76	-144.938	-180.882	-172.747	-157.541	-111.674	-8.78284	218.007	630.342	1302.24	2132.56	3248.59	4414.25	5686.48		76	-220.559	-241.234	-253.297	-233.156	-184.509	-42.524	284.013	794.434	1603.21	2497.82	3630.42	4874.46	6079.73
76.5	-151.727	-182.955	-172.189	-158.9	-114.819	-9.17609	220.509	634.336	1296.57	2144.9	3224.47	4417.14	5679.96		76.5	-221.173	-243.357	-251.319	-225.333	-183.955	-41.7645	285.792	800.139	1613.66	2488.47	3632.53	4841.85	6094.68
77	-143.594	-187.244	-169.392	-153.921	-112.84	-9.04327	213.085	629.157	1297.7	2135.01	3221.37	4411.79	5671.98		77	-209.531	-250.484	-251.33	-220.959	-185.968	-40.5083	288.151	798.707	1613.63	2509.06	3627.49	4815.17	6106.7
77.5	-138.065	-178.882	-171.897	-153.057	-111.323	-8.32218	218.389	630.154	1303.6	2147.23	3208.85	4401.19	5678.5		77.5	-203.419	-257.29	-248.068	-224.26	-184.772	-40.6345	291.052	806.082	1615.16	2510.85	3634.06	4814.54	6110.59
78	-143.522	-168.572	-167.219	-159.051	-112.99	-9.23069	220.454	625.125	1300.34	2148.92	3208.96	4420.79	5690.94		78	-195.011	-250.32	-234.774	-228.36	-184.651	-39.5256	288.922	812.456	1622.04	2521.16	3636.68	4842.48	6107.93
78.5	-148.861	-167.565	-158.671	-160.677	-111.313	-8.54327	226.139	629.748	1308.01	2138.52	3207.72	4427.71	5698.02		78.5	-176.68	-240.369	-223.612	-226.053	-189.478	-38.6098	285.601	820.52	1621.24	2524.22	3646.47	4846.06	6096.48
79	-141.951	-172.637	-161.439	-159.891	-106.654	-9.25734	228.958	639.26	1306	2147.37	3226.36	4415.45	5716.78		79	-163.567	-233.799	-228.498	-234.937	-194.263	-40.5244	283.656	821.701	1611.19	2536.32	3650.2	4814.29	6115.44
79.5	-145.521	-162.071	-167.206	-161.321	-107.763	-8.1612	226.547	637.48	1300.19	2150.35	3240.93	4391.23	5713.07		79.5	-177.374	-232.537	-245.486	-240.638	-190.36	-40.7068	284.776	815.493	1600.15	2534.14	3649.33	4834.16	6115.35
80	-159.786	-162.961	-164.022	-163.582	-109.141	-8.72383	223.105	644.525	1291.11	2143.55	3248.25	4401.87	5719.93		80	-209.237	-242.804	-249.189	-238.648	-191.974	-40.5438	285.279	808.382	1589.04	2526.22	3643.58	4860.9	6103.81
80.5	-150.076	-163.683	-166.179	-164.463	-108.607	-12.8374	226.607	647.587	1286.79	2140.84	3238.96	4420.86	5738.66		80.5	-201.181	-244.004	-248.882	-237.302	-193.056	-39.6069	284.501	809.108	1588.03	2531.07	3643.95	4861.18	6140.12
81	-150.474	-169.436	-172.292	-161.627	-105.211	-7.6603	224.906	646.059	1286.88	2143.81	3252.21	4413.2	5757.18		81	-199.079	-245.135	-258.759	-237.487	-188.185	-40.4213	281.238	810.39	1588.94	2540.99	3637.58	4848.18	6113.63
81.5	-155.838	-171.588	-172.531	-166.081	-107.57	-8.56883	225.116	645.564	1284.8	2141.91	3259.56	4389.75	5755.41		81.5	-199.783	-249.336	-259.771	-238.147	-187.76	-39.0694	281.841	818.14	1587.93	2544.63	3675.08	4844.26	6075.87
82	-159.149	-173.845	-174.467	-154.482	-109.526	-9.3492	225.819	644.336	1298.4	2149.75	3267.5	4397.84	5757.94		82	-200.747	-263.459	-258.704	-231.092	-184.964	-41.5715	284.904	818.491	1595.73	2541.9	3681.05	4864.64	6104.57
82.5	-159.436	-175.277	-172.117	-154.835	-108.931	-9.08265	230.174	637.176	1294.81	2159.05	3259.97	4405.58	5752.76		82.5	-199.659	-264.689	-261.843	-229.792	-185.432	-42.653	284.994	809.88	1597.26	2544.27	3671.16	4873.93	6132.17
83	-154.053	-175.049	-171.098	-150.073	-108.094	-7.49144	228.98	636.857	1292.99	2153.81	3263.6	4414.34	5763.33		83	-199.222	-254.121	-256.403	-229.801	-186.083	-40.0123	284.846	805.643	1599.74	2544.82	3661.51	4887.13	6121.74
83.5	-157.66	-169.24	-162.949	-147.881	-114.147	-7.13821	228.469	636.766	1297.99	2166.89	3260.42	4419.81	5759.38		83.5	-196.289	-249.897	-260.371	-232.463	-184.003	-38.9714	285.037	808.721	1608.32	2544.97	3654.18	4877.05	6104.69
84	-171.532	-157.356	-160.916	-147.768	-113.51	-7.71219	228.583	639.121	1288.57	2160.33	3247.66	4409.48	5759.17		84	-196.341	-245.155	-263.116	-235.785	-182.235	-39.376	284.196	818.769	1603.33	2540.79	3629.65	4872.68	6097.04
84.5	-165.253	-163.238	-167.402	-149.214	-111.791	-7.73806	225.709	632.634	1297.16	2159.95	3242.19	4401.58	5751.26		84.5	-196.685	-241.146	-258.167	-230.718	-182	-42.8937	288.012	816.107	1588.46	2513.21	3636.58	4883.76	6096.31
85	-162.12	-173.91	-171.669	-145.707	-112.52	-10.9344	221.376	630.459	1292.02	2164.86	3241.68	4410.99	5745.5		85	-205.111	-239.695	-267.283	-225.883	-181.161	-40.3738	290.067	814.525	1581.17	2508.17	3646.39	4893.38	6070.75
85.5	-164.442	-178.819	-174.005	-144.042	-112.851	-9.67629	222.746	639.482	1291.72	2167.02	3253.61	4430.03	5751.43		85.5	-219.02	-238.297	-271.945	-227.182	-185.197	-39.8106	289.589	817.273	1574.4	2506.21	3646.31	4871.64	6099.13
86	-162.516	-178.619	-173.339	-143.814	-115.671	-9.77678	222.613	638.502	1296.62	2162.28	3264.63	4446.15	5755.55		86	-205.08	-242.239	-279.216	-219.327	-183.718	-38.2233	288.741	818.287	1587.38	2512.29	3647.1	4855.95	6072.27
86.5	-162.581	-180.718	-181.592	-144.555	-116.023	-8.89774	218.701	643.063	1286.97	2154.2	3264.65	4434.94	5755.91		86.5	-216.798	-247.593	-273.491	-220.101	-180.299	-37.273	294.289	825.23	1587.52	2511.66	3642.2	4854.88	6087.75
87	-153.507	-177.003	-181.662	-155.5	-116.195	-9.39029	217.67	649.272	1275.65	2139.86	3277.85	4446.32	5772.49		87	-219.04	-241.091	-262.023	-227.57	-177.895	-37.3282	294.523	827.235	1587.88	2524.86	3636.55	4862.03	6097.07
87.5	-147.09	-170.151	-184.951	-151.32	-115.093	-9.21819	214.742	648.899	1280.56	2125.84	3294.36	4454.8	5791.02		87.5	-212.657	-244.21	-253.01	-227.011	-177.932	-35.9936	291	822.755	1595.46	2531.03	3656.29	4835.85	6123.36
88	-148.621	-174.935	-174.646	-149.333	-111.951	-9.17226	220.309	646.628	1297.87	2129.04	3291.03	4446.37	5773.07		88	-209.325	-237.947	-251.898	-226.87	-184.396	-38.4142	291.28	825.809	1600.45	2513.77	3652.33	4819.38	6143.81
88.5	-152.857	-175.622	-163.938	-146.646	-113.699	-8.70094	225.337	640.259	1296.06	2135.12	3289.2	4452.77	5770.85		88.5	-205.334	-239.463	-249.31	-229.247	-178.54	-38.9861	290.35	819.534	1593.5	2519.64	3657.53	4792.94	6126.86
89	-157.905	-176.001	-163	-152.962	-113.19	-8.94563	222.203	640.892	1286.05	2139.55	3279.32	4450.56	5754.41		89	-202.622	-236.503	-254.476	-241.325	-178.068	-37.1906	288.925	811.149	1581.98	2539.68	3673.8	4808.14	6127.74
89.5	-161.882	-179.658	-168.135	-156.577	-120.322	-8.3601	222.676	650.196	1276.79	2161.59	3286.33	4446.19	5765.48		89.5	-208.215	-242.975	-244.552	-246.641	-179.512	-39.0253	288.31	816.306	1574.86	2533.6	3699.65	4837.26	6127.74
90	-156.903	-176.561	-174.317	-158.132	-119.065	-9.22341	227.349	651.382	1290.25	2151.19	3294.95	4457.49	5765.42		90	-213.147	-247.051	-237.127	-235.652	-178.101	-39.2438	284.223	824.687	1570.8	2537.19	3698.01	4846.31	6141.94
90.5	-156.791	-163.68	-170.93	-154.48	-115.644	-9.56483	227.246	636.368	1291.84	2152.07	3283.46	4463.98	5756.35		90.5	-211.395	-247.914	-242.73	-227.319	-181.09	-38.8397	290.204	827.38	1570.61	2536.43	3698.15	4856.72	6161.29
91	-166.156	-166.316	-167.074	-149.445	-115.645	-8.95157	225.577	643.025	1288.21	2155.74	3279.99	4467.95	5766.73		91	-213.588	-241.812	-240.598	-231.629	-181.513	-39.3181	285.959	822.555	1584.31	2540.32	3704.68	4844.52	6167.71
91.5	-161.427	-172.653	-172.235	-151.808	-117.617	-8.42753	223.215	651.817	1290.82	2150.13	3290.14	4467.07	5791.08		91.5	-229.676	-238.487	-238.515	-233.74	-180.213	-38.0628	286.173	823.403	1595.8	2548.53	3711.58	4854.4	6142.06
92	-169.716	-178.856	-164.498	-153.727	-115.182	-9.2816	224.857	657.686	1283.07	2160.44	3295.09	4482.48	5777.22		92	-226.678	-232.507	-248.111	-227.149	-179.732	-41.4401	282.221	819.947	1604.63	2550.57	3726.41	4856.45	6149.47
92.5	-174.704	-175.186	-165.024	-151.436	-115.69	-8.59838	227.349	644.386	1280.62	2168.46	3279.41	4496.26	5769.79		92.5	-233.008	-236.305	-247.339	-218.324	-181.362	-40.6948	283.626	829.218	1601.02	2555.8	3729.58	4847.39	6147.68
93	-175.616	-183.409	-165.885	-150.133	-114.546	-9.94796	224.228	649.646	1272.45	2164.14	3276.59	4491.25	5766.69		93	-241.562	-247.672	-253.729	-217.061	-186.003	-40.6583	285.839	827.28	1597.54	2574.41	3725.2	4868.55	6135.44
93.5	-177.463	-189.022	-173.871	-155.594	-111.483	-9.41106	224.829	662.2	1266.22	2172.36	3284.76	4484.54	5776.27		93.5	-235.296	-246.545	-248.181	-237.832	-187.2	-39.5366	285.444	825.807	1589.63	2579.29	3705.95	4884.44	6121.05
94	-178.364	-180.493	-180.135	-160.633	-111.202	-10.3005	222.214	667.247	1287.02	2174.3	3280.87	4473.69	5775.83		94	-222.204	-237.849	-254.254	-244.612	-180.326	-37.9304	283.697	814.523	1595.89	2579.18	3692.84	4877.34	6122.15
94.5	-180.796	-182.424	-182.219	-158.826	-112.036	-9.14462	225.989	668.106	1299.17	2173.84	3288.84	4482.56	5766.79		94.5	-214.606	-235.087	-260.628	-241.441	-180.063	-39.1948	284.404	811.496	1594.41	2564.31	3690.49	4879.44	6127
95	-191.112	-182.4	-179.853	-162.98	-109.729	-8.54164	223.672	666.172	1303.61	2201.29	3296.7	4472.19	5769.4		95	-212.657	-239.148	-248.033	-237.416	-180.341	-38.8645	286.392	817.454	1587.09	2556.16	3658.64	4875.83	6117.61
95.5	-189.029	-178.822	-178.128	-171.068	-109.722	-7.87477	223.565	668.857	1315.25	2202.22	3306.23	4476.16	5794.3		95.5	-220.74	-247.11	-244.27	-236.503	-183.256	-38.6174	285.295	829.928	1583.8	2554.61	3644.95	4847.55	6127.25
96	-181.098	-183.398	-173.633	-172.437	-111.17	-7.81081	224.909	669.36	1314.79	2213.61	3295.9	4478.65	5800.94		96	-232.743	-250.796	-244.107	-239.219	-185.843	-38.4138	282.512	822.503	1602.77	2554.92	3634.28	4831.87	6138.04
96.5	-196.369	-190.951	-168.419	-164.839	-108.945	-8.94535	226.284	670.37	1304.24	2215.27	3299.24	4460.12	5798.01		96.5	-230.644	-256.053	-247.756	-243.957	-186.55	-39.1297	283.255	818.204	1610.18	2550.13	3652.47	4833.33	6158.87
97	-189.346	-191.159	-167.144	-168.046	-110.143	-12.8898	225.882	667.953	1301.24	2191.82	3308.09	4464.53	5800.44		97	-224.191	-246.231	-255.517	-242.829	-189.034	-37.6642	279.383	820.621	1606.84	2549.73	3666.24	4868.46	6166.81
97.5	-190.14	-189.355	-166.906	-165.96	-112.512	-8.48	228.656	673.667	1300.98	2192.09	3324.63	4482.15	5795.39		97.5	-226.778	-238.647	-261.347	-238.982	-186.658	-37.1743	281.583	824.468	1608.88	2546.34	3659.28	4872.91	6149.1
98	-188.545	-196.07	-174.439	-162.29	-112.719	-8.39058	226.352	674.869	1301.97	2189.28	3323.81	4498.85	5797.2		98	-209.023	-243.647	-271.215	-240.488	-187.738	-38.3138	276.923	829.163	1591.92	2542.57	3668.03	4872.4	6152.02
98.5	-179.008	-188.068	-176.148	-160.922	-111.862	-8.46534	225.789	671.789	1306.06	2187.03	3320.27	4522.26	5800.82		98.5	-205.888	-245.678	-263.535	-241.929	-186.612	-39.7824	279.895	828.42	1588.7	2548.81	3678.54	4893.05	6151.89
99	-163.045	-188.246	-176.504	-156.784	-113.851	-8.58526	227.538	670.278	1311.85	2199.72	3329.5	4537.35	5792.57		99	-213.107	-248.277	-260.733	-237.929	-185.784	-39.2932	284.814	822.092	1593.82	2556.21	3677.24	4883.1	6149.73
99.5	-164.155	-188.145	-174.879	-149.393	-115.535	-9.38095	227.816	675.889	1310.83	2194.33	3315.04	4525.76	5802.9		99.5	-215.196	-247.181	-261.936	-232.371	-186.918	-37.7548	283.029	817.164	1606.67	2567.76	3689.43	4889.18	6154.16
100	-165.006	-191.503	-176.503	-148.32	-118.837	-8.39313	225.924	669.6	1309.81	2192.82	3309.11	4508.21	5821.61		100	-208.697	-247.872	-261.425	-237.297	-190.488	-38.5421	281.661	815.75	1602.29	2574.38	3689.12	4902.43	6150.35
100.5	-164.234	-191.896	-178.88	-142.302	-122.926	-7.63481	224.131	669.915	1307.58	2162.44	3301.23	4515.91	5824.81		100.5	-204.944	-243.807	-257.55	-243.657	-181.614	-38.7881	282.437	809.284	1584.08	2573.56	3662.24	4904.24	6143.75
101	-170.905	-179.922	-168.178	-141.893	-117.207	-7.85161	228.598	676.482	1318.5	2182.6	3316.67	4533.96	5811.53		101	-220.711	-227.343	-260.148	-252.594	-186.717	-41.35	280.452	812.723	1585.14	2569.46	3708	4879.86	6153.09
101.5	-172.439	-176.436	-171.774	-147.662	-115.465	-7.98217	227.271	666.693	1317.5	2202.99	3317.71	4535.12	5804.03		101.5	-213.73	-220.764	-250.945	-244.712	-186.825	-42.2115	277.395	814.543	1591.41	2574.15	3711.14	4886.86	6152.18
102	-171.011	-181.184	-176.951	-147.196	-116.031	-8.42771	225.288	666.348	1316.48	2206.65	3314.78	4532.82	5809.31		102	-201.316	-236.564	-244.14	-241.297	-183.087	-38.0463	276.232	822.313	1594.78	2554.6	3681.03	4879.85	6133.77
102.5	-165.914	-185.133	-168.727	-147.594	-115.398	-8.81775	225.927	663.78	1318.82	2201.24	3297.43	4534.77	5821.74		102.5	-206.496	-239.01	-261.12	-242.947	-179.422	-38.2752	277.374	821.537	1594	2551.07	3688.61	4871.92	6146.55
103	-162.208	-187.205	-159.242	-153.755	-111.587	-7.52232	224.673	663.014	1317.8	2201.99	3296.68	4533.64	5816.4		103	-205.697	-239.577	-259.022	-246.265	-179.168	-37.7594	275.262	812.322	1592.91	2565.43	3670.33	4881.24	6135.18
103.5	-165.616	-189.616	-156.398	-158.369	-112.152	-8.74398	223.703	668.646	1311.51	2205.38	3305.84	4537.51	5828.66		103.5	-205.669	-241.928	-256.677	-244.3	-188.507	-38.0315	274.865	811.701	1598.77	2569.94	3667.88	4875.15	6127.12
104	-170.527	-187.503	-162.239	-156.92	-112.193	-9.73601	225.841	675.086	1306.87	2219.5	3307.41	4536.33	5849.25		104	-194.618	-231.887	-250.928	-247.553	-187.33	-38.0815	282.945	822.696	1588.38	2565.8	3669.95	4871.47	6134.96
104.5	-178.491	-180.782	-159.599	-154.087	-113.036	-9.36691	227.458	681.867	1305.47	2217.96	3315.22	4528.83	5849.48		104.5	-212.679	-230.403	-246.657	-248.299	-189.895	-38.0211	284.236	825.655	1583.91	2554.79	3696.51	4873.86	6138.2
105	-178.837	-183.207	-158.975	-149.664	-117.324	-9.98837	224.16	680.277	1311.71	2227.01	3315.88	4524.51	5853.39		105	-220.485	-236.352	-258.762	-249.998	-186.273	-38.8328	281.89	822.885	1590.3	2554.01	3699.8	4877.17	6147.15
105.5	-180.922	-183.985	-156.078	-155.015	-115.496	-9.55457	224.45	682.256	1307.24	2220.24	3292.62	4540.06	5844.7		105.5	-229.581	-231.615	-254.746	-250.725	-186.895	-37.6603	278.993	819.366	1578.32	2546.06	3709.97	4894.54	6147.8
106	-177.81	-179.883	-154.266	-161.054	-114.44	-9.62288	227.241	685.706	1307.24	2228.95	3290.91	4543.9	5852.15		106	-226.017	-236.728	-251.326	-259.975	-184.266	-37.8943	277.232	822.218	1575.98	2546.43	3711.14	4880.14	6148.3
106.5	-173.983	-183.335	-151.914	-159.099	-115.989	-9.50172	230.336	679.44	1310.02	2239.73	3306.79	4557.41	5880.16		106.5	-215.74	-230.47	-245.47	-252.333	-183.457	-37.1958	275.614	819.178	1587.38	2564.15	3720.89	4879.4	6140.12
107	-176.403	-179.453	-154.655	-157.636	-114.392	-9.93139	228.532	674.098	1302	2233.7	3326.33	4564.36	5865.19		107	-227.701	-222.517	-248.24	-243.704	-184.103	-38.2519	275.17	817.688	1604.81	2550.42	3710.46	4903.84	6134.43
107.5	-177.005	-166.837	-159.18	-159.661	-115.552	-10.3013	229.383	674.102	1310.18	2208.34	3340.68	4570.87	5858.99		107.5	-237.58	-215.901	-251.536	-247.472	-183.314	-38.977	277.17	826.31	1590.09	2547.77	3699.38	4891.5	6116.07
108	-173.223	-166.965	-168.104	-157.886	-117.148	-8.83863	228.373	681.312	1310.16	2187.78	3346.52	4550.4	5860.88		108	-242.319	-211.683	-247.87	-241.873	-182.97	-41.5712	282.376	833.809	1586.7	2560.88	3683.06	4876.36	6118.06
108.5	-173.094	-165.724	-170.211	-155.241	-113.514	-9.29065	227.988	684.681	1305.62	2190.73	3328.9	4557.57	5854.8		108.5	-236.335	-219.927	-252.808	-232.855	-179.117	-39.4153	279.987	838.433	1603.26	2554.73	3676.07	4878.41	6147.66
109	-175.169	-161.155	-168.726	-158.987	-114.539	-9.43426	227.657	683.637	1307.67	2200.22	3323.76	4569.62	5856.26		109	-237.067	-211.186	-249.539	-242.91	-183.484	-38.7835	279.43	837.995	1611.79	2561.9	3657.31	4879.61	6156.06
109.5	-159.633	-158.097	-168.042	-164.224	-111.649	-8.07275	226.148	682.015	1310.29	2208.99	3343.94	4548.82	5869.09		109.5	-222.534	-204.145	-248.813	-242.859	-184.278	-38.7432	280.829	825.327	1610.37	2547.78	3656.4	4891.15	6153.54
110	-157.625	-158.497	-162.892	-164.943	-112.296	-9.3039	223.247	678.932	1303.24	2207.97	3349.7	4560.4	5855.33		110	-229.948	-199.334	-241.655	-248.297	-186.449	-38.1181	280.229	820.763	1622.84	2533.12	3651.7	4870.02	6140.7
110.5	-169.221	-155.944	-157.869	-160.931	-111.882	-9.02609	221.579	681.135	1294.63	2214.86	3348.13	4577.98	5855.21		110.5	-239.42	-201.174	-235.547	-251.271	-189.759	-37.5456	279.78	817.598	1607.86	2540.05	3669.55	4885.19	6133.92
111	-176.2	-164.511	-160.406	-158.475	-114.981	-8.6265	224.832	680.33	1305.84	2217.59	3345.6	4589.83	5863.52		111	-235.364	-215.506	-249.476	-248.993	-190.025	-37.8752	288.473	824.67	1599.81	2562.59	3675.84	4903.17	6167.78
111.5	-175.397	-165.806	-162.111	-158.315	-114.767	-9.75013	225.818	677.551	1294.37	2208.45	3330.46	4576.03	5829.43		111.5	-236.963	-218.379	-239.021	-243.011	-187.467	-36.7785	285.374	815.922	1599.75	2561.71	3666.86	4866.07	6113.82
112	-177.873	-158.091	-161.525	-161.125	-114.59	-9.49663	229.602	688.92	1319.37	2243.34	3389.53	4623.22	5933.14		112	-244.936	-235.273	-247.675	-256.095	-189.909	-36.2023	286.432	833.628	1616.2	2583.82	3738.68	4933.47	6214.03
112.5	-172.944	-153.474	-158.635	-161.944	-109.812	-9.40531	221.245	659.617	1266.33	2149.43	3231.79	4417.1	5678.78		112.5	-195.167	-200.672	-220.484	-235.625	-178.952	-36.5345	264.861	792.731	1526.04	2458.29	3542.62	4672.98	5890.59
113	-0.29451	-2.1785	-9.73103	-18.3519	-17.8336	-8.52761	18.291	70.6503	145.103	241.56	353.786	465.805	572.402		113	33.0931	16.42	-8.7654	-26.1156	-37.6647	-38.6832	-15.7103	33.4666	104.765	188.854	285.348	382.213	474.276
113.5	40.0811	36.9467	27.2407	16.7525	5.80217	-11.1925	-26.7674	-57.8264	-92.8993	-142.001	-206.601	-282.499	-368.213		113.5	28.5158	21.634	11.621	-2.01289	-15.158	-39.2306	-67.7333	-112.982	-164.54	-233.274	-309.13	-391.275	-487.13
114	20.1463	15.8224	9.42644	4.03329	-2.07096	-10.1852	-15.5017	-27.8209	-35.8897	-53.7833	-80.4828	-108.169	-151.023		114	9.05752	3.74447	-4.58368	-14.0578	-26.5171	-37.5906	-52.7449	-74.4574	-96.6439	-126.132	-163.502	-199.47	-248.881
114.5	14.5291	10.5954	6.36554	2.30618	-3.72872	-7.42357	-15.6781	-29.9703	-44.8245	-68.5364	-97.7159	-137.454	-190.476		114.5	1.28552	-6.14745	-7.15886	-15.7651	-26.5702	-37.3924	-56.7749	-78.1212	-103.919	-138.79	-181.911	-228.687	-281.401
115	9.56669	8.51628	3.74999	0.745289	-2.55946	-7.53353	-15.5232	-27.1058	-40.6444	-59.2979	-88.215	-122.818	-169.814		115	-6.5488	-6.12555	-11.9	-17.1165	-26.2229	-38.7063	-53.5818	-71.8857	-95.4966	-125.543	-163.111	-208.095	-253.063
115.5	8.44429	6.083	3.54556	0.720755	-4.09531	-7.99601	-15.0559	-25.4755	-37.8383	-58.0736	-85.8423	-119.976	-163.498		115.5	-8.31052	-9.60973	-12.777	-20.528	-28.2945	-38.5581	-50.6708	-69.4855	-91.7178	-118.399	-154.635	-196.149	-242.892
116	8.7193	2.69177	0.635697	-0.91476	-3.04933	-7.99667	-13.221	-24.9038	-36.9906	-55.8111	-81.1932	-114.011	-156.044		116	-10.8217	-11.7518	-15.8538	-22.2615	-29.3831	-38.6899	-49.8129	-65.1417	-87.391	-112.239	-148.638	-183.183	-229.766
116.5	5.98154	2.95319	0.914395	-0.9157	-3.26286	-8.68324	-14.1123	-24.7866	-35.1005	-52.222	-76.8425	-109.353	-152.202		116.5	-12.2461	-13.6768	-17.3283	-22.193	-30.4692	-38.9149	-51.4406	-66.8565	-85.3281	-110.945	-143.089	-178.56	-219.916
117	4.75869	1.03543	1.82948	-0.33068	-7.55621	-8.60571	-13.9714	-23.8091	-35.6157	-54.4991	-73.8808	-105.807	-147.401		117	-13.2029	-16.1477	-19.078	-23.3516	-29.6784	-38.4168	-49.1839	-63.8224	-82.8988	-106.74	-137.979	-174.037	-213.343
117.5	3.05022	1.2466	-0.89335	0.383866	-2.90255	-9.2633	-15.4176	-23.6984	-33.2783	-51.5174	-72.3567	-104.44	-140.517		117.5	-16.2794	-16.814	-21.5752	-25.3685	-32.5633	-39.6587	-48.7275	-61.4039	-79.1582	-105.386	-134.994	-169.33	-204.157
118	3.70346	1.20556	0.208408	-2.39437	-5.34685	-8.39162	-15.3016	-23.3637	-33.3811	-47.2709	-69.389	-99.1981	-137.673		118	-17.9767	-17.8658	-22.569	-27.7438	-31.9859	-43.5195	-46.4261	-61.305	-77.9915	-100.366	-133.381	-161.494	-197.492
118.5	1.7236	1.39058	0.312573	-1.68744	-4.96237	-9.25078	-12.8205	-23.2916	-32.2412	-46.6585	-69.7313	-99.0105	-135.176		118.5	-14.6531	-19.4968	-23.3165	-27.9516	-32.8163	-37.4908	-47.1928	-61.8566	-75.684	-96.9888	-128.908	-155.113	-190.15
119	1.59288	0.568005	-0.20643	-1.93984	-3.88949	-8.51294	-13.6578	-23.7185	-30.5264	-43.8191	-67.5182	-96.9916	-130.479		119	-17.2079	-21.4892	-23.3905	-27.5489	-32.0906	-36.7455	-47.1872	-59.4118	-75.4534	-94.9191	-122.418	-152.447	-188.195
119.5	1.13646	0.832227	-1.63947	-2.47821	-4.06731	-9.88595	-12.7778	-21.954	-31.0626	-45.5284	-65.0472	-91.9942	-127.533		119.5	-19.2653	-20.7691	-23.1805	-26.731	-31.5981	-38.3045	-47.4322	-58.6808	-72.851	-92.1566	-118.627	-148.069	-181.434
120	0.456576	-1.21625	-2.51262	-5.94248	-5.32753	-9.56091	-13.2369	-20.7407	-28.8746	-43.5202	-64.21	-92.4544	-125.078		120	-21.468	-23.6306	-23.4517	-29.2868	-33.6299	-39.0648	-46.1089	-59.9049	-73.0176	-89.0258	-113.336	-142.738	-175.376
120.5	0.180478	-1.3312	-1.59318	-5.49079	-5.02607	-7.32845	-12.4282	-20.1256	-32.605	-41.6564	-63.4503	-90.3052	-122.738		120.5	-21.2813	-23.3487	-24.9601	-28.1139	-31.6581	-39.8201	-45.4857	-57.5644	-70.6714	-88.8191	-112.671	-139.374	-172.281
121	-1.31237	0.676212	-2.41159	-4.13521	-4.87292	-6.87396	-12.4336	-20.0864	-29.6627	-40.377	-62.0416	-87.8276	-118.911		121	-22.0551	-23.0653	-27.8764	-27.6536	-37.5038	-37.4171	-44.6558	-56.6795	-69.7249	-85.6543	-109.017	-136.47	-166.828
121.5	-0.93564	1.3397	-2.18527	-4.04829	-6.42105	-8.95006	-12.2174	-18.7236	-28.0571	-41.7501	-61.2688	-86.9979	-116.266		121.5	-23.2146	-25.1364	-26.0312	-27.5839	-37.723	-37.1861	-45.7851	-54.9638	-68.449	-87.8631	-104.524	-134.642	-164.127
122	-0.79883	-1.81853	-1.1588	-3.21502	-4.89466	-9.41028	-13.0303	-19.2684	-27.256	-41.8816	-60.0903	-84.6199	-115.102		122	-23.4165	-25.1761	-28.8033	-29.4383	-32.8018	-37.3032	-45.9524	-53.7476	-68.4176	-81.1508	-101.832	-131.99	-159.32
122.5	0.05349	-0.66837	-1.78377	-4.13096	-5.73451	-9.51932	-11.7943	-18.3246	-27.3943	-41.052	-59.7794	-83.2642	-112.786		122.5	-24.5541	-26.4113	-28.3166	-31.4299	-34.9894	-36.6411	-44.5313	-52.5983	-67.923	-82.1188	-100.692	-128.619	-155.564
123	-2.33912	-0.66735	-2.74129	-3.94934	-7.63563	-7.61339	-11.3029	-19.1891	-26.5852	-40.1705	-59.1617	-82.5053	-111.656		123	-24.9169	-28.6377	-27.4453	-28.6169	-35.5145	-34.9641	-44.0249	-53.6529	-64.4971	-81.3386	-98.5304	-125.777	-152.535
123.5	-2.18151	-2.96411	-7.41426	-4.85461	-6.57833	-7.98461	-12.1597	-21.0896	-25.6238	-38.3632	-57.3939	-78.3241	-108.543		123.5	-27.7635	-29.3282	-28.5624	-30.1266	-35.2547	-36.4345	-44.8797	-53.1584	-63.7706	-78.3264	-99.3423	-124.052	-150.738
124	-1.35734	-2.27096	-3.43306	-4.57601	-6.98844	-7.71996	-10.4747	-20.3934	-25.7329	-39.1123	-56.6139	-77.9853	-111.485		124	-23.5227	-28.3125	-29.7955	-29.7154	-34.2861	-38.2805	-43.6008	-52.5175	-62.5241	-78.2137	-97.9509	-120.034	-151.177
124.5	-1.58583	-3.35498	-3.43025	-4.29713	-8.61872	-10.5485	-11.1165	-17.0937	-25.8055	-38.7723	-55.2231	-75.9627	-107.083		124.5	-24.5072	-29.9732	-29.5333	-34.9711	-34.6829	-39.2483	-43.3563	-53.5498	-63.8726	-77.956	-94.8004	-119.616	-147.493
125	-2.61022	-2.87803	-2.48666	-4.22374	-7.37959	-9.12277	-10.4186	-16.133	-25.2988	-38.2885	-54.067	-74.3616	-104.895		125	-25.9691	-28.3904	-31.6299	-32.8085	-33.0195	-37.5408	-42.2513	-50.3708	-65.7277	-75.1279	-93.8656	-117.154	-145.558
125.5	-1.6315	-3.26402	-2.75015	-5.20844	-6.00161	-8.94432	-12.375	-17.0352	-26.0406	-36.4677	-51.5683	-74.645	-101.049		125.5	-28.467	-29.5163	-30.1947	-31.3746	-33.9061	-38.4009	-43.7289	-49.1467	-62.4546	-74.3224	-92.7464	-112.647	-143.751
126	-2.60966	-1.56227	-2.07372	-3.49123	-5.49916	-9.5329	-12.9499	-16.3672	-23.9463	-36.9537	-52.8078	-72.1887	-99.2269		126	-30.8825	-28.8275	-31.179	-33.8442	-35.8394	-38.2704	-44.7095	-48.6336	-62.3718	-73.1558	-91.4125	-109.072	-139.179
126.5	-3.32085	-5.33432	-3.70966	-3.36471	-6.45149	-9.54824	-10.8638	-16.0246	-22.8672	-34.753	-52.1908	-69.1604	-98.9014		126.5	-28.7271	-28.6161	-30.6866	-36.3986	-34.5491	-38.5779	-45.1807	-49.2427	-61.6756	-71.992	-91.1218	-108.306	-136.286
127	-3.69785	-4.8687	-2.94835	-5.18955	-5.76778	-9.23131	-15.6361	-15.0632	-23.0476	-36.3499	-49.42	-72.3558	-98.5751		127	-28.4432	-30.2928	-29.602	-34.616	-36.695	-38.2336	-44.0945	-49.6475	-60.5821	-73.5701	-90.4226	-107.85	-133.86
127.5	-3.32266	-2.29222	-4.59634	-3.55111	-7.46484	-9.51537	-13.042	-13.7836	-22.9198	-34.4521	-51.4557	-73.0679	-95.4043		127.5	-30.3186	-31.8983	-33.0311	-32.5252	-36.4581	-37.801	-43.5669	-47.7555	-59.9192	-73.5594	-89.9061	-105.676	-133.066
128	-3.83481	-3.46577	-3.7436	-5.66096	-6.36081	-7.82834	-10.7678	-13.8873	-25.0691	-34.8464	-49.7933	-68.8561	-94.0183		128	-31.2931	-33.0619	-33.4026	-32.8887	-36.7597	-37.568	-43.2218	-53.2727	-59.3547	-71.7191	-88.5511	-103.42	-134.325
128.5	-3.81805	-3.87987	-4.03002	-3.79607	-6.58454	-9.65431	-9.56217	-16.7795	-25.1426	-33.9631	-48.4545	-66.6564	-94.214		128.5	-29.727	-33.8956	-31.2883	-35.1996	-38.5414	-36.9244	-40.9	-50.7656	-57.5647	-70.7059	-86.7835	-101.199	-129.506
129	-4.19167	-3.19715	-5.53406	-5.57073	-6.71491	-7.30405	-11.268	-15.4369	-22.1115	-33.0932	-46.7788	-62.9131	-93.0095		129	-31.9794	-34.8478	-32.5429	-34.2638	-37.2846	-37.4084	-40.7461	-49.6064	-57.4384	-68.9932	-87.0196	-99.4742	-127.627
129.5	-1.93784	-4.90727	-4.5573	-5.00851	-7.02989	-6.28948	-10.6437	-15.4504	-23.89	-33.5975	-48.6997	-65.5782	-91.3191		129.5	-30.8417	-32.8362	-31.9609	-35.4252	-38.3268	-38.2289	-39.9661	-48.2054	-59.6845	-72.0054	-84.1928	-98.3941	-127.888
130	-9.19539	-3.22097	-3.26445	-7.07049	-6.1563	-10.2499	-9.24795	-16.1407	-23.8751	-32.7448	-45.8896	-64.8585	-90.397		130	-31.2797	-32.1449	-31.4737	-35.7851	-37.2455	-38.6191	-42.4985	-47.1467	-57.095	-69.4417	-84.4003	-96.3888	-124.052
130.5	-3.27045	-2.64174	-4.1601	-5.98446	-4.80936	-11.8626	-11.1986	-15.9529	-21.9375	-32.6468	-51.2704	-63.473	-89.678		130.5	-32.5659	-31.0656	-31.2761	-34.1475	-35.5721	-37.9923	-41.5097	-47.8388	-57.886	-70.2742	-83.4985	-96.6687	-124.235
131	-3.53227	-4.7124	-5.90004	-4.27686	-6.32945	-6.81553	-10.6203	-14.0469	-21.3046	-33.9555	-48.5414	-63.779	-87.7226		131	-31.1723	-39.9802	-31.3213	-33.3287	-37.4706	-38.6374	-43.1231	-46.6585	-57.6183	-68.1065	-82.5764	-97.3345	-122.878
131.5	-4.92926	-5.11281	-5.74934	-6.00485	-6.85942	-7.98441	-11.9239	-14.1426	-23.2916	-32.7733	-45.1942	-62.9906	-88.5288		131.5	-32.4264	-35.935	-30.6323	-34.4515	-36.8396	-38.2899	-46.2165	-48.3797	-57.2131	-67.4679	-80.6393	-102.205	-121.129
132	-3.38091	-4.71254	-5.40395	-5.0587	-5.85747	-7.12188	-10.4416	-15.2035	-20.7245	-30.6583	-42.4622	-61.1649	-88.357		132	-31.6666	-31.4906	-29.6182	-32.5731	-34.6864	-38.2677	-41.7486	-43.9983	-55.6544	-63.5163	-79.7769	-95.2843	-115.792
132.5	-5.97482	-6.84316	-5.83185	-6.85112	-6.3091	-9.00952	-12.9437	-16.6016	-24.2218	-35.2802	-49.3635	-64.8282	-92.0255		132.5	-36.1941	-38.6751	-36.2821	-38.9435	-43.296	-45.0551	-46.805	-52.9547	-61.8099	-73.8037	-88.9558	-98.2799	-123.63
133	-62.2874	-67.7418	-62.0777	-63.5535	-69.4032	-77.3805	-91.8778	-103.623	-130.388	-156.806	-192.155	-223.916	-270.272		133	-128.764	-127.664	-122.741	-131.842	-137.284	-144.019	-150.731	-166.428	-175.997	-205.943	-224.397	-238.587	-275.679
133.5	-71.8843	-82.4509	-74.3621	-75.9111	-88.2216	-94.3434	-107.18	-126.14	-154.579	-184.864	-217.489	-256.795	-306.984		133.5	-140.818	-142.448	-140.556	-146.743	-151.102	-159.016	-166.534	-184.764	-193.527	-223.862	-246.545	-260.58	-297.26
134	-67.6389	-77.0636	-69.0881	-72.4649	-81.7097	-85.5719	-102.393	-115.941	-144.474	-177.093	-206.673	-245.464	-291.006		134	-134.436	-138.518	-130.716	-142.859	-141.397	-150.485	-158.09	-178.884	-187.447	-215.644	-235.673	-250.362	-285.661
134.5	-69.0833	-78.006	-69.3717	-71.1742	-81.3391	-87.2029	-101.317	-118.698	-143.568	-169.88	-204.908	-243.452	-287.891		134.5	-138.387	-138.594	-128.536	-140.867	-137.09	-151.584	-158.075	-176.954	-188.601	-214.215	-233.573	-249.967	-284.984
135	-69.6344	-76.85	-68.1857	-69.4784	-78.6488	-85.9616	-100.448	-115.82	-142.392	-163.231	-203.11	-239.96	-283.059		135	-129.322	-134.963	-128.706	-137.341	-134.981	-147.168	-158.38	-175.418	-185.468	-207.299	-237.122	-245.885	-277.59
135.5	-68.8103	-73.5664	-68.0361	-69.4676	-80.7807	-87.528	-100.017	-115.938	-139.336	-162.743	-197.849	-236.867	-278.347		135.5	-129.349	-135.3	-127.845	-135.621	-137.123	-140.316	-157.783	-176.068	-180.101	-207.249	-231.306	-240.845	-273.176
136	-68.1816	-72.5758	-69.6391	-66.4982	-81.0292	-86.0705	-100.212	-114.633	-140.268	-158.931	-197.274	-234.165	-277.365		136	-132.597	-135.511	-125.126	-131.417	-137.67	-140.212	-154.595	-175.799	-177.843	-205.4	-227.888	-237.945	-270.692
136.5	-65.274	-73.3517	-66.0003	-67.7595	-78.3169	-85.6316	-100.92	-110.526	-136.811	-157.023	-196.321	-229.145	-272.478		136.5	-136.45	-132.514	-122.652	-133.658	-136.681	-140.819	-156.236	-168.168	-175.627	-201.556	-226.311	-233.644	-266.059
137	-65.815	-72.7226	-67.1554	-72.1037	-76.0132	-85.3807	-97.8395	-111.594	-140.481	-156.351	-189.069	-223.516	-272.113		137	-137.043	-127.425	-120.877	-131.987	-136.753	-138.875	-154.797	-168.098	-174.087	-201.735	-221.822	-230.536	-265.372
137.5	-67.4236	-73.4582	-68.8376	-66.8522	-76.3332	-85.4412	-97.6509	-108.24	-135.433	-158.255	-191.462	-222.494	-268.739		137.5	-134.926	-127.721	-122.474	-129.744	-142.577	-139.407	-152.217	-168.503	-174.796	-200.171	-218.844	-232.273	-263.527
138	-67.4039	-71.7537	-66.8512	-67.7393	-74.6546	-84.2368	-97.5127	-110.151	-131.352	-157.489	-188.042	-219.859	-264.19		138	-134.118	-128.245	-123.087	-128.974	-147.854	-137.452	-153.27	-164.084	-175.669	-202.114	-217.822	-231.323	-259.373
138.5	-65.7729	-71.3772	-65.1873	-68.2936	-76.7772	-83.6215	-99.2245	-110.404	-132.474	-155.051	-183.607	-219.872	-257.931		138.5	-132.864	-126.031	-130.519	-128.632	-141.613	-134.626	-151.641	-159.898	-176.54	-198.758	-215.354	-229.594	-253.59
139	-66.6689	-71.6151	-65.5094	-72.054	-76.7458	-81.8074	-97.8115	-108.122	-132.01	-151.627	-184.04	-219.582	-254.784		139	-130.911	-126.038	-131.501	-124.715	-143.179	-135.796	-148.108	-164.822	-171.856	-193.082	-212.006	-226.42	-254.412
139.5	-64.4645	-70.5531	-67.3393	-69.353	-74.7742	-81.2243	-97.6621	-107.917	-129.734	-151.822	-182.772	-219.295	-252.882		139.5	-130.944	-125.4	-131.168	-123.013	-144.159	-134.76	-147.174	-162.61	-170.576	-191.727	-210.082	-222.772	-250.682
140	-65.4407	-70.3264	-71.2101	-69.6526	-76.4791	-81.4832	-96.435	-108.874	-128.34	-147.358	-181.795	-216.835	-250.355		140	-132.688	-126.285	-127.207	-126.905	-140.788	-133.504	-146.742	-162.923	-175.169	-195.412	-204.65	-218.682	-247.544
140.5	-64.3702	-69.4696	-67.8094	-67.4822	-78.4726	-81.4077	-95.3082	-110.348	-127.376	-145.33	-180.258	-210.026	-248.105		140.5	-135.478	-125.503	-121.928	-126.83	-142.911	-135.51	-145.905	-160.024	-175.852	-192.021	-208.861	-220.297	-241.079
141	-65.8471	-70.6552	-69.1001	-70.0613	-75.9118	-83.8795	-93.1226	-103.402	-122.507	-142.674	-178.156	-208.925	-247.584		141	-133.776	-125.154	-126.547	-129.952	-141.023	-136.242	-147.015	-160.111	-175.993	-187.545	-206.833	-217.352	-241.369
141.5	-69.0965	-70.5601	-68.9192	-69.6612	-76.0443	-82.574	-95.1833	-106.218	-126.373	-139.776	-177.357	-206.731	-241.142		141.5	-133.906	-124.258	-127.805	-129.301	-137.657	-134.169	-146.309	-157.87	-178.388	-187.174	-205.235	-213.686	-241.259
142	-67.883	-70.7749	-65.8061	-72.1318	-77.8809	-84.2912	-94.9444	-106.366	-128.628	-140.743	-178.577	-203.052	-240.598		142	-137.079	-128.175	-124.516	-125.951	-137.002	-137.315	-144.283	-156.2	-170.411	-187.58	-196.656	-214.642	-241.687
142.5	-65.3161	-69.3752	-67.1665	-72.7997	-78.2131	-84.3758	-93.7798	-105.537	-125.018	-139.217	-176.521	-201.63	-239.911		142.5	-138.103	-127.296	-125.275	-127.148	-135.095	-136.959	-142.54	-157.609	-166.828	-187.835	-197.364	-216.297	-242.338
143	-65.3484	-69.4367	-67.4084	-74.0767	-74.6127	-82.667	-92.5881	-105.638	-124.831	-137.367	-174.869	-200.211	-237.131		143	-135.231	-125.456	-126.28	-127.813	-134.031	-137.578	-141.873	-156.764	-166.235	-187.633	-200.968	-214.43	-238.69
143.5	-63.0617	-71.8788	-69.439	-73.3018	-76.4139	-82.1051	-97.8901	-103.846	-124.098	-135.042	-175.802	-196.344	-236.564		143.5	-136.198	-126.078	-123.43	-129.37	-134.856	-140.864	-143.87	-154.793	-167.427	-185.412	-203.262	-214.414	-237.8
144	-66.5405	-69.2713	-70.3698	-73.4811	-74.4723	-82.7535	-94.4889	-101.902	-122.177	-135.973	-173.93	-199.954	-237.237		144	-132.289	-123.484	-124.81	-128.88	-135.833	-138.226	-141.407	-153.663	-165.197	-185.589	-202.285	-209.702	-236.316
144.5	-66.3729	-72.9365	-67.7346	-72.0384	-75.1844	-81.8621	-93.9913	-101.387	-121.729	-135.211	-171.999	-193.094	-236.837		144.5	-129.018	-120.256	-125.516	-131.991	-134	-137.048	-145.278	-150.43	-166.377	-183.834	-199.327	-209.363	-236.088
145	-67.8151	-72.4691	-68.3766	-68.759	-73.862	-81.9661	-94.1223	-102.968	-122.698	-134.612	-170.535	-191.605	-233.577		145	-129.21	-122.947	-123.466	-135.435	-135.074	-139.711	-144.834	-153.729	-165.089	-179.318	-195.843	-208.879	-237.875
145.5	-67.232	-68.8912	-70.355	-71.7424	-71.6103	-80.4887	-92.979	-101.987	-121.776	-133.937	-167.665	-190.728	-231.372		145.5	-127.542	-126.56	-119.773	-133.429	-133.843	-142.654	-140.405	-155.05	-160.57	-179.875	-197.044	-206.563	-232
146	-65.8538	-67.3509	-72.1725	-73.4802	-73.7462	-79.6877	-94.986	-101.145	-120.441	-133.958	-167.448	-188.344	-227.594		146	-129.303	-125.325	-123.375	-130.834	-137.192	-142.65	-140.441	-153.747	-159.03	-178.702	-194.697	-203.125	-232.462
146.5	-69.7611	-65.7335	-71.1805	-73.6608	-76.2252	-78.2167	-94.5047	-102.527	-119.4	-130.792	-166.586	-187.505	-226.04		146.5	-128.625	-123.829	-123.394	-129.785	-136.611	-141.729	-141.062	-147.81	-163.053	-178.823	-195.141	-198.752	-227.963
147	-68.4265	-65.3023	-68.7169	-72.0758	-75.5485	-81.9093	-92.8237	-100.546	-118.921	-132.001	-165.848	-184.709	-226.128		147	-128.359	-125.462	-121.302	-130.649	-133.323	-137.208	-143.243	-151.001	-164.952	-178.938	-194.304	-198.029	-227.612
147.5	-68.4575	-62.9158	-68.7377	-73.464	-77.4606	-77.5187	-92.8041	-98.9741	-119.287	-131.657	-168.251	-185.101	-221.349		147.5	-132.095	-128.997	-121.107	-130.651	-134.231	-135.637	-140.293	-152.233	-161.712	-177.917	-193.128	-197.974	-228.595
148	-71.0314	-63.141	-68.8108	-70.3005	-76.6599	-77.047	-91.3997	-100.941	-116.529	-131.943	-162.754	-182.338	-219.997		148	-130.311	-130.658	-120.783	-128.52	-135.354	-139.607	-143.03	-147.574	-163.719	-173.784	-191.031	-201.331	-225.221
148.5	-69.2207	-66.7444	-67.6774	-70.5791	-73.9183	-77.0369	-92.1325	-98.3131	-115.521	-131.329	-160.314	-183.307	-220.817		148.5	-130.694	-124.46	-120.042	-128.74	-136.656	-141.049	-139.188	-149	-163.132	-176.703	-188.105	-200.896	-223.179
149	-70.7306	-66.8134	-66.9107	-72.5852	-74.9256	-78.3967	-90.017	-97.2121	-113.719	-129.545	-159.246	-178.133	-220.174		149	-130.519	-126.106	-121.643	-129.93	-135.39	-140.682	-136.966	-148.12	-165.87	-179.352	-189.727	-196.078	-221.697
149.5	-71.6528	-66.3428	-66.7607	-72.3116	-73.1028	-79.0536	-90.0668	-97.4598	-111.698	-129.165	-155.253	-177.068	-221.929		149.5	-128.518	-128.35	-126.087	-129.275	-134.419	-139.894	-138.799	-147.983	-169.455	-177.202	-187.727	-196.144	-221.981
150	-70.3746	-69.127	-67.5001	-69.8099	-73.0808	-76.7991	-89.8661	-99.9282	-115.013	-129.115	-156.598	-173.908	-221.193		150	-129.187	-125.102	-127.392	-128.102	-134.076	-144.039	-139.929	-145.903	-165.296	-177.692	-186.7	-193.774	-221.448
150.5	-69.0549	-67.488	-69.9383	-70.5451	-74.6634	-75.7931	-89.3887	-96.8636	-114.378	-133.052	-153.358	-173.335	-218.949		150.5	-127.44	-120.275	-124.975	-124.291	-135.346	-141.149	-144.479	-148.956	-163.5	-174.955	-183.221	-194.126	-221.175
151	-71.0855	-67.562	-72.5405	-71.0191	-69.3657	-77.3775	-88.2493	-98.7053	-113.96	-130.952	-149.961	-174.617	-214.407		151	-128.365	-125.224	-122.596	-125.314	-132.242	-140.916	-143.608	-150.968	-167.16	-173.686	-182.435	-192.804	-219.312
151.5	-70.9574	-70.0712	-70.2763	-70.8058	-71.86	-77.8494	-89.6859	-100.822	-112.479	-129.418	-149.573	-173.743	-210.571		151.5	-124.943	-127.987	-124.86	-123.455	-131.713	-142.021	-140.855	-147.553	-163.35	-175.128	-187.467	-192.437	-216.648
152	-69.8223	-68.7827	-71.3272	-71.6081	-73.9078	-75.3845	-89.1959	-99.2153	-111.398	-127.905	-150.186	-171.626	-211.897		152	-123.399	-122.251	-125.57	-126.228	-131.242	-140.929	-140.851	-143.799	-158.091	-173.93	-188.827	-191.225	-216.642
152.5	-67.328	-67.6988	-72.685	-70.0001	-70.5329	-77.3078	-87.661	-98.5414	-111.898	-129.144	-152.505	-172.277	-210.429		152.5	-126.394	-121.29	-126.584	-122.811	-127.864	-141.371	-138.574	-145.83	-159.14	-171.412	-184.271	-188.602	-214.54
153	-68.6698	-69.2753	-70.2267	-70.3293	-74.4675	-77.3582	-87.315	-97.5804	-111.327	-130.938	-150.338	-169.111	-209.864		153	-126.682	-120.102	-125.261	-124.768	-128.937	-139.954	-135.569	-146.269	-160.496	-173.002	-180.475	-190.649	-214.857
153.5	-69.6318	-67.477	-69.8936	-76.9106	-74.4121	-75.3839	-87.4845	-98.1734	-113.623	-129.174	-148.022	-169.2	-210.258		153.5	-124.221	-121.862	-127.244	-124.355	-130.876	-139.576	-142.321	-143.566	-160.765	-172.427	-180.092	-191.403	-212.159
154	-70.8235	-70.8553	-70.0487	-72.6903	-72.085	-74.2103	-87.2695	-96.6374	-115.189	-129.091	-147.849	-168.575	-210.554		154	-124.368	-121.289	-127.926	-121.903	-128.678	-133.79	-142.501	-143.356	-158.689	-168.092	-179.495	-190.247	-212.93
154.5	-71.2996	-68.2937	-70.4878	-72.3451	-74.2998	-74.7517	-85.5237	-97.3454	-110.51	-127.175	-145.501	-166.871	-210.368		154.5	-122.501	-124.079	-131.179	-123.168	-134.269	-134.661	-138.803	-141.959	-161.163	-170.138	-179.962	-192.945	-213.082
155	-71.403	-70.7813	-71.647	-71.5901	-74.8891	-73.9537	-86.1854	-94.8772	-111.68	-127.679	-145.79	-163.694	-205.772		155	-123.85	-125.069	-133.853	-121.674	-131.513	-137.03	-142.91	-142.582	-162.629	-172.414	-181.647	-193.471	-214.816
155.5	-71.1131	-69.7511	-71.2676	-72.4822	-76.3537	-72.0581	-84.4575	-92.9662	-110.581	-127.848	-147.136	-160.065	-204.825		155.5	-124.68	-123.937	-132.83	-123.165	-129.864	-134.504	-144.204	-140.474	-164.227	-170.222	-178.092	-195.95	-211.759
156	-72.8199	-69.9779	-72.5634	-73.46	-73.8834	-72.8161	-83.5252	-92.1239	-107.529	-126.544	-144.65	-158.673	-207.023		156	-123.85	-124.335	-132.709	-125.084	-129.363	-133.274	-144.277	-139.81	-162.658	-169.67	-181.17	-197.273	-211.528
156.5	-74.3561	-68.3988	-73.5092	-74.3723	-77.0908	-76.3245	-87.7943	-93.923	-106.437	-126.587	-145.215	-160.45	-208.656		156.5	-123.441	-126.432	-133.447	-123.626	-126.702	-133.609	-141.059	-137.797	-163.956	-169.224	-176.022	-197.523	-209.488
157	-72.8917	-66.7865	-74.9244	-75.6782	-74.9023	-73.3233	-85.9472	-98.6405	-104.255	-126.104	-143.927	-160.033	-209.042		157	-121.573	-122.379	-130.507	-121.57	-125.763	-134.873	-137.109	-137.035	-164.89	-167.019	-172.12	-197.49	-211.265
157.5	-74.2158	-68.0217	-71.0571	-77.7607	-75.8048	-71.0836	-82.6328	-95.1156	-103.684	-124.49	-142.649	-157.937	-208.457		157.5	-123.904	-120.99	-130.342	-122.597	-124.734	-137.36	-140.752	-138.556	-158.56	-163.717	-176.91	-191.552	-213.018
158	-73.5137	-69.7049	-70.3328	-76.9133	-76.2669	-73.6843	-82.5703	-91.1195	-104.216	-118.396	-143.036	-159.526	-202.563		158	-124.776	-120.752	-130.787	-124.933	-125.997	-134.153	-138.759	-137.534	-163.356	-163.314	-174.849	-190.716	-210.247
158.5	-74.2704	-69.2833	-70.9469	-75.6112	-76.4445	-73.6971	-82.583	-94.2628	-105.518	-116.901	-140.627	-159.711	-201.253		158.5	-129.255	-120.134	-130.121	-118.967	-129.646	-135.4	-137.812	-136.458	-158.267	-162.209	-172.167	-188.15	-211.043
159	-74.3043	-69.3632	-69.5833	-73.4718	-75.2874	-75.4951	-82.8297	-93.0259	-106.719	-117.556	-139.053	-159.939	-198.205		159	-132.308	-119.946	-131.861	-116.384	-126.84	-131.88	-139.428	-136.609	-162.652	-162.086	-176.976	-188.04	-210.507
159.5	-75.0303	-67.9143	-70.9098	-71.9892	-75.0397	-75.1524	-85.2211	-92.2134	-107.978	-118.881	-137.222	-159.611	-196.73		159.5	-129.52	-125.384	-129.216	-118.697	-124.788	-133.688	-139.509	-135.298	-160.7	-164.836	-178.189	-189.401	-207.605
160	-72.2165	-73.6767	-68.2265	-70.7663	-73.0834	-74.7828	-83.8112	-89.9713	-105.611	-120.694	-138.778	-160.523	-196.969		160	-128.06	-125.041	-131.125	-121.41	-127.728	-131.522	-135.22	-133.192	-160.205	-160.201	-175.493	-190.66	-203.415
160.5	-69.8938	-70.0783	-67.5172	-71.3525	-76.1123	-75.279	-85.8004	-87.7539	-107.328	-117.413	-138.015	-163.314	-194.14		160.5	-129.29	-121.572	-131.603	-119.993	-126.535	-133.185	-133.938	-132.49	-158.218	-159.742	-176.722	-194.714	-203.151
161	-70.4598	-69.925	-69.0715	-70.9898	-79.5489	-77.0568	-81.4561	-87.8672	-109.744	-115.655	-136.435	-161.273	-195.265		161	-132.199	-121.759	-137.309	-121.834	-125.726	-133.084	-135.306	-135.799	-159.158	-161.672	-173.692	-195.122	-202.813
161.5	-69.3192	-68.2654	-69.974	-71.5414	-75.7986	-76.6758	-80.615	-87.4355	-109.972	-117.34	-137.871	-156.355	-193.128		161.5	-127.954	-123.431	-131.661	-121.683	-126.922	-132.474	-136.212	-142.081	-155.271	-158.508	-169.247	-195.029	-206.045
162	-70.7917	-68.793	-68.2226	-71.7049	-74.9867	-76.2974	-80.7177	-86.6371	-107.138	-119.387	-136.651	-154.457	-192.493		162	-127.956	-125.277	-127.129	-122.258	-125.779	-133.127	-136.097	-138.733	-153.83	-159.565	-170.042	-189.655	-195.99
162.5	-71.4974	-68.1503	-67.9314	-73.1451	-75.5184	-74.6445	-81.3086	-85.4405	-105.066	-117.565	-134.526	-154.165	-188.955		162.5	-129.151	-123.038	-130.449	-122.186	-123.514	-133.325	-138.123	-137.228	-155.162	-155.233	-167.877	-191.063	-195.177
163	-69.6121	-68.8666	-68.0056	-72.4693	-74.6215	-71.869	-81.4281	-87.3207	-106.01	-115.085	-134.159	-151.814	-189.741		163	-130.603	-125.876	-129.932	-121.665	-126.332	-130.385	-141.2	-135.504	-154.912	-159.585	-168.249	-188.734	-196.644
163.5	-73.96	-69.1429	-68.0665	-70.3181	-74.059	-75.6667	-80.0369	-85.9801	-103.739	-117.597	-133.973	-152.855	-190.681		163.5	-128.451	-128.153	-129.346	-124.729	-129.304	-130.098	-139.681	-136.567	-153.595	-164.286	-173.612	-192.145	-197.87
164	-68.4392	-69.2361	-70.3475	-71.6178	-73.7541	-75.5542	-80.4355	-86.2845	-103.207	-118.229	-136.941	-151.106	-188.846		164	-129.193	-125.294	-129.745	-127.413	-131.603	-128.692	-135.701	-136.808	-155.852	-158.615	-168.221	-187.823	-200.901
164.5	-69.7347	-71.2125	-70.3486	-71.241	-74.3718	-74.2032	-80.6009	-87.4112	-104.835	-116.325	-130.789	-151.26	-187.286		164.5	-124.789	-123.317	-130.691	-127.928	-134.031	-127.475	-141.555	-137.17	-153.244	-159.803	-172.718	-189.253	-200.214
165	-69.5525	-71.4474	-71.1318	-71.9754	-74.6591	-75.5002	-81.3331	-89.0833	-107.086	-115.185	-131.145	-149.021	-188.271		165	-126.838	-120.566	-128.801	-129.8	-132.415	-127.746	-137.366	-135.178	-149.838	-161.62	-170.494	-198.002	-194.724
165.5	-71.8791	-70.4674	-71.6044	-73.2731	-71.5471	-75.4529	-82.519	-87.4991	-104.122	-113.892	-129.928	-146.552	-185.622		165.5	-129.046	-121.11	-126.953	-133.81	-130.037	-127.436	-134.097	-134.436	-147.884	-161.538	-170.875	-193.207	-194.757
166	-72.4218	-70.4752	-73.7674	-71.145	-69.9753	-77.5551	-81.1664	-86.063	-102.931	-115.249	-129.096	-146.179	-183.953		166	-125.434	-123.222	-125.197	-134.59	-127.13	-128.422	-133.031	-132.221	-146.719	-161.24	-170.166	-191.666	-197.711
166.5	-70.9882	-70.1139	-72.2209	-70.0446	-70.6592	-78.729	-82.0099	-86.5951	-104.242	-112.931	-130.502	-147.059	-186.402		166.5	-127.132	-124.17	-127.527	-131.01	-131.005	-128.28	-131.845	-133.933	-145.977	-161.567	-170.993	-195.25	-197.443
167	-71.1941	-70.911	-70.409	-71.6466	-74.2507	-81.2262	-83.8741	-86.7761	-100.488	-113.466	-129.691	-145.104	-186.163		167	-125.666	-125.95	-126.768	-132.23	-130.129	-126.778	-131.892	-133.418	-147.036	-160.323	-175.415	-194.436	-195.171
167.5	-70.5305	-72.4205	-71.9154	-72.6352	-68.9729	-79.0478	-82.8767	-87.0242	-99.0762	-113.607	-130.125	-147.154	-186.314		167.5	-126.799	-125.495	-131.061	-132.106	-129.181	-128.842	-135.064	-133.026	-145.973	-166.166	-174.209	-189.178	-194.245
168	-69.35	-73.4843	-71.7993	-72.2381	-69.3357	-78.8497	-80.9645	-88.2961	-100.581	-110.83	-128.806	-148.684	-184.815		168	-126.152	-125.596	-134.388	-128.366	-126.443	-131.602	-141.685	-137.542	-146.808	-169.577	-178.066	-187.498	-195.907
168.5	-71.2423	-70.2172	-72.0551	-71.9269	-72.8011	-78.8969	-83.3961	-86.301	-101.809	-111.254	-127.62	-150.562	-187.915		168.5	-122.762	-125.421	-131.13	-127.845	-123.17	-128.8	-144.274	-136.084	-145.126	-166.214	-179.053	-186.666	-195.672
169	-69.1608	-71.4065	-69.9782	-69.7969	-70.6677	-77.921	-81.4567	-87.0936	-101.457	-111.582	-128.718	-149.563	-182.866		169	-122.001	-124.249	-130.391	-130.89	-123.367	-129.291	-142.876	-136.439	-143.651	-166.457	-174.271	-188.365	-196.375
169.5	-68.6826	-73.8514	-66.8594	-71.2812	-73.2823	-76.4197	-80.2955	-88.0136	-101.19	-112.263	-124.132	-145.962	-183.769		169.5	-121.912	-122.53	-133.649	-132.879	-123.364	-127.548	-136.74	-135.452	-147.457	-167.807	-171.51	-192.544	-196.348

## Sheet: ED Figure 1d
Time (ms)	Sweep 1	Sweep 2	Sweep 3	Sweep 4	Sweep 5	Sweep 6	Sweep 7	Sweep 8	Sweep 9	Sweep 10	Sweep 11	Sweep 12	Sweep 13		Time (ms)	Sweep 1	Sweep 2	Sweep 3	Sweep 4	Sweep 5	Sweep 6	Sweep 7	Sweep 8	Sweep 9	Sweep 10	Sweep 11	Sweep 12	Sweep 13
0	19.5167	21.3469	20.6848	23.1293	20.1041	19.5562	19.5725	17.6943	20.0902	18.296	16.4456	15.8301	16.5229		0	-4.20738	-4.28941	-2.88488	-5.84795	-5.92128	-7.80423	-10.2637	-9.01353	-13.367	-12.1894	-6.10498	-15.1585	-11.3782
0.5	20.1811	20.0291	21.527	21.3195	20.3434	18.9171	20.2899	19.2534	19.344	19.1832	16.548	17.654	16.4048		0.5	-7.45974	-5.31509	-7.55595	-7.70282	-8.62457	-9.35265	-7.91368	-11.9382	-9.15732	-10.2305	-13.0761	-11.9044	-9.89718
1	19.5504	19.8117	21.765	19.4982	19.6169	18.8835	18.7994	19.3734	19.0004	18.9759	17.6548	17.2682	16.9836		1	-3.3161	-5.60839	-5.40434	-6.71488	-5.45035	-8.20669	-5.99833	-10.3245	-8.05288	-9.81424	-9.81633	-10.3626	-8.84154
1.5	19.7491	18.8467	21.1836	19.8355	20.4446	20.8268	19.2799	18.5145	18.831	18.536	18.4878	17.6246	19.4231		1.5	-8.97683	-7.71187	-8.76807	-8.18136	-8.06449	-11.9722	-9.60322	-12.5296	-11.8105	-11.6434	-13.0545	-15.1663	-13.2338
2	18.8386	19.7743	21.5354	21.2583	19.7718	19.7984	19.3711	18.1842	19.2028	18.9271	17.3057	17.0805	17.3298		2	-8.63918	-7.05717	-8.24251	-7.71602	-9.87699	-10.2228	-9.81481	-11.9933	-12.2213	-10.7474	-11.2619	-15.7765	-14.1208
2.5	14.6561	15.7393	17.1739	16.8169	16.0819	16.8816	15.6226	15.6276	15.1489	14.9784	13.8313	13.3749	14.4446		2.5	261.219	261.812	263.625	261.798	260.94	260.667	261.328	258.526	258.649	259.496	257.813	255.24	256.277
3	145.037	145.877	149.721	147.5	146.905	145.669	146.604	147.994	144.696	142.031	142.637	142.816	142.549		3	38.0814	40.9889	40.2839	40.4817	41.5402	39.648	39.1731	37.8028	37.6942	36.1312	35.6878	35.7592	35.4426
3.5	112.838	115.864	118.493	115.07	115.418	115.318	114.247	114.805	112.551	112.951	112.813	112.532	113.174		3.5	9.21859	10.7196	10.8665	10.6378	10.3008	10.6455	9.81161	8.37067	7.54415	6.56558	7.5774	7.85152	5.45878
4	41.2054	42.666	43.864	41.6167	41.1924	42.4188	41.1268	41.5127	40.687	40.3665	41.1593	40.5006	42.4002		4	14.0346	15.8823	15.8774	16.1267	16.0213	15.3733	15.1452	14.0927	13.6051	12.8664	12.3506	11.5178	11.4597
4.5	31.8697	35.7628	36.8969	33.2659	33.8991	33.0872	33.7068	33.634	33.7655	32.6713	32.4593	31.471	32.9507		4.5	10.1667	13.1958	13.0333	12.6971	12.5475	11.6742	11.0355	11.2657	9.66544	8.61602	8.55328	8.08192	7.47524
5	28.1614	30.9951	30.6334	30.6083	28.615	27.7227	28.8205	28.436	28.2765	28.2376	26.929	27.2945	27.5281		5	11.8067	12.105	12.7784	11.8849	12.1027	11.6501	10.7964	10.6475	9.90433	9.45606	8.72207	7.541	7.22607
5.5	27.3609	30.362	30.494	29.1577	28.6286	28.5988	28.3967	26.8393	28.3934	26.8522	26.2703	26.8214	26.0786		5.5	10.7173	11.9081	12.2187	12.2936	10.8587	9.95879	10.5203	9.69606	8.37286	7.61096	7.17437	7.43972	7.21412
6	27.2043	29.4082	29.245	28.0729	27.0877	27.923	28.415	26.1756	27.9139	27.1246	25.5319	28.8204	25.8345		6	10.1118	11.8927	11.1847	11.0936	11.4925	10.8838	9.31088	9.21748	9.16226	8.38798	7.51451	7.59845	7.05087
6.5	27.321	30.6631	29.7232	28.9399	28.3386	27.7006	29.0438	27.4809	27.0049	26.602	25.7302	27.7512	25.9323		6.5	9.97073	10.8566	11.6037	11.1532	10.8889	10.6291	9.00327	9.12129	8.20497	8.79636	7.708	6.63835	6.36145
7	26.7376	28.7401	29.2721	27.9729	28.013	26.9162	29.1425	26.2125	26.0825	26.3901	25.9122	25.7301	25.8867		7	10.2362	10.7025	10.7215	10.5541	10.3044	9.07417	9.5889	8.47794	7.62826	7.63286	7.22881	6.17924	6.1329
7.5	26.0995	29.324	28.7245	28.2922	27.4623	28.1945	27.1952	26.2897	26.8635	25.9662	26.7432	24.7463	26.3907		7.5	8.75649	10.8919	10.7906	10.8459	9.55421	10.123	9.10369	8.77775	8.2292	6.66432	7.84347	6.5447	6.16868
8	26.2868	29.6375	29.278	27.9289	26.8671	27.4365	26.4949	27.0719	26.4218	25.5581	25.0286	26.233	26.2799		8	9.09243	10.7247	10.7468	9.94074	10.7075	9.29677	8.71635	8.70136	7.76518	6.69773	7.4402	6.10126	5.63764
8.5	25.8513	28.4428	28.8027	27.4943	27.6786	27.009	27.2927	28.0569	26.3771	25.9172	25.2439	26.6348	25.3123		8.5	8.75254	9.77955	10.85	9.58708	9.59931	8.29841	8.6197	7.61251	7.7911	7.32904	6.67021	5.24297	6.09117
9	26.328	28.6789	29.1506	27.8209	27.5879	27.3399	25.6301	26.9879	25.6471	26.782	26.3282	25.122	26.2342		9	10.0398	10.2635	9.77883	10.3046	10.0145	8.93336	8.62125	7.62377	7.46019	6.51677	6.4254	6.06523	4.89018
9.5	26.8359	28.9893	28.6275	27.52	27.5764	28.8257	27.1992	26.7513	26.0389	26.4579	29.7586	25.6105	25.3309		9.5	9.9036	10.8519	9.01506	9.82258	9.52344	9.3496	8.56826	7.63838	6.95278	6.65301	6.11977	5.43974	5.83223
10	29.5447	29.6791	28.8155	27.6845	27.2689	29.4066	27.1625	26.3043	26.1638	26.2949	26.6883	25.3705	25.4616		10	7.54017	9.02886	9.0901	9.14404	9.24431	8.40258	8.23413	8.62271	8.18725	7.96169	7.56897	6.42193	6.85728
10.5	26.9918	29.6236	28.1456	27.3777	27.8026	27.9412	28.4407	26.6063	25.5334	26.9754	26.4608	26.4474	26.4003		10.5	12.2596	13.3711	12.2019	10.837	10.4313	8.53363	7.33676	5.47417	4.97293	4.44151	2.5975	1.05041	0.440787
11	27.3508	29.0653	28.7785	28.4565	28.0242	26.8805	26.1176	26.3096	25.0626	24.833	24.6097	23.1618	22.1784		11	-4.52592	-1.35402	1.85434	4.904	6.78617	9.87415	10.8365	12.5858	13.3232	16.2393	19.8663	21.164	20.8602
11.5	23.3759	25.5739	25.084	24.4892	25.9669	27.365	28.0027	27.8914	27.6875	27.9519	29.2492	28.4761	29.8318		11.5	28.7821	26.5976	23.2359	19.3612	14.713	8.70141	3.8739	-0.8873	-5.20891	-9.80513	-12.5032	-13.6841	-16.0749
12	27.0691	28.5673	27.6897	28.516	26.8547	26.5094	26.5287	25.9444	26.3796	25.8726	24.8718	24.8037	23.854		12	36.008	32.7933	25.4389	18.8169	13.1993	8.05713	3.70478	-3.27955	-12.4239	-22.2642	-34.1222	-52.0534	-68.4307
12.5	63.2816	58.6653	49.3867	43.2076	34.5425	26.8485	19.4739	11.9566	4.39865	-2.9684	-10.6026	-16.7374	-23.8883		12.5	-2648.53	-2123.67	-1590.9	-1063.1	-529.657	8.76515	548.262	1087.33	1637.51	2192.43	2749.11	3311.08	3783.33
13	-1199.46	-948.977	-709.274	-467.608	-219.268	27.5919	277.026	536.344	793.95	1048.09	1307.03	1545.63	1783.17		13	-450.359	-366.202	-269.162	-182.129	-87.2449	7.9852	109.659	238.182	409.337	630.384	876.163	1280.1	1577.24
13.5	-935.065	-744.737	-546.927	-352.229	-159.531	27.5231	217.434	399.981	593.373	782.088	970.257	1175.08	1352.42		13.5	-131.749	-110.514	-85.2352	-61.5819	-28.8651	8.6353	52.1814	118.276	230.239	385.312	652.242	1035.16	1378.13
14	-214.374	-166.148	-109.869	-62.7879	-14.2073	27.1133	71.1169	110.542	157.7	196.845	244.289	318.287	388.236		14	-192.309	-156.217	-111.736	-84.04	-42.0949	8.08064	68.1169	142.122	258.571	419.816	731.649	1119.75	1525.44
14.5	-125.114	-92.9813	-58.8351	-27.7095	1.60777	27.4874	55.8647	83.548	123.049	150.382	196.649	255.632	326.784		14.5	-157.993	-134.647	-90.2362	-68.1162	-31.8101	8.72971	60.2179	131.856	241.183	384.145	697.925	984.419	1411.13
15	-77.2916	-57.5266	-36.5616	-10.8002	9.66993	27.4709	46.6796	65.8121	98.6745	129.131	170.37	227.098	310.553		15	-153.6	-136.404	-87.5341	-62.9935	-29.2711	7.50606	56.1085	132.309	217.05	360.44	710.194	968.317	1510.25
15.5	-68.7098	-50.2045	-24.0167	-6.8223	9.8681	27.496	45.4534	62.7113	90.436	132.988	163.606	219.089	305.884		15.5	-147.732	-129.68	-87.7995	-60.5116	-28.4869	9.04887	55.3441	145.032	218.444	397.534	710.369	985.197	1568.64
16	-66.3339	-47.7298	-23.9635	-3.93778	11.1063	27.1646	46.2428	59.0655	95.9453	127.379	151.41	223.111	308.149		16	-139.523	-123.436	-84.6483	-48.5262	-23.3395	13.6337	59.4536	141.896	212.64	406.472	700.558	1017.57	1571.46
16.5	-68.5499	-47.4754	-23.0068	-0.69398	12.3057	27.1061	44.4112	58.1523	95.8213	114.416	151.554	215.874	320.26		16.5	-137.986	-129.467	-85.2515	-47.4721	-28.2924	8.76091	54.3214	134.686	211.457	411.141	674.97	1129.21	1475.85
17	-66.1109	-45.7121	-20.4008	-2.59796	12.9373	26.1502	43.6187	58.1712	88.9435	106.5	153.227	211.184	325.514		17	-133.346	-115.622	-85.235	-51.087	-29.6667	8.38446	51.1036	121.832	214.026	439.768	697.612	1127.03	1540.27
17.5	-64.6233	-47.7137	-19.7871	-3.84529	12.5867	25.8592	42.6965	57.3489	91.5732	108.904	157.648	209.919	319.588		17.5	-136.698	-109.112	-81.4391	-57.7023	-26.7532	8.5316	50.2217	109.966	215.835	433.771	661.649	1070.8	1575.08
18	-63.811	-46.3252	-20.5823	-3.83491	12.0709	26.6446	42.3118	56.5838	91.16	107.425	160.872	215.833	298.43		18	-137.046	-115.271	-77.0122	-57.7969	-31.4953	7.87895	52.9315	134.899	224.115	441.513	683.507	1099.31	1621.84
18.5	-63.7905	-47.1573	-18.496	-2.69303	12.1203	26.8061	41.8489	56.5636	84.6745	102.644	153.408	217.895	289.442		18.5	-141.145	-106.426	-76.6789	-52.0126	-27.7356	8.72486	48.4539	132.433	219.962	468.761	689.69	1038.49	1560.11
19	-61.4451	-50.8693	-17.1	-4.29588	11.9851	26.3592	42.8592	58.5277	79.1627	101.359	155.122	222.837	303.475		19	-140.362	-108.28	-73.6077	-57.16	-27.0331	8.66282	52.5958	119.112	231.177	440.407	707.546	1038.45	1498.62
19.5	-58.7637	-47.8382	-15.6324	-3.57687	12.0131	25.5254	44.5374	59.9218	80.8047	108.764	161.852	233.573	313.784		19.5	-128.324	-110.768	-72.4148	-53.1224	-25.1822	9.25041	58.3754	123.819	236.255	432.869	708.351	1059.69	1607.04
20	-60.5664	-41.7849	-15.033	-1.44925	12.7005	26.4413	45.0472	58.464	84.0482	119.596	163.264	234.265	312.185		20	-129.085	-109.771	-72.6053	-52.6011	-26.1154	7.53897	52.3187	128.145	231.345	427.021	715.416	1095.45	1731.61
20.5	-59.0545	-40.6141	-17.5095	-1.5432	11.4007	26.1513	43.9039	59.6697	85.6658	125.062	160.894	216.232	307.513		20.5	-124.163	-113.778	-73.2385	-49.8561	-27.9129	7.13105	48.2272	129.165	227.947	403.343	674.894	1162.85	1644.07
21	-61.0007	-39.8591	-19.2913	-2.2033	12.8363	26.631	43.6019	62.4477	84.6134	128.9	150.928	217.681	287.596		21	-129.967	-116.291	-78.1266	-51.4238	-25.6704	7.75504	54.7657	118.141	222.608	381.153	712.543	1093.9	1533.79
21.5	-62.7934	-39.0883	-20.0662	-2.80517	13.663	25.5401	42.8156	61.7406	80.107	125.954	140.881	223.581	299.592		21.5	-124.553	-111.466	-70.0849	-48.8481	-28.1883	8.94284	51.4841	116.896	239.647	398.677	761.667	1082.14	1623.15
22	-59.698	-36.3116	-17.9389	-3.35435	13.6968	27.4242	42.7226	60.3134	77.3158	117.484	140.118	225.998	317.579		22	-130.401	-104.282	-74.0311	-47.4565	-25.8896	9.0814	52.7998	118.086	242.008	407.895	735.627	1116.15	1604.39
22.5	-58.3186	-37.7065	-17.8693	-1.59837	12.678	27.0094	42.495	61.2928	78.4984	113.421	147.412	250.263	334.259		22.5	-131.018	-109.473	-73.8493	-54.3156	-26.8242	7.88984	55.1305	131.809	223.52	426.086	688.601	1105.73	1600.78
23	-56.8173	-35.6159	-16.5662	-2.16615	11.8007	26.8487	44.7221	60.2313	81.5211	108.492	152.74	266.876	318.635		23	-128.604	-114.269	-76.6054	-54.1328	-24.8078	8.9362	52.5973	124.461	211.014	421.349	717.85	1094.7	1517.29
23.5	-57.934	-37.2135	-16.7156	-2.72402	11.691	26.6047	42.7953	57.6736	79.4393	107.069	154.482	249.633	304.849		23.5	-133.996	-110.028	-77.1496	-47.8115	-26.8892	7.78308	55.5676	108.505	224.682	408.591	778.109	1082.75	1591.59
24	-61.2913	-36.4319	-17.9444	-1.59537	11.9954	26.9353	42.5945	56.7224	77.0289	100.806	154.263	243.774	289.396		24	-128.749	-105.268	-73.3288	-49.0753	-24.5343	7.89392	50.7825	129.298	215.981	417.766	751.282	1140.77	1596
24.5	-58.3388	-36.551	-16.5611	-2.38228	12.2565	27.417	42.1854	56.5509	75.5674	105.698	153.339	242.1	284.584		24.5	-120.452	-104.22	-75.1203	-48.1754	-25.1044	7.7983	48.4246	131.094	226.054	402.492	744.767	1077.15	1586.45
25	-58.8895	-38.3296	-16.644	-1.44861	11.8479	25.6387	42.5325	55.8037	76.7327	109.438	160.012	244.155	284.744		25	-118.877	-104.966	-74.2141	-46.4401	-26.1121	7.92472	50.9141	121.017	218.688	394.261	758.913	1083.88	1590.93
25.5	-59.5159	-39.4764	-16.8847	-1.67396	13.5058	26.1063	40.1099	57.9919	77.5593	110.608	153.955	246.084	281.999		25.5	-128.896	-110.708	-77.6102	-49.4647	-25.4863	8.26596	50.7044	116.836	221.757	407.835	736.372	1097.8	1635.99
26	-57.3529	-38.2737	-15.9061	-1.427	13.0834	28.106	40.3195	60.2095	77.6354	109.432	151.502	226.099	293.263		26	-131.217	-100.499	-76.8467	-50.6899	-24.4811	7.39286	50.571	116.685	214.616	417.026	735.266	1022.05	1602.67
26.5	-55.2562	-34.2231	-16.2357	-2.03994	12.9162	30.7125	42.3402	60.1024	75.5238	108.786	155.582	211.611	318.55		26.5	-131.292	-91.0926	-72.017	-51.3561	-23.5202	7.31418	42.6181	116.769	210.275	396.089	761.601	1060.39	1598.02
27	-57.7049	-33.4392	-16.8417	-4.03368	13.2849	27.7734	41.583	61.599	78.4758	112.322	163.466	211.775	318.099		27	-131.195	-96.1403	-76.7728	-50.577	-26.3628	7.9794	42.9567	114.546	216.334	430.583	761.468	1131.19	1717.24
27.5	-55.7247	-33.7452	-15.1642	-2.16378	12.756	27.3052	42.6617	62.0607	78.3605	110.662	172.814	218.366	316.18		27.5	-124.271	-106.966	-75.2391	-50.639	-22.8533	8.47325	46.5141	110.52	218.713	465.973	757.414	1199.92	1720.69
28	-54.7185	-32.206	-14.9718	-2.58518	12.0499	27.8039	41.1369	65.6781	73.9025	106.614	168.422	227.354	322.613		28	-134.222	-102.957	-69.3383	-49.8874	-21.8997	7.67467	51.2688	107.095	216.038	439.901	741.864	1203.54	1626.05
28.5	-54.0588	-33.7726	-15.2443	-3.75207	12.2101	27.0817	41.3672	63.0845	74.9463	110.368	170.361	230.715	331.451		28.5	-122.004	-99.0139	-73.203	-54.401	-24.1387	8.22315	52.8385	103.335	227.507	428.47	700.777	1127.38	1687.94
29	-51.968	-37.859	-14.8242	-3.60902	13.106	26.795	41.9984	61.765	74.4732	112.435	180.146	233.965	344.498		29	-115.729	-94.7739	-73.9485	-55.4089	-21.3239	7.71676	53.1638	113.481	217.374	409.563	655.418	1085.09	1653.4
29.5	-54.5528	-41.1551	-14.5628	-2.34211	14.6927	26.9223	42.8054	59.7206	73.9621	112.687	172.388	237.936	359.468		29.5	-126.122	-101.377	-71.2325	-51.8043	-20.9648	7.24061	50.8968	113.54	216.857	405.19	687.52	1074.86	1628.29
30	-52.7324	-39.2113	-16.5112	-1.0466	14.8644	27.1066	43.2594	58.8949	75.8491	112.901	177.725	239.93	328.027		30	-125.63	-106.933	-71.0987	-48.1409	-21.1555	7.72406	53.1841	101.717	222.889	406.857	702.24	1079.87	1615.49
30.5	-53.0073	-33.3448	-18.4935	-1.20258	12.4258	27.6895	40.9958	58.4364	80.2673	110.555	173.804	230.698	318.239		30.5	-118.764	-102.883	-73.4367	-48.6038	-22.6959	8.24536	53.3757	116.229	220.607	387.156	756.615	1089.26	1513
31	-57.6679	-34.6172	-17.8919	-0.78997	13.3097	27.4823	40.849	60.5016	79.9804	114.901	163.68	225.893	317.354		31	-119.79	-94.6409	-69.7653	-49.9251	-21.7421	7.59099	48.919	118.544	217.2	383.642	718.15	1107.36	1555.18
31.5	-56.9242	-35.5983	-15.9047	-1.45973	13.6922	27.3129	42.8513	57.5356	75.6485	123.453	165.487	216.631	315.695		31.5	-122.468	-93.8618	-78.2439	-48.5527	-22.8501	7.59204	46.8344	116.152	206.717	402.456	687.384	1066.56	1607.89
32	-55.3497	-36.545	-14.6343	-0.3625	13.8496	27.2798	43.0459	59.1053	79.6942	118.495	160.224	214.535	304.994		32	-125.121	-107.121	-75.655	-46.1278	-23.0224	7.84166	49.0323	115.405	209.564	391.7	708.656	1123.33	1622.02
32.5	-55.9176	-36.9751	-16.4565	-2.20327	13.9565	27.8488	41.9901	58.8941	84.7056	112.242	168.95	226.238	303.558		32.5	-120.017	-89.6218	-65.2653	-37.8272	-15.5999	12.6656	57.6227	116.371	234.202	384.422	733.349	1146.43	1645.53
33	-56.7572	-36.9023	-15.3475	0.838467	12.5019	26.9036	41.5391	57.1335	89.1924	110.547	180.553	237.927	315.048		33	-124.658	-84.9856	-69.5309	-46.5562	-23.2425	9.35482	51.4958	115.258	242.89	390.133	688.254	1077.86	1653.07
33.5	-60.4754	-37.3697	-13.1525	0.828514	12.6621	27.2254	41.1017	57.2652	84.7272	111.209	183.806	247.08	294.534		33.5	-125.082	-93.5302	-71.2912	-56.1963	-28.5843	8.24639	51.2012	122.721	212.958	396.401	694.724	1083.56	1731.51
34	-59.8468	-38.4939	-15.7047	-1.23802	14.3124	27.2599	41.2602	56.9868	81.9805	111.807	189.686	250.259	289.075		34	-138.359	-93.7914	-71.4781	-56.4894	-25.2708	8.04734	54.2175	113.986	207.966	439.74	675.338	1138.59	1774.18
34.5	-57.0816	-38.9054	-15.9631	-1.41481	12.9135	26.7608	40.9427	58.3522	80.8477	109.999	178.632	237.918	307.731		34.5	-123.83	-97.9629	-70.6985	-54.1192	-22.8711	8.62639	55.737	118.83	210.361	397.317	679.214	1131.59	1674.26
35	-54.3651	-38.5634	-17.1143	-0.07715	13.8261	26.9317	41.4506	57.4483	82.8306	106.854	171.463	245.48	296.183		35	-126.045	-90.251	-70.8504	-48.1744	-23.9697	8.26927	55.2037	120.237	203.46	424.337	664.058	1088.1	1714.88
35.5	-55.1929	-37.4126	-16.7577	1.01439	13.4452	27.1497	41.8646	57.6482	83.7631	107.282	179.012	245.669	303.298		35.5	-119.064	-95.4769	-71.0338	-50.0585	-25.9243	7.90093	59.8665	111.211	205.593	397.81	649.865	1124.48	1718.23
36	-55.0789	-37.4585	-14.1808	0.139707	12.3305	26.253	41.4818	60.6672	81.9337	111.6	182.306	217.379	323.995		36	-121.989	-103.401	-75.4658	-52.3151	-25.5372	7.46369	56.0059	113.764	229.508	375.26	691.547	1185.99	1785.85
36.5	-55.1252	-36.8248	-13.1405	-0.83628	11.7083	26.4401	43.6844	61.5652	82.0581	112.158	176.978	225.287	322.023		36.5	-125.388	-96.4829	-74.5074	-56.1049	-24.9206	8.38274	51.6	116.611	224.557	371.406	684.677	1124.5	1792.69
37	-58.2549	-38.0654	-15.4087	0.721013	12.7088	27.1021	42.0504	60.0633	80.1599	114.174	168.364	229.261	321.143		37	-124.07	-92.0547	-73.5278	-55.2263	-25.255	7.40725	55.3632	112.042	223.157	437.988	714.508	1087.71	1753.09
37.5	-56.1806	-35.2048	-13.4396	-0.61766	13.4236	26.3763	41.6769	59.031	77.3982	112.463	161.211	245.867	333.797		37.5	-119.026	-96.9423	-77.316	-47.8604	-26.0121	7.29966	55.0627	107.498	230.07	425.848	706.898	1057.16	1643.36
38	-56.7529	-34.4171	-14.0686	0.660232	13.3275	27.0023	40.2006	59.7355	78.2248	107.311	174.72	248.962	333.395		38	-118.628	-93.7623	-75.7533	-49.5279	-25.6801	7.84178	59.177	104.743	220.403	415.86	702.199	1081	1659.98
38.5	-54.104	-35.3685	-14.673	0.48742	14.0026	26.8973	42.9532	60.9111	81.1017	113.397	176.917	236.126	315.449		38.5	-119.81	-92.1385	-73.8911	-52.0794	-25.15	7.38181	56.9415	103.506	217.509	408.186	701.795	1104.2	1629.3
39	-53.6688	-36.2164	-15.7506	-0.57865	13.3947	26.8325	43.2516	61.3466	82.7615	112.925	171.689	235.522	305.455		39	-121.195	-88.6148	-78.7679	-43.727	-25.7463	8.22939	52.5599	111.203	224.606	411.226	705.995	1067.17	1701.74
39.5	-52.7916	-35.143	-17.0947	0.860468	12.5549	27.3013	45.2791	62.4142	85.1928	106.538	160.634	240.388	314.573		39.5	-119.734	-85.5368	-80.1634	-51.1069	-24.7877	8.53534	51.0146	98.9957	227.933	421.917	680.501	1035.2	1776.06
40	-51.1286	-33.3396	-15.2094	1.26597	11.9726	27.4006	45.1814	62.2917	81.6077	103.858	149.782	244.713	329.005		40	-114.993	-88.3198	-80.5493	-47.0323	-26.182	7.96698	51.4353	106.396	237.753	401.753	724.961	1041.35	1726.19
40.5	-53.7825	-34.1757	-15.5997	1.61798	13.1936	27.0849	43.8914	67.4104	79.0911	101.647	152.898	242.497	340.752		40.5	-116.522	-102.122	-81.7361	-46.4884	-25.1072	7.56596	50.6461	113.838	220.953	401.605	753.505	1035.09	1740.93
41	-53.1411	-36.7064	-15.6468	1.5814	12.3023	26.3247	42.8571	65.7672	83.6144	101.734	161.232	238.476	342.673		41	-121.593	-102.647	-77.0519	-48.5631	-21.4181	7.77995	54.8926	105.788	212.839	381.795	717.096	1060.32	1777.15
41.5	-53.0204	-38.9424	-14.9622	-0.27314	11.9171	26.4045	42.7345	61.432	82.9435	105.9	166.035	239.608	320.817		41.5	-118.973	-97.4166	-70.8818	-49.4723	-23.407	6.98589	52.2804	112.09	213.867	387.858	661.019	1031.53	1709.33
42	-55.1316	-36.0832	-14.7389	-0.0592	13.6223	26.8561	42.5287	58.716	80.7193	110.36	164.827	238.482	293.969		42	-123.221	-98.4214	-74.4182	-53.2566	-24.1444	7.1151	46.6258	116.056	224.438	394.931	631.965	1058.61	1779.83
42.5	-63.0889	-36.7722	-13.5651	2.02292	14.5727	26.3041	41.6476	58.2581	79.895	109.862	164.533	234.273	303.663		42.5	-118.668	-97.5361	-72.7769	-48.4548	-21.8704	8.23567	49.0613	112.652	231.348	404.235	663.245	1049.9	1716.68
43	-63.013	-35.8439	-15.3424	0.917435	13.373	29.5266	42.4104	57.3994	76.6915	111.882	162.253	235.071	320.474		43	-113.09	-97.986	-74.9577	-52.0972	-24.1289	7.73233	49.2387	123.526	222.051	414.521	674.546	1076.43	1650.3
43.5	-59.5053	-36.0631	-15.8554	-0.42282	13.0648	27.5336	40.826	58.6635	74.2544	108.343	157.287	231.679	338.305		43.5	-115.69	-92.3889	-75.6359	-53.7955	-22.0261	7.76511	51.5512	137.357	223.6	420.774	694.067	1109.61	1580
44	-61.9663	-37.999	-17.4777	-0.28746	13.8353	26.5578	43.4568	60.3142	77.0823	107.237	164.124	229.216	339.774		44	-118.407	-87.0886	-70.7839	-47.2039	-23.2181	7.51463	52.5935	132.017	213.035	405.15	739.888	1112.34	1671.92
44.5	-58.3169	-39.3944	-18.1539	0.600666	13.6828	27.2896	44.1441	58.4432	78.7421	112.48	168.196	233.016	328.427		44.5	-108.866	-99.0017	-71.6569	-52.273	-22.9039	7.55433	46.1792	122.273	210.371	409.251	719.236	1080.57	1625.35
45	-53.6697	-36.7891	-17.1624	0.947384	13.6727	25.8905	42.4178	56.4757	74.9843	115.21	170.953	228.904	327.447		45	-114.968	-94.4479	-69.2425	-50.3414	-22.4198	8.0564	48.4126	120.118	212.886	415.668	738.749	1117.81	1627.76
45.5	-57.1238	-35.0956	-17.1211	0.998611	14.4611	26.5767	42.2647	57.4185	75.2729	115.027	165.314	222.666	314.385		45.5	-118.995	-97.8156	-66.5736	-51.4071	-23.8975	7.28044	49.5959	121.379	192.37	410.682	750.787	1104.63	1635.81
46	-56.7175	-34.3206	-16.6145	-1.04057	14.2786	27.7004	41.7636	59.8032	75.4635	114.533	167.999	220.239	309.466		46	-119.481	-101.063	-67.7317	-56.1874	-21.9772	7.57475	47.9457	123.709	202.608	402.484	734.706	1046.14	1696.83
46.5	-53.1226	-36.715	-15.2312	-2.55149	14.942	26.6466	42.3583	60.1483	74.4734	116.663	170.319	211.811	298.454		46.5	-114.694	-100.104	-73.1164	-47.0041	-21.203	7.62474	48.2479	122.812	212.516	396.813	684.948	1078.1	1683.42
47	-52.4199	-34.3954	-14.2313	0.309775	13.2129	26.5293	42.3492	58.549	79.4993	114.421	167.136	216.03	286.848		47	-111.292	-96.6398	-70.7373	-49.3964	-22.5764	8.09514	55.5519	108.716	217.597	417.964	668.802	1114.93	1739.92
47.5	-53.6954	-34.1342	-13.3549	0.888459	12.9203	26.7518	41.1552	57.6124	83.6288	107.166	165.387	216.879	289.685		47.5	-107.381	-100.796	-69.0247	-50.3372	-24.1363	7.15686	58.4664	119.84	228.759	391.934	712.862	1067.91	1789.45
48	-52.5984	-35.8793	-14.7811	-0.74134	12.4125	27.0237	40.7499	56.3083	80.2031	107.553	166.855	201.213	292.651		48	-116.074	-103.04	-69.4192	-49.2323	-25.1839	7.65592	54.0423	124.052	228.406	401.559	682.389	1089.15	1658.52
48.5	-50.3868	-36.0439	-14.2529	-1.14738	11.7077	26.8098	41.9443	60.3885	77.207	111.261	193.467	199.569	289.402		48.5	-112.917	-95.6041	-68.2359	-52.5879	-23.7776	6.37957	51.1275	113.395	232.963	427.917	708.036	1078.66	1699.53
49	-50.1471	-39.7241	-13.9397	-3.10988	12.8712	26.6545	40.7974	60.6396	75.858	121.109	198.5	200.58	291.878		49	-114.959	-89.9118	-65.3053	-46.0015	-20.4454	11.04	58.4153	111.474	235.118	415.235	712.469	1047.76	1788.34
49.5	-53.5618	-41.2895	-15.7878	0.716273	12.5471	26.2585	40.3557	59.4512	79.6519	118.039	179.677	200.484	302.69		49.5	-107.787	-79.3372	-65.9126	-43.3008	-20.8901	10.3675	59.6245	114.396	237.741	422.788	702.878	1002.15	1772.67
50	-55.2483	-41.9313	-16.8875	2.60179	11.1136	26.9304	41.5387	56.2121	79.1133	112.158	160.617	214.855	311.692		50	-113.342	-91.4064	-75.1301	-43.9377	-21.6084	7.68437	52.1543	104.85	243.438	438.964	716.428	996.198	1746.22
50.5	-56.2062	-43.0596	-15.2935	-1.09701	11.298	26.8797	41.0937	56.6877	74.936	119.447	148.011	215.272	319.44		50.5	-120.264	-99.5761	-74.8727	-49.8113	-20.1329	8.31317	49.968	98.2517	240.036	445.595	678.277	1129.25	1638.63
51	-55.9764	-38.3973	-12.4126	-0.21998	12.2893	26.412	43.3754	59.2806	76.1756	119.115	151.869	202.865	317.006		51	-115.668	-90.6456	-75.0623	-54.383	-23.1291	8.08811	49.715	106.335	206.564	421.839	639.131	1102.74	1544.81
51.5	-56.753	-37.3026	-15.2928	1.01357	11.6596	26.5388	42.6729	61.3116	79.3084	124.69	153.724	197.167	328.935		51.5	-112.859	-92.2012	-79.5465	-51.0512	-23.7904	7.02335	49.1222	116.755	220.601	423.345	666.485	1086.91	1574.64
52	-52.8752	-37.0089	-15.8715	1.37652	11.2445	26.1976	41.4019	61.7707	78.0872	128.463	154.247	214.028	347.873		52	-116.273	-94.2919	-71.7406	-50.1097	-21.6867	7.76007	46.0657	108.159	218.352	443.541	678.982	1073.21	1628.46
52.5	-54.0095	-38.5659	-15.1023	1.32395	10.2151	27.2564	41.3233	63.3197	79.5833	127.902	147.412	221.01	357.683		52.5	-116.888	-101.864	-73.7535	-47.7929	-22.8395	7.40747	45.3232	98.6149	231.864	418.764	621.233	1096.67	1636.22
53	-56.742	-36.8277	-13.4504	-0.06629	12.5929	26.7212	40.5514	61.0671	80.1582	125.748	149.303	222.87	358.783		53	-117.948	-94.3117	-73.3741	-45.4739	-20.7228	8.15532	47.1275	100.709	237.6	426.067	684.7	1060.78	1623.02
53.5	-53.9648	-33.8168	-13.6398	1.28615	13.8143	26.2893	41.2991	55.8223	77.9713	127.712	152.881	224.699	336.617		53.5	-115.097	-95.1341	-67.1903	-47.1911	-21.6291	7.08423	48.7452	100.836	208.128	406.221	695.913	1121.99	1648.15
54	-54.1797	-34.1769	-13.8153	0.921434	11.9634	26.3788	41.8018	56.0905	76.4777	129.388	152.983	221.659	316.759		54	-109.284	-97.3014	-70.4768	-47.6039	-19.9069	7.65223	50.9455	106.79	205.667	428.309	694.102	1166.65	1628.18
54.5	-53.189	-35.9238	-13.5675	-0.49863	11.2353	26.8469	42.0139	57.8117	77.8657	129.04	163.482	211.765	320.2		54.5	-110.842	-86.7616	-74.323	-44.5648	-20.6872	8.46689	48.3375	105.761	234.379	457.231	657.46	1192.71	1607.01
55	-56.5307	-35.3897	-14.5321	-0.11877	12.58	26.573	41.6163	57.6602	84.2824	130.7	173.314	212.813	345.377		55	-119.308	-89.1797	-72.5354	-44.0777	-27.6681	8.04424	47.4785	92.8144	225.304	398.801	653.47	1124.08	1699
55.5	-56.12	-33.0831	-13.5945	-0.17617	12.7625	26.93	41.6628	57.7068	88.9861	124.461	158.243	214.146	361.867		55.5	-125.769	-89.8952	-68.5483	-49.736	-24.2965	7.75195	49.9165	95.7922	230.738	376.231	666.222	1033.46	1815.99
56	-57.9403	-38.4687	-14.8557	1.48646	12.9249	26.86	42.0908	59.1979	87.5905	125.889	150.463	207.585	338.522		56	-119.139	-90.8018	-68.1264	-51.6947	-22.3734	7.26964	50.5106	96.3007	246.682	396.622	707.847	1036.18	1744.06
56.5	-60.0201	-35.587	-15.754	-0.36625	13.0256	26.7785	43.3475	60.8983	81.5226	140.476	154.982	207.4	315.304		56.5	-125.867	-96.315	-67.8752	-50.4223	-24.8328	7.84942	47.9152	110.187	248.783	406.475	658.193	1080.32	1710.47
57	-58.1844	-37.8008	-14.8018	-1.85437	13.2943	25.7966	42.4858	60.4053	80.0372	140.629	150.533	217.738	325.08		57	-125.904	-95.2974	-68.4636	-47.6476	-21.3637	8.27639	44.773	107.975	219.045	422.246	653.757	1105.07	1638.59
57.5	-54.7529	-41.5446	-14.8602	-1.13518	12.8785	27.0441	43.0547	56.2694	79.2383	131.878	152.189	231.166	332.809		57.5	-118.476	-99.0219	-68.5905	-51.6512	-19.2898	7.60381	45.5903	102.425	209.954	421.998	642.567	1115.49	1738.84
58	-51.8497	-39.855	-15.843	-0.5027	13.0969	25.5796	42.4574	57.1933	83.2136	123.929	152.434	230.259	327.409		58	-118.261	-93.4587	-61.8467	-52.6605	-23.4478	7.90894	52.9188	100.253	223.557	427.294	641.859	1091.2	1631.13
58.5	-50.5517	-37.3449	-16.2309	0.138007	12.7572	26.6939	41.9475	57.7147	81.8721	121.134	155.633	227.508	318.534		58.5	-127.134	-97.1012	-67.6206	-50.9487	-21.9939	7.63472	48.635	105.244	224.366	425.004	660.667	1033.9	1587.72
59	-53.6818	-39.156	-14.5375	-0.45039	12.9561	27.2622	40.6931	59.4316	79.1067	117.666	165.749	229.076	311.701		59	-119.309	-91.0023	-70.676	-51.2028	-27.6904	7.02471	47.3499	115.767	214.653	406.69	646.171	1046.97	1592.07
59.5	-57.7745	-37.6983	-13.807	-0.48941	12.4186	29.6118	41.1916	60.6654	79.6989	118.478	161.134	227.389	303.639		59.5	-117.884	-98.617	-69.323	-52.6761	-25.1962	7.57499	48.9004	109.516	224.331	415.868	638.243	1111.6	1571.88
60	-51.2577	-36.5548	-14.7668	0.425173	12.8265	28.4275	41.6896	58.889	75.9324	127.236	162.185	212.563	320.41		60	-128.6	-85.1142	-76.1522	-51.396	-20.9745	7.74532	51.8519	98.9254	213.009	417.853	643.299	1087.01	1639.85
60.5	-53.7721	-37.0381	-14.9179	-3.35287	12.0452	26.7011	42.0429	57.928	75.8265	129.59	174.409	211.049	322.138		60.5	-125.885	-91.2589	-74.0214	-49.5104	-21.5832	7.02965	53.1207	108.437	206.795	400.143	674.224	1054.19	1621.18
61	-54.4621	-38.4536	-15.7482	-1.90389	12.4475	27.6735	41.2349	59.7389	73.572	125.224	176.68	214.889	317.259		61	-130.84	-89.2866	-77.9503	-52.8355	-22.7405	7.83408	48.7887	110.68	208.278	395.787	665.008	1087.43	1618.49
61.5	-51.1718	-36.4126	-15.9771	1.18066	9.89066	27.2475	42.9321	59.2943	78.4918	116.686	184.953	222.331	306.96		61.5	-130.771	-92.5086	-77.1567	-54.9908	-23.123	7.06731	49.3918	125.16	212.326	405.603	690.725	1106.17	1666.13
62	-52.3476	-34.7382	-14.4849	-0.90839	12.5057	27.4253	43.1909	58.019	80.0609	111.635	180.756	213.077	293.485		62	-120.791	-91.5445	-71.4911	-52.0919	-23.4722	7.66241	47.8552	121.109	213.771	414.047	725.963	1098.73	1702.6
62.5	-52.4617	-35.4961	-14.3758	0.084327	13.7388	25.5442	42.0657	58.1108	77.2713	117.038	172.055	209.874	287.746		62.5	-120.826	-92.3543	-70.506	-53.102	-21.6627	7.52735	45.6458	125.78	209.922	418.542	730.245	1074.92	1711.78
63	-53.1603	-33.6851	-14.8879	-0.03071	16.3349	27.3051	43.0734	59.2728	80.1383	123.244	164.043	224.951	271.461		63	-114.852	-100.005	-73.6205	-51.3308	-21.4184	7.7909	47.0278	114.101	249.056	454.35	657.511	1078.7	1611.49
63.5	-54.8958	-30.7973	-14.2656	-1.24136	14.1923	27.3971	43.6617	59.9746	79.8792	120.944	158.634	231.631	259.86		63.5	-112.215	-98.8225	-75.499	-48.2569	-22.8495	7.45104	47.9548	111.93	258.319	451.939	656.415	1061.15	1671
64	-57.043	-34.3656	-15.2131	-0.77712	12.3773	25.6233	42.3617	58.3807	75.8225	118.16	155.835	236.696	272.926		64	-124.922	-94.2753	-74.0086	-51.28	-19.3293	7.20329	49.3747	106.096	236.776	437.725	665.974	1058.98	1701.96
64.5	-58.4132	-36.1379	-17.5786	0.141615	12.7913	27.1051	42.873	56.4492	74.1141	110.831	151.469	231.363	278.048		64.5	-131.028	-97.0834	-76.2735	-53.5345	-22.2801	7.65015	48.768	98.17	244.399	429.251	675.61	1019.7	1613.64
65	-56.1069	-36.5618	-15.302	-0.9534	14.0657	26.9183	42.3493	55.9037	74.3412	116.155	163.572	222.939	278.045		65	-124.439	-103.553	-73.5964	-48.9357	-23.3346	7.30933	46.2649	109.453	234.118	416.532	670.771	1062.38	1655.56
65.5	-53.4653	-36.3309	-13.1726	-0.92516	12.2542	27.1339	42.1697	55.9681	72.2536	122.651	173.034	236.197	267.704		65.5	-130.776	-95.4501	-74.2392	-47.8432	-20.7561	7.66092	50.1685	111.962	238.178	403.385	639.435	1034.07	1724.2
66	-54.8516	-36.6571	-13.8376	-0.12387	12.6254	27.355	41.7122	55.9419	75.4671	121.19	165.206	232.726	280.153		66	-113.637	-81.2707	-68.1168	-45.4401	-16.6938	12.0001	51.8655	121.332	228.488	408.192	642.315	1080.08	1753
66.5	-54.2884	-33.0698	-13.7869	1.64263	12.9844	27.1547	42.0399	58.0511	79.3618	122.669	173.598	224.454	282.675		66.5	-116.858	-92.7042	-71.4922	-47.1855	-25.6455	8.63363	43.2196	116.497	217.103	396.951	630.436	1126.26	1791.48
67	-51.7893	-31.8854	-13.5937	-0.68522	14.4257	27.4298	42.5741	56.4741	78.3321	124.581	188.64	232.452	277.197		67	-116.319	-90.2311	-75.84	-47.1719	-27.3456	8.34014	49.8877	103.195	238.147	371.035	672.414	1018.16	1748.92
67.5	-51.0869	-34.3356	-12.969	-1.79813	13.8985	26.3932	41.9372	56.9935	78.4468	121.514	190.626	230.135	287.069		67.5	-122.459	-95.7222	-79.8731	-46.1509	-23.9394	7.29314	52.1196	104.259	229.005	379.786	682.939	1088.07	1641.34
68	-51.1421	-37.9476	-14.2692	-2.18854	13.2148	26.7933	40.1845	59.3644	82.7809	112.781	182.988	227.48	292.769		68	-119.333	-97.3821	-81.0021	-43.4378	-23.5644	8.24201	46.171	100.995	234.761	387.325	637.718	1078.74	1631.68
68.5	-51.8382	-37.3713	-12.8971	-0.90161	13.9816	26.369	42.313	61.0264	81.4819	110.227	177.177	218.36	295.22		68.5	-123.273	-91.502	-77.409	-46.6899	-21.2604	7.38534	45.5386	111.629	211.759	422.058	617.607	1078.49	1689.28
69	-52.4714	-34.0637	-13.3351	-2.9029	13.6068	26.2291	41.859	58.7164	79.7463	112.148	174.832	217.752	297.5		69	-118.65	-97.294	-79.8927	-52.0829	-24.8259	7.67972	51.582	116.605	194.443	400.242	627.073	1159.32	1703.17
69.5	-56.6507	-33.2521	-11.2942	-5.54237	13.8223	26.581	41.3476	60.6258	78.035	109.568	178.601	209.238	325.197		69.5	-117.74	-103.991	-68.3749	-50.281	-23.0817	7.53872	49.9234	123.256	215.129	404.196	668.527	1100.46	1707.15
70	-56.0775	-33.938	-14.732	-5.11043	12.3298	27.2719	42.9783	58.5227	77.7968	115.033	170.536	210.636	338.267		70	-112.71	-101.567	-70.075	-51.9549	-22.8726	8.29471	49.2133	124.614	191.968	424.888	694.372	1062.91	1729.5
70.5	-53.3676	-39.0328	-15.8795	-4.66853	10.9405	26.3711	42.131	57.213	75.5221	116.912	153.941	221.37	334.963		70.5	-120.98	-96.9373	-74.3595	-48.2474	-24.7196	7.75172	51.0054	127.029	184.815	430.599	690.857	1056.84	1742.91
71	-52.7823	-36.8666	-14.7513	-3.32495	12.6742	26.3819	42.8655	54.2368	75.1825	114.52	160.021	231.846	331.14		71	-130.169	-102.182	-69.4594	-47.3056	-23.8219	7.85934	48.3003	116.865	200.945	441.668	728.933	1060.6	1736.45
71.5	-54.4933	-33.459	-14.2467	-1.27179	12.7952	26.8927	41.4808	56.3189	78.465	116.445	160.515	246.453	310.653		71.5	-127.639	-105.905	-64.2906	-47.7967	-20.5058	6.98858	45.2064	104.112	216.333	430.676	721.923	1075.32	1716.93
72	-54.2068	-32.9238	-13.9597	-1.70327	11.6888	26.6467	41.5144	56.1449	80.5747	115.926	157.736	235.628	287.066		72	-118.026	-101.3	-70.9618	-49.3656	-22.7119	7.60026	52.7726	106.449	234.552	446.373	662.341	1027.92	1653.32
72.5	-59.4652	-34.5181	-15.1736	1.31349	12.8109	27.176	41.9841	55.2364	78.9881	117.688	159.936	227.443	276.081		72.5	-111.595	-100.911	-85.528	-47.0253	-22.0002	7.80513	51.1806	111.361	219.079	420.339	664.57	1037.37	1685.81
73	-60.9795	-33.924	-15.1232	1.34332	12.9071	26.0698	44.7519	56.6068	77.8094	116.207	170.899	229.093	285.792		73	-116.635	-99.2925	-79.0657	-44.9839	-22.344	7.62441	53.7672	103.972	220.749	397.006	664.456	1065.66	1621.82
73.5	-55.0019	-35.7466	-15.0119	0.193059	12.2551	26.5719	43.0356	60.7574	75.4869	109.686	176.865	234.714	292.216		73.5	-122.119	-94.1408	-74.0094	-50.0789	-22.6771	7.56161	55.0541	110.683	235.676	401.423	668.562	1025.26	1606.14
74	-54.7189	-36.6906	-14.2191	0.123469	11.3069	26.7906	42.2061	62.1764	76.017	110.552	173.393	239.023	309.985		74	-122.691	-90.1583	-71.46	-49.1436	-22.2555	7.15115	53.5327	110.469	226.914	411.722	691.491	1026.03	1637.24
74.5	-56.3496	-35.5287	-13.98	0.023818	10.1587	26.8202	43.6854	62.0831	79.2484	111.608	182.264	241.197	308.246		74.5	-125.998	-91.397	-73.5345	-47.5055	-25.7475	7.65773	52.9897	112.265	227.043	425.382	700.206	1020.59	1627.73
75	-53.6848	-35.1961	-12.1423	-1.63121	12.3108	26.4792	43.1797	59.8152	83.0045	115.721	171.826	242.641	322.595		75	-132.944	-98.8286	-76.3356	-48.3658	-24.5357	6.91935	48.9676	125.643	214.791	403.94	677.703	1056.07	1589.32
75.5	-52.6929	-33.6425	-12.8784	-1.66702	13.9613	26.7759	41.7593	59.69	82.4226	111.614	174.397	220.251	343.54		75.5	-127.585	-106.65	-72.9673	-48.9213	-27.9229	7.68122	44.7018	117.785	223.366	395.912	712.416	1071.5	1601.63
76	-51.9439	-34.6431	-13.3218	-0.13813	12.4058	28.7183	41.9486	59.4601	79.7146	107.655	174.767	212.764	352.345		76	-116.033	-104.898	-77.9189	-47.9786	-28.2244	7.51093	55.1533	112.073	239.384	374.441	732.782	1136.35	1639.84
76.5	-50.1907	-34.5945	-13.112	0.826942	13.0311	29.3509	43.323	59.3906	84.0658	111.231	176.17	219.815	347.204		76.5	-114.885	-93.3897	-75.5444	-50.0933	-22.8568	7.12918	51.7832	123.361	239.322	397.34	669.119	1177.99	1652.93
77	-51.9213	-33.372	-12.2204	-0.34959	13.6251	27.085	43.4188	58.6488	84.77	111.514	182.299	211.151	350.035		77	-122.14	-85.1197	-70.0665	-50.1469	-22.7525	7.38154	45.9351	123.824	242.868	416.216	660.163	1189.89	1655.06
77.5	-51.9942	-34.3097	-14.429	-0.10352	14.0751	27.4029	44.3999	57.9775	87.7186	108.901	181.6	213.617	349.773		77.5	-117.94	-92.7396	-73.1822	-50.612	-24.8039	7.49531	48.2166	120.339	245.68	404.472	639.182	1089.38	1629.26
78	-51.4277	-35.137	-16.6148	-0.37842	12.8737	27.6883	42.0296	58.5588	89.4618	110.661	182.009	216.842	345.107		78	-117.591	-95.5399	-72.2977	-45.7438	-24.2934	7.7447	51.2032	123.33	213.513	404.551	600.489	1090.49	1670.22
78.5	-53.5209	-37.1507	-17.7131	-0.14148	13.177	26.9788	41.9765	59.9195	87.7987	105.955	177.148	218.995	334.458		78.5	-115.896	-95.4524	-72.1589	-50.1678	-23.6706	8.08628	47.6146	119.248	212.812	378.788	636.421	1063.05	1680.11
79	-52.3501	-38.0841	-16.7343	-1.01281	13.5007	26.1845	42.279	57.2057	88.6166	106.223	164.461	220.504	329.74		79	-112.965	-97.0445	-69.8735	-58.4341	-22.7755	7.28499	46.2603	111.123	216.763	375.976	606.799	1109.14	1590.72
79.5	-50.5052	-36.9293	-16.7057	-2.62656	14.0872	26.5044	42.4781	57.1074	88.3874	116.41	165.434	219.125	316.984		79.5	-112.1	-97.8757	-69.7863	-54.1136	-25.9358	7.22389	47.126	125.77	234.741	370.132	664.048	1127.57	1516.4
80	-51.6937	-35.6758	-17.9963	-0.88793	14.0825	27.1457	43.5096	56.3494	85.6149	116.713	158.573	208.288	304.569		80	-117.713	-92.8042	-71.2773	-53.3223	-28.4238	6.57343	44.8229	121.805	213.448	412.404	661.194	1111.13	1514.69
80.5	-52.228	-35.7725	-16.9829	1.76164	12.032	26.4633	44.8481	58.9587	81.844	119.855	167.85	206.044	318.241		80.5	-125.975	-94.1999	-71.7602	-54.6328	-28.3706	7.57115	47.1596	115.888	204.635	375.435	708.838	1067.85	1505.15
81	-54.1847	-37.1395	-14.9701	1.28992	13.2426	26.9449	42.7179	59.2943	80.0995	122.4	171.418	206.648	326.736		81	-129.521	-92.7708	-76.9047	-52.0524	-25.3397	7.43103	50.6931	118.444	235.821	376.34	680.354	1024.4	1550.36
81.5	-58.2369	-35.343	-14.9586	1.03007	13.6965	27.2514	42.4747	56.328	76.8203	126.168	157.361	212.716	335.99		81.5	-142.21	-90.9732	-73.6812	-45.9085	-26.0222	8.54967	53.7431	113.874	228.826	387.941	653.588	1015	1657.87
82	-62.0532	-33.7493	-17.681	0.174964	14.3339	26.555	41.1399	57.3184	75.5315	127.99	152.183	216.813	350.015		82	-133.02	-91.3048	-74.1913	-47.0821	-24.5236	7.2737	49.3343	113.19	219.386	389.958	710.914	1082.92	1667.1
82.5	-57.5058	-32.5462	-17.028	-0.39809	12.2055	27.3406	41.6582	57.5728	76.5649	121.391	172.366	208.036	357.254		82.5	-118.227	-86.9267	-71.9166	-40.5044	-18.194	12.2067	52.5054	115.962	225.472	424.621	739.284	1111.08	1723.22
83	-53.782	-31.562	-16.3872	2.173	12.9734	26.3422	41.2078	59.4454	83.4015	114.602	165.264	211.216	359.861		83	-116.905	-93.4118	-65.7634	-46.1664	-22.4999	9.25585	50.966	121.457	211.954	424.515	696.635	1089.9	1656.24
83.5	-51.6746	-32.4718	-13.827	2.92444	14.107	26.7589	41.9871	59.1958	79.4198	118.798	153.831	215.131	350.897		83.5	-117.611	-101.573	-85.9582	-51.7513	-22.4985	8.09612	51.3582	114.421	225.276	401.347	667.514	1077.41	1536.75
84	-52.2672	-33.2116	-14.1412	1.14764	13.2981	27.2447	42.3078	57.6947	80.4471	120.325	154.382	218.87	326.24		84	-116.702	-99.2396	-76.7012	-55.557	-22.8417	7.22239	50.2113	128.774	222.729	402.852	655.72	1112.53	1487.2
84.5	-51.9101	-29.8387	-15.8125	1.00815	12.9231	26.5824	41.5715	55.2935	82.7547	117.811	158.116	214.074	316.96		84.5	-114.568	-104.21	-73.5794	-53.0428	-24.5278	7.46613	47.0964	139.519	219.065	391.189	647.399	1068.79	1585.37
85	-53.7073	-36.1366	-15.5508	0.196141	13.3305	26.0602	41.9399	55.912	81.1046	113.131	150.811	212.412	333.286		85	-115.412	-101.129	-74.5686	-47.1953	-25.3942	7.45457	51.1232	129.235	217.654	405.502	628.426	1079.76	1585.31
85.5	-58.1746	-37.4037	-16.5972	-1.154	12.6684	27.1422	42.5371	56.8982	78.5533	109.909	143.252	212.024	344.445		85.5	-111.906	-103.558	-76.0597	-46.543	-21.4654	8.09378	52.7151	118.611	213.098	423.521	598.532	1036.75	1560.31
86	-59.0588	-36.7153	-13.8288	-0.97221	12.5374	27.5864	42.6414	63.2519	79.0361	112.259	151.17	213.087	337.825		86	-112.319	-99.6091	-76.1466	-49.0806	-22.1485	7.36705	53.2162	112.095	194.952	429.474	593.113	1004.65	1508.68
86.5	-55.7663	-34.6681	-12.4384	0.084424	13.1399	27.4079	42.8852	64.2072	84.176	114.655	154.773	212.547	330.095		86.5	-113.703	-89.4685	-80.2778	-49.3064	-23.8328	8.69751	50.5095	100.617	209.212	429.719	607.499	1032.17	1618.77
87	-52.9437	-34.9601	-14.8438	-0.20356	13.9977	25.7549	41.5896	61.1319	80.7082	114.47	153.903	219.157	318.03		87	-108.389	-94.2767	-73.9255	-47.3522	-25.8479	7.33036	48.8956	107.228	217.912	405.231	649.642	1063.59	1644.05
87.5	-52.8402	-37.6098	-12.4587	-0.14072	13.4226	25.8997	42.8849	61.2836	78.5649	110.894	153.286	223.942	313.65		87.5	-109.266	-96.1407	-76.6485	-46.0517	-26.599	6.79218	49.5443	111.236	198.735	424.615	627.559	1011.46	1651.59
88	-53.4657	-37.6864	-13.3617	-0.30809	14.1576	26.0768	41.7043	58.3676	80.7427	109.019	150.666	228.919	312.406		88	-116.104	-104.25	-80.139	-46.4879	-22.6314	7.69864	49.1836	101.305	205.633	412.705	621.085	1046.43	1643.62
88.5	-56.1994	-35.3644	-14.0019	0.192352	12.7858	27.0686	40.9641	57.1559	81.7148	108.232	162.205	216.343	313.721		88.5	-119.261	-98.1068	-78.6871	-55.0272	-23.003	7.35487	48.8128	112.126	222.141	397.549	680.789	1025.58	1656.67
89	-56.3438	-37.0306	-15.0734	-1.0178	11.7659	27.6428	42.2802	57.954	82.4756	113.653	171.541	202.957	325.443		89	-113.343	-89.7127	-67.5678	-54.3559	-21.0078	7.40553	50.5293	105.546	213.792	412.622	656.482	1078.63	1674.75
89.5	-55.8717	-35.196	-17.3082	0.786904	13.1532	27.1588	43.3726	59.9956	83.193	116.98	161.177	210.275	330.205		89.5	-111.622	-95.7078	-65.114	-47.9147	-19.9096	8.03382	48.9356	112.177	214.292	434.515	664.531	1053.99	1658.64
90	-57.5415	-33.8444	-15.0431	-0.89137	11.3694	25.3691	43.3555	58.7822	84.9703	116.839	154.396	233.589	334.796		90	-116.398	-95.8148	-72.7381	-50.4988	-24.442	7.61028	53.179	108.555	219.053	441.532	701.375	1079.19	1628.74
90.5	-57.2354	-35.6981	-14.6657	-2.55327	10.6689	26.7809	41.7388	57.7967	82.7928	116.484	156.305	260.959	326.592		90.5	-115.988	-90.3932	-76.7718	-53.2598	-25.7936	7.671	44.574	106.115	215.856	428.225	695.403	1139.51	1613.4
91	-57.447	-39.0034	-14.5861	-2.32263	11.6066	27.4124	42.3907	58.8371	81.6307	116.697	160.151	262.993	319.734		91	-121.987	-96.7596	-70.5996	-49.5616	-24.195	7.46089	45.6291	104.346	240.03	421.276	704.447	1162.09	1606.06
91.5	-58.7807	-38.2439	-13.8934	-2.6885	10.1677	26.4269	42.8564	59.7084	82.7683	116.194	163.677	255.353	322.96		91.5	-114.235	-93.9732	-69.6047	-44.499	-24.1011	8.16933	49.5731	116.862	234.529	445.212	683.163	1193.17	1716.28
92	-56.21	-34.5436	-14.7821	0.32916	10.2608	26.5105	41.556	59.3325	81.564	120.182	156.518	243.359	339.117		92	-117.795	-96.1485	-75.5284	-47.3733	-23.763	6.49254	54.9371	112.331	214.518	417.427	676.692	1146.05	1787.72
92.5	-54.1739	-35.2561	-14.8497	0.875884	11.1777	26.3371	41.413	59.3829	81.9189	116.927	155.529	243.601	353.079		92.5	-119.455	-95.5078	-72.9405	-53.3473	-24.8493	7.44187	47.6663	118.374	236.909	387.322	679.749	1086.61	1716.3
93	-53.7307	-35.5762	-14.9041	-1.55021	12.9891	29.9575	42.2064	59.0894	78.8175	112.456	157.694	234.728	325.965		93	-114.53	-91.7691	-66.1242	-52.9157	-26.9688	8.32301	49.6665	119.596	228.114	410.034	689.025	1107.13	1637.28
93.5	-50.9571	-37.1521	-14.8606	1.51903	11.6496	28.3571	42.2114	60.2979	79.1803	115.463	165.281	225.591	324.635		93.5	-116.546	-97.8962	-61.4257	-53.2489	-25.5153	6.72144	49.5874	117.092	203.871	410.519	735.503	1052.81	1645.74
94	-53.8417	-39.4524	-14.6678	0.941543	12.0314	27.7778	42.9863	59.631	82.8042	112.996	171.917	218.888	343.644		94	-115.08	-91.7651	-70.2147	-54.2495	-23.9671	7.63413	49.872	111.812	198.105	419.367	727.883	1070.68	1662.21
94.5	-55.0008	-36.2548	-14.6188	-0.01025	13.6183	27.1237	41.5855	60.1295	84.5276	106.448	167.266	226.031	352.021		94.5	-126.622	-95.2071	-73.8744	-55.6482	-24.0987	7.07132	51.4854	107.65	204.755	412.361	737.713	1083.34	1612.32
95	-55.1946	-34.8947	-14.4884	-0.08049	13.1551	26.7015	42.9945	61.4941	83.352	111.509	165.073	226.358	340.593		95	-119.294	-88.3932	-73.0553	-48.8757	-23.3217	7.53324	46.592	110.565	222.849	432.252	665.042	1097.19	1623.35
95.5	-54.7696	-36.2767	-15.5684	2.14525	13.0668	27.4026	43.7871	59.0924	87.5439	113.029	165.45	218.301	344.77		95.5	-115.66	-94.7379	-73.5961	-57.4686	-26.1083	7.84473	44.787	103.48	244.166	427.205	644.035	1130.42	1684.34
96	-53.1717	-34.3639	-13.7401	1.5159	13.823	27.3408	42.4225	59.9109	86.2816	119.129	169.753	222.051	352.834		96	-115.929	-102.974	-68.626	-50.3666	-27.9115	6.57253	46.288	106.398	233.171	415.319	652.931	1093.79	1624.72
96.5	-52.9435	-36.0036	-16.1981	0.658298	15.7193	26.5635	42.3503	59.1192	84.8914	116.725	170.473	228.701	337.615		96.5	-115.706	-100.242	-64.845	-49.9483	-24.9553	6.90782	46.8406	112.514	226.183	410.997	657.658	1122.44	1688.49
97	-51.6487	-37.0228	-16.2662	1.45605	13.8747	26.4369	42.412	59.4661	87.223	113.235	171.959	227.63	321.932		97	-119.424	-96.7014	-71.4337	-49.0806	-23.4928	7.53815	50.2623	102.785	221.915	431.626	668.543	1115.08	1709.51
97.5	-50.5561	-36.8105	-16.0952	1.39889	11.7784	26.9337	41.1082	61.1094	92.1707	120.134	165.625	235.522	306.298		97.5	-123.231	-95.0953	-77.8255	-46.3782	-23.9695	8.19402	50.0022	110.421	214.287	408.308	708.841	1038.58	1592.84
98	-49.8507	-37.779	-15.6159	1.01845	10.3355	27.2368	41.9639	57.8138	86.4015	130.504	170.75	244.874	306.208		98	-124.339	-97.7453	-75.7132	-47.7951	-22.7251	7.77318	48.0607	110.331	214.377	394.469	670.505	1103.49	1615.54
98.5	-53.4061	-36.8237	-13.7023	0.581595	11.3149	28.3091	42.3804	59.0172	86.8286	129.514	179.159	248.218	281.312		98.5	-122.756	-107.784	-81.7596	-53.2877	-24.7345	7.20767	46.988	97.3341	203.631	442.829	644.855	1127.75	1646.72
99	-55.5873	-34.64	-14.2086	1.07008	11.5339	26.3813	42.8483	60.3105	82.93	115.812	170.196	231.976	270.685		99	-123.418	-101.553	-70.7833	-47.2427	-22.9961	10.4356	52.7002	113.9	207.983	433.833	669.37	1050.46	1707.24
99.5	-53.4732	-33.4725	-16.4375	2.85031	12.8024	27.1666	43.6743	59.8284	85.0003	108.775	169.229	224.16	284.694		99.5	-121.339	-95.8346	-70.736	-45.6478	-20.479	10.9018	52.5541	118.488	216.691	405.94	661.623	1085.95	1769.15
100	-51.7487	-31.6389	-17.6252	2.2663	12.6357	27.1084	42.8494	58.7357	88.1638	112.349	175.393	233.974	285.523		100	-121.561	-97.2148	-71.0101	-50.1676	-25.1451	7.27056	53.1388	106.881	216.851	441.56	661.734	1052.3	1790.72
100.5	-52.8915	-31.6745	-14.6723	-1.46121	12.466	26.4659	43.1712	57.8036	84.3718	118.665	183.896	226.013	268.975		100.5	-128.039	-104.916	-70.8653	-51.5946	-23.2787	8.88251	52.6968	95.8846	221.244	438.689	657.743	1052.31	1757.81
101	-53.636	-33.4806	-13.2378	0.146697	12.1265	27.1443	42.0053	58.0984	81.7736	125.823	196.531	232.611	266.637		101	-119.927	-106.027	-77.1817	-53.1955	-24.4001	7.04188	49.0343	107.581	216.87	441.98	656.365	1044.66	1763.06
101.5	-53.6783	-35.6424	-14.5198	0.496645	13.0922	26.8618	41.0518	55.9879	85.5805	120.535	192.078	254.53	282.29		101.5	-120.986	-99.2677	-75.2681	-53.4805	-24.6609	8.03406	55.7517	108.408	226.144	403.426	666.368	1083.98	1581.33
102	-52.6388	-34.6557	-14.9729	1.75976	13.177	26.4395	41.8103	55.4803	84.5121	114.504	184.087	254.399	274.733		102	-111.09	-104.806	-70.6095	-55.7537	-25.994	7.4312	57.6002	105.957	216.253	393.75	711.555	1162.94	1642.11
102.5	-58.0101	-32.6643	-14.3388	1.24618	12.8507	26.2553	42.4656	57.4091	79.4462	113.296	187.403	238.918	274.774		102.5	-115.645	-96.2809	-70.8503	-55.8007	-25.2204	7.82175	51.6757	102.253	211.54	397.68	689.454	1157.17	1635.8
103	-61.55	-32.2099	-11.1941	0.676086	12.3994	26.7323	42.8684	60.4971	78.1641	110.304	182.802	218.524	298.772		103	-111.998	-90.7444	-74.6594	-51.821	-23.3971	8.07639	51.4194	113.322	213.592	407.168	697.059	1134.88	1629.85
103.5	-60.5778	-31.8998	-12.9306	0.492544	12.675	26.7236	40.4486	56.8102	77.8275	113.962	182.821	209.881	317.141		103.5	-107.468	-96.186	-67.0795	-49.7653	-26.2964	7.72127	51.4643	108.375	222.046	407.627	676.581	1093.66	1691.13
104	-56.0317	-32.7898	-16.0958	1.03815	12.2704	26.6319	41.7965	54.8084	83.2446	114.968	180.76	208.443	324.396		104	-114.426	-99.1904	-62.0988	-50.5407	-25.0731	7.78364	50.828	105.08	230.181	389.147	641.761	1118.57	1585.43
104.5	-54.8612	-32.6278	-16.7092	0.404638	12.9272	26.6154	41.5328	55.543	82.8854	110.545	183.516	206.695	296.842		104.5	-123.647	-92.1565	-65.2733	-55.1788	-25.6307	6.51609	49.6179	113.29	233.837	399.382	613.41	1074.59	1695.46
105	-62.5693	-35.3584	-16.7044	-0.44528	11.9624	25.4728	41.5038	55.4103	76.9265	109.245	182.822	226.472	275.557		105	-109.099	-90.3925	-69.1333	-48.5301	-24.3459	7.82623	45.3707	121.668	234.32	398.189	582.143	1075.44	1709.52
105.5	-61.4172	-38.2271	-16.0609	-0.87395	12.0444	26.6303	41.8529	56.5551	75.4422	115.142	180.624	222.941	289.897		105.5	-113.796	-96.8874	-69.5083	-48.5688	-23.3611	7.88982	45.0044	124.346	229.205	402.822	629.147	1034.67	1653.48
106	-57.8475	-38.5497	-15.739	-0.34974	12.7685	27.491	43.0693	59.209	79.9371	115.857	172.746	223.273	310.6		106	-119.794	-100.919	-77.8027	-56.4934	-25.6798	7.90821	53.1424	108.779	221.044	395.067	658.438	1013.89	1621.97
106.5	-57.2307	-37.4723	-14.4324	1.12424	13.0663	26.9949	44.2992	62.9138	82.4003	120.189	167.899	224.127	300.844		106.5	-118.522	-103.793	-74.1159	-55.6389	-22.5701	7.57332	50.709	110.385	227.491	373.364	610.565	1039.14	1607.65
107	-55.7239	-35.3561	-12.9294	0.333603	12.7484	27.2295	42.151	63.1466	81.4004	117.293	164.555	230.481	291.849		107	-116.036	-102.742	-75.4825	-51.6025	-24.0402	7.36149	47.1057	108.171	226.197	392.863	615.802	1079.68	1645.17
107.5	-54.5049	-33.6627	-15.4849	1.77236	12.8857	27.2198	42.0481	60.0142	80.4695	111.929	170.694	232.024	288.901		107.5	-118.058	-99.3023	-72.8626	-53.2579	-26.2127	6.40105	51.2586	101.525	229.705	407.677	645.553	1086.26	1649.49
108	-54.8602	-32.8158	-13.9419	0.190309	12.337	26.542	41.8528	58.3698	79.4009	108.877	179.512	221.268	289.196		108	-122.388	-89.9196	-74.7862	-57.627	-24.0023	7.23419	50.4473	99.698	218.349	390.045	673.659	1136.14	1629.77
108.5	-57.6253	-32.7023	-14.3835	0.160131	12.7208	27.0721	41.7013	60.6417	83.0156	108.647	184.46	223.022	298.053		108.5	-122.473	-97.6963	-70.9627	-59.9734	-23.5554	6.73959	47.3093	101.484	218.638	411.368	691.468	1183.64	1647.51
109	-57.5012	-36.449	-14.5866	-0.4124	12.126	26.6091	41.6269	58.8502	89.0079	111.346	163.773	229.367	302.872		109	-117.091	-105.935	-78.765	-61.8202	-25.9668	7.33573	48.0026	112.353	200.2	410.965	661.924	1113.73	1709.42
109.5	-53.6431	-35.9432	-13.764	1.13676	13.0673	29.4783	41.1473	56.1295	91.3642	113.396	154.826	240.818	302.665		109.5	-118.916	-91.6082	-77.9291	-55.5989	-24.4197	6.90524	51.7077	122.179	204.102	409.624	657.567	1117.33	1694.03
110	-48.6392	-35.8037	-14.4119	0.536108	12.5587	29.3987	43.2445	56.7866	87.6745	123.043	164.16	232.209	310.382		110	-116.436	-90.6977	-66.2062	-49.1807	-25.4315	6.76249	48.3116	109.315	216.294	417.577	682.577	1102.24	1766.38
110.5	-47.7843	-32.7283	-14.8195	1.83897	12.5431	27.8159	41.8991	61.2394	81.8199	121.891	152.996	219.871	308.136		110.5	-115.711	-95.8003	-70.3924	-50.7388	-26.6628	7.98426	50.2394	109.45	211.577	387.79	676.149	1079.79	1732.91
111	-51.9446	-33.7091	-15.2226	1.3434	13.6282	27.3942	41.7503	61.4942	82.7065	117.288	152.653	231.327	312.428		111	-104.36	-89.3472	-63.816	-45.5521	-21.4277	7.16152	45.5489	112.312	192.853	380.406	660.519	1088.43	1656.71
111.5	-51.3081	-29.6057	-14.0394	0.969828	12.7262	27.3297	42.1221	58.9893	84.0515	110.543	160.35	225.324	315.169		111.5	-144.22	-113.917	-88.49	-58.3242	-26.6674	6.86263	53.1448	121.402	236.438	391.585	695.668	1061.22	1628.4
112	-54.2162	-33.5812	-18.4629	1.74861	11.4528	26.4698	43.4241	58.2178	86.8598	112.637	164.929	230.118	328.445		112	-160.05	-117.743	-88.7723	-59.0359	-25.2923	7.7313	60.644	114.646	266.6	429.067	750.379	1212.16	1781.22
112.5	-92.6403	-62.9304	-39.2261	-12.3383	5.53535	27.1887	51.1757	71.9663	113.926	142.244	203.069	265.974	379.841		112.5	2539.77	2033.62	1534.07	1023.87	516.192	7.32228	-488.932	-976.096	-1418.56	-1834.21	-2181.59	-2395.86	-2493.18
113	1230.09	980.87	739.268	503.243	266.51	26.4751	-207.129	-436.797	-656.105	-882.629	-1074.37	-1268	-1418.31		113	346.426	275.531	206.737	139.737	72.141	7.84622	-57.2468	-123.415	-195.995	-270.205	-345.742	-427.774	-512.221
113.5	907.776	733.117	557.186	377.849	202.803	27.65	-146.113	-320.005	-493.892	-665.32	-819.442	-983.068	-1128.84		113.5	27.5845	23.552	21.4157	18.7263	13.0023	7.21042	2.59823	-2.86874	-6.7333	-8.96344	-11.3665	-12.852	-14.5457
114	161.425	141.585	113.303	88.1264	56.3785	26.752	-1.03482	-34.8486	-61.9744	-88.9102	-120.137	-150.937	-176.086		114	84.4535	69.0955	54.777	40.7098	24.1959	7.20905	-9.08312	-24.9666	-42.3307	-57.9716	-72.9956	-87.336	-102.334
114.5	92.4829	80.2608	66.8462	55.1007	40.873	26.7339	13.6833	-1.92348	-14.7488	-27.4211	-42.6052	-57.9506	-72.5834		114.5	44.4706	37.9352	32.3774	24.2665	15.1901	7.1128	-1.17178	-9.08484	-17.9898	-25.1794	-34.0243	-41.6786	-49.3325
115	52.4279	46.2947	41.9651	38.3499	32.6497	27.6737	21.817	15.1278	8.49709	3.55117	-1.96676	-9.37947	-16.1214		115	42.445	36.5515	29.4887	22.9429	15.6888	6.75602	-1.0251	-9.73788	-16.7958	-24.1582	-30.2067	-38.3489	-46.4018
115.5	41.9065	38.4145	36.6913	34.2909	29.6863	25.7901	21.951	19.1152	14.5351	9.86777	6.13903	2.54328	-1.53589		115.5	35.9723	30.4204	26.5342	21.4928	15.1438	8.14009	2.52142	-4.18214	-10.3835	-16.1753	-22.3449	-27.8678	-34.7259
116	38.1846	35.5083	35.2117	32.839	29.1657	27.033	23.2973	21.0918	18.6081	14.0353	10.2361	7.41574	2.90823		116	37.7122	32.4361	27.7356	24.4681	18.9644	11.2488	5.72004	1.17026	-4.47925	-9.99123	-14.6216	-19.193	-25.2245
116.5	36.9141	33.9022	33.7368	34.1802	28.2892	27.8064	23.9224	21.123	20.6955	16.6498	13.4813	9.95583	7.72756		116.5	29.0017	24.2329	21.5936	17.9101	12.8101	7.15003	2.52116	-2.98306	-7.21907	-12.6699	-17.1032	-21.567	-25.6165
117	36.5945	32.6996	32.0074	31.65	29.3677	27.152	23.9638	21.2046	20.5734	17.5757	14.8294	12.0116	11.1996		117	26.796	23.5561	20.7345	17.5927	13.2766	7.33892	3.771	-1.99194	-6.31156	-10.2397	-13.4172	-17.9143	-22.3822
117.5	34.9849	32.89	32.3066	31.2379	28.8834	27.9461	23.5423	22.5722	21.747	17.9971	17.0316	14.0323	12.7726		117.5	25.3087	22.3466	18.6281	15.7735	11.8407	8.03818	2.84298	-1.19065	-4.46139	-7.78998	-12.4481	-15.0174	-18.67
118	36.1252	33.2846	32.1979	29.0528	28.2308	27.6232	23.2348	23.3597	21.9821	20.0321	17.5875	15.2537	12.8303		118	23.852	20.7402	17.6469	15.0126	12.5475	7.70286	3.36108	-0.8898	-2.90622	-8.04967	-10.0607	-14.0673	-18.5128
118.5	34.857	32.8814	31.7413	29.5944	28.3067	26.5301	25.3288	23.3916	21.6388	19.1261	17.4919	16.0911	13.5326		118.5	22.3018	19.8924	17.4588	15.7784	11.6482	8.10199	5.00722	0.587805	-3.15094	-5.80772	-9.30927	-11.6878	-15.5674
119	33.7786	33.6366	31.3018	28.3896	27.9241	26.405	25.0392	24.0776	20.6826	20.1348	18.6081	16.4338	16.8614		119	20.6735	18.9835	17.6107	14.5849	11.6031	7.19616	4.55626	-0.17801	-1.85285	-4.67084	-6.70093	-9.929	-14.0077
119.5	33.7121	34.0797	34.0207	29.7041	28.4075	26.9024	25.2754	25.7087	22.3698	20.2316	18.9827	17.0822	19.8682		119.5	19.9235	18.2749	17.1489	14.0961	11.3799	7.86691	5.00725	1.59136	-0.77055	-5.41507	-7.12104	-8.89005	-12.255
120	33.5337	31.7946	33.4083	29.3697	27.8115	26.5601	25.6159	25.9088	22.9154	20.9341	19.1409	17.5168	17.0623		120	19.8442	17.9365	16.5228	13.3211	10.1124	6.75399	4.72812	2.12469	-1.83973	-3.19915	-6.21276	-8.34247	-10.9371
120.5	33.7816	31.1449	30.3802	29.5	27.707	27.1171	24.5229	24.3784	23.1255	22.3617	18.3992	18.1407	17.39		120.5	18.15	16.8466	14.5275	13.0144	10.8586	6.9553	5.44068	1.31095	-1.75479	-2.47279	-5.04891	-8.16089	-10.1661
121	33.6829	33.0405	30.8898	29.1678	27.361	27.4255	25.464	24.402	22.5019	21.1607	20.3397	18.5479	18.4076		121	18.6994	16.1579	14.6485	12.6771	10.9169	7.89309	4.58812	2.07335	0.379848	-2.09588	-3.90639	-6.95483	-9.68025
121.5	31.7463	31.6727	30.2849	30.1303	27.7473	26.3599	25.9054	24.8472	23.5168	21.97	20.2012	18.673	18.4468		121.5	17.8811	15.3007	14.6463	12.2108	10.6715	7.85675	4.34801	2.35669	0.858803	-2.25953	-3.7425	-5.35833	-8.69914
122	33.5185	30.4524	29.9812	28.862	27.9049	27.3239	25.9351	23.6529	23.166	22.3023	20.2676	19.84	17.7651		122	17.1441	16.0429	13.5958	12.4064	9.67135	7.68837	6.41832	2.94633	-0.55454	-1.41391	-2.66339	-5.48349	-8.14197
122.5	33.4915	31.3412	30.0119	27.8915	27.7897	27.3233	26.2787	23.7188	23.3977	21.6599	20.5927	22.7538	18.5316		122.5	17.5567	14.4345	14.1012	11.7863	9.03356	7.65232	5.25799	2.84141	0.471043	-1.43121	-3.22848	-4.75586	-7.1247
123	31.766	34.0115	30.0082	28.8873	26.8476	26.6023	28.2007	25.0835	23.3311	22.1182	20.9701	22.4394	19.4435		123	15.8337	14.7485	13.6702	12.3956	10.1316	7.94057	5.53783	2.7851	0.469938	-0.69757	-2.40654	-4.26863	-6.94917
123.5	31.6316	34.4023	30.4179	29.1623	27.7435	25.3832	26.2125	25.8898	24.4526	21.8075	21.5935	20.0151	19.8782		123.5	15.9438	14.4211	13.0751	11.8259	10.7463	6.87786	5.4349	3.08387	1.0154	-0.10769	-1.71499	-3.69515	-5.70891
124	32.4139	31.8694	29.7157	28.1551	27.5895	26.2449	26.2037	24.9168	24.0074	21.4077	21.8	20.514	19.9945		124	15.5573	14.3874	14.0267	12.2377	10.4453	6.94566	4.45525	3.38114	1.00808	0.784313	-1.77985	-3.45153	-5.42235
124.5	31.868	30.3144	30.7996	28.2825	27.5301	26.7319	25.6327	23.3773	24.3387	23.3505	21.0204	21.1629	19.7661		124.5	15.3294	13.5098	13.4461	11.5694	9.53436	7.48882	5.96101	3.03927	2.32287	0.652131	-1.70834	-3.32194	-5.70669
125	30.7749	30.7985	29.6465	27.8069	26.5306	25.8755	25.6479	24.7496	23.7897	23.1983	21.8702	19.7157	20.9464		125	14.8521	14.2574	11.5577	10.9802	8.97895	7.44756	4.78602	4.07469	1.73107	0.9005	-1.02549	-2.78171	-3.87606
125.5	31.9299	30.4596	29.2002	28.1879	26.2547	26.8241	24.6694	25.5268	23.4851	23.5616	21.8252	20.9854	20.5921		125.5	14.6497	13.0592	11.7266	10.9996	8.72522	8.42022	5.45642	2.9288	2.67321	0.352768	-0.53469	-2.72549	-3.93272
126	30.9316	30.6673	29.6312	27.1601	27.1612	27.6853	25.95	23.6883	23.8316	22.7121	24.7944	21.7047	20.4457		126	14.8607	12.8649	12.3853	10.2994	9.30694	7.40618	5.6043	4.15207	2.36617	1.68388	0.301813	-2.68267	-4.10282
126.5	34.4015	31.3209	29.4789	29.0243	28.3974	29.895	26.0529	24.9124	23.2793	22.8458	23.4623	20.9606	20.8768		126.5	12.2803	12.7258	12.4004	10.3338	8.62836	6.64168	6.22459	3.0733	2.29586	1.15266	-0.29306	-1.46187	-3.89399
127	32.9823	30.7443	28.7094	29.1011	26.1965	27.0079	26.4693	23.9492	24.1321	21.9423	23.063	21.8251	21.4081		127	13.3035	13.2355	12.5887	10.0765	9.62743	7.52125	6.285	4.8719	2.37564	1.07309	0.851299	-1.81896	-2.38522
127.5	31.2492	30.7243	30.0843	28.0381	27.0155	26.5204	25.7161	25.1292	24.6222	22.2906	23.1217	21.1697	21.2177		127.5	12.8441	11.8524	11.7038	11.7255	9.69849	7.24485	5.59877	4.22614	2.87367	0.943845	-0.16413	-1.89809	-2.95764
128	31.6543	30.8145	29.1234	27.5452	27.1245	26.9321	24.7389	25.1171	23.3464	22.9305	22.1199	21.9334	21.2174		128	13.8927	12.4017	11.0998	10.5865	8.97924	7.33963	5.34167	4.3506	2.51958	1.20983	0.669553	-0.71114	-1.98903
128.5	30.4355	30.9583	29.1615	27.9323	27.2958	26.2649	25.8433	25.007	24.4569	23.404	22.4834	22.4807	20.4563		128.5	13.242	12.4384	11.7074	10.8348	9.82905	7.08433	6.28702	5.16502	3.84282	3.24523	0.989208	-1.47897	-2.09369
129	29.8202	31.6615	28.9723	28.6669	27.3197	26.8546	26.2443	24.7908	24.6979	23.4172	22.7125	21.9628	19.9654		129	12.9316	12.1784	10.8595	10.2409	9.26925	7.36145	5.40532	4.60401	3.18961	2.08499	-0.01496	-1.16797	-1.55931
129.5	32.475	32.0194	29.1752	28.7658	28.8356	26.9159	26.0941	25.2947	24.4667	25.8077	23.0632	22.6496	21.9413		129.5	12.025	12.5404	10.9157	11.0078	8.87629	7.02647	6.16807	4.45123	3.83141	3.13438	1.00017	-0.61825	-2.18313
130	32.4304	30.5585	28.8838	27.7593	29.5916	26.5608	26.3618	24.8118	23.9264	25.7129	23.6975	21.9989	22.3744		130	11.8831	12.7599	10.7145	10.2712	8.42513	6.9139	5.49439	5.09911	3.01761	2.25971	2.51635	0.460024	-1.47128
130.5	30.716	30.9752	28.5058	27.5371	27.4304	27.8799	26.0828	25.242	23.3682	23.7915	23.7951	21.4637	22.0571		130.5	12.8247	11.6431	11.7677	10.3463	8.50071	7.84809	5.73386	4.71905	3.42112	3.12435	1.65919	0.481889	-0.47647
131	30.5933	29.9587	28.6362	28.4589	27.1013	26.8408	26.5897	26.059	24.9088	23.8914	23.4497	22.6969	20.6149		131	10.4022	10.3557	8.9333	8.33035	6.98723	5.80113	4.99972	3.32485	2.33062	0.632587	0.334085	-1.44539	-2.71123
131.5	31.5695	30.351	28.4008	28.4249	27.6061	26.6928	25.4457	24.4019	23.0447	23.5574	22.9553	21.4808	20.9801		131.5	13.4745	14.5755	13.7009	12.5913	11.8055	11.039	8.6684	7.4905	6.09716	5.383	3.67109	3.16889	1.62956
132	30.925	29.8754	28.3976	28.6958	26.6516	27.1249	25.74	26.0141	24.4376	23.842	22.4285	21.6555	22.0074		132	13.9914	12.9737	12.4913	11.236	10.1224	8.67021	8.34159	6.77135	5.04771	4.67311	3.32717	2.05087	0.741886
132.5	33.3591	33.9391	33.1005	31.2409	31.868	29.8519	28.553	28.4358	29.5505	27.4523	27.2287	25.2998	25.8401		132.5	-251.167	-253.385	-254.067	-255.06	-255.844	-257.094	-258.789	-260.418	-258.861	-260.704	-261.732	-261.713	-263.612
133	-94.877	-95.6261	-95.4654	-93.2301	-97.5104	-97.086	-98.4688	-98.447	-97.1536	-100.829	-101.823	-100.871	-102.889		133	-30.0672	-34.6205	-33.8359	-36.5452	-38.3424	-38.2788	-41.9667	-43.4726	-43.1543	-41.9644	-43.3538	-45.8099	-45.3167
133.5	-63.2382	-63.9068	-66.6585	-64.0798	-67.0768	-67.7645	-67.8382	-69.059	-69.6148	-69.2796	-71.1381	-72.183	-71.5161		133.5	-4.97537	-6.40518	-5.49909	-9.9821	-9.9302	-11.1283	-13.5816	-14.1675	-14.3713	-13.1701	-15.4913	-19.415	-18.4153
134	8.68795	8.87876	6.05376	7.4238	5.75378	3.61635	4.78528	2.01753	1.15222	2.84634	1.43016	-0.3817	1.42211		134	-11.9801	-10.4299	-11.7614	-14.3714	-16.1256	-16.0357	-18.9758	-20.8854	-19.1613	-18.9971	-20.2051	-22.5834	-24.1426
134.5	13.658	15.8045	14.6032	15.2827	12.5207	11.6301	11.9684	11.1931	9.1724	10.6544	7.27446	6.51723	7.70554		134.5	-8.91526	-7.24014	-7.87176	-10.8455	-12.1849	-13.8042	-15.2984	-15.1216	-16.1337	-15.1025	-15.3531	-18.1892	-18.215
135	18.6486	19.4093	19.5439	17.8049	16.7778	16.5557	14.9905	16.2561	13.3929	14.1459	12.2084	10.921	12.2637		135	-8.59856	-7.42282	-8.23392	-8.42906	-12.4248	-13.4694	-14.3118	-13.0626	-15.2593	-15.1709	-13.6189	-15.7889	-16.2684
135.5	19.7939	21.2571	18.3955	18.2904	16.6102	17.0495	15.6722	16.8459	15.1314	14.8009	13.7853	12.9614	13.9881		135.5	-6.70543	-8.05972	-8.09273	-8.72615	-12.5637	-11.2689	-13.4368	-13.141	-14.5525	-14.3973	-15.4975	-15.2484	-16.9014
136	20.0912	21.2182	20.5348	19.7839	17.4398	17.2482	16.2614	18.7687	16.6228	16.3506	13.559	12.9942	15.6666		136	-7.17327	-6.20648	-7.7967	-9.65074	-10.4724	-10.8854	-14.038	-12.7131	-12.834	-13.0548	-15.5798	-15.4234	-16.1388
136.5	20.7949	21.2468	23.8029	21.1309	19.9984	18.2385	17.1746	19.281	16.3485	17.0511	14.2212	13.3856	14.1867		136.5	-5.69703	-6.12602	-5.25933	-7.82589	-9.60368	-11.8262	-12.8867	-13.264	-10.768	-13.9634	-13.0071	-17.6812	-15.9558
137	20.6544	21.8295	20.5673	19.3177	19.9842	18.0685	16.1342	18.585	16.1015	16.1447	13.5004	14.1935	13.3397		137	-5.70761	-6.7417	-7.38104	-8.54147	-10.0238	-11.1939	-12.9908	-12.8115	-11.2144	-15.5504	-14.0149	-17.1572	-17.5418
137.5	21.2106	23.294	20.7447	18.8859	20.3937	19.2684	17.331	17.6061	16.9807	16.5814	14.3569	13.8338	14.0468		137.5	-5.60598	-5.79589	-9.21636	-8.60083	-7.78614	-11.1068	-11.5388	-10.953	-12.0221	-13.4202	-13.2787	-15.8642	-15.0741
138	21.1125	21.9729	21.5885	19.8359	19.6431	18.4929	16.6266	17.9514	16.4087	16.4775	13.1565	14.278	14.2351		138	-4.60375	-5.03679	-8.52111	-9.8527	-9.05072	-9.46551	-11.3424	-10.4705	-12.0845	-13.8121	-13.9334	-17.0254	-15.905
138.5	21.7311	23.4085	21.201	19.6522	18.9379	19.2281	17.054	18.4503	15.5552	15.2672	14.7007	14.5291	14.6457		138.5	-6.44833	-5.2794	-5.39713	-9.72093	-10.5008	-9.49923	-10.5556	-11.9385	-12.3458	-12.8485	-13.3125	-16.9261	-15.2697
139	22.2336	22.2662	20.0284	19.1318	20.5052	18.4463	18.3136	17.0874	16.8651	16.3062	14.9263	14.2702	14.8489		139	-6.35649	-6.00314	-8.47455	-8.18387	-9.97954	-9.76679	-10.7006	-12.345	-11.1606	-14.644	-12.8766	-16.2111	-14.671
139.5	21.3813	23.0665	21.3723	20.6964	18.2011	18.327	20.2786	17.9214	17.133	16.6819	14.2184	17.2705	14.1912		139.5	-5.31489	-6.92072	-6.99944	-9.33772	-10.8492	-9.48805	-9.84757	-11.9845	-10.8151	-13.5086	-12.3689	-12.8464	-14.3426
140	21.4312	23.6107	21.6535	19.7801	18.6522	18.5036	18.2355	18.4945	17.5946	14.5364	14.1224	15.0945	14.5857		140	-4.41972	-5.65548	-6.01426	-7.3632	-12.3645	-8.63142	-11.248	-10.741	-11.404	-12.7973	-13.4643	-12.8054	-14.3708
140.5	21.5981	23.3372	20.8405	20.4175	19.5701	18.9829	18.4265	17.6346	17.8015	14.8602	13.554	14.7678	13.605		140.5	-5.57624	-6.4285	-5.94243	-7.65125	-11.0382	-10.6664	-10.4497	-11.5598	-11.4935	-13.5296	-14.1564	-12.7259	-13.7241
141	22.0624	23.3126	21.3126	18.7386	19.8293	18.1392	17.8704	16.9394	16.8833	16.7405	13.623	15.5796	15.1753		141	-4.46824	-7.37004	-7.16815	-10.5112	-9.4375	-11.0064	-11.6854	-11.5796	-11.6343	-10.2173	-13.518	-15.2803	-14.7224
141.5	21.2875	22.9968	20.938	18.8468	19.6416	18.2402	18.1406	17.7766	17.7578	15.1254	15.0172	15.7214	14.8756		141.5	-6.95315	-7.42015	-6.67019	-9.22282	-9.27472	-10.6929	-11.6736	-10.3493	-13.3762	-11.6245	-12.7687	-15.1723	-14.503
142	21.0111	22.3878	20.5879	20.1918	20.3582	19.6194	18.1298	17.1848	16.9321	15.7395	14.7663	15.2148	15.1415		142	-7.92947	-5.98916	-6.14984	-8.83151	-11.2564	-10.4028	-12.7418	-10.9332	-13.9402	-10.7134	-13.6728	-15.9554	-13.1668
142.5	20.8178	21.9304	20.7264	19.6221	20.8572	19.5519	19.5465	17.0116	17.4149	17.3696	17.1953	14.9454	15.7227		142.5	-7.92823	-5.81684	-7.46101	-10.2922	-9.63912	-10.8539	-10.638	-8.36758	-12.1764	-11.6034	-13.77	-12.8059	-13.1165
143	22.1959	21.4248	20.5536	18.1063	18.9469	21.1737	19.7154	17.543	17.0726	16.1827	18.7193	15.6008	14.7601		143	-5.42786	-5.94068	-7.41273	-9.52372	-9.21597	-10.5538	-11.1407	-10.3604	-11.2727	-10.0001	-12.0529	-13.0902	-14.7869
143.5	23.7402	21.7032	20.8758	19.1936	18.0191	19.5207	19.5325	17.6032	16.6927	16.495	15.975	15.7952	14.9025		143.5	-7.56557	-5.90011	-7.56858	-8.62961	-8.12214	-10.9605	-11.5475	-10.5132	-12.3538	-10.2254	-12.3954	-13.8153	-13.4883
144	21.3566	22.7703	21.2505	19.9555	19.427	18.8945	19.1701	18.0608	17.3681	17.0272	16.3943	15.8801	14.473		144	-7.45614	-6.8134	-5.84281	-8.77899	-8.4499	-12.0695	-10.2964	-10.6032	-9.815	-10.9561	-11.26	-11.3544	-12.7082
144.5	22.1534	22.6974	20.9296	20.279	19.3892	19.6219	19.3363	17.0981	16.1674	17.356	15.5988	15.7547	14.5675		144.5	-6.7059	-8.99885	-6.34559	-9.1004	-9.0684	-10.9474	-10.947	-11.3439	-9.56999	-10.4838	-12.39	-14.5906	-13.134
145	21.8169	21.7375	19.6857	19.5371	18.9515	19.0553	18.2655	16.731	17.1485	19.0201	16.8074	15.4273	14.7729		145	-5.30615	-6.76578	-7.64511	-7.95395	-7.86927	-10.8308	-9.39556	-12.4225	-12.0432	-9.7112	-14.2283	-13.9602	-13.1185
145.5	21.3916	22.4318	20.2998	21.5364	18.7498	19.1833	18.146	17.254	17.9953	15.702	16.6445	15.1859	15.1753		145.5	-5.87595	-6.64825	-6.64537	-7.41643	-8.63819	-10.8991	-10.5777	-12.744	-10.6513	-11.0895	-13.7301	-13.1147	-11.8799
146	21.2183	22.6361	19.4298	20.0778	18.763	18.3676	18.8052	17.2292	17.0798	18.9287	16.2163	16.6052	14.1208		146	-5.40849	-6.65595	-5.37849	-7.64257	-9.6959	-11.0655	-10.181	-11.7301	-10.7893	-11.5226	-14.4356	-13.6992	-13.5263
146.5	23.6246	21.5726	19.5578	19.7789	21.3493	18.9317	19.4425	17.7892	16.8141	18.723	15.064	16.9708	16.0511		146.5	-6.44958	-6.7931	-7.54453	-9.34822	-9.3758	-11.2781	-8.50517	-10.1412	-9.71328	-10.4172	-12.7414	-12.8279	-15.6905
147	23.1666	22.6138	20.0675	20.7271	19.224	19.1956	19.4163	17.6523	16.4942	16.4322	16.0166	16.2644	15.6537		147	-5.60375	-6.88322	-5.73556	-9.1077	-8.81317	-8.87473	-10.3224	-12.0369	-10.0206	-10.7685	-11.3825	-12.314	-12.9263
147.5	22.4172	20.8313	20.5505	20.2139	20.9387	18.3667	18.767	16.6321	17.847	16.4792	15.6606	15.9299	15.3725		147.5	-5.52236	-7.26098	-6.40554	-8.84811	-8.57396	-9.1938	-9.7238	-12.4511	-10.5583	-10.2072	-12.1479	-10.5467	-14.3471
148	21.8544	21.4737	19.14	19.0365	21.1011	18.2276	17.9852	15.7655	17.456	17.1375	16.0683	15.7175	16.3335		148	-5.2342	-6.03519	-7.29736	-7.62156	-9.1266	-8.55499	-8.67497	-10.2383	-10.5052	-12.503	-12.0997	-11.8899	-12.8917
148.5	22.3901	21.9691	19.2978	20.1917	20.1425	19.2853	17.7264	16.6652	17.5427	17.5982	16.9149	16.2386	16.1814		148.5	-5.52973	-6.20437	-7.38546	-8.73023	-7.4626	-10.1407	-9.63315	-12.7253	-10.9588	-13.4107	-11.6936	-11.9652	-13.9966
149	22.5391	21.1187	19.5648	20.5059	19.4212	19.3827	17.2339	17.1278	18.2782	17.2124	16.7271	16.1972	15.6913		149	-4.33867	-5.7231	-3.07515	-3.78967	-4.26976	-7.15513	-8.11787	-7.57234	-4.88659	-8.31367	-7.45434	-6.86825	-11.1817
149.5	21.9442	20.949	20.8008	22.448	19.8713	20.4485	18.4313	17.3981	19.4471	17.6201	17.0339	16.449	16.2028		149.5	-2.30698	-4.2979	-1.33407	-4.19231	-5.42587	-6.89783	-6.48944	-7.71702	-5.40337	-9.20776	-8.23604	-8.00226	-12.2709
150	22.5784	21.617	20.0865	22.1423	18.6561	20.3791	18.7236	18.1605	17.3764	16.9035	17.4924	16.4528	15.4246
150.5	22.9535	21.9932	18.8616	21.4749	18.6428	19.9172	18.3947	17.6104	17.2568	16.5511	17.2961	16.7926	16.1917
151	21.2906	21.9784	20.6351	20.7644	19.408	19.1652	17.7304	19.1896	18.5369	16.9481	16.1667	16.1739	16.2601
151.5	21.3071	20.6517	20.5716	20.4948	19.1997	18.4978	18.1604	18.499	18.6816	16.8512	16.1453	16.1628	16.8915
152	21.2047	19.8791	21.2672	19.7479	19.5295	19.4071	18.5341	18.1025	16.9713	16.8479	15.8703	15.4929	15.4461
152.5	20.3071	21.4718	20.304	20.7978	18.7024	18.6551	18.9643	19.1408	17.3525	17.4989	16.6144	15.7791	18.3531
153	21.8497	20.6578	22.3011	21.0339	19.0187	18.0811	18.3459	21.6568	19.2506	17.7052	18.0237	15.9906	18.4407
153.5	21.474	21.3147	23.3858	19.449	19.1859	18.111	17.7794	18.8063	17.7503	17.8382	17.2276	17.0536	17.2839
154	21.6966	20.7068	21.5609	19.8726	18.8813	17.9244	19.2388	18.8352	17.3619	17.6196	17.3068	16.4924	17.0871
154.5	21.2509	21.5673	21.6532	19.4722	20.5068	18.8047	18.5897	18.7011	17.5549	17.0303	16.4175	16.4017	17.0462
155	19.8744	21.2512	21.5462	20.5034	20.2364	18.778	19.183	19.1346	17.4234	17.3081	17.8746	16.6518	17.3163
155.5	20.8343	20.7103	19.9702	20.7084	19.9585	19.4297	18.7698	18.7405	17.7759	17.1969	17.5057	15.6095	15.3316
156	20.0806	21.8325	19.4597	20.5339	19.7807	19.3698	20.1033	18.6613	17.4191	17.0267	17.4633	19.671	16.3879
156.5	20.1676	24.666	20.3427	20.2986	20.5116	19.3159	20.8558	19.2466	17.523	16.5954	17.2986	18.2892	16.912
157	22.0535	22.803	20.3649	21.0894	19.1634	19.2257	20.9421	18.733	17.283	16.521	16.0803	15.6919	17.0635
157.5	21.7039	21.8421	19.4703	20.1761	19.012	20.3195	19.8312	17.7255	17.9972	18.0773	16.4066	17.1593	16.9087
158	21.9844	22.0749	20.3308	19.0062	18.9517	19.6806	19.9881	18.4414	17.7595	17.5356	15.9044	17.4149	17.087
158.5	20.9953	21.7687	19.8484	19.31	19.6137	19.1501	19.7194	18.8896	17.8722	17.5775	16.6591	15.2176	17.3846
159	20.5953	21.5573	21.1867	18.1273	19.3967	19.813	18.0043	18.6196	17.7759	18.0018	17.0051	15.5177	15.9838
159.5	21.9501	22.522	20.7103	17.8553	19.2436	21.7101	18.9907	17.6073	18.0296	17.2817	20.4282	17.1525	17.2988
160	23.4123	22.5237	20.7293	19.0165	19.3874	21.4979	18.5465	18.3098	18.2697	17.2796	17.9078	16.9467	16.7398
160.5	22.0906	20.7201	21.0237	20.2031	18.8711	21.0551	17.2469	18.3344	18.8245	18.1568	17.0135	16.7803	17.6627
161	21.4728	18.8792	19.5824	20.5626	18.9552	19.9526	17.3562	18.1842	19.5206	17.1714	18.1836	17.3061	16.2576
161.5	22.0629	19.3286	19.4383	20.7568	18.5811	20.3364	17.1184	17.6578	17.0795	16.7917	17.044	17.0169	17.0305
162	21.7756	20.5939	20.867	19.9078	20.3773	20.1894	17.3652	18.036	18.3247	17.0844	16.2788	18.0495	16.3491
162.5	21.7632	20.5753	20.9048	21.0196	19.4274	19.3694	18.2018	18.0952	17.2206	17.964	16.5138	19.175	15.5036
163	21.269	21.2508	19.7894	19.7154	22.2524	18.2583	18.8431	18.2468	17.3557	19.551	16.9865	19.1581	15.7227
163.5	20.9039	20.9915	20.6199	18.9532	21.1097	18.3805	17.9152	17.4681	16.7298	19.0425	16.9485	17.9697	15.4685
164	20.794	19.4988	21.2431	19.9408	19.6827	19.0339	17.5762	17.8569	16.8567	18.593	16.1298	17.5806	16.7969
164.5	20.7545	20.8907	20.5238	19.3877	20.0557	19.0159	18.723	16.8091	17.0607	17.4293	17.4259	17.1269	15.9181
165	21.9317	21.1034	18.467	20.4178	21.0948	18.9682	17.8343	17.9552	17.0769	17.2326	18.423	17.3073	16.4545
165.5	21.495	21.3598	19.6854	19.4484	18.6307	19.7365	18.139	19.1218	17.2911	17.4149	18.2322	17.4732	17.2992
166	21.4057	20.2443	20.0453	19.431	18.2331	19.8033	18.3763	18.433	19.5382	17.7065	17.6177	18.1567	17.0739
166.5	20.987	21.3028	20.7747	22.975	19.298	19.4485	18.5543	18.2145	20.6001	17.9866	17.4277	17.5075	17.5131
167	21.2083	21.9536	20.4881	20.6401	19.7882	19.3443	18.0283	18.4628	19.4444	17.7527	17.9964	17.1848	17.2645
167.5	20.9188	21.0941	20.2658	20.5059	19.3473	19.2013	18.0439	19.3374	18.4099	17.9978	18.165	17.0787	17.0485
168	20.3935	20.6436	21.2113	20.965	19.6809	17.7666	16.7562	18.9016	18.9037	17.7285	15.9165	15.7592	17.7845
168.5	20.3684	20.7271	19.5133	21.4965	20.7408	18.3829	17.8908	17.6725	19.1085	16.8762	16.9964	17.3772	17.5154
169	19.8114	21.8164	19.9701	19.1466	20.585	18.3108	19.1772	17.4475	18.3679	18.1976	16.6254	17.7048	18.329
169.5	19.6869	21.6427	21.9751	19.4305	20.4495	18.3931	19.0878	19.8449	18.7065	17.3466	16.9469	17.2049	20.2488

## Sheet: ED Figure 1e
"-TPPO"															"+TPPO"
Time (S)	Sweep 1	Sweep 2	Sweep 3	Sweep 4	Sweep 5	Sweep 6	Sweep 7	Sweep 8	Sweep 9	Sweep 10	Sweep 11	Sweep 12	Sweep 13		Time (ms)	Sweep 1	Sweep 2	Sweep 3	Sweep 4	Sweep 5	Sweep 6	Sweep 7	Sweep 8	Sweep 9	Sweep 10	Sweep 11	Sweep 12	Sweep 13
0	-9.66234	-7.86725	-11.0272	-14.6764	-12.7515	-11.5406	-12.1663	-12.7196	-12.716	-14.635	-13.3642	-14.0045	-14.0431		0	-76.9313	-69.6103	-69.4109	-69.7951	-76.9194	-66.399	-78.058	-71.2055	-74.3387	-91.6477	-99.7685	-100.435	-119.397
0.5	-8.99174	-6.85897	-10.2031	-13.4923	-12.4433	-11.739	-12.8589	-15.5703	-13.2471	-12.2397	-13.8321	-13.6066	-9.95551		0.5	-82.2788	-70.6826	-68.2693	-66.1797	-71.2355	-66.5276	-76.9723	-73.8377	-76.2357	-91.622	-95.6463	-102.891	-124
1	-8.66565	-8.18612	-9.61796	-12.276	-12.8961	-11.91	-14.5141	-15.6503	-13.1269	-13.0959	-14.9384	-13.3713	-10.3655		1	-77.2746	-65.0564	-65.1244	-64.3385	-70.8362	-66.7168	-75.2636	-77.6167	-76.9996	-84.5307	-95.4713	-103.013	-119.298
1.5	-5.70829	-5.81185	-7.77318	-9.22993	-9.54257	-8.26923	-9.57869	-12.6544	-10.3301	-9.23038	-9.91787	-11.8394	-7.93198		1.5	-76.0746	-70.7916	-69.6546	-68.4522	-72.7464	-74.8427	-80.5539	-80.4313	-79.7584	-92.0985	-101.303	-98.8042	-116.225
2	-32.522	-30.5517	-31.7092	-34.6399	-34.6363	-32.7161	-35.3741	-36.1549	-32.9828	-34.995	-33.6017	-35.164	-32.025		2	-76.8405	-72.5473	-69.0054	-70.4571	-71.9934	-73.8533	-71.294	-81.8164	-77.9343	-89.9331	-105.104	-104.317	-117.996
2.5	200.748	200.731	198.671	197.253	195.327	197.155	196.485	194.162	195.715	193.543	195.729	194.522	196.834		2.5	164.035	164.33	166.198	165.795	163.112	164.316	164.983	161.726	160.234	155.232	145.444	143.314	135.227
3	161.21	162.787	160.878	159.357	157.367	158.473	157.439	154.909	155.289	156.406	155.969	155	154.64		3	23.2208	23.7098	23.7518	23.6302	23.4354	22.0445	21.4785	21.9113	21.7536	20.3806	19.3221	15.9217	9.50879
3.5	9.82517	12.186	11.0551	9.71105	10.7391	8.10609	8.33901	8.0886	6.99085	5.83724	4.89789	4.77869	5.49119		3.5	3.28174	4.15606	5.33817	4.34097	4.45044	3.54624	3.54845	2.83956	2.15764	1.19802	-1.67771	-5.337	-11.3669
4	27.1574	28.4975	27.8562	27.4225	26.6973	26.8865	25.9773	25.2679	25.1823	24.3869	23.4956	22.7906	22.7585		4	6.98618	8.38787	8.00846	8.13458	7.6918	7.77792	7.10692	6.51005	5.75144	5.13148	3.03507	-0.75429	-6.2575
4.5	21.556	22.5541	21.8566	21.9338	22.8246	21.2279	20.4889	18.8057	18.9303	18.6757	18.3587	18.3413	16.7636		4.5	5.24256	7.05777	5.69367	5.67015	5.21434	5.4653	4.46329	3.82018	2.97933	2.09549	-1.06951	-3.16389	-10.1504
5	21.4838	21.9978	22.2144	20.514	20.1595	20.1303	20.0986	19.4853	18.4167	17.3625	18.1552	16.7745	16.0032		5	4.70054	5.46162	5.57362	4.1744	4.84974	4.26098	5.01757	3.92041	2.44998	2.39909	-0.20893	-3.1966	-9.58957
5.5	19.6956	21.7943	21.8187	21.0268	19.7562	19.4387	19.1602	18.8624	17.9992	17.074	16.6626	16.2906	16.1281		5.5	3.25043	4.0516	4.20245	4.37016	3.91307	3.59771	3.53884	3.11347	2.80206	0.512808	-1.73213	-4.02311	-10.5416
6	18.1755	20.7153	20.5708	19.6979	19.581	19.5529	18.2486	18.3346	18.1807	16.304	16.4387	16.6253	16.0138		6	2.83927	4.39254	4.36701	5.21355	3.73694	3.8939	3.09967	2.20014	2.07767	1.21027	-2.56603	-5.32572	-9.64716
6.5	17.4506	16.625	17.2268	17.1135	16.2068	16.4904	17.3677	17.1191	16.0689	16.5824	16.8033	15.7576	16.0968		6.5	3.61014	4.72259	4.53265	4.83316	4.03761	3.94016	3.12542	2.58272	1.44155	1.08129	-0.7727	-5.20139	-11.896
7	19.3803	20.9524	19.4625	18.7393	18.9402	17.4303	16.6275	14.8034	14.3758	13.5831	12.2772	13.0496	13.6129		7	3.67359	4.1072	3.55363	3.71195	3.09774	3.26553	1.98429	2.95852	1.70554	0.274129	-1.75485	-6.21618	-10.6974
7.5	19.514	20.6277	20.1293	18.3268	18.7039	17.854	17.2716	17.4523	17.59	15.4713	14.2518	14.9743	12.9221		7.5	4.38768	6.05667	4.98782	6.16713	6.02463	7.14902	7.30424	6.01156	4.76621	3.92319	2.92343	-1.56232	-6.38529
8	20.1559	20.4711	20.1124	20.2263	19.1786	18.4042	17.8616	17.1623	16.8821	16.6153	15.2582	14.816	14.857		8	7.2774	7.62308	5.99628	6.50289	6.39972	6.16432	4.44631	3.88762	2.99541	0.866461	0.446178	-4.35561	-10.6727
8.5	18.1934	18.9136	18.2764	18.7194	19.0843	18.2022	16.5036	16.4532	16.9476	16.919	16.1502	14.8115	15.0919		8.5	3.03237	4.66123	5.74115	4.3746	4.17148	4.328	4.59932	2.44308	2.8097	0.115002	-1.0623	-5.11981	-9.07764
9	18.5842	19.4324	19.5514	19.2331	18.6619	17.9001	17.9107	17.0906	16.3454	15.6267	16.0555	14.7512	14.3223		9	3.89988	4.31715	4.93031	5.03746	3.76669	3.15946	4.18203	3.38124	1.42412	1.59926	-0.77259	-6.18429	-9.28254
9.5	18.364	19.4293	19.8315	18.9972	17.696	17.4395	17.5759	16.7534	15.4007	16.0717	14.9947	14.5717	14.3632		9.5	3.82055	5.55454	5.23976	4.10381	4.63137	3.54759	3.70105	4.05246	2.90779	1.0508	-0.79726	-5.50355	-9.62118
10	17.9572	19.719	19.9012	18.2722	18.6183	17.9874	17.4281	16.763	15.8823	15.3498	17.1391	16.3666	15.9953		10	2.38928	4.26189	4.61836	5.05357	4.56699	6.00451	4.55423	3.92096	3.56399	2.20419	0.556186	-3.11654	-8.87753
10.5	18.4559	19.9097	19.7857	18.7226	17.9376	17.7284	16.5357	16.3636	15.9243	15.3701	14.3086	13.7965	12.64		10.5	6.25497	7.5829	7.09209	6.09656	4.69624	4.71977	2.72331	1.48068	-0.23904	-1.94672	-4.94808	-8.03179	-12.8906
11	19.8573	20.6358	19.4902	17.7816	18.1143	17.1651	15.8037	15.5199	15.8208	14.9108	12.8851	12.7971	12.2258		11	-7.75895	-4.96374	-2.81043	-0.34731	2.34584	3.49908	5.24309	7.67388	8.28275	7.36799	4.68244	-0.23935	-6.74819
11.5	-8.80224	-0.83222	5.38359	9.61932	14.3511	18.9075	24.2573	29.7695	35.5109	40.8469	46.8917	54.0065	59.4051		11.5	24.4518	20.2579	17.3737	11.66	9.13546	3.90479	0.541766	-1.77018	-1.44132	1.71309	8.08616	20.3765	36.3484
12	230.043	189.092	147.776	106.128	65.1894	23.0889	-18.8176	-62.0679	-105.682	-147.698	-193.643	-235.923	-277.251		12	11.2386	12.1537	9.87792	7.94937	5.47209	4.38359	-4.30529	-19.1495	-42.8148	-84.4112	-142.263	-236.137	-355.971
12.5	-2030.44	-1624.81	-1218.83	-810.521	-398.43	17.8952	434.522	845.831	1256.23	1662.33	2069.53	2472.01	2859.62		12.5	-2229.77	-1810.18	-1358.14	-920.319	-467.23	2.0884	508.581	1055.99	1667.37	2386.31	3210.55	4185.06	5314.78
13	-1702.92	-1366.75	-1015.9	-670.178	-326.193	18.0339	363.726	724.724	1104.49	1508.82	1940.73	2376.07	2767.54		13	-514.065	-467.57	-353.088	-275.559	-163.375	4.15257	291.053	773.019	1467.6	2696.18	4296.1	6445.02	9248.64
13.5	-138.841	-118.947	-88.8378	-62.0346	-26.9284	17.7029	65.7046	133.395	215.45	338.947	496.032	642.746	793.944		13.5	-251.407	-291.243	-213.653	-179.277	-131.905	3.51078	238.9	704.823	1444.79	2623.31	4391.42	6595.26	9320.34
14	-309.652	-257.333	-185.361	-130.978	-57.5564	17.1643	103.342	204.893	315.137	491.168	669.975	846.038	1065.34		14	-285.553	-288.111	-224.547	-212.284	-137.527	3.25002	264.771	748.662	1524.87	2717.72	4653.41	6993.65	9566.61
14.5	-248.932	-209.267	-152.629	-104.915	-44.7308	18.126	90.4488	180.679	279.505	445.597	635.188	798.504	967.11		14.5	-244.785	-249.56	-224.604	-187.899	-132.774	2.82698	272.606	748.918	1563.1	2807.63	4571.64	6968.8	9724.82
15	-242.971	-204.918	-151.969	-99.8641	-44.98	17.5517	91.5737	176.388	278.211	442.527	613.38	811.58	975.791		15	-253.383	-270.82	-211.185	-160.36	-129.743	3.84877	256.82	719.708	1573.56	2774.66	4617.94	6967.14	9832.31
15.5	-237.16	-199.141	-147.378	-102.193	-42.9415	17.3041	88.3813	177.025	272.664	435.897	600.567	807.038	968.769		15.5	-227.508	-218.691	-217.074	-158.894	-124.681	2.94274	257.063	690.362	1555.36	2805.68	4667.06	6917.05	9864.85
16	-226.145	-194.74	-145.005	-102.81	-41.2058	17.3222	88.0845	176.208	280.528	434.634	613.708	793.385	960.077		16	-226.516	-212.881	-205.211	-209.054	-123.114	3.69708	259.078	726.452	1588.54	2842.74	4612.98	6927.09	9945.12
16.5	-226.041	-189.477	-139.061	-99.2126	-42.1853	17.0516	87.1976	173.929	281.779	435.262	603.787	783.303	955.167		16.5	-228.827	-218.795	-205.695	-195.006	-127.622	3.3656	253.473	727.898	1532.99	2761.44	4568.57	6942.77	9982.38
17	-233.926	-187.284	-137.518	-100.19	-40.5604	18.1881	86.6584	175.417	278.745	426.74	606.953	767.117	994.003		17	-209.049	-240.7	-208.043	-201.339	-128.184	2.7382	275.861	726.351	1528.14	2770.8	4457.2	7011.82	10101.4
17.5	-232.836	-183.152	-138.212	-98.8524	-39.6799	17.1335	88.4456	173.67	283.812	421.131	614.131	785.534	989.315		17.5	-224.936	-247.33	-213.511	-209.502	-132.575	2.7166	295.298	722.135	1556.83	2756.89	4598.4	7072.54	10053.2
18	-220.517	-181.501	-139.398	-94.8252	-43.0071	16.7675	87.4408	174.097	290.342	430.699	606.445	788.231	986.541		18	-255.506	-239.855	-196.693	-197.353	-117.805	3.11148	266.479	675.584	1554.24	2887.97	4575.56	7077.84	10178.5
18.5	-220.111	-182.485	-135.749	-96.0274	-41.5324	17.7608	85.0639	176.959	281.912	432.283	599.719	784.507	1012.42		18.5	-218.225	-241.171	-221.633	-189.732	-113.428	2.58013	257.902	711.042	1538.89	2971.55	4499.27	7079.76	10139.2
19	-218.753	-179.832	-135.59	-98.8701	-42.5716	17.6442	85.9607	173.717	274.112	426.115	600.892	798.826	1000.63		19	-192.893	-246.202	-236.388	-207.256	-117.157	2.7273	274.433	754.092	1531.98	2944.58	4548.08	7193.51	9998.95
19.5	-221.722	-176.151	-138.015	-95.5154	-42.1364	17.2632	86.3025	171.017	272.638	423.603	599.935	809.469	976.106		19.5	-215.173	-226.013	-204.327	-191.421	-133.66	2.45612	269.212	739.591	1558.83	2840.48	4560.88	7309.86	10042.7
20	-219.685	-182.179	-137.36	-93.1519	-41.0324	16.9929	85.0257	171.299	275.293	416.48	602.857	831.992	1000.13		20	-228.683	-207.683	-215.358	-197.336	-130.94	3.49961	247.528	758.471	1503.43	2877.71	4629.86	7254.17	10032.7
20.5	-222.117	-179.873	-136.057	-94.5793	-40.8031	17.7692	86.4607	169.917	265.966	413.031	595.708	840.901	999.27		20.5	-213.381	-231.252	-200.895	-176.2	-132.979	2.40164	259.664	752.053	1474.05	2903.56	4682.12	7204.62	10075.5
21	-212.944	-173.968	-136.72	-96.688	-40.3731	17.0595	86.2504	168.133	264.282	415.13	593.996	839.919	982.789		21	-204.428	-232.288	-209.288	-185.718	-128.237	3.27625	256.578	737.005	1500.92	2868.31	4656.49	7065.01	10098.3
21.5	-224.021	-176.283	-135.885	-91.8395	-39.7491	17.5131	86.0371	167.357	263.337	410.821	606.651	835.553	1011.67		21.5	-222.198	-237.176	-206.781	-179.088	-124.725	3.05658	258.42	711.455	1510.19	2890.76	4501.39	7186.32	10193.5
22	-226.225	-180.739	-130.697	-92.5212	-42.6714	17.2191	84.8244	167.774	263.258	420	604.539	809.846	1016.37		22	-233.341	-237.339	-186.56	-172.101	-130.833	2.13749	246.953	750.174	1510.62	2922.25	4728.56	7360.56	10195.5
22.5	-218.287	-177.631	-132.325	-89.3815	-41.5737	16.6242	86.4092	168.16	271.202	408.13	596.395	793.409	1029.34		22.5	-248.04	-215.608	-201.017	-183.076	-137.13	1.61501	273.708	758.445	1527.89	2982.52	4862.26	7251.4	10215.8
23	-223.79	-181.917	-135.698	-92.5002	-41.9988	16.7158	84.3229	164.965	270.921	404.812	610.094	819.99	1058.81		23	-208.46	-205.657	-209.742	-166.963	-131.914	2.30669	267.716	763.752	1485.44	2924.34	4855.83	7157.55	10264.4
23.5	-214.328	-182.284	-134.259	-92.924	-42.8241	14.1989	81.0557	162.42	261.934	402.586	617.522	831.561	1021.73		23.5	-207.99	-246.5	-200.653	-182.331	-127.09	2.87646	270.719	737.544	1568.27	2867.65	4884.93	7155.75	10273.6
24	-216.073	-175.769	-130.797	-90.87	-40.2047	16.5491	83.6831	166.305	268.13	407.28	651.694	814.603	991.694		24	-215.708	-221.119	-200.221	-187.691	-116.654	3.91217	270.353	741.942	1585.59	2915.11	4825.05	7189.14	10314.3
24.5	-210.029	-171.26	-129.511	-92.9761	-40.646	18.1367	81.3839	167.175	272.865	406.109	653.953	816.822	1004.22		24.5	-221.355	-217.383	-202.174	-181.374	-106.947	6.10615	266.367	777.873	1508.7	2924.79	4859.5	7218.35	10359
25	-208.485	-171.285	-129.434	-89.2125	-39.8311	17.2986	84.5515	170.542	274.543	408.568	632.235	824.19	997.095		25	-215.639	-229.587	-223.655	-204.373	-121.052	3.14231	255.541	778.981	1546.94	2896.83	4790.73	7229.17	10251.8
25.5	-213.582	-174.499	-130.231	-88.7439	-40.9897	16.2184	86.0854	174.63	270.593	421.095	630.341	808.801	1012.34		25.5	-204.937	-197.323	-205.312	-199.789	-116.677	3.3898	253.455	737.718	1589.1	2871.74	4780.79	7211.85	10182.1
26	-208.864	-174.324	-129.195	-87.566	-39.3894	16.833	83.1656	172.919	261.775	417.567	622.241	786.816	1018.59		26	-241.539	-183.961	-210.569	-180.416	-114.971	3.06748	256.714	754.319	1534.34	2910.35	4672.66	7286.86	10177.4
26.5	-205.167	-173.7	-130.441	-87.8214	-40.3745	16.5442	82.7104	172.854	259.994	416.127	623.192	825.197	994.905		26.5	-201.547	-203.685	-180.103	-183.571	-122.451	3.68644	254.038	719.191	1544.88	2879.36	4646.35	7239.47	10146.5
27	-198.923	-174.835	-127.976	-90.9504	-41.0543	17.1287	82.1807	171.445	265.585	410.096	639.603	832.895	1021.79		27	-210.157	-211.424	-210.449	-182.279	-125.622	3.36763	263.984	731.567	1589.94	2945.91	4752.08	7284.34	10121.4
27.5	-201.884	-170.762	-130.814	-94.8458	-39.6619	17.2935	81.9552	170.485	261.83	421.855	643.669	819.972	1001.57		27.5	-206.028	-194.527	-218.641	-194.877	-124.025	4.16563	248.144	759.89	1602.83	2967.39	4893.14	7189.02	10335.6
28	-203.268	-169.182	-130.387	-90.8442	-36.5238	17.519	81.8254	170.996	258.741	404.01	626.625	809.735	1003.94		28	-220.982	-207.292	-206.005	-203.956	-118.334	3.0515	249.412	799.932	1540.54	2956.17	4871.1	7144.05	10288.4
28.5	-197.016	-175.322	-131.158	-84.6014	-33.0886	22.9605	86.3468	173.493	268.209	407.158	600.208	802.318	1021.88		28.5	-221.502	-204.55	-202.596	-177.081	-107.234	3.37684	255.11	743.663	1612.14	2972.34	4772.22	7358.26	10384.2
29	-198.992	-173.601	-134.691	-87.5977	-39.8102	18.9677	86.6839	174.814	263.805	417.981	602.428	808.512	996.783		29	-239.253	-210.4	-236.846	-175.826	-100.454	3.58445	255.172	724.429	1586.05	2926.42	4813.39	7328.09	10416.2
29.5	-196.553	-173.703	-131.058	-86.7896	-36.7071	18.4528	86.7334	171.564	265.716	416.738	611.241	794.654	1011.77		29.5	-233.402	-201.751	-226.463	-176.915	-103.752	2.65346	260.648	763.95	1564.63	2977.38	4791.68	7491.94	10492.5
30	-196.089	-175.196	-131.181	-87.3849	-36.2672	16.9207	86.0391	173.127	270.724	426.61	613.683	788.885	1001.72		30	-211.412	-214.479	-184.404	-184.112	-132.44	3.09187	250.542	761.591	1563.11	2954.08	4810.79	7417.35	10379
30.5	-197.917	-170.697	-131.683	-90.5011	-36.0684	16.9447	84.7824	171.654	258.083	423.316	622.686	814.632	999.785		30.5	-212.721	-184.529	-195.35	-184.798	-124.099	1.91314	249.978	705.613	1520	2924.19	4809.28	7392.24	10349.1
31	-204.07	-167.146	-128.004	-90.6616	-34.5494	17.2905	84.8077	168.463	260.751	430.635	623.7	807.967	1027.74		31	-240.935	-182.237	-207.686	-188.163	-114.241	3.5907	264.248	743.591	1493.75	2863.91	4873.41	7349.92	10230.4
31.5	-205.362	-167.532	-130.379	-91.8811	-36.251	16.7719	84.581	171.76	258.702	432.296	623.575	821.3	1036.76		31.5	-222.558	-217.509	-196.669	-178.408	-120.34	2.73624	256.785	730.667	1507.95	2833.53	4833.94	7355.02	10341.7
32	-197.443	-163.912	-130.111	-92.6636	-36.3517	17.6732	83.684	168.141	266.592	430.915	628.104	816.473	1039.67		32	-208.146	-208.874	-216.965	-169.032	-116.107	4.08232	268.591	744.968	1581.9	2896.95	4970.02	7327.3	10341.1
32.5	-204.662	-159.654	-130.125	-92.8434	-34.9262	17.5199	86.7241	169.834	267.664	423.889	631.488	808.431	1018.01		32.5	-229.433	-199.162	-205.525	-177.559	-118.685	2.72793	261.088	731.079	1546.69	2887.1	4886.6	7364.24	10550.7
33	-204.506	-166.093	-133.465	-90.3025	-36.155	17.278	84.1882	168.256	267.884	417.728	626.501	780.369	1042.79		33	-232.524	-221.448	-180.837	-179.558	-124.341	2.38156	258.929	700.047	1578.69	2960	4895.82	7255.76	10560.1
33.5	-209.336	-169.771	-132.738	-91.2942	-36.4741	17.2788	84.7294	167.18	267.512	413.671	628.769	767.31	1061.56		33.5	-229.663	-218.597	-192.855	-176.844	-124.843	2.75089	271.702	724.382	1628.78	2969.32	4965.06	7371.86	10397
34	-211.749	-165.835	-128.542	-91.0375	-38.1764	16.9584	83.497	168.989	265.874	419.314	614.793	774.311	1062.07		34	-201.573	-209.173	-201.944	-176.496	-127.126	1.18408	270.229	741.997	1570.48	2862.7	5003.67	7437.74	10420.9
34.5	-198.635	-166.809	-131.763	-89.8791	-36.6765	17.2956	83.2248	169.615	268.145	425.403	624.292	787.969	1065.21		34.5	-203.2	-227.17	-188.452	-187.85	-118.826	3.47683	252.795	730.089	1628.2	2867.42	4798.71	7504.98	10608.7
35	-202.564	-169.63	-136.443	-93.0004	-36.568	16.8852	82.9872	166.339	270.642	435.697	630.332	785.534	1058.74		35	-228.925	-251.487	-199.508	-204.685	-115.509	3.55055	268.457	784.02	1648.92	2881.25	4716.08	7432.18	10584.2
35.5	-207.484	-172.548	-135.044	-91.1843	-38.0797	17.4166	84.894	161.011	271.604	433.286	613.547	760.325	1075.8		35.5	-211.834	-205.675	-203.342	-186.787	-125.705	2.92867	266.146	773.962	1626.91	2873.46	4889.91	7301.16	10458
36	-204.97	-169.144	-128.48	-91.3175	-37.2194	16.7345	84.2178	160.355	274.541	435.431	591.936	767.437	1039.46		36	-210.364	-185.891	-188.317	-206.663	-122.547	2.79033	258.714	746.347	1604.66	2934.78	4713.27	7338.48	10731.7
36.5	-202.306	-166.924	-134.924	-92.0347	-36.7883	16.8517	85.645	163.872	271.771	434.464	615.882	773.532	1025.43		36.5	-198.11	-206.478	-199.145	-201.706	-116.142	3.23743	277.148	765.794	1560.51	2994.69	4672.28	7382.64	10539.4
37	-203.315	-159.352	-137.714	-91.3088	-37.9429	16.5341	87.4129	166.815	267.615	429.932	617.723	780.416	1037.87		37	-185.504	-230.505	-206.219	-184.881	-110.863	2.45043	283.272	713.688	1647.93	2963.5	4847.07	7291.47	10440.1
37.5	-208.401	-159.776	-135.717	-98.2673	-38.7952	17.4209	84.4941	165.927	268.77	430.75	610.194	766.791	1064.98		37.5	-226.895	-183.292	-226.155	-186.345	-122.802	2.99758	282.731	761.865	1561.74	2943.38	4880.44	7440.24	10467
38	-205.765	-170.826	-138.151	-94.1123	-35.2822	17.0149	86.122	165.669	260.437	437.402	587.525	754.979	1027.42		38	-211.505	-230.725	-217.328	-176.446	-136.661	2.1191	281.435	765.946	1510.62	2966.39	4819.95	7328.59	10487.9
38.5	-202.142	-163.828	-131.32	-91.7887	-35.4156	16.5386	88.1069	162.521	264.514	439.474	582.686	754.102	965.257		38.5	-198.772	-210.466	-210.677	-175.264	-126.284	3.01891	283.969	761.01	1587.44	2908.41	4913.1	7238.01	10555.5
39	-207.65	-161.428	-132.118	-90.9269	-36.9999	15.8537	83.3292	167.298	267.759	426.258	592.77	767.093	996.944		39	-216.593	-214.105	-215.368	-179.175	-110.383	1.7475	276.908	740.364	1538.02	2971.17	4912.64	7225.42	10591.9
39.5	-209.561	-167.885	-134.396	-94.5634	-38.1517	16.8222	83.756	167.917	264.931	413.765	599.299	786.763	1058.2		39.5	-225.773	-189.933	-204.011	-181.183	-113.913	1.95239	273.079	800.126	1628.17	2948.6	4802.12	7392.1	10595.2
40	-201.894	-163.525	-131.682	-96.2966	-40.5949	14.633	80.9735	167.958	262.341	413.602	595.073	777.396	1036.77		40	-208.461	-219.191	-191.362	-177.904	-130.202	2.59561	265.176	781.693	1641.16	3036.27	4848.65	7504.94	10673.9
40.5	-205.632	-168.604	-128.473	-92.2104	-38.919	16.2499	82.0359	166.216	270.166	422.115	595.117	789.672	1050.98		40.5	-185.807	-239.838	-209.225	-185.264	-123.108	2.3381	267.876	757.619	1632.09	3011.22	4875.02	7527.29	10761
41	-206.576	-164.942	-132.894	-92.1712	-38.8029	17.0607	84.334	166.43	272.608	430.757	621.671	799.746	1095.55		41	-189.688	-216.903	-204.956	-172.4	-110.316	6.33652	279.622	744.247	1590.51	2963.43	4938.32	7405.97	10668.3
41.5	-204.192	-170.275	-136.255	-90.3544	-36.5615	17.3564	84.5722	167.887	257.25	436.417	629.292	796.97	1093.65		41.5	-214.972	-211.247	-210.721	-184.447	-122.187	3.66423	264.075	765.908	1569.41	2952.32	4782.86	7484.88	10649.5
42	-212.183	-166.96	-137.261	-96.0587	-37.4237	17.0757	83.8147	165.015	254.775	434.719	614.988	772.527	1082.54		42	-196.548	-219.667	-199.93	-191.025	-118.26	3.33432	245.693	757.64	1606.12	2954.57	4997.44	7348.63	10613.6
42.5	-210.383	-170.061	-134.371	-93.5598	-37.7689	16.9373	83.1039	165.874	266.153	425.046	608.762	772.643	1072.86		42.5	-201.069	-214.09	-207.12	-182.77	-122.385	3.85401	263.822	759.688	1641.53	2973.86	4994.18	7450.94	10541
43	-205.3	-168.876	-136.691	-90.7654	-38.0479	16.3651	82.2394	165.255	270.303	430.646	609.068	774.76	1044.58		43	-219.026	-203.627	-205.379	-176.602	-130.269	3.24172	270.043	727.248	1573.64	2966.65	4896.39	7475.85	10609.9
43.5	-206.767	-166.22	-138.658	-93.6986	-38.9787	16.4369	84.5571	167.405	271.371	431.102	609.099	749.13	1040.46		43.5	-206.686	-185.744	-181.668	-189.585	-128.033	3.83367	270.184	719.254	1546.86	2933.34	4927.48	7348.26	10712.8
44	-209.886	-166.491	-135.214	-93.9576	-40.061	16.3909	86.3758	173.945	275.041	417.822	595.617	750.508	1068.31		44	-193.624	-179.301	-194.019	-196.943	-131.972	2.76476	268.264	744.046	1631.13	3022.53	4928.79	7452.23	10765.8
44.5	-200.226	-163.809	-131.993	-93.8428	-38.9388	15.8883	86.5732	174.974	266.668	420.475	590.502	763.353	1090.09		44.5	-207.333	-203.782	-187.073	-186.446	-121.082	3.15147	272.088	773.363	1604.8	2998.11	4838.74	7514.55	10652.4
45	-202.291	-162.104	-133.625	-89.7965	-32.8483	20.8375	88.927	171.707	267.176	412.403	590.141	753.747	1100.37		45	-195.687	-220.381	-204.032	-198.589	-113.931	3.23123	265.781	770.618	1536.52	3030.2	4870.64	7559.16	10599.3
45.5	-200.43	-168.615	-137.95	-91.7127	-37.7114	21.1995	89.2622	172.833	266.173	412.056	594.343	752.269	1070.26		45.5	-189.8	-217.944	-177.143	-191.003	-115.635	3.40975	279.5	733.847	1568.26	2985.28	4872.49	7522.34	10512
46	-194.017	-173.607	-136.582	-93.6496	-36.8194	17.7074	86.7011	167.412	260.936	425.268	597.142	757.107	1033.73		46	-216.363	-206.21	-189.32	-179.073	-120.207	3.02817	274.426	753.771	1562.48	2901	4937.76	7491.21	10589.5
46.5	-204.622	-166.938	-135.83	-93.7379	-37.6367	17.7543	88.2522	168.344	262.929	429.63	597.037	750.907	1065.56		46.5	-221.153	-229.773	-209.776	-181.691	-119.692	2.34643	268.402	742.274	1580.6	2940.74	4946.35	7545.81	10610
47	-206.623	-163.082	-136.672	-92.5768	-39.3065	16.828	86.0212	171.405	269.653	433.684	604.464	757.538	1072.98		47	-211.173	-220.338	-201.731	-184.509	-125.642	2.62945	276.568	745.692	1593.73	2945.9	5066.51	7439.59	10533.2
47.5	-201.855	-168.814	-135.803	-89.051	-40.7651	16.2067	83.571	176.185	274.625	438.802	616.087	774.008	1091.51		47.5	-206.308	-228.392	-190.094	-185.437	-121.767	3.22476	271.375	746.885	1553.14	3012.48	5100.58	7420.44	10569.3
48	-200.398	-163.116	-136.348	-86.3518	-39.7222	17.7455	84.3507	174.889	279.947	452.036	597.913	785.347	1119		48	-225.668	-222.823	-183.461	-204.491	-121.033	2.10743	261.442	746.605	1592.76	3028.7	5052.14	7590.57	10724
48.5	-203.545	-158.044	-136.645	-86.1969	-38.5064	17.8403	84.2	169.901	277.409	461.947	599.669	768.624	1130.24		48.5	-234.957	-207.176	-181.665	-199.875	-115.831	2.64327	242.058	787.16	1586.71	3050.37	5082.45	7576.72	10667.8
49	-203.765	-157.617	-134.547	-87.7868	-39.7824	16.9085	85.2429	167.682	277.811	458.639	605.362	746.14	1107.42		49	-216.962	-211.756	-185.333	-188.611	-115.052	2.96569	255.113	762.997	1593.02	2989.93	4908.98	7406.06	10635.5
49.5	-199.19	-160.275	-136.281	-93.8034	-39.4708	17.0587	86.9127	169.765	275.051	452.422	601.785	763.628	1106.22		49.5	-198.842	-186.868	-184.123	-186.095	-124.368	1.66293	250.815	753.797	1659.04	2948.81	4949.6	7463.07	10576
50	-197.58	-159.737	-137.311	-95.1335	-38.8035	16.0166	86.8703	167.446	263.115	429.898	604.401	795.146	1126.67		50	-196.403	-197.919	-182.367	-181.003	-120.173	3.42451	256.553	755.839	1634.93	2980.32	4980.95	7520.67	10545.3
50.5	-196.025	-162.391	-132.483	-93.6065	-38.035	17.2612	86.1012	169.431	264.406	423.844	601.198	795.936	1110.94		50.5	-231.357	-217.322	-188.539	-171.079	-119.051	1.71312	259.686	743.365	1580.97	2949.43	4844.68	7506.46	10532.4
51	-201.181	-167.357	-129.752	-90.0827	-38.7769	17.2975	86.3764	168.882	267.054	434.673	617.076	792.929	1098.68		51	-222.412	-195.741	-201.382	-180.253	-128.75	2.91361	268.523	748.247	1603.48	2916.07	4797.36	7361.41	10584.1
51.5	-200.987	-172.139	-133.229	-90.2545	-38.6175	16.76	85.4723	174.486	269.939	434.204	613.049	800.01	1098.91		51.5	-224.071	-204.759	-187.553	-190.006	-126.827	3.62727	259.564	763.761	1617.64	2906.08	4856.82	7399.39	10597.7
52	-190.32	-162.926	-134.828	-94.9006	-41.0243	16.6257	84.8101	172.028	263.123	416.422	609.378	806.04	1093.5		52	-232.345	-195.705	-209.972	-191.503	-116.876	2.97259	254.476	732.875	1595.4	2945.02	4969.07	7577.09	10594.5
52.5	-197.956	-162.287	-132.05	-94.1774	-39.554	16.2456	84.398	169.568	263.831	430.806	611.985	813.152	1103.04		52.5	-204.242	-173.868	-202.279	-181.78	-132.373	2.70197	253.3	749.121	1544.96	3030.82	5032.08	7608.95	10741.7
53	-202.56	-170.032	-130.46	-92.204	-37.2553	16.2247	85.9886	169.322	269.03	429.927	611.799	783.196	1072.69		53	-196.309	-182.684	-223.02	-163.208	-143.461	2.11236	258.642	723.793	1604.44	3026.59	4905.17	7577.71	10949.2
53.5	-203.297	-170.486	-132.92	-89.79	-35.7318	17.3442	84.009	169.236	279.183	416.949	585.394	783.162	1037.25		53.5	-212.828	-210.337	-197.501	-184.816	-112.357	1.43903	268.6	759.429	1579.63	3002.4	4922.07	7680.41	10874.1
54	-201.406	-164.896	-130.816	-90.5468	-36.1509	16.2895	82.6018	167.065	285.535	419.347	581.503	809.414	1021.72		54	-262.428	-205.413	-211.441	-201.173	-118.447	2.03365	265.611	777.872	1634.16	2983.05	4960	7609.22	10761.6
54.5	-203.332	-169.119	-132.757	-89.616	-38.8923	17.3555	82.3818	165.196	279.552	420.75	582.563	780.907	1028.61		54.5	-240.049	-210.012	-205.007	-210.51	-128.77	2.23401	264.425	745.269	1697.16	3027.89	4873.12	7537.37	10826.5
55	-208.852	-173.122	-136.348	-87.3804	-36.6202	16.9264	84.2115	166.851	278.716	422.93	594.93	796.117	1036.33		55	-232.2	-198.568	-193.59	-188.808	-119.497	2.53379	263.83	759.742	1575.68	3002.27	4932.52	7641.82	10968.1
55.5	-207.323	-172.21	-138.631	-91.0151	-37.2767	15.9703	85.3039	165.657	276.349	442.669	594.147	813.938	1010.99		55.5	-224.257	-191.235	-205.49	-188.78	-119.163	2.03751	274.465	755.544	1638.13	3085.87	4940.94	7610.62	10799.2
56	-199.114	-158.982	-138.452	-92.0823	-36.1174	18.1284	86.5588	164.368	279.615	437.342	602.682	809.426	1006.67		56	-225.694	-196.71	-211.066	-184.732	-123.563	2.58776	283.684	736.274	1564.03	3035.7	4849.47	7588.39	10712.2
56.5	-211.722	-164.312	-145.242	-93.0845	-40.0405	14.6954	85.364	169.759	274.592	432.879	611.936	789.638	1002		56.5	-228.456	-194.926	-215.409	-197.59	-123.431	2.4034	288.655	738.232	1628.07	2951.17	4961.42	7591.74	10771.7
57	-215.708	-162.623	-142.667	-87.9096	-41.3029	15.4365	82.8953	170.989	270.793	433.246	614.769	786.521	994.758		57	-227.762	-218.87	-213.119	-185.154	-125.779	1.91757	285.791	727.574	1657.03	3053.31	5004.51	7509.04	10606.2
57.5	-212.427	-162.213	-137.874	-89.3739	-40.7047	17.6227	85.793	175.614	275.144	433.503	606.213	817.5	1016.1		57.5	-248.173	-221.183	-173.554	-176.852	-129.169	4.7801	272.283	716.639	1675.81	3043.91	4986.4	7685.95	10737.9
58	-213.382	-160.757	-139.51	-93.4181	-38.1784	16.516	86.5924	172.654	272.794	430.938	595.575	826.949	1061.12		58	-239.718	-226.734	-203.479	-185.539	-109.201	4.78268	261.079	792.788	1655.46	2977.37	4897.09	7717.69	10605.2
58.5	-214.305	-158.729	-136.646	-93.0757	-37.1264	16.5848	85.648	171.721	276.84	440.666	589.529	810.707	1057.57		58.5	-203.194	-215.849	-234.82	-182.619	-107.272	2.96842	255.267	781.461	1628.61	3020.67	5002.95	7626.78	10719.1
59	-213.805	-153.265	-138.011	-93.2443	-37.9621	16.506	82.7122	172.875	272.928	440.694	605.422	827.742	1047.24		59	-243.717	-181.872	-216.139	-182.998	-112.052	2.93771	259.997	748.842	1680.8	3013.33	4923.32	7603.15	10826
59.5	-221.505	-158.624	-136.278	-89.7601	-38.6651	17.3827	84.2276	174.504	272.596	439.972	606.586	851.457	1044.68		59.5	-221.707	-185.908	-198.597	-174.618	-112.564	3.29984	247.853	739.687	1685.4	3019.04	5003.4	7526.64	10946.1
60	-215.73	-160.882	-131.215	-90.6879	-38.0889	17.1328	84.6605	173.535	278.689	451.666	605.824	842.913	1032.71		60	-217.881	-228.191	-195.969	-188	-115.126	3.16693	251.963	776.98	1640.76	3031.68	5159.8	7519.42	10897.3
60.5	-207.569	-163.049	-128.901	-92.8973	-38.4352	16.3026	85.4023	175.347	274.204	447.354	615.364	821.005	1029.01		60.5	-217.342	-235.392	-193.633	-191.372	-125.135	3.24012	259.607	773.766	1638.13	3089.33	5100.27	7606.51	10656.3
61	-200.858	-162.307	-130.312	-91.5579	-39.5676	15.3498	85.384	172.719	267.966	443.742	603.527	837.279	1052.81		61	-204.894	-229.213	-201.531	-186.257	-116.87	3.03854	252.271	723.011	1613.11	3019.76	5052.61	7582.68	10766.1
61.5	-195.784	-154.061	-126.898	-87.1914	-37.6281	18.2519	85.2493	170.497	266.475	445.803	605.355	861.86	1064.68		61.5	-240.625	-217.109	-192.894	-179.539	-120.422	2.80588	271.679	772.695	1649.42	3005.66	4940.76	7490.18	10826.8
62	-203.756	-159.562	-131.111	-86.2565	-33.655	22.2588	89.7242	178.105	268.763	438.536	603.504	846.005	1053.46		62	-212.428	-201.278	-173.046	-181.184	-117.979	3.3677	262.062	754.315	1693.11	2974.24	4924.78	7436.04	10787.2
62.5	-202.255	-157.692	-136.478	-88.5703	-39.2622	16.9422	83.8296	177.599	270.168	441.099	605.116	851.324	1056.63		62.5	-219.548	-210.372	-210.323	-163.892	-121.506	2.39718	253.966	733.186	1643.46	3061.85	5021.01	7401.56	10808.2
63	-198.55	-159.151	-135.673	-89.5465	-38.4843	16.9776	84.7351	177.065	268.671	433.734	612.139	847.146	1077.51		63	-212.417	-216.69	-209.929	-180.045	-121.529	3.51316	264.004	765.77	1672.2	2958.65	5084.07	7579.22	10827.8
63.5	-195.218	-153.465	-134.807	-91.6285	-37.3109	17.0719	85.2383	170.007	258.531	439.06	604.582	848.874	1119.46		63.5	-219.705	-228.856	-201.147	-194.803	-120.28	1.71343	252.645	756.235	1693.57	2965.53	5035.7	7680.5	10845.5
64	-197.852	-155.254	-134.532	-92.4014	-39.1323	17.1683	85.0687	168.491	260.251	450.762	604.927	829.542	1118.92		64	-219.48	-202.23	-206.765	-170.721	-124.961	2.61022	254.417	732.956	1625.66	3027.68	5015.32	7575.7	10817.3
64.5	-203.586	-162.327	-135.167	-89.3134	-39.2652	18.1834	84.5555	171.622	259.713	460.062	594.113	838.293	1104.08		64.5	-212.135	-218.933	-225.581	-186.034	-121.26	2.4666	260.231	737.226	1594.98	2977.17	5011.19	7522.06	10904.6
65	-202.705	-158.656	-132.441	-88.8485	-40.0849	18.2909	84.948	172.776	269.218	457.564	590.193	809.49	1109.21		65	-190.575	-233.666	-217.861	-191.477	-106.969	2.13198	257.476	739.286	1656.22	3064.89	4970.72	7601.19	10904.5
65.5	-199.04	-157.496	-128.331	-88.9782	-41.2499	16.4515	85.0882	171.915	272.758	437.952	608.69	798.418	1104.29		65.5	-193.061	-210.002	-192.014	-199.08	-119.352	3.41724	272.482	760.734	1655.22	3003.38	5009.18	7541.59	10876.1
66	-201.322	-156.135	-127.278	-89.942	-39.7498	16.7535	85.2377	170.81	274.344	442.42	597.713	792.484	1097.53		66	-211.583	-200.026	-198.379	-183.903	-123.768	2.49805	266.397	763.175	1646.56	2984.25	4971.42	7595.19	10945.8
66.5	-199.107	-158.987	-135.868	-89.2016	-39.3506	16.9549	81.9036	167.537	274.544	432.406	616.897	808.036	1083.7		66.5	-209.934	-248.814	-218.822	-193.707	-115.314	2.36408	261.859	753.598	1587	2939.13	4814.17	7653.05	10891.8
67	-198.793	-160.226	-136.017	-88.2455	-38.562	16.8462	81.3181	171.887	275.806	434.008	620.533	816.004	1103.38		67	-193.77	-211.434	-201.521	-188.629	-119.008	2.09851	263.147	750.65	1661.89	2960.16	4984.9	7687.6	10804.7
67.5	-202.457	-160.907	-134.544	-87.8993	-38.8527	17.8592	81.5471	177.815	269.529	451.467	599.958	773.99	1061.38		67.5	-188.979	-189.677	-208.465	-183.32	-120.712	2.87706	254.138	751.2	1625.45	2968.7	4971.23	7747.82	10870.3
68	-195.141	-164.455	-131.449	-85.6849	-38.0189	16.9111	82.388	178.468	271.764	447.698	595.745	801.053	1080.92		68	-213.705	-195.157	-199.738	-176.04	-127.306	2.73599	260.648	734.023	1632.89	3051.88	4962.43	7703.09	10955.7
68.5	-192.052	-151.991	-130.767	-89.2341	-38.5511	16.3459	83.3992	176.475	276.827	446.598	607.844	817.672	1086.01		68.5	-186.296	-185.97	-198.509	-194.786	-124.368	0.956898	265.663	750.034	1604.08	2885.71	5032.57	7667.41	10896.3
69	-196.369	-157.913	-133.311	-90.0065	-37.4096	17.149	83.55	173.144	270.918	448.294	615.482	811.033	1044.91		69	-187.058	-206.469	-192.969	-183.741	-130.726	2.37801	271.679	769.021	1630.12	2887.14	5057.2	7574.11	10656
69.5	-197.046	-169.561	-133.71	-90.7892	-41.7245	16.8202	81.8914	170.227	273.181	448.791	601.403	791.229	1039.04		69.5	-200.36	-222.747	-188.891	-190.865	-125.974	2.06904	270.954	740.423	1628.46	2973.6	5123.12	7608.02	10740
70	-194.964	-168.729	-136.153	-94.2047	-40.73	17.3899	80.682	170.351	270.503	444.836	601.153	778.864	1090.25		70	-195.579	-221.414	-196.885	-182.424	-124.822	1.48731	275.025	752.526	1686.47	3011.28	4996.12	7660.94	10975.8
70.5	-195.826	-162.477	-132.487	-95.8943	-39.3323	17.4748	83.4495	176.224	266.657	450.51	596.096	785.252	1078.17		70.5	-207.446	-220.044	-212.362	-203.803	-125.01	2.37246	273.927	773.397	1583.11	3115.88	4901.8	7793.62	10964.8
71	-200.251	-164.877	-135.15	-88.2669	-36.7155	17.0787	82.6787	171.421	264.531	449.126	579.676	784.813	1051.26		71	-210.677	-204.909	-210.243	-194.669	-115.55	2.7276	258.142	743.436	1574.61	3042.72	4916.82	7577.44	10791.6
71.5	-199.927	-163.537	-139.077	-83.9541	-38.747	16.9855	82.68	171.147	276.263	433.988	577.5	784.59	1063.88		71.5	-221.034	-200.866	-221.054	-186.991	-124.765	2.40661	271.841	781.839	1710.28	3041.34	4969.46	7638.24	10738
72	-199.046	-164.916	-131.467	-85.7747	-37.5977	17.8258	84.6173	170.287	272.753	445.413	586.668	772.802	1051.45		72	-212.888	-225.303	-213.204	-186.431	-130.383	3.5207	266.151	780.799	1652.57	2971.14	5029.19	7582.69	10789.2
72.5	-197.567	-163.79	-129.387	-86.564	-37.52	16.3471	83.9677	167.16	271.872	461.173	586.2	776.424	1049.29		72.5	-218.753	-236.753	-174.056	-198.556	-128.104	2.9344	255.851	799.891	1589.42	2991.72	4973.46	7603.18	10886.5
73	-196.707	-167.69	-129.586	-88.6089	-41.4877	16.3582	83.3153	164.891	278.591	455.171	585.396	770.739	1035.26		73	-221.741	-253.128	-205.991	-185.354	-122.706	1.80172	258.347	813.057	1625.69	3039.56	5009.5	7628.12	10886.9
73.5	-202.493	-165.484	-130.894	-87.2412	-41.716	15.616	81.5164	165.822	269.338	445.045	591.064	748.175	1046.81		73.5	-231.356	-233.822	-209.065	-188.882	-126.111	1.86523	271.158	796.684	1658.3	3042.28	5002.16	7544.02	10902.4
74	-201.572	-163.867	-129.24	-86.0075	-38.3562	17.6764	83.9549	166.575	276.767	446.892	593.608	751.944	1064.88		74	-217.586	-219.334	-187.041	-195.166	-117.324	3.19278	279.787	779.176	1702.88	3111.94	4933.62	7671.27	10962.4
74.5	-198.999	-166.149	-131.389	-87.1907	-37.285	17.0093	84.4327	164.884	287.6	445.527	603.366	762.912	1035.49		74.5	-207.378	-206.4	-175.844	-176.815	-120.155	5.41766	263.299	797.458	1668.92	3056.76	4876.44	7808.63	10903.3
75	-202.67	-165.617	-128.616	-89.6127	-39.4438	16.8151	83.5644	171.435	286.013	447.064	586.458	753.883	1048.08		75	-209.04	-185.323	-195.342	-191.571	-120.095	2.78443	267.132	766.918	1599.18	3023.44	4985.46	7745.39	10876.6
75.5	-196.631	-165.46	-128.575	-91.004	-40.8619	16.2587	84.9282	172.833	275.6	433.671	598.378	757.209	1039.34		75.5	-210.347	-212.5	-200.27	-189.698	-128.547	2.96982	272.604	775.123	1582.51	3049.64	4979.72	7792.61	10897.6
76	-199.897	-167.085	-125.906	-93.4058	-40.4934	17.261	83.4618	169.719	276.622	436.183	591.434	756.302	1039.58		76	-191.699	-213.111	-217.528	-190.857	-128.321	3.22323	268.287	777.678	1630.48	3028.12	4933.3	7628.29	10879.4
76.5	-202.996	-165.098	-127.904	-91.5971	-41.8503	16.7878	83.1336	167.656	272.805	422.839	574.546	753.653	1072.62		76.5	-191.875	-205.679	-209.684	-172.042	-138.836	3.89979	275.341	769.23	1735.8	2940.68	4947.1	7701.98	10831
77	-198.941	-165.698	-128.884	-87.5614	-39.3384	17.4163	84.2672	168.848	267.172	421.702	587.641	767.835	1064.45		77	-197.299	-248.405	-200.42	-173.057	-133.072	2.80563	257.063	784.613	1660.47	3013.3	4958.46	7685.55	10820.9
77.5	-193.339	-175.155	-129.578	-87.837	-40.0737	15.6239	84.4992	167.976	266.906	421.501	596.11	755.572	1079.27		77.5	-209.427	-237.36	-209.848	-163.133	-129.015	2.84378	255.379	784.479	1654.83	2975.98	4904.94	7660.28	10839.1
78	-192.522	-168.279	-132.523	-84.7056	-40.1038	15.7974	84.0976	168.985	273.85	433.632	599.199	748.696	1098.18		78	-220.979	-215.219	-182.712	-178.864	-116.89	3.03269	258.465	797.687	1606.47	2966.65	4930.31	7708.67	10836.3
78.5	-195.962	-168.644	-127.434	-79.7622	-32.4001	23.0933	89.1304	173.043	283.419	428.707	602.303	748.019	1082.27		78.5	-194.421	-217.218	-211.286	-171.059	-115.571	2.88247	268.694	766.662	1527.17	3000.92	4944.84	7651.47	10927.5
79	-197.737	-172.59	-133.837	-86.1502	-37.0427	18.287	84.882	168.877	284.727	437.824	614.728	754.128	1064.43		79	-204.152	-220.231	-198.467	-183.827	-122.267	3.70151	262.335	760.145	1550.55	3091.87	4977.69	7689.84	10821.6
79.5	-193.734	-172.109	-134.281	-87.5777	-40.046	17.2275	82.4324	172.717	283.96	439.751	585.579	768.197	1060.35		79.5	-211.929	-238.299	-188.725	-202.693	-124.59	3.31325	265.012	767.668	1620.54	2949.1	4991.8	7669.91	10796.6
80	-197.008	-165.958	-134.125	-82.9938	-41.224	18.5551	82.1856	173.483	283.022	429.488	585.656	767.709	1087.73		80	-211.849	-211.604	-204.057	-174.772	-135.213	3.02007	263.841	796.648	1646.57	3004.47	4961.65	7607.27	10854.4
80.5	-206.062	-160.887	-131.326	-84.559	-40.5641	17.6751	81.5923	166.766	280.419	417.909	608.684	743.812	1068.17		80.5	-215.984	-206.654	-201.96	-171.966	-128.478	2.2634	266.623	785.923	1648.06	3052.72	4962.04	7628.14	10867.5
81	-209.101	-162.296	-134.021	-88.679	-39.2945	17.1029	81.4263	167.027	279.147	421.01	619.503	749.353	1063.15		81	-222.569	-245.805	-194.967	-176.889	-128.612	1.46244	265.479	785.466	1641.81	3064.97	4989.55	7706.41	10956.8
81.5	-204.245	-159.448	-136.091	-87.788	-39.457	16.7965	82.8262	164.227	270.788	418.79	619.281	796.087	1091.23		81.5	-243.75	-185.117	-217.219	-165.921	-129.727	0.261865	262.474	792.888	1580.73	3102.92	4947.17	7722.99	10993.4
82	-193.246	-159.793	-136.171	-88.2232	-36.988	17.9016	86.1574	160.18	267.56	419.626	629.415	775.655	1141.84		82	-202.343	-211.949	-229.016	-175.175	-133.024	2.39899	269.51	794.055	1580.06	3027.23	4909.16	7777.76	10877
82.5	-196.885	-165.766	-140.08	-86.8282	-37.8516	16.9283	85.8718	160.814	269.314	419.661	631.914	754.341	1149.64		82.5	-186.453	-224.23	-189.445	-177.17	-136.217	2.14657	274.86	780.75	1589	2928.28	4967.63	7706.7	10875.2
83	-200.13	-162.282	-138.335	-92.2307	-37.6643	18.2069	87.0398	162.296	274.399	421.955	623.681	748.804	1103.89		83	-197.395	-230.442	-199.451	-184.851	-125.539	1.71554	278.774	754.347	1558.78	2985.22	4997.04	7724.25	10873.9
83.5	-198.384	-160.209	-134.248	-85.6788	-36.4061	17.6289	85.1978	163.146	277.93	427.174	607.411	754.951	1079.31		83.5	-218.59	-231.306	-205.266	-181.663	-122.099	2.52436	277.39	796.197	1628.57	3062.98	4921.5	7625.65	10939.6
84	-197.814	-165.016	-134.016	-82.9446	-38	16.4211	83.8878	166.75	275.793	436.176	603.939	771.036	1080.77		84	-187.649	-203.372	-207.588	-177.549	-122.083	2.3275	256.682	776.968	1652.2	3088	4979.38	7636.68	10940.2
84.5	-201.86	-164.234	-138.349	-81.5559	-40.7851	17.9011	83.8306	165.192	264.005	429.948	585.52	758.998	1116.41		84.5	-210.476	-206.2	-219.867	-166.114	-120.075	2.23698	252.604	760.754	1678.13	3026.46	4929.11	7532.97	10918.3
85	-195.282	-164.519	-134.855	-80.9968	-36.9834	17.3982	83.6279	163.324	258.637	439.644	580.682	738.432	1169.17		85	-206.633	-227.728	-193.903	-186.016	-117.648	2.70275	264.518	798.415	1699.42	3049.78	4924.62	7704.42	10947.6
85.5	-201.092	-162.101	-133.805	-83.7598	-37.8241	17.5998	81.8294	160.46	272.073	442.207	585.445	746.23	1115.72		85.5	-190.297	-236.163	-212.18	-169.455	-125.919	1.65199	290.804	803.818	1655.63	3064.3	4953.61	7684.66	10966.8
86	-211.536	-159.3	-134.627	-84.4867	-38.3712	16.6717	81.8967	162.908	275.354	444.162	589.481	750.557	1067.99		86	-184.392	-199.891	-210.523	-182.896	-124.233	2.26791	269.939	786.711	1669.57	3061.29	5030.09	7660.26	10984.7
86.5	-205.989	-163.017	-138.237	-87.2257	-37.2928	16.4138	82.1807	164.189	272.521	440.585	596.785	753.96	1089.51		86.5	-215.972	-223.46	-204.134	-177.774	-118.483	3.15492	260.043	803.247	1622.63	3080.05	4963.13	7612.98	10974.5
87	-198.74	-160.831	-134.989	-83.7607	-36.4267	17.343	83.0268	165.818	270.138	439.443	587.067	756.554	1082.88		87	-211.79	-237.316	-210.774	-165.178	-120.079	2.77274	259.693	785.907	1683.77	3019.29	4986.73	7697.76	10913.9
87.5	-199.741	-163.829	-136.701	-81.3936	-38.7588	17.0596	85.2411	165.475	269.446	447.783	579.595	741.905	1100.77		87.5	-207.956	-207.706	-199.192	-188.155	-130.184	2.79341	265.111	770.84	1627.34	3145.76	4947.63	7803.24	10840.7
88	-201.386	-163.755	-139.883	-83.6691	-38.0522	17.0444	87.6383	167.727	267.369	437.776	580.284	746.049	1148.71		88	-213.594	-217.115	-182.81	-183.103	-115.879	3.36356	262.496	763.843	1677.48	3035.68	4853.75	7804.23	10964.5
88.5	-204.261	-164.975	-136.128	-84.9199	-37.205	17.491	85.2609	172.102	264.496	429.149	566.242	743.192	1174.75		88.5	-183.434	-206.136	-190.846	-193.942	-112.111	2.19654	263.152	784.138	1664.93	2956.76	5138.92	7822.14	11057.9
89	-202.146	-164.703	-130.971	-82.532	-37.8373	15.8728	83.2437	174.954	265.697	437.407	591.038	768.855	1125.71		89	-174.201	-211.556	-197.772	-190.48	-127.184	1.59542	262.797	777.923	1658.58	3086.29	5090.06	7808.59	11057.8
89.5	-204.605	-166.718	-129.429	-86.7061	-36.3957	17.4364	86.2897	171.256	256.238	437.248	601.226	776.481	1136.48		89.5	-188.17	-199.329	-199.256	-179.967	-126.811	2.55387	279.024	787.337	1609.45	3087.39	4969.26	7781.51	10924.2
90	-207.132	-162.388	-132.126	-89.7618	-41.3645	14.6336	83.1107	172.385	253.291	436.724	583.948	752.796	1120.77		90	-206.121	-221.513	-203.326	-178.298	-137.021	1.54698	274.528	770.5	1700.34	3036.89	4945.09	7719.14	10887.9
90.5	-205.671	-160.054	-132.195	-86.8566	-37.2008	16.4873	84.3708	172.713	254.381	437.591	570.021	754.268	1089.76		90.5	-217.294	-203.734	-192.861	-197.813	-123.153	1.41463	261.729	814.322	1653.35	3049.95	4865.69	7787.19	10769.9
91	-208.227	-160.364	-131.786	-89.3304	-36.381	16.1085	84.1867	170.658	261.896	433.583	579.859	766.151	1077.7		91	-221.334	-203.548	-180.365	-190.505	-106.156	6.16202	272.794	778.744	1669	3093.82	4953.73	7823.5	10813.3
91.5	-207.748	-162.946	-134.826	-83.3099	-39.7157	16.5358	86.557	168.174	267.687	440.837	574.138	779.302	1106.9		91.5	-206.176	-200.271	-200.815	-183.623	-122.299	2.59407	265.261	759.536	1604.38	3126.86	5165.12	7839.7	10902.1
92	-208.186	-164.36	-132.903	-82.9214	-38.8517	17.5469	84.4818	166.243	267.13	430.383	581.209	761.778	1107.59		92	-194.886	-209.557	-217.706	-190.466	-125.866	3.60388	253.907	714.817	1640.52	3135.44	5195.24	7754.47	11000
92.5	-203.108	-157.977	-134.651	-81.8635	-37.6256	17.1079	83.0913	161.889	263.332	416.404	586.219	754.348	1072.4		92.5	-216.322	-227.432	-216.361	-179.543	-136.233	2.66834	256.726	724.317	1680.02	3090.03	5053.37	7747.05	10884.5
93	-207.48	-159.274	-135.937	-83.9079	-38.1796	16.0874	83.6326	162.592	264.51	416.311	580.557	766.346	1103.04		93	-209.937	-228.325	-216.322	-168.782	-132.751	4.76638	261.619	763.534	1680.83	3084.01	4989.56	7785.78	10835
93.5	-207.623	-158.489	-133.056	-82.5816	-40.5261	16.9325	84.2453	168.025	273.204	418.929	570.778	769.324	1135.61		93.5	-219.877	-208.55	-229.202	-189.083	-118.672	3.16924	255.994	768.346	1625.54	3125.9	4991.65	7602.34	10932.6
94	-207.124	-160.934	-136.437	-83.1284	-40.1112	15.5918	85.1333	170.246	270.334	423.688	587.225	753.457	1131.61		94	-225.055	-207.298	-202.445	-183.901	-121.714	2.6117	272.014	778.887	1679.8	3071.27	5055.9	7673.23	10926.8
94.5	-210.17	-160.526	-134.846	-83.0636	-39.8971	15.9478	81.4856	164.418	266.807	424.383	602.713	760.569	1166.64		94.5	-212.421	-199.691	-196.464	-189.418	-120.137	3.13344	272.188	793.245	1669.38	3067.29	5006.18	7701.23	10971.1
95	-209.818	-157.198	-128.394	-78.9376	-37.1849	19.9912	85.4597	164.234	265.922	425.641	601.019	784.939	1156.03		95	-202.856	-185.784	-199.11	-182.899	-128.994	3.07469	268.585	782.85	1626.92	3076.92	4936.57	7707.61	10964.6
95.5	-205.663	-165.251	-132.402	-79.4553	-35.0868	21.295	88.7099	172.574	268.768	435.284	591.84	774.291	1152.35		95.5	-207.887	-230.339	-216.854	-178.612	-123.21	3.34193	272.469	790.037	1659.08	3177.39	4987.71	7501.05	10906.6
96	-203.706	-160.103	-133.079	-80.0045	-34.9075	18.3942	85.3578	164.267	260.915	427.3	603.163	787.768	1165.68		96	-193.6	-209.832	-224.149	-185.114	-123.514	2.88068	273.438	761.171	1617.91	3075.72	5041.23	7641.84	10904.6
96.5	-202.901	-165.35	-132.595	-84.4821	-35.6455	16.5968	84.5791	160.768	262.062	432.457	627.246	752.99	1101.93		96.5	-208.997	-220.996	-196.272	-189.491	-120.026	3.0921	262.814	733.98	1665.98	3060.14	5044.08	7613.18	10901.8
97	-205.108	-169.215	-130.354	-86.6505	-37.1322	17.2639	84.6889	160.731	271.236	447.826	616.608	745.578	1063.45		97	-227.61	-200.321	-190.077	-170.526	-128.391	3.3227	264.158	761.45	1674.67	3085.91	5111.14	7621.12	10862.7
97.5	-203.514	-170.879	-136.644	-81.4249	-37.478	17.5609	85.6348	164.638	276.29	455.876	610.18	737.653	1076.11		97.5	-208.147	-216.679	-199.917	-184.677	-133.045	3.22242	265.945	772.352	1597.26	3058.98	5037.51	7617.05	10875.5
98	-209.759	-171.272	-137.447	-82.7223	-37.8991	16.8994	84.0583	166.973	274.388	454.656	599.313	748.719	1063.08		98	-209.302	-250.099	-208.414	-183.139	-128.488	2.34377	270.226	749.357	1634.2	3095.61	5003.72	7493.39	11015.5
98.5	-207.249	-166.319	-136.143	-85.9048	-38.7645	16.7778	83.8779	166.8	272.531	451.289	570.533	757.436	1058.78		98.5	-207.405	-201.696	-201.162	-170.098	-121.203	3.67487	263.478	789.381	1636.23	3092.45	5023.36	7514.52	10909.1
99	-205.848	-163.537	-136.269	-80.817	-37.4318	16.5158	84.0141	167.103	270.653	438.314	580.706	775.733	1059.22		99	-212.329	-188.451	-214.117	-175.553	-120.368	3.08093	269.144	790.274	1619.68	3078.72	4946.2	7576.48	10958
99.5	-204.894	-169.563	-132.388	-82.9137	-37.294	18.0182	83.4878	173.163	271.566	435.98	579.49	799.13	1053.37		99.5	-214.525	-196.445	-204.338	-178.896	-113.713	3.31154	268.853	771.237	1688.19	3083.6	5048.65	7550.93	10919.7
100	-205.782	-170.396	-130.369	-82.0914	-36.2363	17.645	83.6621	170.714	276.433	433.704	575.406	770.315	1038.43		100	-213.315	-210.667	-185.965	-184.103	-121.402	2.36721	259.556	769.391	1642.12	3139.5	4969.48	7713.73	10950.2
100.5	-210.268	-171.591	-133.332	-83.0493	-38.5644	17.3579	84.3267	164.059	274.596	430.43	585.505	753.232	1041.02		100.5	-193.823	-211.243	-180.228	-177.616	-139.887	1.69166	265.964	755.743	1602.26	3058.35	4918.94	7809.36	11091.5
101	-210.442	-167.775	-136.06	-84.0077	-38.3881	16.6443	84.6049	160.839	275.388	436.136	604.965	734.738	1069.78		101	-205.412	-200.568	-193.679	-165.164	-130.124	2.88225	267.661	785.294	1577.47	3143	4957.25	7786.55	11044.5
101.5	-208.169	-166.505	-133.384	-81.1933	-38.2561	16.0315	83.7475	159.307	275.891	426.969	607.955	714.084	1036.21		101.5	-202.052	-186.143	-205.717	-196.468	-124.028	3.02014	262.733	806.14	1614.7	3069.93	4920.46	7765.09	10885
102	-207.438	-171.811	-134.014	-81.9613	-35.9445	17.5305	85.3563	156.903	270.897	427.735	583.391	721.246	1025.22		102	-204.573	-186.771	-223.973	-194.691	-121.429	3.23751	244.354	782.258	1616.21	3072.03	4948.89	7792.44	10977.4
102.5	-207.354	-167.759	-137.61	-81.5025	-37.3219	17.9019	84.3379	154.867	271.288	428.275	587.614	746.094	1050.1		102.5	-196.487	-179.01	-209.476	-202.605	-123.559	2.5203	268.196	761.303	1651.57	3016.54	4997.45	7774.52	10944
103	-209.829	-170.919	-137.597	-81.3327	-38.0794	16.2321	83.8589	157.479	263.951	418.655	604.888	752.309	1037.18		103	-197.616	-206.077	-231.566	-189.957	-134.017	3.11587	264.718	779.714	1645.42	3036.01	5070.44	7782.67	11085.2
103.5	-205.304	-172.479	-136.547	-87.2035	-40.2514	16.6299	85.6074	161.306	270.803	413.645	595.98	747.544	1063.38		103.5	-169.296	-217.155	-214.593	-180.937	-126.59	2.41952	268.188	801.942	1680.23	3059.31	5029.81	7727.61	10994.3
104	-210.245	-174.362	-135.114	-86.4789	-37.3881	17.3421	85.5557	161.798	275.051	407.962	606.052	736.64	1046.76		104	-184.34	-189.729	-204.214	-183.298	-114.138	2.16611	262.068	776.564	1648.42	3025.87	4928.32	7656.38	11016.7
104.5	-210.119	-176.802	-135.766	-86.5156	-37.6977	16.592	86.5018	162.477	275.536	411.711	612.458	742.974	1059.79		104.5	-206.443	-202.662	-207.949	-178.478	-111.116	2.9827	263.554	766.494	1607.37	3046.17	4985.03	7594.68	11026.1
105	-205.297	-170.99	-135.557	-87.2645	-39.295	16.9669	90.1634	164.87	279.316	404.932	627.487	758.383	1080.43		105	-175.611	-198.795	-199.759	-189.816	-125.354	1.55006	262.129	780.011	1618.12	3069.93	5051.88	7725.69	11039.7
105.5	-203.501	-167.369	-134.245	-85.4437	-39.6993	16.8592	84.5711	169.006	270.449	397.677	601.987	744.707	1093.31		105.5	-192.927	-208.916	-184.108	-192.476	-124.578	2.07496	278.332	738.781	1613.08	3011.88	5071.52	7697.73	11046.4
106	-208.142	-168.584	-131.905	-85.9335	-36.2599	16.4857	85.8711	168.652	261.817	405.554	592.516	753.785	1040.18		106	-196.949	-183.746	-202.685	-193.024	-121.751	2.42161	271.559	782.771	1615.66	2978.23	5006.05	7599.24	11088.5
106.5	-210.995	-174.935	-137.034	-92.3356	-39.8874	16.1461	84.1375	164.71	267.039	419.873	597.298	761.546	1021.12		106.5	-181.897	-208.372	-222.602	-185.76	-132.401	1.44189	268.169	814.062	1598.08	3022.68	4850.85	7683.09	10951.8
107	-206.01	-175.833	-135.505	-88.3227	-38.2241	15.4082	83.3611	159.413	262.872	422.54	597.339	755.845	987.744		107	-198.497	-205.047	-218.663	-187.378	-126.032	2.21301	284.405	809.856	1652.38	3049.2	4943.09	7750.94	11122.7
107.5	-201.878	-173.747	-137.238	-82.7856	-36.6105	16.6403	85.793	156.692	265.397	419.883	604.985	741.951	1017		107.5	-178.49	-201.897	-218.683	-167.275	-133.572	5.79963	272.527	766.806	1672.22	3081.48	5061.3	7589.84	10993.8
108	-205.95	-174.512	-136.169	-83.1421	-38.2785	17.6435	86.1971	160.277	266.344	421.383	629.443	761.714	1029.51		108	-171.02	-209.916	-238.585	-177.17	-134.283	4.36751	277.649	810.669	1675.98	3076.31	5044.02	7711.14	10964.8
108.5	-208.516	-177.879	-132.923	-85.6824	-38.1098	16.7908	86.5482	158.084	267.48	428.563	626.209	776.276	1032.14		108.5	-193.97	-211.347	-224.623	-178.962	-112.375	2.88547	269.279	790.569	1687.8	2987.05	5071.78	7749.55	11041.1
109	-204.474	-178.011	-133.673	-86.4667	-37.986	16.4871	83.9804	158.85	273.188	429.588	624.723	754.006	1047.42		109	-205.298	-254.08	-200.714	-178.034	-124.271	3.26972	263.669	771.042	1677.31	3015.95	4894.39	7649.92	10969.1
109.5	-206.963	-174.76	-130.868	-85.0189	-40.1032	16.5872	84.0046	161.51	272.735	428.731	603.933	741.541	1041.52		109.5	-190.755	-216.592	-212.939	-170.639	-125.594	3.86339	267.034	752.023	1644.09	3022.04	4910.7	7647	11077.1
110	-205.208	-173.621	-133.235	-87.5072	-36.7181	16.7748	84.8769	163.236	272.287	431.508	585.386	712.48	1045.54		110	-189.86	-185.547	-191.129	-172.494	-128.529	3.51969	265.8	736.993	1607.22	3078.68	5057.27	7691.18	10886.9
110.5	-208.083	-172.635	-135.091	-86.1586	-37.4361	16.2154	84.5281	169.218	269.329	434.535	596.576	717.605	1035.17		110.5	-195.795	-184.866	-199.226	-166.47	-127.738	3.54177	269.477	751.697	1645.23	3069.38	5198.4	7733.7	10842
111	-205.257	-171.353	-136.538	-82.6665	-38.4296	17.2304	83.6973	166.765	267.749	429.439	589.877	736.543	1030.26		111	-186.217	-180.91	-208.367	-160.198	-105.974	2.50072	276.012	752.957	1659.88	3030.01	5100.42	7544.73	11058.5
111.5	-162.722	-142.161	-115.582	-68.326	-29.867	18.0703	75.9222	151.778	253.035	394.397	569.733	711.838	1023.62		111.5	-237.247	-214.217	-200.287	-173.691	-123.746	1.94473	291.241	763.693	1673	2981.81	4997.44	7579.15	10989.8
112	-413.304	-335.556	-259.16	-163.556	-77.2015	21.3948	130.079	253.525	406.632	592.607	804.979	1004.24	1393.53		112	-195.578	-183.751	-202.223	-183.538	-127.359	3.71647	265.844	832.865	1736.58	3203.14	5354.7	8073.46	11558.4
112.5	1839.55	1483.92	1105.84	741.537	378.471	17.7399	-333.912	-667.434	-965.69	-1239.15	-1486.16	-1751.93	-1830.55		112.5	1915.25	1531.31	1114.59	719.429	339.813	3.48066	-269.013	-368.733	-313.455	111.073	797.746	1785.84	3326.83
113	1514.04	1208.38	898.236	596.949	303.742	18.0291	-263.726	-546.656	-829.762	-1114.48	-1392.9	-1678.66	-1936.72		113	210.871	165.983	126.914	84.3621	43.2701	2.29654	-44.109	-108.262	-186.858	-301.2	-442.809	-616.785	-852.091
113.5	-47.6477	-36.078	-24.3817	-10.8461	1.75764	16.4296	34.051	50.3139	64.9924	79.4122	92.1319	104.628	113.269		113.5	28.3753	22.9496	18.4918	12.7458	7.21239	2.94936	-2.01524	-2.71229	-3.23901	-0.40121	6.89903	10.5288	14.2886
114	119.153	98.5695	79.1546	58.33	37.4378	17.3942	-2.25128	-21.1305	-41.2261	-60.872	-79.87	-98.2394	-117.534		114	60.7125	49.6689	38.0899	25.5627	12.8832	2.45165	-8.89431	-21.0899	-33.2846	-49.5678	-65.712	-87.3965	-114.763
114.5	61.5289	52.9091	44.2448	35.307	26.2633	16.4886	8.47897	-0.62564	-6.88055	-17.3649	-26.7507	-35.771	-46.0866		114.5	32.5392	26.6987	20.6442	15.021	8.01022	2.57252	-3.18596	-10.453	-18.4278	-27.2711	-38.2821	-52.0607	-72.4803
115	54.1248	48.223	40.1547	32.534	24.7125	17.2147	9.0813	1.68821	-5.69123	-13.1717	-20.2549	-29.142	-36.0614		115	30.3256	25.3881	19.5071	13.2184	8.65658	2.67344	-3.77992	-8.90195	-14.8619	-24.4312	-33.8948	-46.6296	-66.8988
115.5	48.823	42.6019	36.4834	29.1152	23.6126	17.3851	11.888	4.8288	-0.85887	-7.53228	-13.2159	-20.0966	-27.1391		115.5	24.922	21.2446	17.274	12.3633	8.02104	3.23544	-1.48161	-5.92924	-12.0516	-19.0371	-28.2599	-41.0424	-61.095
116	42.8671	38.765	34.3223	28.0153	22.8818	16.5582	11.5304	6.10538	1.67074	-3.2737	-8.57068	-14.0047	-19.2845		116	20.9904	18.0334	14.9415	10.2208	7.31502	2.93082	-1.875	-5.49454	-10.8844	-17.1898	-24.9335	-36.7684	-54.7185
116.5	40.4609	35.5899	30.6072	26.0844	21.7873	17.3118	12.4752	7.82334	3.13407	-0.40239	-5.71716	-8.97575	-13.5912		116.5	19.8654	16.332	13.6681	9.38587	5.70008	1.43619	-1.21693	-5.56263	-9.15253	-15.1838	-22.6675	-33.1516	-51.0991
117	37.4318	34.1166	27.8989	25.9209	20.9219	17.5424	13.3199	9.06522	4.65604	1.15305	-2.62263	-6.12348	-8.66189		117	17.2305	14.487	11.9705	8.8339	5.12236	3.07209	-0.51272	-3.8129	-8.63224	-14.448	-21.8265	-30.7959	-48.189
117.5	35.5663	32.1126	28.9308	24.4393	20.7112	18.0243	13.6116	10.8224	5.592	2.3792	-0.58896	-4.63824	-7.92277		117.5	14.1527	12.9423	10.0811	8.16943	5.68837	2.06711	-1.00639	-3.95116	-7.35726	-13.2183	-18.3564	-28.3039	-43.2441
118	34.6	30.9099	27.7256	23.9951	21.227	16.9013	12.6254	10.3633	7.50728	3.44834	-0.52487	-2.45568	-5.15506		118	14.9615	12.8432	11.5134	6.92481	6.5234	2.31956	0.027078	-3.94682	-6.56907	-11.2333	-17.6043	-28.9187	-41.4007
118.5	34.1938	30.2769	26.9897	24.2652	19.2403	17.2706	13.2288	11.1677	7.51147	5.14842	1.75621	-0.53095	-3.11941		118.5	14.0438	12.5547	9.88151	6.87379	5.42013	2.7619	-0.07063	-3.31044	-6.01201	-11.1033	-18.889	-27.6107	-44.0128
119	32.7243	28.677	25.9825	22.9569	19.8206	17.3426	13.8169	10.9093	8.18179	5.8178	2.03896	0.969802	-2.5276		119	12.8459	10.3278	8.74355	6.64496	4.32264	1.99798	0.229029	-2.92353	-6.6221	-10.3225	-16.543	-24.054	-40.5648
119.5	30.7844	27.3599	24.8507	22.2993	19.9334	16.9069	13.4956	11.2065	8.88243	6.11013	3.63263	1.60174	-0.43426		119.5	13.1253	10.0152	8.24332	6.53352	4.14198	2.58988	0.395117	-1.31514	-5.1557	-9.60138	-14.5636	-25.308	-40.9461
120	30.1184	27.3589	24.6353	21.937	18.9746	17.3556	14.3077	11.7797	9.75752	7.21675	4.88707	2.06466	0.685941		120	12.1296	9.77453	8.64954	6.89946	4.26779	3.25123	1.07583	-2.51826	-4.86011	-9.77118	-14.9694	-22.5757	-38.1309
120.5	29.6676	27.0012	25.3308	21.3553	18.6442	16.3408	14.951	12.0699	9.80839	6.99861	5.48027	3.31659	1.83827		120.5	10.3112	8.4063	8.13289	5.41187	4.03167	1.88671	-0.17413	-2.3925	-5.54006	-8.89746	-14.442	-23.1745	-35.0329
121	28.3462	26.4633	24.0093	22.9615	18.9953	16.7085	15.2181	11.6579	9.79157	7.91852	5.50824	4.96904	1.90893		121	10.0687	8.15811	7.54038	5.47627	3.73291	1.72357	-0.3659	-1.21992	-3.65987	-8.58794	-13.1427	-21.16	-36.869
121.5	28.4875	26.5777	23.495	21.6182	19.6245	17.0207	13.9269	11.7576	10.4337	8.49406	6.25469	4.22534	3.08198		121.5	9.2303	7.81187	7.76664	6.05319	2.98035	1.77405	-0.01013	-1.63928	-3.52285	-8.81284	-13.4985	-19.6557	-33.0088
122	28.2295	25.7104	23.497	20.7783	18.2997	16.2629	14.2926	12.7691	11.2773	9.87615	7.28663	5.06277	4.72848		122	9.83741	8.11568	7.46776	5.90574	3.68448	2.15026	0.070952	-0.71607	-4.13349	-7.65011	-12.7859	-20.831	-33.604
122.5	27.529	25.4847	23.1992	21.3544	19.8027	18.0821	14.7536	13.3238	10.5013	9.22779	7.37031	6.29522	3.63081		122.5	8.54317	8.06695	5.78451	4.82713	2.84281	1.67063	-0.46512	-2.05083	-3.4854	-7.29198	-12.9604	-21.5318	-32.6648
123	24.6433	22.713	21.1962	19.0236	18.1344	15.1756	14.7735	12.7805	12.3607	9.56702	8.24281	6.18313	5.72214		123	8.66062	7.53552	5.55071	4.69425	3.74451	2.00687	-0.13987	-0.75285	-4.29728	-6.34486	-12.4652	-19.2297	-30.6621
123.5	26.8016	24.5732	21.5742	18.6867	15.9971	14.063	12.5045	10.7356	9.91223	8.52417	7.60157	5.70394	5.38752		123.5	7.91503	7.42879	6.7628	4.58814	3.6072	1.75075	0.207867	-1.20283	-4.08579	-8.00088	-11.5333	-19.0786	-31.4921
124	26.0791	24.943	20.4959	20.1639	18.2921	16.5508	15.395	13.1575	10.0022	8.45379	6.24364	3.9171	2.17603		124	7.35643	7.81405	6.72586	5.69086	3.65751	3.31635	2.39504	1.53379	-0.71805	-4.3028	-7.92266	-15.4822	-24.8565
124.5	25.7722	24.7844	21.5496	20.5119	18.2274	17.6441	14.8457	12.5803	11.8356	10.065	9.12531	7.69753	6.63659		124.5	12.1257	10.9092	9.0726	8.24797	6.8774	5.24323	4.41083	1.76248	-0.03352	-4.41919	-7.95077	-16.21	-27.7454
125	25.8332	22.4848	22.3799	19.5513	18.8434	17.2976	15.3446	13.7274	12.6075	10.6365	9.0499	7.62466	6.83003		125	8.5596	8.27447	6.23703	5.66888	4.01556	2.85173	0.664794	-0.90446	-2.0937	-6.51262	-9.76313	-18.2096	-28.5556
125.5	25.2415	23.4121	21.8422	20.0491	18.1685	16.4249	14.1905	12.8316	11.5607	10.4477	9.60965	7.6125	6.77098		125.5	7.84614	6.97292	6.24611	5.77687	5.08799	3.23965	2.15637	0.389843	-1.62951	-6.02744	-9.02692	-16.2162	-27.4996
126	23.4113	23.5048	20.496	20.1286	18.443	16.731	14.7154	13.6168	12.5168	11.2233	9.16423	8.23595	6.59299		126	8.31311	7.27393	6.95899	5.71923	5.20258	2.24377	0.536865	0.003792	-2.41815	-4.36249	-7.12586	-16.3658	-29.3661
126.5	24.757	22.4268	22.0871	19.3419	17.9074	16.5527	15.6726	13.794	11.8223	10.7281	9.78877	8.22626	9.40281		126.5	8.14009	7.97667	6.87283	6.7018	4.69649	3.90357	2.10736	0.273094	-0.44731	-4.21864	-8.46565	-16.0873	-29.1726
127	23.7437	22.9907	20.5551	18.8245	18.5478	16.3854	15.3173	13.6396	12.009	11.6226	10.6398	8.31687	7.37882		127	8.11859	7.6188	6.53849	4.32325	3.82387	3.49003	1.69103	0.394656	-1.8833	-4.08216	-8.84966	-16.1129	-29.5417
127.5	23.861	21.3196	20.1383	19.2432	17.7326	17.6777	14.7014	13.6787	11.9134	11.6632	10.6955	9.36739	7.7409		127.5	6.64642	7.06038	6.67413	4.85821	3.82182	3.5587	1.85777	0.277923	-2.27232	-5.18618	-9.3029	-15.3534	-28.2618
128	28.4157	25.7531	22.9662	20.7052	17.4442	16.0515	13.9269	13.9011	12.6853	11.5568	9.55102	8.85804	8.56166		128	7.53623	6.82156	5.86945	5.03315	3.74825	2.89093	2.33277	0.091904	-0.45476	-4.87646	-8.3892	-15.5998	-27.464
128.5	25.8646	26.2093	26.0459	24.6305	22.8242	21.839	20.4598	16.7467	14.9006	13.1255	11.1864	9.6632	6.77919		128.5	6.98609	6.5819	6.61112	5.14104	4.80166	3.19314	2.51299	1.3568	-0.46705	-4.66913	-8.90519	-15.8363	-25.7849
129	24.0197	22.6975	21.9321	20.8475	19.4995	19.3445	19.075	18.4645	18.1249	17.0196	16.1233	14.4801	13.1226		129	7.80184	6.95145	5.57262	5.18345	3.82486	2.70983	1.40224	0.263075	-1.93187	-4.66618	-8.8489	-16.6781	-26.0351
129.5	23.0605	21.9412	21.2413	19.5109	18.5117	16.9389	16.8503	15.9734	13.4787	12.5251	12.3386	11.7059	12.8288		129.5	6.16444	6.86465	5.69855	4.65004	3.78988	1.61192	1.748	0.077868	-1.52908	-5.24766	-9.68508	-15.4966	-26.1205
130	23.4138	22.2344	20.6653	19.4155	18.1571	17.4841	16.2326	14.6184	14.5544	13.9651	11.959	10.6599	10.2025		130	6.07883	6.44958	5.10109	4.89703	3.96122	2.87041	2.24511	-0.29001	-0.78018	-4.65181	-7.73509	-14.6283	-24.0683
130.5	23.3927	22.8114	19.8715	19.5642	18.4896	16.5844	14.3877	14.3857	14.0216	12.0666	11.686	10.4576	9.05598		130.5	6.02581	5.95714	5.03586	5.06627	3.03646	3.36921	0.905748	0.607013	-1.6213	-4.44827	-7.00438	-15.7965	-24.2831
131	23.2631	22.9471	20.1952	19.1511	17.5241	16.7124	16.0725	15.612	13.4288	13.1928	12.665	10.206	8.93891		131	4.7273	5.50882	5.51891	4.44298	3.71193	2.54619	1.96023	-0.01014	-1.36063	-4.44613	-8.54115	-13.8591	-25.9298
131.5	23.2133	21.9316	20.346	19.1638	18.8124	17.1563	15.8334	13.9048	13.5371	13.1996	11.398	11.0431	10.9535		131.5	5.83299	5.31102	5.55778	3.71323	4.9787	2.19304	2.0416	0.398243	-1.10433	-3.83046	-8.25594	-12.7961	-26.2163
132	21.905	21.2095	20.7202	18.9073	17.9169	17.2287	15.5843	15.2026	14.2328	12.1931	11.7669	11.7419	10.9401		132	6.02772	5.49292	5.43345	4.31209	3.53958	2.80484	1.81295	0.312659	-1.3263	-4.16847	-7.70186	-13.2574	-27.6204
132.5	22.782	22.2101	20.9703	18.1166	18.091	17.4487	16.2332	14.4315	13.2613	12.7053	12.3342	10.5051	10.3316		132.5	5.64337	6.25236	4.75673	4.1497	3.29549	2.58916	0.873315	0.45596	-2.2012	-4.93382	-6.98074	-15.7061	-28.918
133	23.2609	20.6252	21.5523	19.5163	18.8701	17.6307	15.9783	14.8163	14.7141	13.2307	11.743	11.5616	10.9185		133	4.92637	4.99064	4.00772	4.34041	3.5343	2.00748	0.881269	0.563544	-1.95964	-4.98816	-9.66067	-12.5494	-27.0927
133.5	22.2195	20.7989	19.3514	19.1697	18.4297	16.1332	16.2332	15.7084	13.6992	13.3468	13.2095	11.3735	11.2492		133.5	4.65688	5.17406	4.43272	3.7466	3.72339	3.20386	1.68749	-0.14767	-1.08179	-4.29641	-9.95126	-14.071	-25.1475
134	22.7614	20.8382	19.6224	18.9481	18.3491	17.0862	15.4945	14.6727	14.0727	13.0211	11.8604	12.0799	11.8635		134	5.19836	5.34916	4.36094	3.596	2.86572	1.91442	1.12477	-0.73355	-1.49567	-4.36445	-8.85094	-14.0796	-25.3059
134.5	22.5264	20.2815	19.5425	19.3025	17.2962	16.5252	16.0157	15.7452	14.1923	13.68	11.4571	11.9456	10.9252		134.5	4.85994	4.34779	4.16359	3.62079	2.91614	2.988	0.789801	1.21963	-1.18284	-3.93079	-8.79815	-15.1608	-25.649
135	22.2632	20.4396	20.1374	17.8415	17.5003	16.8322	15.9802	16.3466	13.5802	13.5269	13.0854	11.0962	10.5845		135	5.61399	5.5383	5.21988	4.6722	3.56599	2.38011	0.846265	1.08869	-1.75162	-5.42005	-8.27137	-15.2447	-26.5947
135.5	22.3454	21.511	20.0433	18.5013	18.5157	17.0666	15.5591	15.2823	15.1965	13.0778	12.3896	11.2787	11.1912		135.5	5.27804	5.1631	4.8296	4.32913	2.59503	2.5922	2.93845	0.130851	-2.12083	-3.91967	-10.3998	-14.738	-24.2694
136	21.9762	20.4051	19.4621	18.5763	17.2873	17.1091	16.9849	15.4489	13.279	13.0997	12.2593	12.4396	10.4323		136	4.74915	4.22666	4.41235	3.6718	3.5907	2.27208	1.99503	0.82976	-1.15855	-3.57373	-8.6617	-12.068	-22.3423
136.5	20.8567	20.6087	20.0387	18.6087	17.5978	16.8903	15.536	15.0512	13.7799	13.4858	12.2767	12.1077	12.0672		136.5	4.32413	5.7952	4.33	3.78113	3.57412	2.84917	1.38246	-5.5e-05	-0.79981	-3.75775	-7.34102	-12.6566	-26.5918
137	21.3745	19.4249	19.3182	19.1044	18.1667	16.3468	16.9045	15.752	14.8625	13.7732	12.9102	12.1992	10.8661		137	5.34166	4.16848	3.62917	3.02935	2.01744	1.55243	0.409096	-0.95997	-1.00877	-4.40335	-8.19402	-13.9274	-28.2384
137.5	21.2279	20.8026	19.4539	17.4488	17.452	17.7092	15.6607	15.3172	14.0698	13.4703	12.6471	12.1483	12.2292		137.5	4.78061	4.1614	3.91492	3.0739	2.8146	1.76755	2.17422	0.803002	-1.31819	-4.5262	-7.38012	-14.7169	-25.9443
138	21.4793	21.3163	19.4467	17.8794	17.4734	17.153	15.5092	14.6402	14.9709	13.3544	12.6502	11.9226	11.2663		138	4.68702	4.43458	3.97501	3.28394	3.78565	0.970439	0.719582	0.580117	-1.99799	-4.25175	-8.04126	-14.5064	-26.4377
138.5	21.1855	20.0258	19.4075	18.7034	17.4638	15.9678	16.3788	15.825	14.7609	13.5063	12.8434	12.366	11.3016		138.5	5.55998	4.60864	4.3887	2.89892	2.68416	2.61643	1.41933	0.384499	-1.10468	-4.22475	-7.10757	-14.0679	-27.7564
139	21.127	20.1111	19.2676	17.7335	18.091	16.4557	15.0619	14.9461	15.0098	13.2317	12.8048	12.0235	11.2601		139	4.20266	4.72218	3.30071	3.05651	1.76424	2.09652	1.03117	-0.66936	-1.17586	-3.96846	-7.01346	-13.8041	-25.8603
139.5	18.8876	18.7044	17.996	17.8411	17.8677	17.8245	14.8892	15.5652	13.9252	13.5519	13.0846	13.0379	12.224		139.5	4.56029	3.91994	4.10337	3.87262	2.49698	2.7903	0.928526	-0.03036	-1.45966	-3.43953	-8.09489	-14.4541	-24.5748
140	19.3803	18.3815	16.5998	16.6319	14.9279	13.9603	15.045	13.3856	13.0912	13.3058	13.4193	11.4836	12.3439		140	4.07497	3.94977	3.63804	2.2518	3.06342	3.34355	1.6827	0.387855	-2.27706	-5.02786	-7.92903	-13.5709	-24.9806
140.5	21.0929	20.2285	19.4935	17.4127	17.8011	16.6752	14.5366	13.5346	12.4831	10.8369	9.78413	9.84911	10.7309		140.5	4.06996	3.87338	4.13733	4.18857	2.43883	2.32091	2.3791	1.17696	0.492298	-2.55328	-5.14227	-9.97908	-21.6938
141	20.4096	19.9567	19.3603	18.4535	16.974	16.2843	16.1022	15.6878	14.3694	14.0725	12.4433	12.9899	11.3372		141	5.70968	5.98203	6.57345	6.08936	5.61921	4.87905	4.81929	2.76381	2.66457	-0.3723	-4.97117	-11.436	-22.3861
141.5	17.5862	16.4163	15.0931	14.2223	15.6433	13.5812	13.6713	12.3729	10.6227	10.6972	9.54757	9.07045	9.28329		141.5	7.47264	7.96145	6.39048	6.36944	6.07984	5.37994	4.63436	3.81004	2.02424	-1.62131	-5.7642	-10.3198	-25.1452
142	41.1686	40.567	39.0711	39.4027	38.6195	36.7492	36.8531	36.8618	36.0343	34.2213	34.5167	33.9337	34.424		142	6.3172	6.72019	6.94153	5.76415	6.11156	5.75202	4.31799	3.02301	1.35275	-0.25117	-3.82112	-8.78568	-20.9609
142.5	-188.833	-190.363	-190.792	-191.803	-192.427	-191.231	-194.226	-193.152	-194.278	-195.699	-195.959	-195.125	-195.639		142.5	-236.566	-231.93	-236.066	-235.236	-235.36	-242.097	-237.373	-242.226	-245.413	-247.597	-252.023	-265.243	-283.503
143	-149.746	-152.989	-154.112	-152.735	-153.179	-152.827	-156.553	-156.091	-154.136	-156.606	-157.519	-154.776	-154.437		143	-94.7251	-93.6932	-89.1359	-89.1954	-98.8506	-100.905	-93.6389	-103.183	-106.269	-111.647	-120.203	-136.221	-166.412
143.5	-0.03574	-2.01014	-3.2376	-4.14635	-3.2132	-4.97357	-6.26997	-6.21179	-4.35744	-6.21708	-6.93242	-4.46861	-3.52956		143.5	-70.4744	-75.7048	-71.0851	-69.0447	-75.3084	-81.84	-76.1218	-79.4046	-82.5555	-85.3947	-108.971	-105.39	-140.944
144	-17.2857	-19.511	-21.3024	-22.3568	-21.0804	-21.3038	-24.8252	-22.9748	-22.6712	-26.3591	-23.268	-23.4993	-22.6764		144	-73.9143	-70.6972	-79.8884	-73.3017	-76.1389	-83.9067	-86.7502	-81.3677	-90.4884	-95.7444	-103.042	-108.771	-146.712
144.5	-8.836	-13.5568	-14.1578	-15.8029	-15.6891	-16.9201	-18.4897	-17.5577	-18.2138	-21.183	-18.1358	-17.279	-16.3724		144.5	-69.9703	-70.9954	-75.7237	-72.0855	-80.1363	-75.1507	-84.7973	-85.5407	-86.4737	-95.1303	-96.9375	-109.754	-140.05
145	-6.67428	-9.26967	-8.97887	-10.9462	-10.9185	-12.9047	-14.9886	-16.4111	-17.145	-20.1303	-17.3946	-16.4843	-16.0286		145	-79.4602	-73.778	-71.2392	-75.0445	-69.5008	-75.4247	-78.4991	-84.3442	-86.72	-96.3643	-101.633	-107.637	-137.803
145.5	-9.309	-12.6517	-11.6607	-13.575	-9.83101	-11.4677	-11.3264	-11.0966	-10.8336	-13.1345	-12.5227	-11.7828	-12.508		145.5	-73.5713	-72.2234	-69.2521	-80.91	-67.1333	-82.5517	-79.5909	-81.3133	-85.5691	-90.6443	-111.511	-108.979	-144.559
146	-8.98667	-11.4751	-14.1105	-14.6206	-13.8366	-14.4954	-14.016	-15.5989	-13.8015	-14.2492	-14.3943	-10.4848	-8.25173		146	-71.039	-70.5147	-74.7967	-80.8036	-68.479	-77.5772	-75.7508	-81.572	-83.5724	-96.569	-102.943	-107.215	-127.427
146.5	-8.87221	-11.0886	-13.2485	-15.5843	-12.0042	-14.3038	-14.2513	-14.6102	-15.7283	-16.3739	-15.6077	-12.9607	-12.3905		146.5	-76.7663	-69.3231	-72.5824	-71.6423	-67.1129	-76.8158	-79.0927	-78.8216	-85.1982	-101.498	-98.3087	-112.509	-135.247
147	-8.84629	-10.8396	-15.6738	-15.0998	-13.0477	-14.9469	-15.7681	-13.166	-14.7571	-15.8384	-14.0171	-13.5774	-13.5167		147	-77.5406	-72.827	-70.47	-70.3885	-68.7427	-80.0659	-72.5143	-79.407	-86.0251	-96.9822	-97.7513	-112.761	-135.455
147.5	-7.58953	-10.5979	-12.5318	-13.2268	-11.8345	-13.1355	-14.2528	-13.5949	-15.5385	-15.8381	-14.6278	-14.0568	-12.6203		147.5	-72.5898	-76.6633	-72.9888	-69.307	-68.5766	-77.7773	-79.2768	-75.5661	-83.394	-89.3865	-95.5837	-113.246	-126.631
148	-10.2409	-11.2668	-11.6503	-14.1785	-12.818	-12.983	-13.944	-13.0732	-14.3951	-14.665	-15.4097	-12.6463	-12.423		148	-69.133	-70.147	-73.1701	-73.2136	-71.3326	-74.5194	-77.9163	-73.2879	-83.4988	-92.1094	-103.837	-111.293	-127.83
148.5	-9.86343	-11.0713	-11.8965	-13.0313	-11.9264	-15.0535	-13.9791	-12.858	-13.8526	-15.0048	-15.3216	-12.3034	-12.0103		148.5	-67.2866	-64.4111	-71.4103	-73.6114	-67.4836	-76.357	-73.5658	-84.4002	-88.7392	-86.1766	-104.949	-108.36	-128.139
149	-8.05233	-11.0059	-14.3266	-12.2399	-11.6095	-13.791	-13.2199	-14.0025	-15.2031	-15.1335	-14.9163	-11.6964	-11.6687		149	-73.2437	-60.0293	-72.0586	-75.0383	-70.315	-80.6186	-71.6685	-77.0034	-90.644	-88.5182	-100.319	-102.414	-130.72
149.5	-7.71577	-9.9177	-12.3862	-12.7533	-11.662	-13.1801	-15.2316	-12.3001	-13.8551	-14.6838	-14.1723	-10.8606	-11.3079		149.5	-75.6649	-64.1481	-71.636	-77.0827	-67.6593	-76.4147	-75.268	-80.8176	-79.03	-93.854	-102.448	-112.102	-123.774

## Sheet: ED Figure 1f
"-TPPO"															"+TPPO"
Time (ms)	Sweep 1	Sweep 2	Sweep 3	Sweep 4	Sweep 5	Sweep 6	Sweep 7	Sweep 8	Sweep 9	Sweep 10	Sweep 11	Sweep 12	Sweep 13		Time (ms)	Sweep 1	Sweep 2	Sweep 3	Sweep 4	Sweep 5	Sweep 6	Sweep 7	Sweep 8	Sweep 9	Sweep 10	Sweep 11	Sweep 12	Sweep 13
0	-421.047	-357.793	-343.106	-342.5	-345.601	-377.877	-395.348	-437.87	-511.337	-590.638	-674.745	-773.882	-844.64		0	-354.439	-316.23	-297.876	-300.167	-317.527	-332.215	-364.049	-392.903	-414.764	-466.208	-499.378	-554.357	-621.283
0.5	-424.613	-350.839	-341.702	-348.498	-354.287	-374.987	-407.04	-450.781	-511.32	-591.906	-672.027	-762.875	-843.303		0.5	-363.374	-303.617	-305.549	-308.003	-309.689	-328.612	-357.306	-389.956	-408.771	-457.294	-497.426	-562.314	-624.477
1	-424.431	-360.728	-340.192	-349.437	-352.238	-374.489	-407.603	-457.082	-508.588	-585.856	-669.498	-765.308	-846.478		1	-365.103	-307.76	-302.104	-311.844	-317.918	-331.282	-357.684	-384.249	-409.716	-459.731	-495.744	-552.019	-627.947
1.5	-421.4	-353.186	-336.797	-341.932	-346.339	-368.475	-393.92	-445.111	-500.193	-574.151	-664.038	-754.481	-825.498		1.5	-353.29	-298.692	-300.771	-309.107	-315.229	-322.818	-347.746	-373.46	-401.732	-455.561	-491.679	-553.058	-617.955
2	-447.667	-394.74	-370.882	-378	-378.942	-404.988	-435.66	-487.284	-533.168	-619.409	-695.24	-794.644	-866.768		2	-389.593	-338.837	-328.703	-337.177	-342.91	-357.029	-380.297	-403.554	-430.918	-492.475	-523.334	-586.61	-637.049
2.5	-259.71	-203.909	-183.118	-200.911	-198.749	-222.596	-256.319	-297.125	-346.395	-423.665	-507.518	-606.827	-673.798		2.5	-201.738	-157.363	-159.576	-166.056	-174.979	-185.183	-210.413	-232.235	-258.022	-306.384	-343.641	-398.087	-456.748
3	240.172	303.616	302.297	295.706	281.271	265.363	233.895	197.771	141.884	74.8775	-8.95122	-95.5701	-166.173		3	159.619	205.895	199.876	193.4	175.971	167.076	147.344	124.286	94.8146	56.4087	12.3096	-39.3629	-98.9548
3.5	173.736	240.881	234.455	236.115	218.345	199.76	170.399	126.843	71.2266	0.49283	-78.2434	-165.764	-246.9		3.5	61.8784	110.202	111.109	102.297	89.8028	73.7303	57.7928	34.3147	2.89558	-37.0821	-84.867	-138.614	-194.727
4	179.194	245.232	239.949	242.345	222.186	208.276	171.547	133.303	78.3281	8.39251	-75.5004	-161.596	-241.283		4	72.8306	123.587	120.776	111.28	100.167	85.7103	66.9173	43.0132	14.3778	-23.8399	-72.7695	-127.913	-184.807
4.5	176.421	245.523	242.737	237.972	218.371	201.931	173.562	130.927	76.8216	10.4656	-73.0049	-158.309	-238.206		4.5	68.9992	123.196	117.665	111.287	95.8578	83.8387	66.0326	43.0176	11.1877	-25.5747	-75.2379	-126.823	-186.608
5	176.78	240.651	237.686	233.161	213.751	201.431	168.814	131.92	77.5505	4.12937	-71.4818	-159.802	-239.375		5	67.125	117.483	118.37	109.132	94.4475	83.582	66.0631	41.7161	8.97304	-27.8726	-71.9456	-128.83	-182.838
5.5	170.573	240.894	238.413	230.674	219.392	200.536	166.57	132	77.1479	6.01004	-72.409	-156.568	-238.633		5.5	68.3965	121.076	116.05	107.028	97.2466	82.1256	61.8497	41.3604	11.6754	-28.4899	-74.1651	-126.774	-185.438
6	174.615	240.592	240.703	235.687	213.868	198.632	167.532	129.591	78.6984	7.0293	-73.5142	-153.838	-236.321		6	69.3279	121.89	116.72	109.394	96.002	80.0919	65.84	42.0345	10.9692	-26.2078	-75.7589	-124.354	-184.267
6.5	173.461	235.405	239.49	235.481	217.071	199.905	167.96	130.703	77.4099	9.21999	-72.3109	-151.048	-234.336		6.5	66.6492	118.66	115.528	101.251	95.4221	77.3045	62.2938	40.2995	7.79119	-26.3449	-71.5722	-125.357	-180.998
7	170.743	235.439	235.703	229.472	214.276	196.521	164.945	131.216	77.1529	7.29508	-71.7082	-149.488	-230.075		7	66.1544	118.805	117.213	104.501	93.1834	79.608	61.446	41.1106	11.4024	-28.1612	-73.0781	-124.653	-178.054
7.5	173.558	233.687	234.796	232.767	212.609	197.698	168.927	127.978	76.4628	6.71204	-69.7168	-150.179	-228.774		7.5	66.0386	118.808	113.257	101.969	92.5162	78.0098	63.5944	40.7776	10.9404	-26.6518	-72.7453	-120.541	-179.36
8	173.02	229.04	234.713	229.504	217.228	201.198	166.659	129.488	77.7554	9.90436	-67.5939	-151.107	-233.798		8	67.179	118.339	113.754	102.973	94.3463	78.6041	63.5496	39.6956	10.6376	-26.833	-70.1712	-121.551	-179.469
8.5	167.529	232.284	232.613	225.104	215.255	201.035	164.243	130.236	73.5931	8.22988	-66.0118	-145.111	-230.582		8.5	63.898	114.715	112.515	101	96.539	79.6948	60.667	40.3794	8.95907	-24.0421	-69.2986	-125.645	-178.85
9	166.535	234.701	231.108	226.747	215.132	200.303	163.164	129.144	76.2844	8.44057	-64.6362	-144.967	-225.422		9	64.7266	115.248	107.857	101.55	94.5391	78.5009	63.1895	40.7724	10.6771	-22.0673	-71.5902	-126.084	-174.807
9.5	166.759	230.59	230.389	225.598	215.602	195.979	166.547	129.58	74.8908	8.38068	-65.5871	-145.171	-223.091		9.5	65.6805	113.503	106.115	102.144	92.0038	78.561	61.09	36.9583	11.7878	-24.7413	-69.2522	-125.315	-178.912
10	166.662	227.868	232.521	225.269	215.729	192.968	164.685	128.45	74.332	8.99981	-63.2636	-145.484	-223.621		10	66.4766	114.611	108.002	100.895	92.1153	77.2507	60.6896	39.3883	8.10689	-29.3781	-70.5729	-122.802	-174.292
10.5	167.709	226.248	226.471	228.303	211.542	194.598	167.456	125.58	76.6383	12.2499	-61.504	-142.394	-215.244		10.5	63.0309	111.811	108.842	102.386	90.9768	79.7336	64.5099	42.0327	9.90915	-26.0363	-68.6646	-119.783	-174.094
11	179.004	235.244	236.761	228.936	211.34	196.173	162.279	122.91	69.3707	0.683966	-76.9733	-162.841	-237.602		11	76.2421	122.088	114.944	105.73	94.3782	78.9391	58.4806	35.021	4.46222	-33.9014	-82.5386	-141.036	-191.324
11.5	96.3827	169.664	183.353	194.185	194.514	194.397	180.488	154.42	120.356	71.7906	17.2509	-44.0153	-105.317		11.5	5.92621	63.657	71.9473	76.2553	78.2284	80.0765	73.4114	63.3934	49.2102	26.3849	-2.31844	-38.9829	-79.5276
12	463.869	464.008	394.309	333.341	268.336	190.795	108.865	10.7009	-99.0545	-225.466	-360.127	-506.435	-642.133		12	340.142	326.037	267.645	205.456	141.924	77.0365	9.37684	-64.0145	-147.83	-246.769	-339.437	-447.891	-551.317
12.5	-1477.24	-1079.46	-721.359	-404.95	-101.31	192.553	477.354	751.08	1022.61	1298.84	1559.15	1814.01	2048.45		12.5	-1477.69	-1103.78	-778.714	-483.548	-200.25	77.0748	352.594	624.457	895.8	1184.86	1451	1707.27	1942.13
13	-5407.72	-4458.57	-3287.54	-2247.06	-1073.13	191.359	1584.15	3091.72	4799.48	6723.57	8724.37	10867.1	13067.5		13	-4644.81	-3725.61	-2822.6	-1870.69	-912.461	78.353	1130.06	2291.59	3522.51	5064.41	6480.97	8151.52	9851.12
13.5	-3563.03	-3150.04	-2467.1	-1804.64	-913.015	190.033	1523	3039.76	4831.11	7000.09	9148.59	11542.9	13944.2		13.5	-3185.23	-2634.9	-2051.82	-1412.66	-710.513	76.059	987.261	2080.35	3279.57	4930.79	6556.94	8441.06	10228.6
14	-3399.67	-3006.88	-2396.87	-1777.15	-901.392	193.556	1534.99	3122.52	4932.71	7113.07	9342.58	11722.7	14059.2		14	-3214.76	-2675.77	-2068.46	-1417.09	-730.382	75.3933	1005.34	2165.78	3396.85	5107.59	6790.74	8725.8	10586.5
14.5	-3228.94	-2863.41	-2374.6	-1743.78	-891.241	189.784	1539.76	3152.87	4962.18	7159.31	9520.24	11913	14311.4		14.5	-3150.63	-2636.94	-2025.3	-1395.22	-725.093	75.8461	1011.83	2172.16	3459.73	5153.91	6856.44	8892.85	10736.4
15	-3103.31	-2803.75	-2365.19	-1740.23	-903.238	186.677	1534.55	3158.55	4973.56	7170.39	9575.41	11939.9	14412.1		15	-3095.09	-2601.74	-1975.45	-1386.8	-713.278	76.3775	1013.32	2145.34	3475.22	5178.21	6912.64	8956.12	10877.9
15.5	-3069.61	-2765.63	-2311.02	-1707.92	-888.216	187.679	1532.68	3148.12	4993.71	7235.76	9610.15	12008.5	14441.5		15.5	-3117.7	-2540	-1938.4	-1396.26	-715.898	75.3419	1028.78	2157.4	3502.96	5209.19	6966.99	9010.74	10996.4
16	-3057.4	-2785.75	-2273.92	-1700.73	-868.711	188.464	1529.09	3142.95	5015.06	7211.95	9592.14	12007.7	14405.1		16	-3118.04	-2517.81	-1937.18	-1384.3	-715.704	76.2898	1016.48	2164.57	3547.01	5247.69	6953.8	9065.66	11008.9
16.5	-3049.54	-2658.72	-2269.6	-1701.84	-872.314	187.53	1539.33	3148.27	5018.66	7187.66	9594.92	12049.3	14407.6		16.5	-3072.91	-2524.87	-1935.3	-1381.86	-718.845	71.5948	1022.15	2159.45	3551.07	5218.26	7032.83	9044.24	11076.4
17	-2979.66	-2698.95	-2278.89	-1685.33	-878.251	186.429	1537.06	3147.02	5063.64	7229.47	9623.22	12105.2	14380.9		17	-3073.15	-2516.33	-1959.33	-1378.83	-711.474	75.5912	1024	2186.91	3541.43	5220.41	7096.81	9060.71	11067.3
17.5	-3028.61	-2743.29	-2288.35	-1688.06	-858.614	184.358	1529.02	3116	5064.98	7221.85	9658.37	12123.9	14436.8		17.5	-3073.01	-2521.67	-1985.48	-1350.58	-707.773	74.9376	1028.02	2196.8	3535.88	5262.74	7074.2	9019.69	11099.5
18	-2993.89	-2694.9	-2264.13	-1684.02	-849.475	180.898	1526.21	3118.84	5037.62	7207.51	9640.52	12050.5	14447.9		18	-3052.2	-2526.28	-1970.11	-1357.31	-708.79	75.8791	1011.62	2201.9	3532.03	5275.15	7107.51	9134.13	11047.4
18.5	-3026.89	-2716.28	-2237.07	-1698.25	-851.62	180.778	1518.74	3140.31	5017.78	7207.96	9572.54	12096.3	14417.2		18.5	-3054.66	-2547.65	-1965.9	-1344.65	-709.069	75.7934	1018.19	2219.78	3563.8	5254.5	7054.51	9172.55	11051
19	-2972.59	-2715.27	-2220.66	-1675.99	-855.918	185.256	1522.43	3144.36	5044.25	7197.37	9601.19	12057.2	14442.3		19	-3007.46	-2562.42	-1957.04	-1341.67	-701.226	74.785	1022.68	2189.37	3556.48	5257.92	7048.97	9098.17	11035.4
19.5	-2985.37	-2663.9	-2227.91	-1671.09	-847.034	187.191	1531.22	3145.88	5055.1	7138.37	9537.18	12034	14469.8		19.5	-3007.02	-2533.71	-1936.54	-1340.49	-708.007	74.7912	1032.24	2196.05	3547.53	5269.77	7056.29	9118.85	11067.8
20	-2934.33	-2670.21	-2225.39	-1681.07	-868.747	188.025	1525.96	3153.77	5033.33	7194.67	9551.91	12035.7	14445.4		20	-3029.82	-2547.16	-1925.27	-1359.83	-712.415	72.6615	1028.53	2206.63	3563.47	5282.48	7119.8	9117.28	11124.6
20.5	-2893.14	-2723.4	-2201.94	-1678.99	-861.993	188.264	1512.3	3143.31	5015.19	7223.93	9595.54	12055.5	14386.3		20.5	-3123.77	-2543.33	-1922.9	-1350.69	-722.206	73.4149	1032.96	2207.47	3563.54	5267.26	7145.66	9057.41	11124.5
21	-2905.03	-2672.39	-2200.33	-1678.91	-861.421	189.427	1503.57	3143.23	5012.43	7204.08	9552.93	11996.3	14350.3		21	-3122.3	-2532.74	-1916.16	-1356.32	-719.359	73.7231	1036.38	2152.32	3563.93	5260.03	7086.61	9063	11117.6
21.5	-2861.15	-2657.63	-2264.38	-1666.29	-873.797	185.028	1509.81	3145.7	5008.34	7201.31	9559.93	11917.4	14361.4		21.5	-3039.01	-2497.22	-1937.67	-1368.5	-705.685	71.702	1030.22	2144.99	3559.47	5253	7075.46	9053.31	11142.8
22	-2837.76	-2660.01	-2262.08	-1696.42	-855.446	181.51	1511.07	3133.89	5018.92	7191.78	9516.19	11921	14327.8		22	-3050.36	-2520.33	-1952.63	-1372.86	-715.924	73.4494	1019.4	2176.02	3577.38	5286.86	7072.74	9038.07	11101.6
22.5	-2806.93	-2638.91	-2190.13	-1685.67	-863.957	188.25	1532.08	3131.29	5048.36	7151.6	9505.9	11917.4	14328.9		22.5	-3087.38	-2524.41	-1944.65	-1367.59	-718.886	74.6996	1006.34	2159.32	3566.15	5287.05	7072.46	9027.87	11048.7
23	-2773.27	-2657.33	-2213.35	-1677.08	-870.097	188.29	1523.95	3155	5004.04	7151.52	9485.91	11884.7	14253.9		23	-3044	-2521.11	-1930.43	-1357.8	-703.976	71.7955	1011.74	2163.02	3563.88	5260.49	7070.86	9026.17	11062.2
23.5	-2801.28	-2708.37	-2239.16	-1709.29	-863.909	184.097	1506.54	3156.51	5002.32	7156.25	9472.52	11858	14271.2		23.5	-3077	-2538.7	-1950.01	-1351.7	-712.286	71.3334	1020.64	2149.57	3533.56	5217.22	7050.31	9058.73	11085.1
24	-2844.14	-2695.12	-2264.65	-1671.93	-857.554	185.22	1522	3147.45	5043.02	7117.57	9497.86	11884.2	14257.2		24	-3073.94	-2494.91	-1939.46	-1347.09	-711.273	71.6911	1008.22	2154.65	3525.22	5231.64	7056.7	9036.64	11063.8
24.5	-2851.08	-2614.27	-2191.18	-1663.91	-860.248	186.032	1511.49	3139.99	5050.55	7168.76	9479.45	11830.9	14224.3		24.5	-3002.8	-2497.1	-1924.07	-1328.61	-713.655	74.0105	1005.45	2146.14	3513.72	5218.41	6993.38	9033.79	11026.7
25	-2866.69	-2653.78	-2172.65	-1674.06	-856.764	184.454	1500.4	3129.13	5011.13	7152.53	9449.46	11840.9	14197		25	-2995.63	-2538.39	-1909.42	-1340.57	-701.586	68.6078	1006.08	2173.21	3527.13	5228.06	6944.71	8990.35	11021.9
25.5	-2916.29	-2705.79	-2202.98	-1675.41	-857.275	184.543	1491.83	3116.48	5004.99	7133.76	9485.26	11801.8	14138.6		25.5	-3004.02	-2526.29	-1928.47	-1338.13	-697.753	72.95	997.875	2182.27	3543.38	5242.31	6955.41	8986.86	10947
26	-2903.36	-2677.25	-2180.8	-1664.04	-864.064	185.3	1501.91	3099.07	5005.88	7172.87	9461.53	11782.5	14113.3		26	-3023.75	-2504.36	-1933.13	-1333.37	-689.896	72.4371	1008.38	2163.1	3593.37	5194.39	6967.23	8980.63	10938.4
26.5	-2821.55	-2698.26	-2165.04	-1651.17	-851.752	182.062	1503.87	3099.94	4966.33	7182.45	9422.71	11806.7	14064.8		26.5	-3041.4	-2527.51	-1938.17	-1355.99	-699.085	71.7994	1020.18	2156.6	3584.02	5247.86	6971.93	8929.61	10906.6
27	-2853.73	-2699.82	-2204.73	-1669.71	-864.741	181.654	1502.31	3081.72	4976.19	7203.85	9432.82	11764.2	14024		27	-3022.12	-2554.72	-1930.39	-1349.67	-696.551	71.6035	1022.17	2148.76	3582.92	5267.34	6942.23	8951.27	10925.7
27.5	-2898.24	-2651.41	-2224.72	-1654.45	-862.952	180.515	1492.68	3088.61	4964.4	7145.96	9442.44	11752.2	14006.6		27.5	-3005.76	-2540.57	-1927.49	-1348.34	-699.361	71.4851	1016.73	2158.7	3565.78	5248.31	6966.04	8947.94	10867.2
28	-2901.87	-2638.24	-2201.26	-1651.23	-854.926	182.661	1507.75	3111.58	4948.83	7138.96	9438.88	11718.1	14019.8		28	-3019.66	-2523.75	-1926.48	-1353.98	-694.992	71.4673	1012	2167.68	3554.36	5270.66	6995.89	8977.73	10813
28.5	-2895.96	-2673.16	-2178.09	-1655.24	-849.76	178.237	1503.86	3112.23	4960.42	7137.16	9440.46	11730.8	13977.4		28.5	-3016.05	-2516.23	-1948.56	-1351.36	-691.602	71.4307	1020.62	2156.71	3544.91	5301.22	6951.1	8957.94	10824
29	-2872.79	-2680.67	-2200.94	-1660.92	-855.547	181.204	1500.76	3105.28	4971.42	7119.33	9427.73	11696	13950.6		29	-3018.21	-2525.53	-1921.01	-1343.83	-699.876	70.2111	1012.49	2159.61	3554.41	5275.21	6959.63	8956.85	10855
29.5	-2857.09	-2619.5	-2177.2	-1668.95	-854.059	181.782	1505.04	3119.76	4958.84	7100.88	9374.18	11634	13914.1		29.5	-3025.16	-2556.63	-1944.21	-1353.02	-699.612	70.9583	1000.42	2140.38	3526.77	5265.73	6943.82	8931.61	10868.7
30	-2866.3	-2577.3	-2158.66	-1669.54	-855.797	179.632	1511.92	3092.29	4985.57	7093.3	9381.12	11619	13873.9		30	-3003.82	-2524.02	-1944.46	-1362.05	-693.949	71.4562	1013.55	2119.04	3546.84	5236.14	6928.27	8884.61	10847.7
30.5	-2917.12	-2619.49	-2161.96	-1661.23	-850.641	181.111	1498.4	3072.21	4959.37	7059.93	9402.88	11629.8	13851		30.5	-2974.02	-2454.89	-1909.47	-1355.87	-693.767	72.5292	1007.58	2149.88	3561.38	5229.44	6908.84	8910.87	10844.3
31	-2844.21	-2704.23	-2199.9	-1656.32	-853.561	179.81	1506.93	3093.16	4975.96	7056.48	9423.5	11643.1	13859.5		31	-3017.62	-2506.78	-1894.52	-1358.64	-698.024	70.4133	1006.94	2140.96	3555.42	5191.46	6908.62	8886.56	10845.6
31.5	-2737.35	-2688.61	-2198.44	-1644.13	-854.921	180.251	1503.19	3079.47	4960.31	7096.24	9368.09	11619.9	13832.4		31.5	-3011.98	-2539.6	-1937.45	-1350.93	-701.503	71.0765	1002.94	2120.22	3532.99	5158.85	6941.09	8890.25	10784.2
32	-2852.56	-2663.55	-2150.17	-1625.41	-870.579	179.862	1500.22	3114.16	4948.32	7082.58	9358.57	11563.9	13755.8		32	-2966.28	-2504.97	-1955.25	-1369.06	-702.31	71.7314	1005.42	2119.33	3547.81	5179.65	6935.78	8897.39	10770
32.5	-2789.15	-2619.35	-2195.21	-1636.33	-867.414	179.275	1498.14	3110.12	4961.45	7081.8	9358.57	11561.2	13718		32.5	-2990.46	-2503.89	-1949.74	-1366.21	-706.446	71.0513	1005.8	2147.57	3561.61	5178.41	6931.64	8855.14	10735.2
33	-2808.79	-2622.6	-2217.45	-1639.5	-852.216	179.974	1500.99	3102.61	4922.21	7057.23	9342.18	11513.9	13727.5		33	-2968.89	-2506.28	-1940.76	-1356.13	-702.404	68.7311	1013.75	2155.45	3556.07	5168.28	6932.42	8846.17	10750.1
33.5	-2769.7	-2628.98	-2206.37	-1654.55	-846.184	180.321	1509.54	3094.42	4918.59	7023.48	9370.51	11533.8	13817.1		33.5	-2953.82	-2481.91	-1934.44	-1344.4	-690.541	69.2149	1009.17	2130.33	3537.38	5183.73	6966.68	8902.98	10740.3
34	-2807.72	-2616.26	-2204.61	-1623.11	-860.681	178.959	1495.22	3079.4	4940.57	7029.56	9340.2	11539.9	13753.3		34	-2994.3	-2482.08	-1947.41	-1352.99	-697.927	70.1817	1018.21	2130.98	3537.89	5180.53	6935.89	8836.12	10681.8
34.5	-2824.91	-2616.56	-2179.58	-1640.24	-862.988	179.482	1487.49	3098.09	4915.68	7046.21	9329.2	11546.6	13676.2		34.5	-3037.86	-2482.27	-1959.87	-1350.71	-704.636	70.4057	1013.4	2108.22	3558.54	5184.72	6941.53	8825.93	10690.5
35	-2893.03	-2597.71	-2209.89	-1650.1	-857.468	171.415	1475.27	3105.65	4903.29	6967.24	9329.88	11499.1	13639.2		35	-3011.59	-2500.93	-1955.89	-1331.59	-714.169	70.7378	1002.12	2101.2	3537.16	5213.46	6933.55	8806.61	10713.2
35.5	-2869.22	-2651.07	-2184.95	-1633.44	-850.694	175.553	1478.35	3111.28	4927.39	6972.39	9335.56	11473.3	13602.6		35.5	-3018.08	-2492.9	-1940.32	-1341.11	-704.253	67.9347	1010	2122.18	3550.95	5190.57	6936.8	8805.28	10647.5
36	-2823.09	-2609.97	-2163.28	-1642.24	-850.806	181.035	1483.39	3090.1	4932.27	7010.15	9328.61	11452.9	13556.8		36	-3041.69	-2487.38	-1941.72	-1359.29	-705.499	67.8713	1012.75	2123.67	3538.27	5180.31	6884.49	8802.97	10649.1
36.5	-2828.98	-2583.87	-2151.37	-1632.12	-851.715	182.093	1480.64	3099.03	4928.59	6998.73	9293.15	11427.5	13528.1		36.5	-3010.77	-2545.79	-1926.28	-1351.6	-708.039	69.6848	1023.64	2108.79	3549.49	5154.76	6894.81	8764.36	10671.9
37	-2887.17	-2556.77	-2180.41	-1611.03	-859.138	175.494	1478.51	3093.88	4932.35	6990.18	9280.68	11419.7	13492		37	-3007.64	-2507.73	-1935.79	-1357.23	-696.307	68.4667	1005.48	2116.62	3563.41	5122.61	6906.27	8779.92	10612.7
37.5	-2924.64	-2622.83	-2190.98	-1632.5	-872.108	175.979	1484.89	3068.57	4923.64	6951.61	9266.33	11425	13443.4		37.5	-3006.53	-2493.55	-1955.55	-1363.47	-688.402	68.2903	996.522	2110.66	3518.16	5135.81	6892.37	8792.44	10645.2
38	-2838.24	-2597.91	-2166.14	-1640.12	-866.14	173.214	1495.08	3064.04	4939.93	6982.1	9276.83	11409.4	13388.3		38	-2998.75	-2483.05	-1962.46	-1377.97	-680.854	67.2672	1007.87	2124.49	3521.77	5163.82	6897.77	8776.28	10618.6
38.5	-2837.3	-2634.41	-2180.44	-1633.22	-861.886	175.538	1491.24	3078.19	4940.13	7007.32	9220.7	11426.5	13406.3		38.5	-3023.83	-2495.57	-1917.05	-1392.26	-688.164	67.9415	1007.5	2135.14	3522.82	5168.55	6868.33	8742.29	10605.6
39	-2881.95	-2647.43	-2178.65	-1648.72	-865.156	170.173	1483.48	3083.07	4961.92	6998.71	9204.97	11396.3	13390.3		39	-3022.98	-2481.71	-1906.28	-1370.96	-696.041	69.0956	996.752	2136.55	3546.09	5166.08	6893.29	8758.26	10647.7
39.5	-2842.54	-2624.66	-2141.9	-1646.04	-862.701	173.909	1491.97	3053.61	4942.11	6982.25	9195.83	11350.3	13342.2		39.5	-3035.81	-2478.06	-1910.39	-1373.74	-683.371	66.8199	1004.58	2133.3	3510.94	5152.76	6882.52	8782.05	10587.7
40	-2859.57	-2533.66	-2168.05	-1661.75	-857.812	175.42	1492.23	3051.65	4935.76	7006.81	9208.35	11327.8	13343.7		40	-3003.11	-2511.09	-1909.67	-1354.72	-681.657	68.833	1002.53	2136.43	3539.84	5163.35	6890.28	8730.95	10567.2
40.5	-2862.68	-2527.42	-2187.64	-1658.78	-854.901	177.491	1502.62	3051.91	4947.02	6962.19	9202.08	11348.7	13332.5		40.5	-2985.94	-2501.32	-1891.88	-1342.88	-692.828	65.8992	1004.11	2124.45	3515.37	5159.46	6870.31	8686.64	10546.5
41	-2877.79	-2468.97	-2178.31	-1638.91	-863.571	179.655	1501.48	3060.7	4923.45	6974.24	9224.53	11290	13320		41	-2990.48	-2538.96	-1897.57	-1362.37	-683.458	67.3035	999.756	2134.58	3485.93	5142.49	6871.12	8733.37	10481.3
41.5	-2849.74	-2509.18	-2165.85	-1637.87	-863.171	178.692	1499.14	3079.65	4928.91	6955.88	9160.26	11258.9	13301.3		41.5	-3048.38	-2544.42	-1898.57	-1343.93	-689.196	66.6384	1011.41	2124.72	3469.23	5136.55	6844.39	8744.7	10539.8
42	-2779.35	-2584.92	-2160.79	-1621.8	-855.069	178.676	1497.93	3067.41	4907.33	6961.12	9151.79	11283	13228.7		42	-3016.15	-2492.86	-1919.42	-1317.98	-692.078	69.9693	1021.28	2147.23	3467.26	5165.3	6839.28	8752.91	10513.7
42.5	-2766.92	-2588.57	-2146.65	-1654.42	-849.728	179.135	1482.99	3039.57	4886.71	6914.58	9187.39	11244.9	13227.8		42.5	-3038.13	-2478.43	-1909.91	-1331.26	-688.055	69.677	1007.48	2156.72	3485.68	5184.26	6895.56	8758.85	10542.5
43	-2823.71	-2548.38	-2086.61	-1648.2	-861.049	175.457	1481.43	3055.31	4863.81	6976.05	9189.47	11217.2	13144.7		43	-3058.29	-2498.54	-1906.44	-1335.38	-693.703	66.7139	993.298	2147.97	3511.39	5159.28	6911.08	8777.4	10464.1
43.5	-2844.88	-2529.34	-2066.22	-1634.87	-863.603	176.095	1475.41	3056.42	4875.43	6996.02	9132.6	11213.5	13133.7		43.5	-3054.83	-2497.5	-1916.9	-1339.59	-712.718	69.2104	993.034	2143.81	3539.82	5157.59	6857.97	8720.66	10477.1
44	-2794.59	-2537.54	-2120.83	-1649.04	-856.771	174.456	1487.59	3083.45	4914.55	6986.03	9134.79	11195.7	13117.1		44	-3035.97	-2529.7	-1922.87	-1338.34	-698.184	69.7429	999.758	2127.77	3537.05	5143.23	6824	8725.18	10465.7
44.5	-2825.75	-2526.63	-2137.92	-1636.61	-848.961	174.48	1488.54	3046.34	4918.99	6940.79	9118.49	11151.8	13117.7		44.5	-3054.58	-2484.18	-1927.45	-1344.62	-697.462	66.5997	1002.13	2122.01	3519.19	5154.14	6795.66	8685.21	10497.4
45	-2833.33	-2531.92	-2132.9	-1637.14	-859.263	173.542	1463.79	3062.47	4890.75	6964.79	9104.73	11118.1	13069		45	-3089.36	-2483.55	-1918.14	-1355.61	-698.707	67.7985	1005.02	2147.46	3498.79	5147.74	6866.07	8620.76	10415.5
45.5	-2844.94	-2561.15	-2133.91	-1637.91	-866.239	175.01	1488.72	3059.51	4915.75	6961.44	9095.4	11123.6	13067.2		45.5	-3098.73	-2527.34	-1911.91	-1342.99	-694.015	67.8057	1011.94	2129.93	3490.26	5110.76	6849.24	8628.21	10396.2
46	-2782.62	-2559.08	-2144.77	-1645.12	-857.947	168.457	1497.49	3065.98	4908.75	6939.98	9089.41	11117.4	13038		46	-3061.44	-2526.16	-1926.93	-1340.64	-687.131	68.1481	1002.82	2147.97	3488.93	5131.61	6797.03	8593.48	10415.7
46.5	-2813.34	-2512.07	-2187.02	-1630.65	-856.469	169.447	1482.2	3071.59	4915.12	6923.17	9073.32	11132.9	13019.5		46.5	-3007.96	-2510.67	-1929.06	-1346.48	-692.107	68.1149	1007.77	2157.58	3481.59	5120.69	6784.71	8581.09	10392.2
47	-2901.84	-2548.73	-2132.21	-1630.61	-852.614	170.033	1479.45	3043.96	4905.31	6900.74	9065.06	11115.3	13002.9		47	-3009.88	-2506.72	-1896.98	-1316	-696.217	67.3967	1008.8	2149.12	3463.19	5105.86	6760.6	8633.06	10361.3
47.5	-2942.47	-2571.09	-2154.32	-1635.91	-850.27	171.686	1460.28	3057.55	4918.09	6878.93	9029.94	11089.9	12979.7		47.5	-3057.2	-2484.77	-1916.18	-1310.49	-691.56	68.2063	1003.62	2133.98	3453.08	5104.65	6822.37	8610.67	10388.2
48	-2892.66	-2584.89	-2163.36	-1642.89	-856.672	168.94	1469.93	3069.07	4919.17	6865.2	9029.84	11091.4	12933.5		48	-3032.83	-2468.69	-1911.98	-1336.29	-698.749	67.6693	997.041	2136.17	3450.96	5044.44	6793.83	8577.8	10408.4
48.5	-2776.62	-2612.14	-2196.31	-1611.98	-853.533	173.347	1467.11	3042.34	4861.34	6895.01	9048.91	11060.4	12945.4		48.5	-3039.25	-2494.53	-1901.01	-1339.75	-697.897	64.9805	995.929	2145.71	3436.53	5082.77	6851.12	8539.67	10377.2
49	-2786.53	-2610.66	-2165.57	-1607.44	-855.383	172.522	1465.99	3028.59	4874.14	6878.74	9030.19	11067	12916.4		49	-3032.94	-2482.16	-1898.8	-1310.87	-699.286	68.3304	1003.77	2160.34	3470.69	5085.27	6840.19	8551.95	10332.4
49.5	-2785.88	-2608.84	-2132.4	-1599.95	-854.221	173.216	1459.51	3033.95	4879.5	6851.75	8974	11036.6	12883.7		49.5	-3031.09	-2491.73	-1919.47	-1347.46	-696.302	64.4627	1002.31	2117.38	3481.54	5094.82	6812.17	8541.59	10257.9
50	-2789.19	-2599.62	-2145.88	-1610.04	-855.027	170.263	1460.56	3024.9	4861	6864.07	9054.59	10992.8	12878.1		50	-3060.5	-2541.13	-1906.42	-1338.83	-702.891	63.8141	998.322	2140.03	3455.22	5120.47	6793.55	8525.7	10292.5
50.5	-2784.87	-2567.36	-2148.99	-1641.71	-872.335	170.296	1452.37	3033.07	4875.43	6870.41	8999.63	10983.8	12814.6		50.5	-3058.93	-2553.65	-1903.4	-1329.57	-711.711	66.6094	1002.79	2120.72	3441.72	5083.89	6760.26	8538.24	10279.9
51	-2743.6	-2565.6	-2139.74	-1649.15	-864.651	174	1454.59	3032.96	4867.59	6869.18	8967.25	10979.8	12787.7		51	-3091.27	-2495.15	-1927.13	-1314.04	-713.04	67.0373	990.245	2112.67	3447.32	5083.13	6737.82	8560.77	10233.3
51.5	-2837.58	-2547.09	-2175.09	-1664.39	-865.784	172.419	1459.11	3052.2	4840.42	6872.02	8995.05	10956.7	12835.1		51.5	-3119.14	-2504.6	-1926.7	-1315.78	-704.203	67.5362	989.811	2136.96	3493.89	5092.15	6740.44	8517.44	10194.8
52	-2843.99	-2533.62	-2195.37	-1653.74	-858.469	168.512	1466.21	3060.82	4843.07	6885.53	8979.44	10936.1	12833.7		52	-3070.21	-2499.91	-1897.24	-1317.35	-710.848	67.698	985.642	2147.79	3446.15	5091.52	6794.06	8508.76	10233.1
52.5	-2823.38	-2572.97	-2169	-1643.66	-846.045	174.103	1470.71	3029.6	4831.06	6868.09	8936.14	10924.6	12829		52.5	-3050.92	-2490.18	-1921.86	-1334.11	-706.828	63.6705	1000.78	2132.78	3453.08	5092.14	6796.97	8443.56	10272.5
53	-2833.04	-2556.66	-2120.42	-1636.34	-853.879	173.184	1456.63	2989.95	4812.34	6857.04	8959.88	10944.6	12812.8		53	-2998.55	-2484.71	-1920.91	-1338.13	-703.066	66.4546	994.535	2118.11	3448.14	5053.62	6769.73	8462.06	10200.4
53.5	-2879.37	-2516.59	-2114.88	-1621.16	-862.431	172.378	1459.89	3023.58	4819.14	6850.24	8999.59	10904.2	12824.7		53.5	-3010.14	-2508.63	-1953.56	-1340.6	-690.796	63.4019	991.69	2128.11	3446.05	5090.65	6745.13	8482.5	10204.6
54	-2763.13	-2542.48	-2112.43	-1624.73	-868.902	174.52	1472.02	3028.56	4829.95	6803.69	8950.27	10895.7	12779.5		54	-2997.78	-2481.74	-1943.66	-1327.01	-696.824	63.2643	1002.81	2133.53	3469.89	5076.68	6762.54	8479.53	10219.6
54.5	-2754.06	-2557.94	-2115.71	-1636.68	-856.6	173.036	1476	3049.29	4841.02	6798.84	8920.19	10896.6	12698.2		54.5	-3010.27	-2464.3	-1927.99	-1321.63	-698.322	66.5735	1006.96	2131.11	3455.5	5082.92	6749.52	8452.32	10223.7
55	-2884.75	-2580.16	-2122.38	-1640.79	-861.294	171.787	1478.15	3030.85	4846.51	6826.73	8934.41	10837.1	12683.7		55	-3102.7	-2486.09	-1925.12	-1319.01	-706.584	66.2343	999.214	2126.83	3439.18	5056.45	6806.86	8467.53	10170
55.5	-2825.75	-2577.13	-2136.61	-1634.4	-859.559	170.411	1478.97	3034.39	4832.52	6834.8	8931.86	10804.5	12681.8		55.5	-3073.59	-2481.73	-1939.93	-1317.24	-708.22	65.3132	999.437	2132.73	3436.24	5053.16	6782.64	8458.57	10158.8
56	-2809.37	-2556.31	-2170.58	-1637.22	-866.469	168.245	1455.9	3014.46	4843.39	6798.71	8897.24	10831	12668.1		56	-3075.43	-2470.69	-1957	-1294.69	-705.577	64.9584	992.066	2112.96	3452.78	5111.87	6765.97	8395.19	10208.1
56.5	-2806.19	-2583.12	-2136.59	-1611.78	-867.229	171.682	1466.37	3016.89	4869.45	6799.33	8870.93	10795.8	12670.1		56.5	-3046.77	-2498.16	-1907.47	-1305.02	-703.875	64.3915	1001.04	2086.99	3449.01	5053.89	6800.38	8421.78	10172.2
57	-2766.56	-2572.41	-2073.7	-1606.84	-864.417	170.154	1465.14	3024.3	4853.48	6820.36	8858.46	10769.7	12597		57	-3105.05	-2507.97	-1924.8	-1316.46	-707.447	62.6728	1007.13	2097.97	3460.1	5050.04	6791.4	8463.2	10184.8
57.5	-2758.43	-2580.55	-2103.28	-1607.74	-845.231	168.442	1476.04	3023.47	4858.39	6837.05	8888.57	10815.4	12535.6		57.5	-3072.43	-2485.7	-1949.24	-1342.04	-696.804	66.0139	998.752	2119.61	3439.45	5044.65	6724.53	8486.23	10175.3
58	-2686.05	-2549.71	-2139.88	-1605.24	-841.908	166.4	1466.84	3027.91	4822.29	6807.48	8872.19	10789.2	12569.1		58	-3092.76	-2458.77	-1941.05	-1336.3	-690.893	62.8472	987.059	2128.88	3457.91	5050.63	6711.62	8427.74	10150.7
58.5	-2762.79	-2566.6	-2119.27	-1604.98	-846.789	167.716	1455.6	3046.2	4812.93	6782.31	8868.36	10752.2	12553.8		58.5	-3060.23	-2439.01	-1910.24	-1324.03	-681.692	61.6576	986.489	2124.65	3459.39	5093.23	6695.51	8384.84	10138
59	-2819.85	-2549.96	-2121.11	-1610.69	-843.852	169.446	1448.9	3042.42	4829.64	6779.36	8851.25	10761.5	12482.3		59	-3059.46	-2448.83	-1909.08	-1349.69	-692.993	64.934	989.95	2140.2	3455.83	5067.6	6674.81	8406.81	10104.1
59.5	-2791.41	-2582.94	-2084.68	-1646.39	-844.802	169.481	1459.41	3036.95	4808.86	6801.84	8849.61	10782.6	12474.2		59.5	-3083.92	-2454.08	-1908.07	-1346.43	-707.522	65.2506	982.28	2128.78	3480.74	5026.27	6718.15	8355.47	10088.7
60	-2827.13	-2550.23	-2113.69	-1622.81	-849.605	167.025	1454.38	3029	4817.72	6830.47	8826.04	10771.8	12486.1		60	-3076.1	-2461.36	-1907.66	-1356.72	-709.188	64.8319	993.266	2107.02	3472.2	5069.08	6691.2	8415.39	10036.7
60.5	-2856.94	-2582.62	-2141.42	-1632.15	-846.33	168.485	1455.74	3026.37	4833.46	6819.47	8827.99	10767.3	12470.8		60.5	-3070.98	-2461.08	-1910.72	-1345.88	-707.965	64.8483	995.007	2107.28	3487.84	5060.1	6679.04	8396.69	9945.67
61	-2864.7	-2600.57	-2132.74	-1631.3	-842.912	170.358	1448.11	3009.6	4805.73	6800	8790.74	10752.2	12466.9		61	-3028.46	-2477.62	-1918.44	-1342.28	-707.527	63.1052	1006.87	2122.08	3467	5035.22	6681.86	8401.11	9985.56
61.5	-2852.87	-2549.28	-2092.21	-1628.26	-839.376	166.349	1443.9	3020.01	4791.78	6781.45	8775.45	10682.5	12427.3		61.5	-3046.13	-2461.83	-1931.37	-1344.53	-697.616	64.7074	1009.03	2120.48	3429.62	5066.8	6706.92	8343.39	10008
62	-2851.21	-2536.18	-2126.76	-1599.34	-856.425	163.844	1445.33	3040.26	4777.16	6769.21	8780.78	10696.3	12387.4		62	-3049.74	-2493.35	-1940.13	-1315.6	-701.428	64.4936	1017.08	2113.24	3422.47	5038.74	6684.46	8375.41	10081.7
62.5	-2827.28	-2575.05	-2116.42	-1585.63	-862.671	164.983	1448.59	3026.98	4758.63	6755.76	8781.15	10661.5	12403.7		62.5	-3041.59	-2463.86	-1923.79	-1344.84	-697.68	65.6372	1004.43	2120.15	3432.18	5032.87	6642.83	8309.48	10027.5
63	-2807.67	-2554.53	-2080.43	-1584.57	-856.091	169.073	1454.71	3027.89	4794.31	6764.87	8770.78	10654.4	12400.2		63	-3093.43	-2463.69	-1923.86	-1326.77	-698.001	62.5883	988.424	2123.16	3438.59	5014.1	6650.18	8267.77	10012.9
63.5	-2811.58	-2586.29	-2099.49	-1588.89	-858.287	169.553	1442.43	3037.41	4796.42	6753.43	8748.41	10643.5	12357.1		63.5	-3023.97	-2488.53	-1917.88	-1329.05	-700.197	63.5729	1000.42	2100.39	3464.76	5033.18	6712.13	8312.62	10023.6
64	-2815.12	-2616.07	-2119.72	-1609.96	-860.968	168.954	1439.57	3027.37	4782.62	6749.73	8800.22	10631	12335.8		64	-3041.59	-2461.86	-1869.78	-1318.67	-706.738	65.3074	999.988	2111.43	3460.07	5039.48	6662.85	8310.09	10027
64.5	-2786.69	-2546.79	-2125.72	-1609.67	-855.667	166.262	1447.67	2987.38	4801.26	6757.35	8795.45	10551.2	12338.7		64.5	-3085.6	-2461.29	-1880.18	-1332.66	-704.581	63.6736	999.686	2126.9	3447.64	5024.56	6648.61	8305.3	10047.4
65	-2855.79	-2596.98	-2146.17	-1610.47	-852.163	169.077	1463.82	3018.03	4801.95	6752.6	8788.11	10564.8	12339.1		65	-3069.16	-2483.55	-1934.4	-1344.64	-692.729	61.6445	992.661	2116.52	3444.52	4992.9	6614.84	8348.04	10000.5
65.5	-2807.68	-2621.2	-2134.3	-1609.96	-852.954	168.609	1469.4	3012.54	4774.19	6740.04	8742.12	10585.1	12315		65.5	-3114.38	-2477.42	-1938.65	-1334.1	-700.361	61.7042	982.776	2088.22	3473.11	4990.53	6687.91	8281	10003.4
66	-2813.68	-2547.51	-2142.23	-1602.19	-850.233	165.308	1470.85	2992.92	4770.54	6738.53	8736.86	10579	12295.4		66	-3094.59	-2463.6	-1940.82	-1334.78	-701.549	62.8969	980.827	2075.91	3447.96	5000.61	6730.01	8312.12	9977.07
66.5	-2818.94	-2534.74	-2146	-1599.25	-850.537	166.856	1467.25	2987.82	4769.4	6719.82	8698.75	10558.6	12271		66.5	-3127.16	-2438	-1902.56	-1347.23	-711.046	59.5435	988.249	2087.41	3406.43	4984.02	6697.19	8318.66	9965.09
67	-2773.54	-2599.59	-2149.96	-1631.62	-854.446	166.017	1452.97	2986.37	4769.07	6756.55	8619.52	10585.5	12252.5		67	-3113.45	-2433.4	-1909.58	-1349.96	-703.383	62.3955	990.817	2078.49	3390.78	5017.47	6690.61	8341.54	9936.88
67.5	-2775.56	-2603	-2168.8	-1628.34	-848.229	167.264	1446.49	3004.94	4761.26	6757.1	8649.58	10606.4	12268.9		67.5	-3090.26	-2484.63	-1903.52	-1330.37	-701.337	59.9948	988.314	2077.05	3395.61	5024	6630.12	8326.41	9895.69
68	-2793.72	-2543.82	-2190.75	-1619.01	-858.307	166.614	1455.4	2988.02	4761.94	6742.44	8683.96	10571.5	12237.6		68	-3088.21	-2458.12	-1911.71	-1338.63	-703.898	61.0954	1005.47	2087.39	3423.74	5056.97	6617.72	8303.41	9833.82
68.5	-2759.08	-2593.3	-2195.62	-1608.14	-857.737	162.406	1450.86	2977.98	4768.78	6760.52	8648.11	10575.8	12286.7		68.5	-3094.63	-2455.45	-1926.83	-1338.4	-701.213	62.757	1007.56	2080.89	3462.14	5013.59	6631.23	8283.31	9909.72
69	-2723.21	-2566.98	-2184.16	-1627.76	-863.721	168.14	1450.4	2991.9	4752.55	6711.88	8633.1	10559.3	12216.2		69	-3092.45	-2490.66	-1930.58	-1348.69	-700.473	61.2438	995.928	2084.78	3451.59	5042.54	6651.87	8284.9	9935.49
69.5	-2749.45	-2565.78	-2166.85	-1647.44	-851.713	164.667	1441.33	2993.73	4740.41	6707.9	8619.47	10510.5	12169.9		69.5	-3084.06	-2498.76	-1902.22	-1346.52	-707.448	61.7969	979.954	2088.38	3430.17	5026.76	6646.2	8261.57	9871.96
70	-2745.44	-2568.44	-2172.34	-1611.76	-856.363	168.223	1455.83	3008.66	4754.21	6736.89	8595.83	10518.6	12146.8		70	-3060.79	-2464.22	-1917.11	-1325.67	-703.715	61.0349	977.367	2105.94	3441.57	4995.51	6634.35	8274.97	9865.3
70.5	-2733.08	-2560.61	-2169.42	-1606.03	-850.83	168.996	1471.11	3013.38	4776.1	6719.15	8604.28	10518.1	12177.3		70.5	-3118.32	-2463.27	-1910.2	-1334.5	-701.146	62.3548	989.761	2119.09	3424.03	4977.49	6597.09	8256.17	9895.66
71	-2798.39	-2532.76	-2180.82	-1613.14	-852.83	167.205	1463.11	3003.09	4765.04	6741.36	8617.32	10520.8	12186.9		71	-3110.93	-2422.25	-1917.22	-1315.32	-704.607	63.1012	997.003	2087.28	3439.46	4985.11	6606.53	8210.46	9868.47
71.5	-2823.21	-2572.89	-2175.28	-1618	-862.975	163.721	1466.3	3000.12	4789.78	6715.96	8622.72	10469.4	12151.2		71.5	-3101.74	-2440.5	-1937.08	-1327.61	-708.603	62.4437	993.82	2090.55	3455.15	4998.17	6683.14	8218.31	9858.38
72	-2823.96	-2571.67	-2122.66	-1624.47	-860.236	164.449	1480.77	3011.99	4765.88	6703.42	8601.12	10425.5	12168.3		72	-3084.72	-2461.89	-1936.77	-1322.66	-709.727	60.478	1003.73	2092.99	3486.88	4968.07	6642.73	8189.26	9834.28
72.5	-2859.77	-2549.82	-2102.26	-1626.34	-859.711	166.491	1467.71	3020.77	4783.78	6718.73	8622.28	10418.8	12136.1		72.5	-3053.61	-2483.49	-1914.5	-1333.19	-706.963	60.7202	1003.33	2104.34	3470.2	4970.79	6631.81	8187.92	9856.23
73	-2828.53	-2523.23	-2136.4	-1607.76	-842.558	164.511	1439.88	2994.69	4757.63	6669.51	8623.72	10432.5	12140.7		73	-3043.26	-2467.32	-1909.95	-1338.6	-693.99	59.1093	994.383	2106.19	3415.63	4957.57	6623.78	8190.31	9782.42
73.5	-2814.79	-2583.12	-2125.3	-1604.29	-848.264	167.61	1464.61	2995.21	4759.07	6666.73	8630.43	10451.5	12162.6		73.5	-3090.34	-2484.39	-1910.36	-1324.1	-693.574	60.9094	1004.39	2113.96	3413.45	4986.28	6633.73	8214.32	9803.64
74	-2814.33	-2579.64	-2146.61	-1649.49	-851.889	164.028	1470.13	2990.92	4823.24	6679.27	8590.11	10416.7	12116.3		74	-3099.65	-2506.44	-1904.13	-1312.59	-705.4	59.4636	1001.33	2114.96	3370.49	4984.27	6633.18	8186.68	9884.4
74.5	-2814.16	-2548.36	-2120.55	-1639.3	-847.205	167.012	1453.28	2977.2	4825.82	6674	8559.77	10450	12112.6		74.5	-3083.49	-2447.71	-1929.93	-1334	-698.168	62.182	1002.51	2095.4	3380.18	4970.52	6624.92	8174.99	9806.96
[truncated: 190 more rows]

## Sheet: ED Figure 1g
Time (ms)	0.001	0.001	0.01	0.01	0.1	0.1	1	1	10	10	30	30	100	100	1000	1000
[truncated: 600 more rows]

[truncated: 4 more sheets: ED Figure 1h, ED Figure 1i, ED Figure 1j, ED Figure 1k]
