# Supplementary material for: Temperature and intrinsic Ca2+ reshape TRPM4 pharmacology
Source: Nat Struct Mol Biol. 2026 Jun 9;33(6):973–84. doi: 10.1038/s41594-026-01818-3 (PMC13275316; doi:10.1038/s41594-026-01818-3)
Supplement: Supplementary file 11 — Electrophysiology source data for Extended Data Fig. 2a,b,d. [file 41594_2026_1818_MOESM11_ESM.xlsx]

## Sheet: ED Figure 2a
		minus NBA, 22C								plus NBA, 22C									minus CBA, 22C								plus CBA, 22C										minus NBA, 37C								plus NBA, 37C
Voltage (mV)	Current (nA)																Voltage (mV)	Current (nA)																	Voltage (mV)	Current (nA)
	C1	C2	C3	C4	C5	C6			C1	C2	C3	C4	C5	C6				C1	C2	C3	C4	C5	C6	C7		C1	C2	C3	C4	C5	C6	C7				C1	C2	C3	C4	C5				C1	C2	C3	C4	C5
-100	-0.5011	-0.46143	-0.33752	-0.98206	-0.03601	-0.10498			-0.05859	-0.01282	-0.0116	-0.01831	-0.00916	-0.03113			-100	-0.07141	-0.14709	-0.26855	-0.04333	-0.04822	-0.56763	-0.75623		-0.01709	-0.13977	-0.03479	-0.01831	-0.00549	-0.25269	-0.36011			-100	-3.36548	-1.89026	-3.63159	-2.60132	-0.75928				-0.32532	-0.0592	-1.11938	-0.3894	-0.02197
-99.9	-0.49622	-0.45227	-0.34058	-0.98572	-0.04822	-0.09216			-0.04822	-0.0177	-0.01404	-0.02014	-0.02686	-0.03357			-99.9	-0.07446	-0.15381	-0.25208	-0.047	-0.04578	-0.55664	-0.77087		-0.02014	-0.13611	-0.03845	-0.01648	-0.00732	-0.24231	-0.36804			-99.9	-3.35693	-1.89636	-3.60962	-2.55615	-0.78064				-0.32593	-0.0531	-1.09375	-0.38818	-0.02991
-99.8	-0.47913	-0.45166	-0.33813	-0.98145	-0.04456	-0.09521			-0.06226	-0.00977	-0.00305	-0.02258	-0.01099	-0.03174			-99.8	-0.07874	-0.15686	-0.25513	-0.03662	-0.05066	-0.56824	-0.75928		-0.0293	-0.1355	-0.0238	-0.01953	-0.00244	-0.25269	-0.3717			-99.8	-3.34412	-1.85425	-3.58093	-2.59583	-0.77148				-0.32166	-0.05554	-1.05103	-0.41199	-0.04028
-99.7	-0.4834	-0.45593	-0.34607	-0.979	-0.03967	-0.08484			-0.05371	-0.01099	-0.00854	-0.02258	-0.01465	-0.02808			-99.7	-0.07813	-0.15442	-0.25574	-0.05188	-0.05798	-0.56396	-0.75928		-0.02563	-0.13672	-0.03479	-0.01587	-0.00916	-0.24414	-0.37659			-99.7	-3.33801	-1.83655	-3.60779	-2.63306	-0.81665				-0.31799	-0.05249	-1.07483	-0.42236	-0.01709
-99.6	-0.50049	-0.45654	-0.34485	-0.98511	-0.0293	-0.09094			-0.05005	-0.01343	-0.00488	-0.01953	-0.00732	-0.01587			-99.6	-0.07446	-0.15381	-0.26062	-0.04517	-0.05676	-0.5304	-0.75928		-0.02319	-0.14038	-0.03357	-0.02319	0.00305	-0.26245	-0.37598			-99.6	-3.35205	-1.80847	-3.56506	-2.64587	-0.84473				-0.31799	-0.05371	-1.05774	-0.40466	-0.0238
-99.5	-0.49194	-0.46387	-0.34119	-0.98206	-0.03113	-0.09216			-0.04944	-0.01221	-0.01648	-0.03174	-0.00671	-0.03296			-99.5	-0.06714	-0.14954	-0.26917	-0.03418	-0.05676	-0.5719	-0.7666		-0.01343	-0.13245	-0.0354	-0.02502	-0.01465	-0.25757	-0.37354			-99.5	-3.35144	-1.80847	-3.53699	-2.65198	-0.82153				-0.31616	-0.06165	-1.07788	-0.40344	-0.03113
-99.4	-0.48279	-0.45654	-0.33752	-0.98511	-0.03174	-0.08545			-0.03845	-0.00977	-0.02991	-0.02625	-0.00488	-0.02808			-99.4	-0.07019	-0.14526	-0.26123	-0.03967	-0.047	-0.5719	-0.75684		-0.02014	-0.13489	-0.047	-0.02197	-0.00488	-0.24475	-0.36194			-99.4	-3.32153	-1.82068	-3.51196	-2.677	-0.79956				-0.3009	-0.06409	-1.09436	-0.4071	-0.02747
-99.3	-0.49316	-0.45715	-0.34119	-0.97656	-0.04395	-0.08911			-0.04578	-0.01404	-0.02075	-0.0293	-0.00916	-0.02625			-99.3	-0.07141	-0.15198	-0.27466	-0.0354	-0.05432	-0.55847	-0.75989		-0.01404	-0.13672	-0.04211	-0.01526	-0.01282	-0.25513	-0.35583			-99.3	-3.33008	-1.82068	-3.52966	-2.60193	-0.83618				-0.31189	-0.05859	-1.07361	-0.41504	-0.04089
-99.2	-0.48523	-0.45959	-0.33203	-0.98145	-0.03906	-0.09094			-0.03784	-0.01343	-0.01953	-0.0238	-0.01221	-0.02563			-99.2	-0.07507	-0.15869	-0.26733	-0.04517	-0.0592	-0.60059	-0.75562		-0.01953	-0.13489	-0.04333	-0.01587	-0.00488	-0.2478	-0.35278			-99.2	-3.34534	-1.82861	-3.54248	-2.58911	-0.86121				-0.30701	-0.06409	-1.07117	-0.40771	-0.04456
-99.1	-0.48523	-0.47241	-0.33142	-0.99854	-0.0415	-0.09094			-0.047	-0.02258	-0.02014	-0.02197	-0.00549	-0.02625			-99.1	-0.06958	-0.15869	-0.26428	-0.04395	-0.05005	-0.57434	-0.76355		-0.00793	-0.12573	-0.0293	-0.01953	-0.00916	-0.24719	-0.36194			-99.1	-3.34412	-1.84082	-3.52478	-2.61536	-0.86914				-0.31006	-0.05188	-1.0675	-0.42114	-0.03845
-99	-0.48279	-0.46814	-0.32776	-0.99426	-0.02686	-0.07874			-0.05249	-0.02747	-0.0177	-0.03052	0.00122	-0.01343			-99	-0.0708	-0.16052	-0.25024	-0.04272	-0.04639	-0.57739	-0.79163		-0.02136	-0.13977	-0.0354	-0.01709	-0.00366	-0.24902	-0.36194			-99	-3.33862	-1.84387	-3.54187	-2.54395	-0.88684				-0.30884	-0.05127	-1.06934	-0.43579	-0.04639
-98.9	-0.47852	-0.46143	-0.33081	-0.99121	-0.03418	-0.08179			-0.03845	-0.02869	-0.00916	-0.0238	-0.00488	-0.02075			-98.9	-0.07446	-0.15564	-0.25452	-0.04822	-0.03845	-0.57556	-0.78186		-0.02686	-0.14709	-0.02869	-0.02075	-0.00977	-0.2478	-0.36072			-98.9	-3.33069	-1.83533	-3.56262	-2.58667	-0.85327				-0.30579	-0.06104	-1.07056	-0.41992	-0.03357
-98.8	-0.48218	-0.47363	-0.34058	-0.98511	-0.02869	-0.08545			-0.047	-0.0293	-0.01587	-0.03174	-0.00793	-0.02319			-98.8	-0.07385	-0.16235	-0.25208	-0.05432	-0.05371	-0.57922	-0.78308		-0.02625	-0.14404	-0.0415	-0.01587	-0.00732	-0.25085	-0.35522			-98.8	-3.32336	-1.82556	-3.58826	-2.6532	-0.81909				-0.30457	-0.04395	-1.06445	-0.41626	-0.02075
-98.7	-0.47241	-0.47729	-0.34424	-0.98694	-0.03113	-0.08606			-0.04211	-0.0293	-0.00916	-0.03784	0.00427	-0.0238			-98.7	-0.06836	-0.15808	-0.2594	-0.047	-0.04333	-0.57312	-0.77515		-0.01221	-0.13367	-0.02625	-0.02136	-0.00488	-0.24597	-0.36316			-98.7	-3.30994	-1.8103	-3.60168	-2.62695	-0.802				-0.30273	-0.04883	-1.06384	-0.401	-0.04333
-98.6	-0.48279	-0.47852	-0.34424	-0.97656	-0.04639	-0.08545			-0.04883	-0.02747	-0.01038	-0.02502	-0.00305	-0.03052			-98.6	-0.06958	-0.14893	-0.25269	-0.05127	-0.04883	-0.5658	-0.77759		-0.02075	-0.13794	-0.02686	-0.01038	-0.0061	-0.24292	-0.36072			-98.6	-3.32703	-1.82739	-3.59375	-2.64099	-0.83252				-0.30884	-0.05737	-1.05713	-0.39673	-0.047
-98.5	-0.50293	-0.46326	-0.3418	-0.98206	-0.05066	-0.08118			-0.04272	-0.02808	-0.00488	-0.03235	-0.00244	-0.03845			-98.5	-0.07751	-0.15808	-0.25635	-0.05798	-0.04639	-0.54504	-0.78369		-0.01221	-0.13	-0.02808	-0.01953	0.00305	-0.23376	-0.36682			-98.5	-3.32397	-1.85791	-3.62671	-2.67639	-0.84351				-0.31372	-0.04944	-1.10657	-0.39551	-0.02869
-98.4	-0.49133	-0.46387	-0.33569	-0.98145	-0.02991	-0.09644			-0.04456	-0.03479	-0.00244	-0.04395	0	-0.03357			-98.4	-0.07446	-0.15564	-0.25818	-0.05249	-0.05127	-0.56763	-0.76843		-0.02136	-0.14038	-0.01892	-0.03418	0	-0.24353	-0.37903			-98.4	-3.33374	-1.85608	-3.65234	-2.66296	-0.82031				-0.31311	-0.06042	-1.09314	-0.41199	-0.0238
-98.3	-0.47546	-0.45776	-0.34607	-0.98572	-0.04395	-0.08606			-0.05188	-0.03174	-0.00488	-0.03784	-0.01099	-0.03418			-98.3	-0.07324	-0.15686	-0.24658	-0.05249	-0.05127	-0.55725	-0.76843		-0.01465	-0.13855	-0.0177	-0.02319	-0.01221	-0.24841	-0.37659			-98.3	-3.33313	-1.96106	-3.62976	-2.72156	-0.82153				-0.29541	-0.05005	-1.0907	-0.3949	-0.03723
-98.2	-0.47302	-0.4541	-0.34302	-0.97168	-0.047	-0.08667			-0.05859	-0.03357	-0.00671	-0.0415	-0.00732	-0.03601			-98.2	-0.07568	-0.15015	-0.24109	-0.05005	-0.04333	-0.56396	-0.7605		-0.01648	-0.14404	-0.03235	-0.02747	-0.00549	-0.23438	-0.37842			-98.2	-3.33435	-1.95435	-3.60168	-2.67517	-0.81543				-0.29053	-0.05554	-1.0321	-0.401	-0.02869
-98.1	-0.47729	-0.45105	-0.34058	-0.97839	-0.04761	-0.08301			-0.05798	-0.03052	-0.00793	-0.03723	-0.00854	-0.05005			-98.1	-0.06287	-0.15015	-0.2478	-0.04761	-0.05371	-0.55542	-0.76233		-0.01892	-0.13489	-0.01831	-0.03845	-0.00427	-0.24902	-0.3772			-98.1	-3.32336	-1.94275	-3.62671	-2.7356	-0.81055				-0.29846	-0.05066	-1.03333	-0.40894	-0.01404
-98	-0.47058	-0.44739	-0.34973	-0.97656	-0.05066	-0.0824			-0.05188	-0.03052	0.000610352	-0.04089	-0.01587	-0.0354			-98	-0.05615	-0.14771	-0.23438	-0.04822	-0.05005	-0.54749	-0.75562		-0.02075	-0.13672	-0.02563	-0.02808	-0.01221	-0.23621	-0.38147			-98	-3.31543	-1.9104	-3.59741	-2.77405	-0.79834				-0.3009	-0.05859	-0.99915	-0.41138	-0.03052
-97.9	-0.45532	-0.44922	-0.33875	-0.97534	-0.04639	-0.08972			-0.047	-0.02625	-0.00488	-0.04028	-0.00488	-0.05005			-97.9	-0.07324	-0.14709	-0.2417	-0.04211	-0.06165	-0.55054	-0.75928		-0.03174	-0.13733	-0.02319	-0.02625	-0.00732	-0.23865	-0.38086			-97.9	-3.32581	-1.89331	-3.55835	-2.79297	-0.8313				-0.31189	-0.05371	-1.01257	-0.39307	-0.03113
-97.8	-0.46936	-0.43945	-0.34363	-0.98083	-0.04578	-0.09521			-0.04089	-0.01587	-0.00671	-0.03235	-0.01099	-0.04089			-97.8	-0.06897	-0.14771	-0.24902	-0.04333	-0.05798	-0.53833	-0.75073		-0.01587	-0.1355	-0.02991	-0.02991	-0.01038	-0.22522	-0.37537			-97.8	-3.33618	-1.88293	-3.57544	-2.74292	-0.8551				-0.30945	-0.05493	-1.01746	-0.39856	-0.02136
-97.7	-0.46143	-0.44128	-0.33813	-0.97778	-0.04517	-0.10315			-0.04517	-0.02808	-0.01648	-0.02808	-0.01648	-0.05188			-97.7	-0.07446	-0.1593	-0.2478	-0.03967	-0.05615	-0.54993	-0.755		-0.02502	-0.13489	-0.02563	-0.02747	-0.01465	-0.23926	-0.36987			-97.7	-3.32703	-1.85669	-3.55774	-2.73987	-0.86182				-0.30884	-0.05432	-1.03943	-0.40039	-0.01648
-97.6	-0.46509	-0.44373	-0.33691	-0.97351	-0.05371	-0.10254			-0.0415	-0.01404	-0.00916	-0.0238	-0.01038	-0.04822			-97.6	-0.07324	-0.14709	-0.23865	-0.04456	-0.05005	-0.57007	-0.75256		-0.01831	-0.13306	-0.02136	-0.02075	-0.0116	-0.24414	-0.37048			-97.6	-3.31787	-1.83411	-3.5791	-2.76062	-0.8429				-0.30884	-0.06531	-1.01379	-0.40588	-0.02075
-97.5	-0.46326	-0.44006	-0.34058	-0.97107	-0.04089	-0.10254			-0.03174	-0.0116	-0.00244	-0.02319	-0.01648	-0.04333			-97.5	-0.0647	-0.15381	-0.24231	-0.0354	-0.05005	-0.5542	-0.74768		-0.0354	-0.13855	-0.02808	-0.01404	-0.01099	-0.23499	-0.36743			-97.5	-3.31421	-1.83655	-3.59985	-2.63794	-0.83313				-0.29907	-0.05127	-0.99854	-0.401	-0.0116
-97.4	-0.45288	-0.45593	-0.33447	-0.96985	-0.03784	-0.09583			-0.0354	-0.02014	-0.01404	-0.02075	-0.01892	-0.05066			-97.4	-0.06348	-0.15076	-0.24963	-0.03479	-0.06165	-0.54504	-0.74951		-0.02991	-0.14343	-0.02319	-0.02136	-0.01404	-0.24658	-0.36316			-97.4	-3.33008	-1.84509	-3.54858	-2.6355	-0.75256				-0.3009	-0.06775	-0.95581	-0.42053	-0.01465
-97.3	-0.46021	-0.45471	-0.32715	-0.96985	-0.04272	-0.10254			-0.02563	-0.01831	-0.01892	-0.02808	-0.02136	-0.04456			-97.3	-0.06042	-0.15015	-0.24292	-0.04272	-0.04761	-0.56091	-0.75012		-0.0238	-0.12146	-0.02319	-0.02136	-0.00977	-0.24719	-0.36011			-97.3	-3.30933	-1.85669	-3.47839	-2.63916	-0.77637				-0.29358	-0.05981	-0.94666	-0.43274	-0.02075
-97.2	-0.4718	-0.45593	-0.32776	-0.95825	-0.04272	-0.10254			-0.03235	-0.01953	-0.01892	-0.02075	-0.02747	-0.03479			-97.2	-0.05493	-0.15015	-0.24597	-0.03418	-0.04456	-0.54871	-0.76111		-0.01648	-0.12878	-0.01526	-0.0293	-0.01282	-0.24231	-0.3595			-97.2	-3.30078	-1.83105	-3.43994	-2.66235	-0.75623				-0.27954	-0.05737	-0.98633	-0.43152	-0.01343
-97.1	-0.46875	-0.44983	-0.32227	-0.97412	-0.04883	-0.10132			-0.03174	-0.01953	-0.02258	-0.02258	-0.0238	-0.04517			-97.1	-0.05615	-0.15198	-0.2356	-0.03662	-0.04944	-0.55847	-0.75256		-0.01953	-0.1355	-0.01404	-0.02991	-0.00488	-0.24414	-0.35889			-97.1	-3.30261	-1.8457	-3.48267	-2.67395	-0.78918				-0.27771	-0.0592	-0.95154	-0.43396	-0.00793
-97	-0.48035	-0.45959	-0.32471	-0.96802	-0.04211	-0.1001			-0.04639	-0.02136	-0.02319	-0.02502	-0.02563	-0.03357			-97	-0.06042	-0.14709	-0.24231	-0.03845	-0.05676	-0.55115	-0.75928		-0.01465	-0.13	-0.02502	-0.02075	-0.00916	-0.23315	-0.35828			-97	-3.30566	-1.89636	-3.43628	-2.68677	-0.78125				-0.27405	-0.05615	-0.95642	-0.43274	-0.02014
-96.9	-0.45837	-0.45349	-0.33081	-0.97595	-0.03479	-0.0946			-0.03967	-0.02136	-0.02319	-0.02686	-0.02014	-0.02563			-96.9	-0.05493	-0.15259	-0.24414	-0.03662	-0.06104	-0.54626	-0.74829		-0.01404	-0.14771	-0.01648	-0.02197	-0.01221	-0.23987	-0.35645			-96.9	-3.29041	-1.94641	-3.47107	-2.74841	-0.79529				-0.27649	-0.06409	-0.96069	-0.42114	-0.01953
-96.8	-0.45959	-0.45471	-0.32654	-0.97839	-0.03174	-0.09766			-0.04761	-0.01831	-0.01221	-0.0238	-0.03052	-0.03723			-96.8	-0.06653	-0.14343	-0.25085	-0.03967	-0.06287	-0.53528	-0.73547		-0.01221	-0.12817	-0.02319	-0.01709	-0.00793	-0.2301	-0.36194			-96.8	-3.28552	-1.93359	-3.48267	-2.74353	-0.83801				-0.27832	-0.07629	-0.99609	-0.40894	-0.02869
-96.7	-0.47241	-0.44556	-0.32349	-0.9729	-0.03662	-0.08301			-0.03174	-0.01587	-0.01465	-0.0238	-0.02136	-0.04089			-96.7	-0.06104	-0.15015	-0.2533	-0.04578	-0.05981	-0.52551	-0.74402		-0.01221	-0.11902	-0.02014	-0.02136	-0.00549	-0.23438	-0.35583			-96.7	-3.28552	-1.92932	-3.56567	-2.73621	-0.85388				-0.29053	-0.07568	-1.02966	-0.40833	-0.01831
-96.6	-0.45715	-0.44006	-0.3302	-0.97412	-0.0238	-0.09766			-0.04639	-0.01587	-0.02014	-0.02808	-0.01465	-0.03052			-96.6	-0.0592	-0.13855	-0.24658	-0.04517	-0.04944	-0.52185	-0.72876		-0.01892	-0.12573	-0.02869	-0.02014	-0.00732	-0.24109	-0.35583			-96.6	-3.27209	-1.92993	-3.60535	-2.68921	-0.87463				-0.27588	-0.07324	-1.02051	-0.41443	-0.01587
-96.5	-0.46448	-0.44617	-0.32715	-0.97168	-0.02625	-0.08118			-0.04211	-0.01465	0	-0.02014	-0.00671	-0.02869			-96.5	-0.06226	-0.15076	-0.26184	-0.05676	-0.05127	-0.52612	-0.73425		-0.01648	-0.12573	-0.01465	-0.02014	-0.01038	-0.2356	-0.36621			-96.5	-3.25928	-1.89453	-3.52295	-2.63611	-0.83313				-0.29541	-0.06958	-1.02661	-0.40771	-0.02625
-96.4	-0.45227	-0.43518	-0.3302	-0.97595	-0.03601	-0.08484			-0.04944	-0.00977	-0.0116	-0.02991	-0.03113	-0.02625			-96.4	-0.06042	-0.16174	-0.24841	-0.05676	-0.05676	-0.53284	-0.72571		-0.01892	-0.14099	-0.01892	-0.02563	-0.0116	-0.23743	-0.37109			-96.4	-3.2605	-1.89636	-3.5199	-2.64282	-0.81177				-0.28931	-0.06287	-1.07788	-0.41992	-0.02991
-96.3	-0.45044	-0.44617	-0.32104	-0.97046	-0.03113	-0.09155			-0.05432	-0.01953	-0.00305	-0.02625	-0.02319	-0.0293			-96.3	-0.0531	-0.15198	-0.25635	-0.05676	-0.05737	-0.52673	-0.72815		-0.01404	-0.1355	-0.02808	-0.03174	-0.00916	-0.23926	-0.36011			-96.3	-3.255	-1.89087	-3.52966	-2.64282	-0.85083				-0.29724	-0.06287	-1.05164	-0.42603	-0.0238
-96.2	-0.44495	-0.43518	-0.31677	-0.97046	-0.02991	-0.07874			-0.04028	-0.01099	-0.00488	-0.02747	-0.02258	-0.02747			-96.2	-0.06287	-0.14771	-0.25757	-0.04639	-0.06348	-0.53711	-0.71655		-0.01221	-0.13367	-0.02197	-0.03479	-0.00671	-0.23315	-0.36621			-96.2	-3.25317	-1.89148	-3.55347	-2.73438	-0.87708				-0.30518	-0.06653	-1.01196	-0.42847	-0.03418
-96.1	-0.45654	-0.43518	-0.31616	-0.95703	-0.03418	-0.08301			-0.0354	-0.0177	-0.00793	-0.02747	-0.01953	-0.02319			-96.1	-0.05615	-0.14526	-0.2594	-0.05005	-0.05554	-0.51758	-0.71655		-0.01709	-0.12878	-0.02014	-0.01892	-0.00854	-0.22888	-0.37842			-96.1	-3.25012	-1.91528	-3.54187	-2.73865	-0.90637				-0.30334	-0.0592	-1.00891	-0.43091	-0.0354
-96	-0.46143	-0.42786	-0.31189	-0.95398	-0.03052	-0.08301			-0.04578	-0.01587	-0.00183	-0.02563	-0.00549	-0.02625			-96	-0.05798	-0.14343	-0.24841	-0.04272	-0.04761	-0.52124	-0.73059		-0.01709	-0.13245	-0.03113	-0.02075	-0.00916	-0.23438	-0.36316			-96	-3.255	-1.86768	-3.5083	-2.69226	-0.89539				-0.29114	-0.06104	-0.98694	-0.42053	-0.03174
-95.9	-0.4541	-0.42786	-0.30823	-0.95337	-0.02991	-0.07996			-0.04333	-0.01587	-0.00732	-0.03296	-0.01099	-0.01709			-95.9	-0.06226	-0.15198	-0.2478	-0.04211	-0.06409	-0.52429	-0.72815		-0.02075	-0.1239	-0.03113	-0.01892	-0.01343	-0.23132	-0.37109			-95.9	-3.24341	-1.8512	-3.51318	-2.70691	-0.9137				-0.28503	-0.06897	-0.99976	-0.43518	-0.02319
-95.8	-0.45227	-0.43457	-0.30823	-0.9552	-0.02563	-0.07629			-0.04089	-0.01831	-0.00183	-0.03418	-0.00671	-0.02319			-95.8	-0.06836	-0.14465	-0.25085	-0.03357	-0.05798	-0.52856	-0.71655		-0.01526	-0.12695	-0.02808	-0.02319	-0.0061	-0.22034	-0.37903			-95.8	-3.24585	-1.85303	-3.52051	-2.64648	-0.95398				-0.28809	-0.0769	-0.95581	-0.42664	-0.00488
-95.7	-0.44067	-0.4248	-0.30579	-0.95947	-0.02197	-0.08179			-0.03357	-0.01953	0.000610352	-0.02747	-0.01526	-0.0354			-95.7	-0.05676	-0.1532	-0.25452	-0.04456	-0.047	-0.5188	-0.71228		-0.01953	-0.13	-0.02808	-0.03357	-0.00854	-0.21973	-0.37598			-95.7	-3.22754	-1.8158	-3.49182	-2.60193	-0.96863				-0.27283	-0.06897	-0.9552	-0.41809	-0.01404
-95.6	-0.43701	-0.42969	-0.31067	-0.95459	-0.02197	-0.06836			-0.03662	-0.02075	-0.0061	-0.03784	-0.01038	-0.03357			-95.6	-0.06409	-0.14404	-0.26428	-0.05127	-0.04761	-0.5188	-0.7074		-0.02014	-0.12878	-0.03418	-0.02686	-0.00549	-0.2179	-0.35828			-95.6	-3.22388	-1.83411	-3.50037	-2.59888	-0.97778				-0.28015	-0.05676	-0.96069	-0.41199	-0.01343
-95.5	-0.44739	-0.43091	-0.31677	-0.94788	-0.03235	-0.07385			-0.047	-0.01404	-0.01343	-0.03418	-0.0061	-0.02686			-95.5	-0.04822	-0.14404	-0.24353	-0.05066	-0.04395	-0.48157	-0.71289		-0.01709	-0.12878	-0.0293	-0.01648	-0.0061	-0.21973	-0.36865			-95.5	-3.22144	-1.87866	-3.45154	-2.64648	-0.96008				-0.29114	-0.04883	-0.97107	-0.3894	-0.01709
-95.4	-0.43884	-0.43396	-0.31738	-0.95215	-0.03662	-0.07874			-0.03479	-0.01709	-0.00977	-0.03357	-0.00793	-0.02747			-95.4	-0.06409	-0.14404	-0.24292	-0.04272	-0.04761	-0.55847	-0.7074		-0.01526	-0.13245	-0.0293	-0.01648	-0.00427	-0.2301	-0.37781			-95.4	-3.2312	-1.94519	-3.4729	-2.69775	-0.92346				-0.28748	-0.06287	-0.98328	-0.4126	-0.01892
-95.3	-0.44434	-0.43091	-0.3186	-0.94971	-0.03174	-0.07568			-0.03296	-0.03174	-0.01099	-0.03845	-0.00793	-0.02563			-95.3	-0.05798	-0.14465	-0.25208	-0.03967	-0.04578	-0.54016	-0.69824		-0.01709	-0.13	-0.02563	-0.0238	-0.00854	-0.22522	-0.36377			-95.3	-3.21777	-1.88965	-3.52112	-2.69592	-0.91858				-0.28137	-0.07446	-1.00464	-0.40405	-0.01221
-95.2	-0.44922	-0.43945	-0.31616	-0.95215	-0.03235	-0.07629			-0.0354	-0.0354	-0.00854	-0.03906	-0.00244	-0.02625			-95.2	-0.06104	-0.14465	-0.24353	-0.04456	-0.047	-0.50903	-0.71228		-0.02319	-0.1355	-0.03174	-0.02502	-0.00671	-0.21851	-0.37476			-95.2	-3.20679	-1.875	-3.50281	-2.72461	-0.95337				-0.2887	-0.06165	-1.01746	-0.39429	-0.01465
-95.1	-0.43945	-0.44189	-0.31799	-0.95154	-0.03052	-0.08423			-0.04211	-0.0354	-0.01221	-0.0415	-0.01038	-0.02991			-95.1	-0.06836	-0.14832	-0.24353	-0.04761	-0.04028	-0.52002	-0.7019		-0.01221	-0.12878	-0.02197	-0.0354	-0.00427	-0.22095	-0.36804			-95.1	-3.21472	-1.83594	-3.5083	-2.69287	-0.94177				-0.28931	-0.06897	-1.00403	-0.39551	-0.00916
-95	-0.44006	-0.44434	-0.32043	-0.95154	-0.03113	-0.08301			-0.04639	-0.03357	-0.01038	-0.03296	-0.00305	-0.02869			-95	-0.06104	-0.14648	-0.25513	-0.05249	-0.05493	-0.52063	-0.69641		-0.02625	-0.12939	-0.01709	-0.02136	-0.00427	-0.21667	-0.36621			-95	-3.20557	-1.84021	-3.50708	-2.7124	-0.92407				-0.29297	-0.05127	-1.00647	-0.38696	-0.00671
-94.9	-0.44434	-0.44556	-0.32166	-0.95947	-0.03296	-0.09583			-0.0415	-0.02747	-0.01953	-0.03662	-0.00732	-0.01892			-94.9	-0.05981	-0.13794	-0.25085	-0.05066	-0.04761	-0.51453	-0.69031		-0.0293	-0.11597	-0.02197	-0.02808	-0.00671	-0.21301	-0.36133			-94.9	-3.21289	-1.828	-3.48694	-2.73193	-0.87585				-0.29419	-0.05554	-1.06445	-0.38391	-0.01038
-94.8	-0.45288	-0.44617	-0.31921	-0.95703	-0.03296	-0.08972			-0.0354	-0.02869	-0.01587	-0.03479	-0.01221	-0.02502			-94.8	-0.05981	-0.13306	-0.25269	-0.06042	-0.05005	-0.51819	-0.68481		-0.01465	-0.13428	-0.02136	-0.02686	-0.00549	-0.21606	-0.35767			-94.8	-3.20129	-1.82861	-3.53943	-2.67883	-0.84412				-0.28748	-0.05005	-1.06934	-0.36072	-0.00427
-94.7	-0.45044	-0.45105	-0.31494	-0.95032	-0.03906	-0.0885			-0.04395	-0.02136	-0.02136	-0.03967	-0.01648	-0.01892			-94.7	-0.06287	-0.14771	-0.25696	-0.06226	-0.05127	-0.52917	-0.68298		-0.02686	-0.13489	-0.03113	-0.02625	-0.01099	-0.224	-0.35339			-94.7	-3.20557	-1.84204	-3.55774	-2.66663	-0.84778				-0.3009	-0.04883	-1.04309	-0.36865	-0.01038
-94.6	-0.42969	-0.45166	-0.3064	-0.9552	-0.03723	-0.0824			-0.0293	-0.01343	-0.01648	-0.03845	-0.01648	-0.02563			-94.6	-0.05554	-0.13977	-0.2478	-0.04456	-0.04883	-0.51636	-0.68176		-0.03113	-0.13062	-0.02808	-0.02686	-0.00366	-0.22278	-0.35767			-94.6	-3.18604	-1.8573	-3.48999	-2.68738	-0.81848				-0.29724	-0.06653	-1.02844	-0.38147	-0.01648
-94.5	-0.43091	-0.45288	-0.31799	-0.95825	-0.05127	-0.08057			-0.04028	-0.01709	-0.01404	-0.03357	-0.02319	-0.02747			-94.5	-0.05981	-0.14221	-0.25024	-0.05188	-0.04761	-0.49438	-0.67383		-0.03052	-0.12939	-0.03052	-0.01892	-0.00366	-0.21545	-0.35522			-94.5	-3.17871	-1.86646	-3.44788	-2.66663	-0.79773				-0.31616	-0.05798	-1.03088	-0.37415	-0.01892
-94.4	-0.44006	-0.44006	-0.31555	-0.9552	-0.05249	-0.08301			-0.04761	-0.02136	-0.00977	-0.03174	-0.02747	-0.02258			-94.4	-0.05493	-0.13123	-0.24963	-0.04456	-0.05127	-0.50293	-0.67688		-0.02197	-0.13672	-0.03174	-0.01831	-0.00427	-0.20874	-0.34973			-94.4	-3.17505	-1.85974	-3.40454	-2.52808	-0.81116				-0.30457	-0.05005	-1.02966	-0.38269	-0.01465
-94.3	-0.42542	-0.43884	-0.31189	-0.95459	-0.04028	-0.08118			-0.04333	-0.01831	-0.00549	-0.03479	-0.02563	-0.02808			-94.3	-0.06775	-0.13794	-0.25269	-0.03601	-0.05005	-0.52612	-0.65979		-0.02136	-0.13367	-0.02625	-0.02197	-0.00366	-0.2002	-0.34119			-94.3	-3.16589	-1.85303	-3.43933	-2.58423	-0.77576				-0.31311	-0.04883	-1.0437	-0.38818	-0.01953
-94.2	-0.42969	-0.44678	-0.3186	-0.95459	-0.05188	-0.07996			-0.05493	-0.01526	-0.01465	-0.02563	-0.01709	-0.0293			-94.2	-0.06104	-0.13916	-0.25391	-0.047	-0.04944	-0.52673	-0.67322		-0.02869	-0.13489	-0.02563	-0.02014	-0.00854	-0.21912	-0.3479			-94.2	-3.1543	-1.8573	-3.40942	-2.63245	-0.82214				-0.31372	-0.04944	-1.05286	-0.39124	-0.02686
-94.1	-0.41504	-0.44189	-0.31738	-0.94421	-0.04517	-0.07507			-0.05554	-0.01709	-0.00427	-0.02869	-0.03113	-0.03418			-94.1	-0.05676	-0.13733	-0.2478	-0.03784	-0.047	-0.51025	-0.66589		-0.02014	-0.13672	-0.02991	-0.0238	-0.00244	-0.21606	-0.34363			-94.1	-3.15369	-1.85181	-3.42896	-2.60132	-0.85327				-0.30884	-0.04822	-1.06445	-0.39673	-0.02625
-94	-0.42175	-0.4425	-0.31067	-0.93933	-0.05432	-0.0708			-0.04456	-0.01831	-0.00366	-0.03052	-0.0293	-0.03723			-94	-0.06104	-0.14465	-0.24963	-0.04578	-0.04822	-0.51575	-0.68665		-0.0354	-0.14832	-0.02991	-0.0177	-0.01099	-0.2124	-0.3418			-94	-3.17871	-1.90369	-3.4259	-2.65076	-0.86304				-0.30396	-0.04578	-1.05042	-0.39612	-0.03601
-93.9	-0.448	-0.43762	-0.30334	-0.9375	-0.04578	-0.07629			-0.0354	-0.01709	-0.00671	-0.02869	-0.03113	-0.03174			-93.9	-0.06409	-0.14587	-0.26062	-0.04639	-0.04639	-0.52673	-0.69153		-0.02625	-0.14771	-0.03174	-0.02686	-0.01038	-0.22888	-0.3479			-93.9	-3.16406	-1.89148	-3.37463	-2.66724	-0.84961				-0.3125	-0.04761	-1.02112	-0.38696	-0.03662
-93.8	-0.43518	-0.44556	-0.29907	-0.93323	-0.05554	-0.07629			-0.05981	-0.01648	-0.00366	-0.02014	-0.02014	-0.0293			-93.8	-0.0592	-0.14526	-0.2478	-0.03662	-0.05005	-0.52368	-0.68848		-0.0238	-0.14099	-0.02625	-0.02747	-0.0061	-0.2301	-0.34973			-93.8	-3.16772	-1.92993	-3.40515	-2.78381	-0.88989				-0.31067	-0.05066	-1.02478	-0.38574	-0.02808
-93.7	-0.43518	-0.43335	-0.30457	-0.92834	-0.04211	-0.07568			-0.03845	-0.02136	0.00122	-0.02563	-0.02075	-0.04272			-93.7	-0.06897	-0.14282	-0.24841	-0.03662	-0.04822	-0.53101	-0.68604		-0.02686	-0.13489	-0.03784	-0.01953	-0.01526	-0.23376	-0.33875			-93.7	-3.17993	-1.90491	-3.3606	-2.74536	-0.89905				-0.30151	-0.05371	-1.02356	-0.3949	-0.03113
-93.6	-0.42419	-0.43335	-0.29663	-0.92834	-0.03967	-0.0769			-0.05127	-0.03296	0.0061	-0.02625	-0.01892	-0.03113			-93.6	-0.0647	-0.1416	-0.24902	-0.0293	-0.0415	-0.52673	-0.68909		-0.01831	-0.13855	-0.0293	-0.02136	-0.00916	-0.23071	-0.35461			-93.6	-3.17932	-1.87927	-3.30566	-2.724	-0.93994				-0.30029	-0.0415	-1.03516	-0.41626	-0.03113
-93.5	-0.42542	-0.43274	-0.29785	-0.93018	-0.03479	-0.08789			-0.03784	-0.03357	-0.00671	-0.02014	-0.00549	-0.03418			-93.5	-0.05859	-0.14099	-0.23987	-0.03479	-0.03357	-0.51514	-0.68359		-0.01709	-0.12634	-0.03113	-0.02625	-0.00793	-0.22156	-0.34973			-93.5	-3.17383	-1.86218	-3.32703	-2.69775	-0.92468				-0.30334	-0.05737	-1.05652	-0.40771	-0.03174
-93.4	-0.40283	-0.43274	-0.3009	-0.92773	-0.03601	-0.08606			-0.04578	-0.03845	-0.0061	-0.02014	-0.00916	-0.0354			-93.4	-0.06165	-0.13306	-0.25085	-0.03052	-0.04089	-0.5127	-0.68604		-0.02686	-0.14404	-0.02563	-0.01709	0.00122	-0.21362	-0.35034			-93.4	-3.172	-1.85364	-3.34534	-2.71973	-0.91431				-0.29053	-0.05371	-1.05103	-0.40161	-0.02991
-93.3	-0.41626	-0.43274	-0.30823	-0.92773	-0.03845	-0.08118			-0.03174	-0.03174	-0.00549	-0.01831	-0.01221	-0.03723			-93.3	-0.05859	-0.14099	-0.24414	-0.02686	-0.04333	-0.50842	-0.6781		-0.02075	-0.13	-0.02197	-0.01709	-0.00854	-0.23132	-0.35645			-93.3	-3.17444	-1.82556	-3.34961	-2.68433	-0.88135				-0.28748	-0.05371	-1.02966	-0.4071	-0.03479
-93.2	-0.41443	-0.42969	-0.30518	-0.92041	-0.04211	-0.08362			-0.03174	-0.02502	-0.00183	-0.0238	-0.00732	-0.03357			-93.2	-0.05615	-0.13794	-0.25269	-0.0415	-0.03601	-0.5011	-0.68359		-0.02136	-0.13367	-0.02686	-0.00671	-0.00427	-0.21851	-0.35706			-93.2	-3.16772	-1.83472	-3.33191	-2.65381	-0.83923				-0.29419	-0.04822	-1.03455	-0.38513	-0.01587
-93.1	-0.41321	-0.4303	-0.30457	-0.92163	-0.02869	-0.09766			-0.02625	-0.03418	-0.00916	-0.01648	-0.00916	-0.03418			-93.1	-0.06348	-0.14343	-0.25452	-0.03967	-0.03845	-0.49805	-0.67322		-0.01892	-0.13367	-0.01892	-0.02197	-0.00366	-0.22034	-0.33997			-93.1	-3.15735	-1.86279	-3.34656	-2.65259	-0.84534				-0.29724	-0.05188	-1.01807	-0.37781	-0.02075
-93	-0.40588	-0.4303	-0.30273	-0.92285	-0.03296	-0.08606			-0.03479	-0.0293	-0.00977	-0.01953	-0.02014	-0.03906			-93	-0.06836	-0.14709	-0.24353	-0.03174	-0.04395	-0.50171	-0.68054		-0.02014	-0.12817	-0.01892	-0.01648	-0.01282	-0.22278	-0.3479			-93	-3.14758	-1.80603	-3.36853	-2.61353	-0.86182				-0.30029	-0.04333	-0.98877	-0.39429	-0.01404
-92.9	-0.41809	-0.42603	-0.29236	-0.92041	-0.0354	-0.08484			-0.03967	-0.03174	-0.0061	-0.01587	-0.00488	-0.02319			-92.9	-0.05737	-0.15564	-0.24292	-0.03418	-0.04028	-0.49377	-0.6897		-0.02869	-0.14465	-0.02563	-0.01404	0.0061	-0.21423	-0.36377			-92.9	-3.15063	-1.75293	-3.34229	-2.58362	-0.8728				-0.30396	-0.04883	-0.96863	-0.36743	-0.00916
-92.8	-0.40588	-0.42297	-0.29297	-0.91919	-0.0293	-0.08484			-0.0293	-0.0238	-0.01831	-0.01526	-0.01648	-0.0354			-92.8	-0.07141	-0.14648	-0.24109	-0.0354	-0.03967	-0.49744	-0.67261		-0.02502	-0.11963	-0.02258	-0.01831	0.00305	-0.21423	-0.3479			-92.8	-3.15735	-1.75049	-3.38135	-2.64587	-0.84778				-0.29602	-0.05615	-0.97107	-0.36743	-0.01587
-92.7	-0.41931	-0.42236	-0.30396	-0.92957	-0.03357	-0.08423			-0.03357	-0.01892	-0.01953	-0.02014	-0.00732	-0.03113			-92.7	-0.05859	-0.13977	-0.2356	-0.0293	-0.04211	-0.52795	-0.65796		-0.0238	-0.13123	-0.02869	-0.01343	0.00183	-0.21179	-0.36987			-92.7	-3.15918	-1.78162	-3.4021	-2.5824	-0.81299				-0.29724	-0.06775	-0.98755	-0.37231	-0.02563
-92.6	-0.41931	-0.42847	-0.29114	-0.93323	-0.02991	-0.0885			-0.03906	-0.01709	-0.01892	-0.02869	-0.0116	-0.02075			-92.6	-0.05737	-0.14099	-0.24292	-0.0354	-0.03479	-0.51147	-0.66162		-0.02502	-0.13672	-0.0177	-0.02075	-0.00427	-0.21179	-0.35583			-92.6	-3.14209	-1.78711	-3.36914	-2.62451	-0.80811				-0.29724	-0.05981	-1.01074	-0.36438	-0.02197
-92.5	-0.4187	-0.42297	-0.31128	-0.91736	-0.03235	-0.08728			-0.04395	-0.01648	-0.01526	-0.01526	-0.01221	-0.01831			-92.5	-0.05493	-0.14771	-0.24109	-0.02991	-0.047	-0.54321	-0.672		-0.02747	-0.13611	-0.02319	-0.01587	0.00305	-0.21301	-0.35828			-92.5	-3.15063	-1.8158	-3.39966	-2.63	-0.80261				-0.29663	-0.06836	-1.04126	-0.36682	-0.01526
-92.4	-0.42664	-0.42603	-0.31311	-0.92407	-0.03479	-0.08362			-0.03174	-0.02563	-0.01709	-0.01587	-0.01587	-0.0238			-92.4	-0.06165	-0.14343	-0.24048	-0.04456	-0.04578	-0.48462	-0.66528		-0.03418	-0.12878	-0.01953	-0.01709	-0.00671	-0.21362	-0.35156			-92.4	-3.1366	-1.80969	-3.42346	-2.63	-0.79895				-0.3009	-0.05859	-1.02295	-0.39551	-0.01648
-92.3	-0.41565	-0.42114	-0.31372	-0.93079	-0.02808	-0.09583			-0.03113	-0.01831	-0.02258	-0.02747	-0.0116	-0.01953			-92.3	-0.06897	-0.12756	-0.23193	-0.0293	-0.03906	-0.52673	-0.66711		-0.02991	-0.12451	-0.03235	-0.01587	-0.00244	-0.21851	-0.35645			-92.3	-3.12805	-1.79504	-3.42896	-2.56958	-0.79102				-0.30945	-0.06042	-1.04492	-0.37964	-0.01221
-92.2	-0.42603	-0.41565	-0.30884	-0.92712	-0.03967	-0.09888			-0.03906	-0.02563	-0.01831	-0.03357	-0.01099	-0.01404			-92.2	-0.0708	-0.14771	-0.22217	-0.02686	-0.03601	-0.51025	-0.6604		-0.0354	-0.13123	-0.01953	-0.01343	-0.00183	-0.2179	-0.35706			-92.2	-3.11584	-1.79688	-3.43445	-2.5708	-0.78491				-0.31067	-0.05554	-1.08154	-0.37292	-0.01587
-92.1	-0.41748	-0.42542	-0.31067	-0.92651	-0.03723	-0.09155			-0.04395	-0.01587	-0.01831	-0.01892	-0.01221	-0.02686			-92.1	-0.07507	-0.13611	-0.22827	-0.02808	-0.03296	-0.52124	-0.65796		-0.0293	-0.12878	-0.02136	-0.01831	-0.00488	-0.21606	-0.34851			-92.1	-3.13354	-1.81091	-3.43079	-2.64038	-0.79468				-0.31921	-0.04761	-1.11084	-0.36804	-0.01892
-92	-0.4187	-0.41992	-0.30273	-0.92957	-0.03479	-0.09949			-0.04944	-0.01038	-0.00244	-0.02686	-0.00854	-0.01648			-92	-0.06958	-0.13184	-0.23315	-0.03174	-0.0415	-0.50659	-0.65125		-0.02808	-0.12817	-0.02869	-0.01099	-0.00977	-0.20935	-0.34241			-92	-3.11218	-1.79626	-3.43384	-2.66296	-0.77209				-0.30945	-0.06287	-1.07239	-0.37659	-0.0177
-91.9	-0.40649	-0.41382	-0.31189	-0.91858	-0.03906	-0.1001			-0.04395	-0.01465	0.00183	-0.03052	-0.0116	-0.0177			-91.9	-0.07019	-0.14526	-0.23193	-0.02686	-0.03479	-0.49988	-0.64819		-0.0293	-0.11597	-0.0354	-0.0116	-0.01099	-0.22217	-0.34668			-91.9	-3.0957	-1.78894	-3.43079	-2.66724	-0.75256				-0.3064	-0.06897	-1.08887	-0.38086	-0.01404
-91.8	-0.41443	-0.41748	-0.29785	-0.92041	-0.03601	-0.0885			-0.03906	-0.00916	-0.00732	-0.03418	-0.00732	-0.01465			-91.8	-0.06042	-0.14526	-0.22644	-0.02808	-0.03906	-0.49377	-0.64941		-0.02686	-0.11902	-0.02991	-0.01099	-0.00854	-0.21179	-0.34607			-91.8	-3.09814	-1.77917	-3.43262	-2.65442	-0.81055				-0.31372	-0.04639	-1.06201	-0.38025	-0.01465
-91.7	-0.43152	-0.41931	-0.30579	-0.92041	-0.0238	-0.09399			-0.04944	-0.01831	-0.00244	-0.02747	-0.01465	-0.02075			-91.7	-0.0592	-0.13123	-0.22522	-0.0293	-0.03845	-0.49316	-0.64392		-0.03052	-0.12268	-0.03174	-0.01221	-0.00549	-0.2063	-0.35034			-91.7	-3.10608	-1.81641	-3.41919	-2.69348	-0.81604				-0.30701	-0.06592	-1.01868	-0.35339	-0.01221
-91.6	-0.43457	-0.42053	-0.29663	-0.91248	-0.03113	-0.09766			-0.03174	-0.01526	-0.00488	-0.03601	-0.01831	-0.01892			-91.6	-0.07385	-0.14221	-0.21851	-0.02808	-0.03601	-0.48645	-0.65674		-0.02075	-0.12024	-0.02991	-0.01892	-0.00549	-0.20813	-0.34668			-91.6	-3.11035	-1.79871	-3.38562	-2.63306	-0.80811				-0.30823	-0.06775	-1.02844	-0.34363	-0.01953
-91.5	-0.42664	-0.42297	-0.29175	-0.9082	-0.02869	-0.07996			-0.03906	-0.0116	-0.00977	-0.02991	-0.02625	-0.01953			-91.5	-0.05615	-0.13611	-0.21606	-0.02869	-0.0415	-0.47668	-0.64392		-0.02869	-0.13489	-0.03418	-0.01038	-0.00732	-0.20752	-0.34668			-91.5	-3.11829	-1.7865	-3.37097	-2.59583	-0.80017				-0.30579	-0.06897	-1.0553	-0.35461	-0.00977
-91.4	-0.41199	-0.42419	-0.29419	-0.91003	-0.04089	-0.08118			-0.05005	-0.01709	0.00122	-0.0354	-0.02747	-0.02014			-91.4	-0.05676	-0.13062	-0.23132	-0.02563	-0.03357	-0.47974	-0.64758		-0.02502	-0.12146	-0.02197	-0.02014	-0.00671	-0.19897	-0.35339			-91.4	-3.12256	-1.81335	-3.33191	-2.60559	-0.80078				-0.29602	-0.06592	-1.05774	-0.36621	-0.01648
-91.3	-0.40649	-0.42419	-0.30273	-0.90942	-0.03052	-0.08118			-0.04211	-0.0116	-0.00793	-0.02808	-0.03357	-0.03418			-91.3	-0.06897	-0.14282	-0.22034	-0.02625	-0.03662	-0.48401	-0.64453		-0.0293	-0.12207	-0.02014	-0.01099	0.00122	-0.20325	-0.34485			-91.3	-3.13293	-1.87073	-3.35754	-2.58484	-0.77148				-0.29663	-0.06592	-1.02966	-0.36133	-0.02991
-91.2	-0.40955	-0.42725	-0.3009	-0.90515	-0.03662	-0.07996			-0.04761	-0.02258	-0.00427	-0.02686	-0.02319	-0.03174			-91.2	-0.0592	-0.13794	-0.23193	-0.02991	-0.03113	-0.4895	-0.65369		-0.01648	-0.12329	-0.02136	-0.01648	-0.000610352	-0.20813	-0.34607			-91.2	-3.11157	-1.85486	-3.39172	-2.58118	-0.77942				-0.29175	-0.05737	-0.99548	-0.35583	-0.02075
-91.1	-0.42297	-0.43152	-0.30396	-0.90149	-0.04028	-0.07935			-0.03601	-0.01648	-0.0061	-0.01709	-0.02808	-0.02502			-91.1	-0.06104	-0.12939	-0.23193	-0.03052	-0.02991	-0.47424	-0.64514		-0.02686	-0.12634	-0.01221	-0.01343	-0.01099	-0.21362	-0.3479			-91.1	-3.1073	-1.81763	-3.41003	-2.51465	-0.76904				-0.30273	-0.047	-0.99915	-0.35156	-0.02319
-91	-0.43213	-0.43579	-0.30518	-0.90332	-0.04028	-0.07874			-0.03967	-0.01099	-0.00732	-0.01648	-0.02258	-0.0354			-91	-0.05981	-0.13977	-0.22583	-0.02625	-0.03601	-0.46448	-0.64087		-0.03357	-0.12146	-0.02319	-0.01099	-0.00488	-0.20447	-0.34363			-91	-3.10486	-1.80969	-3.43445	-2.59583	-0.72632				-0.30029	-0.06165	-1.0376	-0.36194	-0.02319
-90.9	-0.42297	-0.43396	-0.30579	-0.88928	-0.04211	-0.08728			-0.03723	-0.01099	-0.00671	-0.01648	-0.01343	-0.03967			-90.9	-0.05554	-0.14648	-0.22461	-0.02563	-0.03357	-0.47729	-0.64392		-0.02686	-0.12329	-0.02991	-0.0177	-0.00122	-0.21545	-0.34668			-90.9	-3.09326	-1.83105	-3.42041	-2.60132	-0.755				-0.29785	-0.06165	-1.03271	-0.36377	-0.0238
-90.8	-0.41931	-0.43274	-0.29785	-0.90149	-0.04883	-0.07874			-0.04272	-0.01038	-0.00488	-0.01404	-0.01099	-0.03723			-90.8	-0.05005	-0.1355	-0.22461	-0.02747	-0.03845	-0.4834	-0.65308		-0.02014	-0.12451	-0.02075	-0.01648	-0.00488	-0.2124	-0.33813			-90.8	-3.09448	-1.80176	-3.34534	-2.58118	-0.72571				-0.28931	-0.06165	-1.0614	-0.35217	-0.01953
-90.7	-0.42358	-0.43274	-0.29663	-0.896	-0.05066	-0.07996			-0.05005	-0.00854	-0.01099	-0.01953	-0.01465	-0.04211			-90.7	-0.06104	-0.14465	-0.2124	-0.03174	-0.0354	-0.48096	-0.64453		-0.02136	-0.12146	-0.02075	-0.01465	-0.01038	-0.22705	-0.33997			-90.7	-3.1073	-1.80847	-3.33008	-2.61169	-0.74707				-0.27954	-0.05249	-1.07788	-0.36072	-0.03052
-90.6	-0.41992	-0.43823	-0.31677	-0.89172	-0.04272	-0.08301			-0.05432	-0.01221	-0.00977	-0.01404	-0.0177	-0.05066			-90.6	-0.06042	-0.13184	-0.21301	-0.03906	-0.0354	-0.4718	-0.63782		-0.02991	-0.11475	-0.02747	-0.02197	-0.0061	-0.2179	-0.34607			-90.6	-3.11829	-1.81396	-3.34961	-2.65503	-0.80383				-0.28992	-0.05127	-1.07056	-0.38696	-0.02563
-90.5	-0.42114	-0.44067	-0.32227	-0.89172	-0.04456	-0.08057			-0.05798	-0.01526	-0.01587	-0.01526	-0.02075	-0.03357			-90.5	-0.05371	-0.14465	-0.22339	-0.03601	-0.03357	-0.4895	-0.6427		-0.02258	-0.12756	-0.02502	-0.01221	0.000610352	-0.23132	-0.33813			-90.5	-3.11829	-1.79321	-3.30994	-2.59216	-0.82214				-0.29358	-0.04211	-1.09192	-0.36621	-0.02319
-90.4	-0.43274	-0.44128	-0.3125	-0.89111	-0.04089	-0.0885			-0.0415	-0.01099	-0.01709	-0.0116	-0.01587	-0.02686			-90.4	-0.06348	-0.14343	-0.22766	-0.03296	-0.03723	-0.49133	-0.64392		-0.01892	-0.12329	-0.02502	-0.01404	-0.00549	-0.22217	-0.33997			-90.4	-3.11951	-1.81152	-3.28674	-2.60132	-0.81482				-0.2948	-0.05127	-1.08521	-0.36133	-0.0238
-90.3	-0.43396	-0.43762	-0.31006	-0.89539	-0.03235	-0.08789			-0.03662	-0.01648	-0.01587	-0.01709	-0.0177	-0.03418			-90.3	-0.05859	-0.14038	-0.2301	-0.0415	-0.04272	-0.47119	-0.63171		-0.02808	-0.12451	-0.02197	-0.01099	-0.00488	-0.20508	-0.33142			-90.3	-3.11829	-1.7926	-3.25439	-2.57874	-0.8197				-0.28503	-0.03601	-1.1145	-0.3717	-0.02502
-90.2	-0.44495	-0.43518	-0.30701	-0.89905	-0.03418	-0.09521			-0.04395	-0.01831	-0.02014	-0.01526	-0.00854	-0.03357			-90.2	-0.0592	-0.14221	-0.22461	-0.04089	-0.03723	-0.47913	-0.63354		-0.02686	-0.12634	-0.01892	-0.01404	0.00488	-0.224	-0.32227			-90.2	-3.11401	-1.8158	-3.31665	-2.62756	-0.82092				-0.29541	-0.04578	-1.06079	-0.3595	-0.0293
-90.1	-0.43457	-0.42114	-0.31311	-0.90027	-0.03601	-0.09338			-0.04944	-0.01526	-0.01892	-0.01892	-0.00366	-0.02869			-90.1	-0.05371	-0.15015	-0.22766	-0.03052	-0.03601	-0.48828	-0.63782		-0.02014	-0.12451	-0.03723	-0.01892	0.000610352	-0.20874	-0.32227			-90.1	-3.10486	-1.78223	-3.32642	-2.68555	-0.84717				-0.3009	-0.04456	-1.0614	-0.36987	-0.03906
-90	-0.43762	-0.42725	-0.30579	-0.88684	-0.03845	-0.09033			-0.05554	-0.01221	-0.01038	-0.02014	-0.01038	-0.03113			-90	-0.04883	-0.15259	-0.21912	-0.03296	-0.03845	-0.46387	-0.65796		-0.02319	-0.11475	-0.03052	-0.01221	-0.01038	-0.2063	-0.32898			-90	-3.08716	-1.76758	-3.36731	-2.6416	-0.83069				-0.29541	-0.04028	-1.08215	-0.35278	-0.0293
-89.9	-0.44312	-0.41687	-0.29236	-0.9021	-0.03662	-0.09399			-0.04272	-0.01526	-0.000610352	-0.01953	-0.01465	-0.03052			-89.9	-0.05676	-0.14404	-0.2301	-0.03967	-0.03357	-0.4718	-0.6427		-0.02625	-0.13062	-0.02014	-0.0116	-0.00488	-0.19958	-0.33569			-89.9	-3.078	-1.78528	-3.30261	-2.61536	-0.79346				-0.2832	-0.03723	-1.05164	-0.34729	-0.0354
-89.8	-0.43457	-0.42236	-0.29907	-0.90515	-0.03479	-0.08911			-0.05066	-0.01038	-0.01587	-0.01648	-0.00732	-0.02136			-89.8	-0.05798	-0.13367	-0.23132	-0.04089	-0.04089	-0.45959	-0.64514		-0.0116	-0.12878	-0.03174	-0.01648	-0.00671	-0.20386	-0.31677			-89.8	-3.0426	-1.74805	-3.35022	-2.54883	-0.79834				-0.28748	-0.04761	-1.03333	-0.33569	-0.02258
-89.7	-0.44006	-0.4248	-0.30029	-0.90027	-0.0238	-0.09033			-0.05188	-0.01099	-0.00854	-0.01526	-0.01648	-0.02319			-89.7	-0.05615	-0.14832	-0.23682	-0.03418	-0.03967	-0.46814	-0.63782		-0.01831	-0.12268	-0.02991	-0.00854	-0.0061	-0.19348	-0.32104			-89.7	-3.03284	-1.72241	-3.33923	-2.53357	-0.79285				-0.2832	-0.04211	-1.04492	-0.34058	-0.0238
-89.6	-0.42419	-0.41504	-0.29358	-0.89722	-0.03418	-0.08423			-0.04028	-0.02747	-0.00854	-0.01465	-0.01221	-0.03479			-89.6	-0.06653	-0.12817	-0.23438	-0.03479	-0.0293	-0.47363	-0.64148		-0.01526	-0.14221	-0.03357	-0.01404	-0.00366	-0.19409	-0.33203			-89.6	-3.02368	-1.77246	-3.33557	-2.51465	-0.8075				-0.27161	-0.05066	-1.03271	-0.36072	-0.02747
-89.5	-0.42664	-0.41748	-0.2887	-0.896	-0.02563	-0.08179			-0.03418	-0.02686	-0.00549	-0.01648	-0.01526	-0.02625			-89.5	-0.05676	-0.14221	-0.2301	-0.04211	-0.03601	-0.45349	-0.64636		-0.01709	-0.13062	-0.03174	-0.01587	-0.00732	-0.19226	-0.32837			-89.5	-3.03833	-1.78711	-3.30322	-2.55127	-0.80444				-0.2832	-0.05066	-0.99304	-0.34668	-0.01953
-89.4	-0.4126	-0.4071	-0.29297	-0.88257	-0.03357	-0.07813			-0.04456	-0.02747	-0.0061	-0.02014	-0.01587	-0.02686			-89.4	-0.05554	-0.13611	-0.22949	-0.03601	-0.0293	-0.45715	-0.64758		-0.00977	-0.13	-0.02869	-0.0116	-0.00671	-0.19897	-0.32776			-89.4	-3.03223	-1.80664	-3.29651	-2.59644	-0.80994				-0.27161	-0.05371	-0.97595	-0.34668	-0.02258
-89.3	-0.43579	-0.41138	-0.28503	-0.87646	-0.03357	-0.0769			-0.04822	-0.03052	-0.00244	-0.01526	-0.02075	-0.02136			-89.3	-0.05432	-0.13062	-0.22156	-0.05127	-0.03479	-0.45654	-0.64819		-0.01404	-0.1239	-0.02625	-0.02319	-0.00305	-0.1886	-0.32898			-89.3	-3.0304	-1.81885	-3.28979	-2.62146	-0.8136				-0.28137	-0.05066	-1.01807	-0.35706	-0.03113
-89.2	-0.4364	-0.40344	-0.28748	-0.87646	-0.02686	-0.07874			-0.04333	-0.02319	-0.00916	-0.01831	-0.02258	-0.03113			-89.2	-0.05676	-0.14404	-0.22034	-0.04883	-0.03357	-0.46448	-0.6543		-0.02991	-0.12939	-0.02197	-0.01648	0	-0.19531	-0.33508			-89.2	-3.02429	-1.81091	-3.28674	-2.70569	-0.78979				-0.29236	-0.05371	-1.01868	-0.34668	-0.03113
-89.1	-0.43274	-0.40466	-0.28625	-0.87524	-0.03418	-0.08667			-0.02319	-0.02563	-0.00183	-0.02075	-0.0354	-0.04211			-89.1	-0.05432	-0.13184	-0.23071	-0.05493	-0.02991	-0.46021	-0.65308		-0.02014	-0.13	-0.0238	-0.03174	0.00305	-0.19775	-0.33325			-89.1	-3.03467	-1.80786	-3.33191	-2.68433	-0.78979				-0.28503	-0.06287	-0.98145	-0.34607	-0.02319
-89	-0.43213	-0.40039	-0.28625	-0.87646	-0.03357	-0.07568			-0.05432	-0.02991	-0.00488	-0.01465	-0.02686	-0.02808			-89	-0.06409	-0.13367	-0.23071	-0.04944	-0.03235	-0.47241	-0.63904		-0.02197	-0.11597	-0.02014	-0.01709	-0.00732	-0.19287	-0.33569			-89	-3.04138	-1.81519	-3.31238	-2.64221	-0.80872				-0.2832	-0.06714	-0.98877	-0.33325	-0.02686
-88.9	-0.43091	-0.39612	-0.28992	-0.87463	-0.02319	-0.07446			-0.03845	-0.0293	-0.00305	-0.02014	-0.01709	-0.04089			-88.9	-0.05859	-0.13367	-0.22827	-0.047	-0.03357	-0.47485	-0.66101		-0.02686	-0.12817	-0.02869	-0.01343	0.000610352	-0.19287	-0.33142			-88.9	-3.03589	-1.77429	-3.32947	-2.68555	-0.80078				-0.28748	-0.05493	-0.97839	-0.34424	-0.01892
-88.8	-0.43213	-0.39978	-0.28931	-0.87769	-0.02136	-0.06714			-0.0354	-0.02869	-0.01038	-0.02319	-0.01709	-0.0415			-88.8	-0.06348	-0.13611	-0.224	-0.04944	-0.03357	-0.47607	-0.65796		-0.01892	-0.12268	-0.02563	-0.02563	-0.00427	-0.1947	-0.3241			-88.8	-3.03955	-1.79504	-3.34412	-2.60071	-0.78735				-0.28748	-0.05371	-0.97595	-0.34241	-0.02197
-88.7	-0.41809	-0.40222	-0.29053	-0.87036	-0.02686	-0.07813			-0.0354	-0.03357	-0.0116	-0.01953	-0.00793	-0.03479			-88.7	-0.06775	-0.13733	-0.22095	-0.047	-0.02747	-0.48584	-0.6488		-0.02136	-0.12939	-0.02136	-0.02136	0.00122	-0.18616	-0.32898			-88.7	-3.04504	-1.80542	-3.28003	-2.65259	-0.77698				-0.28442	-0.06775	-1.00342	-0.33691	-0.03174
-88.6	-0.42175	-0.4071	-0.29541	-0.87646	-0.03479	-0.06042			-0.04639	-0.02991	-0.01709	-0.01587	-0.02502	-0.03235			-88.6	-0.05615	-0.12512	-0.2179	-0.03723	-0.02991	-0.48889	-0.65552		-0.02563	-0.12634	-0.0177	-0.01648	-0.01099	-0.18677	-0.32898			-88.6	-3.05054	-1.81702	-3.27759	-2.64954	-0.82703				-0.27466	-0.0647	-1.02539	-0.32593	-0.0293
-88.5	-0.40894	-0.39917	-0.30396	-0.87524	-0.02991	-0.0769			-0.047	-0.02625	-0.01587	-0.02014	-0.00671	-0.0293			-88.5	-0.05859	-0.13855	-0.21851	-0.03967	-0.03235	-0.49805	-0.6604		-0.02747	-0.12451	-0.0238	-0.01587	-0.00732	-0.19348	-0.33752			-88.5	-3.04626	-1.80298	-3.28308	-2.63306	-0.84534				-0.26794	-0.06409	-1.06812	-0.32837	-0.02991
-88.4	-0.40771	-0.39917	-0.29785	-0.87463	-0.03052	-0.07874			-0.0354	-0.02136	-0.02808	-0.02319	-0.00244	-0.02197			-88.4	-0.05188	-0.13977	-0.21484	-0.03113	-0.0354	-0.48035	-0.6543		-0.01953	-0.11475	-0.02014	-0.01587	-0.00427	-0.1947	-0.34119			-88.4	-3.03589	-1.79504	-3.26965	-2.65625	-0.83557				-0.26794	-0.05737	-1.0376	-0.33569	-0.0354
-88.3	-0.39795	-0.39307	-0.29907	-0.87708	-0.03052	-0.07507			-0.04578	-0.02075	-0.0238	-0.03418	-0.00916	-0.03113			-88.3	-0.05798	-0.12756	-0.21301	-0.03906	-0.02808	-0.48523	-0.64087		-0.02014	-0.11902	-0.02197	-0.01465	-0.00854	-0.19775	-0.34241			-88.3	-3.03467	-1.81519	-3.31909	-2.66785	-0.81787				-0.29053	-0.06348	-1.00342	-0.33142	-0.03601
-88.2	-0.41748	-0.40039	-0.29785	-0.87097	-0.03784	-0.07019			-0.03662	-0.01709	-0.01831	-0.03296	-0.01892	-0.03113			-88.2	-0.05554	-0.13611	-0.22034	-0.03235	-0.03174	-0.48401	-0.62744		-0.01465	-0.12024	-0.01831	-0.01587	0.00549	-0.18921	-0.3363			-88.2	-3.03894	-1.87134	-3.28979	-2.66479	-0.81482				-0.28015	-0.05798	-0.98328	-0.33752	-0.03601
-88.1	-0.40833	-0.39673	-0.29846	-0.8844	-0.04272	-0.08118			-0.05005	-0.0238	-0.03479	-0.01953	-0.00305	-0.0293			-88.1	-0.0592	-0.14038	-0.2063	-0.03418	-0.02686	-0.48645	-0.63232		-0.02625	-0.13184	-0.03174	-0.01343	0.00183	-0.20142	-0.32776			-88.1	-3.02307	-1.85974	-3.255	-2.61047	-0.83557				-0.2771	-0.05005	-0.99487	-0.33752	-0.03296
-88	-0.40283	-0.40222	-0.29846	-0.89172	-0.03662	-0.07202			-0.04944	-0.0238	-0.02014	-0.03906	-0.01343	-0.02991			-88	-0.05676	-0.13733	-0.20508	-0.04395	-0.03845	-0.48462	-0.64148		-0.01892	-0.1239	-0.01953	-0.0116	0.00244	-0.19531	-0.32898			-88	-3.02002	-1.83228	-3.27698	-2.59949	-0.88806				-0.27771	-0.05432	-0.98145	-0.34119	-0.03113
-87.9	-0.41748	-0.39978	-0.30151	-0.8844	-0.04883	-0.0885			-0.04395	-0.0238	-0.01221	-0.03418	-0.00854	-0.02686			-87.9	-0.05615	-0.13184	-0.2063	-0.03723	-0.03418	-0.47668	-0.64453		-0.01709	-0.12146	-0.02808	-0.01953	-0.01038	-0.19226	-0.3302			-87.9	-3.01514	-1.84753	-3.25012	-2.66235	-0.85022				-0.28687	-0.07141	-0.96619	-0.33569	-0.03479
-87.8	-0.41199	-0.41931	-0.30151	-0.88745	-0.04944	-0.09583			-0.05798	-0.02991	-0.00916	-0.03296	-0.01221	-0.02319			-87.8	-0.05798	-0.13611	-0.21179	-0.04395	-0.03845	-0.46875	-0.6366		-0.02502	-0.11353	-0.01343	-0.01038	-0.00366	-0.1825	-0.33569			-87.8	-2.99072	-1.8042	-3.28674	-2.69775	-0.8374				-0.28015	-0.06348	-0.97473	-0.3363	-0.03235
-87.7	-0.41382	-0.42542	-0.29541	-0.88501	-0.04089	-0.08606			-0.04578	-0.01648	-0.00549	-0.0354	-0.00732	-0.02808			-87.7	-0.05005	-0.14099	-0.2063	-0.0415	-0.03662	-0.48157	-0.64697		-0.02136	-0.12634	-0.01953	-0.00732	-0.01282	-0.18494	-0.32959			-87.7	-2.99377	-1.81152	-3.2959	-2.66907	-0.79834				-0.29175	-0.06897	-0.95398	-0.33813	-0.03845
-87.6	-0.42236	-0.42419	-0.28564	-0.88501	-0.04822	-0.09277			-0.04517	-0.0116	-0.01282	-0.03784	-0.00244	-0.03479			-87.6	-0.05127	-0.12817	-0.22278	-0.04272	-0.0354	-0.46448	-0.62866		-0.02563	-0.12573	-0.01648	-0.01099	0.00305	-0.18372	-0.3302			-87.6	-2.98279	-1.80603	-3.29895	-2.71851	-0.81238				-0.30334	-0.06775	-0.93811	-0.34729	-0.04028
-87.5	-0.41748	-0.42664	-0.28564	-0.88684	-0.04883	-0.08911			-0.04456	-0.02258	-0.01465	-0.03601	-0.01038	-0.02319			-87.5	-0.04944	-0.13367	-0.21667	-0.03906	-0.03601	-0.46631	-0.63782		-0.02319	-0.12512	-0.02075	-0.01099	-0.00427	-0.18616	-0.32532			-87.5	-2.98157	-1.76636	-3.27942	-2.73926	-0.85693				-0.29663	-0.05554	-0.95215	-0.35889	-0.04517
-87.4	-0.42236	-0.42542	-0.28198	-0.88318	-0.04517	-0.09277			-0.06165	-0.0116	-0.00366	-0.0354	-0.01038	-0.02258			-87.4	-0.05798	-0.12634	-0.22034	-0.03723	-0.03174	-0.45593	-0.63538		-0.03052	-0.11353	-0.0177	-0.01831	-0.000610352	-0.18127	-0.31372			-87.4	-2.96875	-1.74377	-3.23425	-2.74048	-0.87158				-0.30029	-0.05432	-0.98083	-0.36438	-0.03601
-87.3	-0.42236	-0.40466	-0.28259	-0.88623	-0.03906	-0.09094			-0.04028	-0.00916	-0.00671	-0.0293	-0.01282	-0.02686			-87.3	-0.05676	-0.13733	-0.21912	-0.04822	-0.03601	-0.45532	-0.63843		-0.03174	-0.12634	-0.01953	-0.02869	-0.00793	-0.1886	-0.31677			-87.3	-2.95471	-1.72546	-3.2428	-2.69897	-0.85022				-0.28809	-0.04761	-0.96191	-0.35278	-0.04761
-87.2	-0.41443	-0.41016	-0.27832	-0.88135	-0.03235	-0.08606			-0.01831	-0.01221	-0.00549	-0.03235	-0.00732	-0.02258			-87.2	-0.05859	-0.13977	-0.22095	-0.04028	-0.0354	-0.46326	-0.63782		-0.02319	-0.11047	-0.02014	-0.01709	-0.00732	-0.18738	-0.32166			-87.2	-2.96814	-1.72607	-3.25317	-2.69714	-0.8075				-0.3009	-0.04456	-0.96375	-0.36072	-0.03479
-87.1	-0.42725	-0.40283	-0.2832	-0.88135	-0.03052	-0.08362			-0.03723	-0.01648	-0.00854	-0.02136	-0.01282	-0.02014			-87.1	-0.05127	-0.13611	-0.224	-0.04395	-0.03052	-0.46204	-0.62256		-0.02197	-0.11292	-0.02014	-0.01892	-0.00793	-0.19165	-0.31616			-87.1	-2.97058	-1.72729	-3.25989	-2.64221	-0.82703				-0.2887	-0.04211	-0.96863	-0.35461	-0.03723
-87	-0.41138	-0.40405	-0.29297	-0.87524	-0.03601	-0.09338			-0.03113	-0.00427	-0.00549	-0.01953	-0.00488	-0.02319			-87	-0.05737	-0.13489	-0.22461	-0.04456	-0.02747	-0.46021	-0.625		-0.01404	-0.12329	-0.01953	-0.01892	0.00122	-0.19775	-0.31189			-87	-2.95654	-1.7572	-3.26172	-2.56409	-0.85571				-0.27832	-0.05798	-0.98267	-0.35095	-0.05249
-86.9	-0.42297	-0.39185	-0.28687	-0.87341	-0.02869	-0.07813			-0.04272	-0.00549	-0.00916	-0.02075	-0.00977	-0.03052			-86.9	-0.04333	-0.13916	-0.22766	-0.04944	-0.03906	-0.46692	-0.62927		-0.01648	-0.13062	-0.01892	-0.02563	-0.00732	-0.19409	-0.29602			-86.9	-2.95959	-1.77734	-3.22388	-2.59644	-0.87708				-0.26978	-0.06958	-0.95886	-0.34485	-0.03967
-86.8	-0.40588	-0.40405	-0.28564	-0.87158	-0.01953	-0.07874			-0.03723	-0.01038	-0.00488	-0.0116	-0.00977	-0.02014			-86.8	-0.047	-0.13306	-0.22644	-0.04333	-0.03662	-0.45227	-0.625		-0.01465	-0.1178	-0.02075	-0.02197	0	-0.19043	-0.30701			-86.8	-2.94006	-1.7627	-3.24951	-2.63794	-0.88928				-0.27344	-0.0531	-0.93445	-0.33936	-0.03052
-86.7	-0.41321	-0.40894	-0.28381	-0.86548	-0.02136	-0.07385			-0.0238	-0.00793	-0.00916	-0.01587	-0.00854	-0.03113			-86.7	-0.04272	-0.13306	-0.22034	-0.03418	-0.03601	-0.45715	-0.62073		-0.01831	-0.11963	-0.01587	-0.01038	0	-0.20386	-0.31128			-86.7	-2.94617	-1.78894	-3.28491	-2.60925	-0.89844				-0.27588	-0.05615	-0.91248	-0.34241	-0.03845
-86.6	-0.40527	-0.4126	-0.28076	-0.86426	-0.02686	-0.0769			-0.0293	-0.00732	-0.00977	-0.01526	-0.00977	-0.02197			-86.6	-0.05066	-0.12695	-0.22278	-0.0354	-0.04333	-0.44922	-0.625		-0.01404	-0.12146	-0.0238	-0.00671	0.000610352	-0.20325	-0.30884			-86.6	-2.95593	-1.80847	-3.28186	-2.57751	-0.86609				-0.27893	-0.04089	-0.93445	-0.33752	-0.03601
-86.5	-0.39917	-0.40771	-0.28137	-0.8551	-0.0293	-0.06836			-0.03662	-0.00671	-0.01038	-0.01831	-0.01099	-0.02136			-86.5	-0.03845	-0.12451	-0.22461	-0.02747	-0.04089	-0.4425	-0.62256		-0.01465	-0.1178	-0.02563	-0.01648	-0.00122	-0.20508	-0.31067			-86.5	-2.94434	-1.77612	-3.24768	-2.56775	-0.88135				-0.28198	-0.04883	-0.94482	-0.3363	-0.02075
-86.4	-0.39673	-0.39124	-0.28137	-0.86548	-0.03723	-0.0769			-0.03845	-0.00854	-0.02869	-0.02197	-0.01282	-0.01404			-86.4	-0.05066	-0.12817	-0.22339	-0.02686	-0.04089	-0.41626	-0.61218		-0.01465	-0.1239	-0.01831	-0.01587	-0.00854	-0.2124	-0.29663			-86.4	-2.94983	-1.76636	-3.23853	-2.60254	-0.86975				-0.2771	-0.05188	-0.9613	-0.32898	-0.03174
-86.3	-0.39917	-0.39551	-0.29114	-0.86182	-0.03601	-0.08057			-0.03357	-0.01099	-0.02014	-0.01953	0.000610352	-0.02991			-86.3	-0.05249	-0.11902	-0.22095	-0.03601	-0.03967	-0.47974	-0.62683		-0.02136	-0.11475	-0.01892	-0.01526	-0.00366	-0.19531	-0.29846			-86.3	-2.95776	-1.75903	-3.24158	-2.61108	-0.86792				-0.27893	-0.04517	-0.9845	-0.32349	-0.0238
-86.2	-0.40039	-0.39551	-0.29053	-0.86609	-0.03113	-0.07446			-0.03418	-0.01099	-0.02197	-0.02258	-0.00732	-0.02747			-86.2	-0.05127	-0.13428	-0.21118	-0.04456	-0.0415	-0.44128	-0.63843		-0.02197	-0.10559	-0.02197	-0.0116	0.00183	-0.19836	-0.30151			-86.2	-2.95471	-1.77979	-3.20129	-2.60742	-0.84473				-0.27832	-0.05371	-1.00098	-0.33691	-0.02075
-86.1	-0.38635	-0.3949	-0.29846	-0.8551	-0.03906	-0.07813			-0.03418	-0.00671	-0.02625	-0.02014	-0.0061	-0.02808			-86.1	-0.06165	-0.13855	-0.20996	-0.03723	-0.03967	-0.45837	-0.61951		-0.01892	-0.12634	-0.03235	-0.01404	0.00122	-0.19287	-0.31128			-86.1	-2.95959	-1.79443	-3.17627	-2.62512	-0.83252				-0.27527	-0.05798	-1.04126	-0.3302	-0.03052
-86	-0.39307	-0.39978	-0.29541	-0.85571	-0.02808	-0.07996			-0.03784	-0.01465	-0.01587	-0.02075	-0.01526	-0.02808			-86	-0.04089	-0.12878	-0.20813	-0.03601	-0.04456	-0.49316	-0.62256		-0.02258	-0.10742	-0.04089	-0.00671	-0.00488	-0.1886	-0.30518			-86	-2.95105	-1.79626	-3.16956	-2.60742	-0.8313				-0.27222	-0.0708	-1.02295	-0.32349	-0.02197
-85.9	-0.39795	-0.40649	-0.29358	-0.85144	-0.02991	-0.07874			-0.03357	-0.00854	-0.0116	-0.02136	-0.0116	-0.04272			-85.9	-0.05493	-0.12756	-0.20874	-0.04456	-0.0415	-0.45288	-0.63354		-0.01587	-0.11414	-0.02563	-0.02075	-0.01038	-0.18738	-0.30701			-85.9	-2.94739	-1.8042	-3.17505	-2.5824	-0.82275				-0.26672	-0.07385	-1.00342	-0.34302	-0.02502
-85.8	-0.3894	-0.40161	-0.2832	-0.84656	-0.02808	-0.0824			-0.02869	-0.0116	-0.000610352	-0.02014	-0.02686	-0.04211			-85.8	-0.05493	-0.12451	-0.20447	-0.03235	-0.05249	-0.44617	-0.62134		-0.01343	-0.12207	-0.02869	-0.01221	-0.00427	-0.19043	-0.29602			-85.8	-2.93884	-1.80481	-3.19397	-2.55127	-0.79285				-0.26794	-0.07385	-0.97961	-0.36011	-0.03052
-85.7	-0.40283	-0.39856	-0.29297	-0.85144	-0.01831	-0.07385			-0.04028	-0.00671	-0.00671	-0.01526	-0.00854	-0.02869			-85.7	-0.05615	-0.12817	-0.19958	-0.03235	-0.04456	-0.40894	-0.63232		-0.02625	-0.12024	-0.02869	-0.0116	-0.00793	-0.18005	-0.31128			-85.7	-2.93762	-1.79749	-3.19702	-2.58301	-0.81299				-0.26672	-0.0769	-1.01501	-0.34119	-0.03113
-85.6	-0.3949	-0.39795	-0.28503	-0.85449	-0.02563	-0.08789			-0.04822	-0.00977	-0.00916	-0.02136	-0.01099	-0.03479			-85.6	-0.05066	-0.13306	-0.19836	-0.02625	-0.03784	-0.47974	-0.61707		-0.0238	-0.1123	-0.02625	-0.01099	-0.00122	-0.18188	-0.29968			-85.6	-2.94006	-1.81641	-3.20068	-2.56409	-0.83313				-0.26794	-0.07385	-1.02844	-0.35278	-0.0354
-85.5	-0.39856	-0.39246	-0.2771	-0.85754	-0.02625	-0.08667			-0.04395	-0.00916	0.00122	-0.02136	-0.02136	-0.03845			-85.5	-0.04822	-0.13611	-0.20386	-0.03296	-0.03479	-0.44922	-0.62988		-0.01404	-0.10986	-0.02747	-0.01099	-0.00732	-0.18677	-0.30334			-85.5	-2.92725	-1.83289	-3.19946	-2.64221	-0.82031				-0.26733	-0.08057	-1.05591	-0.34851	-0.0415
-85.4	-0.40771	-0.39368	-0.2771	-0.84839	-0.04028	-0.09033			-0.03235	-0.0116	-0.00671	-0.02502	-0.0177	-0.04028			-85.4	-0.03967	-0.13	-0.19958	-0.03113	-0.03357	-0.40283	-0.6189		-0.01892	-0.11841	-0.03052	-0.01953	0.00122	-0.19043	-0.30396			-85.4	-2.93579	-1.81763	-3.21167	-2.61108	-0.80811				-0.25757	-0.06653	-1.0498	-0.3656	-0.03723
-85.3	-0.41687	-0.39612	-0.26611	-0.85266	-0.03296	-0.08118			-0.04639	-0.0116	-0.00977	-0.02319	-0.0238	-0.03357			-85.3	-0.05493	-0.12817	-0.21973	-0.03601	-0.03052	-0.42969	-0.62805		-0.01465	-0.10803	-0.0177	-0.0177	-0.00549	-0.16968	-0.30701			-85.3	-2.93457	-1.85303	-3.22815	-2.5769	-0.80444				-0.26794	-0.05737	-1.04553	-0.36804	-0.03967
-85.2	-0.40405	-0.39368	-0.26062	-0.84717	-0.03235	-0.06958			-0.03235	-0.02075	0.00244	-0.02808	-0.0293	-0.03174			-85.2	-0.04761	-0.12634	-0.2063	-0.03723	-0.03601	-0.43884	-0.61768		-0.01221	-0.1239	-0.0238	-0.02197	-0.00671	-0.17883	-0.30212			-85.2	-2.93091	-1.8811	-3.23303	-2.60071	-0.80811				-0.27283	-0.06226	-1.01074	-0.36804	-0.05188
-85.1	-0.40222	-0.39307	-0.26245	-0.84778	-0.04333	-0.05981			-0.04639	-0.02502	-0.00549	-0.03296	-0.01282	-0.0354			-85.1	-0.04333	-0.12329	-0.20264	-0.03784	-0.03235	-0.44739	-0.60669		-0.01465	-0.11414	-0.0293	-0.01526	-0.00549	-0.18555	-0.29968			-85.1	-2.94373	-1.84509	-3.21472	-2.62939	-0.78979				-0.26428	-0.05981	-1.01746	-0.37659	-0.04639
-85	-0.4126	-0.38818	-0.26611	-0.84717	-0.04578	-0.07935			-0.04761	-0.02563	-0.00305	-0.0354	-0.02502	-0.0354			-85	-0.05615	-0.12817	-0.20386	-0.03723	-0.03906	-0.43823	-0.6073		-0.0177	-0.12207	-0.0293	-0.01709	-0.00244	-0.18799	-0.29419			-85	-2.93213	-1.83044	-3.19641	-2.63794	-0.85449				-0.26428	-0.05859	-1.00586	-0.37048	-0.04211
-84.9	-0.42542	-0.39307	-0.26184	-0.84839	-0.04883	-0.07751			-0.06042	-0.02869	-0.01587	-0.03479	-0.01953	-0.02625			-84.9	-0.05188	-0.13123	-0.19653	-0.02991	-0.03052	-0.43762	-0.61523		-0.02136	-0.10376	-0.02014	-0.03052	0.00427	-0.17822	-0.30212			-84.9	-2.92969	-1.82678	-3.19946	-2.62939	-0.87463				-0.26855	-0.05981	-0.98572	-0.39063	-0.03967
-84.8	-0.43152	-0.39612	-0.26184	-0.83923	-0.03418	-0.06775			-0.06348	-0.03479	-0.01404	-0.03418	-0.01831	-0.03174			-84.8	-0.05554	-0.13	-0.20203	-0.0354	-0.03723	-0.46936	-0.6073		-0.01648	-0.10864	-0.02869	-0.01831	-0.00671	-0.19104	-0.2948			-84.8	-2.91504	-1.83594	-3.27576	-2.64832	-0.88806				-0.26794	-0.06775	-0.97534	-0.36072	-0.02991
-84.7	-0.43213	-0.40039	-0.26672	-0.8374	-0.03113	-0.07446			-0.05798	-0.0238	-0.00854	-0.03113	-0.02075	-0.02686			-84.7	-0.05005	-0.12878	-0.20386	-0.0293	-0.03479	-0.44067	-0.60913		-0.02197	-0.11719	-0.0238	-0.02563	-0.00916	-0.19653	-0.29541			-84.7	-2.90405	-1.82312	-3.28247	-2.63245	-0.86731				-0.26794	-0.047	-0.98694	-0.354	-0.03601
-84.6	-0.41809	-0.40344	-0.25269	-0.8374	-0.0238	-0.07141			-0.05188	-0.02319	-0.01648	-0.02197	-0.02197	-0.02197			-84.6	-0.047	-0.12329	-0.2063	-0.0354	-0.0354	-0.44739	-0.60974		-0.01892	-0.10986	-0.01709	-0.02319	0.00305	-0.19165	-0.30518			-84.6	-2.90833	-1.81641	-3.27026	-2.64771	-0.88074				-0.26245	-0.05432	-0.98877	-0.38147	-0.03662
-84.5	-0.42725	-0.39246	-0.25757	-0.84045	-0.02686	-0.07019			-0.0415	-0.0293	-0.01587	-0.03296	-0.01099	-0.01648			-84.5	-0.05249	-0.12634	-0.21851	-0.03052	-0.03662	-0.46448	-0.6073		-0.01099	-0.11108	-0.03479	-0.02258	-0.01038	-0.19165	-0.30273			-84.5	-2.89673	-1.83411	-3.25439	-2.57996	-0.87524				-0.25757	-0.06348	-0.98816	-0.35278	-0.03357
-84.4	-0.42358	-0.39734	-0.25879	-0.83252	-0.03601	-0.06348			-0.04639	-0.03113	-0.01709	-0.02625	-0.00305	-0.01648			-84.4	-0.05066	-0.12512	-0.20996	-0.04028	-0.04272	-0.4425	-0.6134		-0.03174	-0.10803	-0.02075	-0.01831	-0.00916	-0.19714	-0.30762			-84.4	-2.89856	-1.8396	-3.2373	-2.60559	-0.88684				-0.25146	-0.05432	-1.00159	-0.35278	-0.02197
-84.3	-0.44128	-0.39734	-0.26733	-0.8374	-0.02747	-0.06104			-0.0354	-0.0293	-0.01526	-0.02625	-0.01526	-0.02014			-84.3	-0.04944	-0.12512	-0.21362	-0.02686	-0.03601	-0.44739	-0.61035		-0.01831	-0.10864	-0.02747	-0.01343	-0.00732	-0.20874	-0.31616			-84.3	-2.91626	-1.82556	-3.29712	-2.62207	-0.8905				-0.25085	-0.05066	-1.01563	-0.37781	-0.03174
-84.2	-0.42603	-0.38574	-0.25635	-0.84167	-0.03723	-0.06042			-0.04333	-0.02258	-0.00549	-0.02686	-0.0116	-0.00854			-84.2	-0.0415	-0.12573	-0.2301	-0.02869	-0.03845	-0.42908	-0.60486		-0.02319	-0.10681	-0.02686	-0.00732	-0.00793	-0.19287	-0.30762			-84.2	-2.91199	-1.80237	-3.25623	-2.5885	-0.9021				-0.24109	-0.05371	-0.98999	-0.36743	-0.03357
-84.1	-0.42236	-0.38696	-0.26123	-0.83801	-0.02991	-0.06042			-0.04883	-0.01465	-0.00549	-0.02991	-0.00732	-0.01892			-84.1	-0.05554	-0.12573	-0.22156	-0.03601	-0.03845	-0.44739	-0.60364		-0.02136	-0.1123	-0.02808	-0.00122	-0.00488	-0.19531	-0.30579			-84.1	-2.88574	-1.84326	-3.28186	-2.63977	-0.87097				-0.24231	-0.04883	-0.98999	-0.38696	-0.03906
-84	-0.45471	-0.39612	-0.26794	-0.83618	-0.02747	-0.05859			-0.05127	-0.0116	0.00122	-0.02808	-0.01099	-0.01404			-84	-0.04761	-0.12146	-0.22949	-0.03052	-0.0354	-0.44189	-0.60974		-0.01587	-0.11475	-0.02319	-0.01465	-0.00671	-0.19409	-0.30701			-84	-2.8949	-1.80908	-3.27759	-2.66968	-0.8252				-0.23926	-0.05432	-0.98206	-0.38513	-0.02686
-83.9	-0.45471	-0.3833	-0.27649	-0.84229	-0.0238	-0.06897			-0.05371	-0.0116	-0.00549	-0.02136	-0.01404	-0.01404			-83.9	-0.04822	-0.13062	-0.23193	-0.02686	-0.03845	-0.45532	-0.60303		-0.01587	-0.11169	-0.02258	-0.01465	-0.01526	-0.18616	-0.30151			-83.9	-2.89368	-1.79749	-3.26477	-2.7356	-0.84473				-0.25879	-0.06042	-0.98083	-0.38513	-0.03418
-83.8	-0.43701	-0.38635	-0.28137	-0.84839	-0.03418	-0.08057			-0.0415	-0.0061	0.00305	-0.0238	-0.00366	-0.0238			-83.8	-0.047	-0.13916	-0.20996	-0.03418	-0.03723	-0.43518	-0.59998		-0.02014	-0.10803	-0.02991	-0.01953	0	-0.18677	-0.30701			-83.8	-2.87659	-1.79565	-3.25317	-2.72583	-0.84534				-0.271	-0.06409	-0.97595	-0.37781	-0.02625
-83.7	-0.44678	-0.38513	-0.28015	-0.84961	-0.03174	-0.07507			-0.02563	-0.00977	-0.000610352	-0.01953	-0.00244	-0.00916			-83.7	-0.05432	-0.12573	-0.21851	-0.03601	-0.03967	-0.47546	-0.59692		-0.01648	-0.11719	-0.03662	-0.01526	-0.00916	-0.18433	-0.29724			-83.7	-2.86499	-1.81091	-3.25012	-2.58789	-0.8429				-0.26428	-0.06775	-0.95642	-0.36072	-0.02686
-83.6	-0.44373	-0.38025	-0.27954	-0.84229	-0.03235	-0.07507			-0.04089	-0.01465	-0.00732	-0.02563	-0.00549	-0.01709			-83.6	-0.05432	-0.1239	-0.22644	-0.03174	-0.047	-0.44373	-0.59143		-0.0177	-0.10803	-0.02319	-0.00793	0.00305	-0.18372	-0.29114			-83.6	-2.854	-1.80237	-3.21716	-2.56348	-0.85693				-0.25391	-0.047	-0.95093	-0.35828	-0.02869
-83.5	-0.42786	-0.38696	-0.28015	-0.85083	-0.0238	-0.07507			-0.03601	-0.0177	0.00122	-0.0177	-0.00183	-0.01831			-83.5	-0.05615	-0.13611	-0.22827	-0.03845	-0.03479	-0.44495	-0.5896		-0.0238	-0.10803	-0.02808	-0.0116	-0.00916	-0.16479	-0.2887			-83.5	-2.8595	-1.78833	-3.20007	-2.60498	-0.85938				-0.24475	-0.06592	-0.96313	-0.36316	-0.03479
-83.4	-0.43396	-0.38757	-0.26978	-0.84351	-0.03723	-0.08179			-0.04028	-0.01404	-0.00244	-0.01709	-0.00732	-0.01099			-83.4	-0.05737	-0.12451	-0.21301	-0.03662	-0.047	-0.48096	-0.60364		-0.01953	-0.10925	-0.03174	-0.01953	-0.00488	-0.17456	-0.29114			-83.4	-2.86621	-1.77673	-3.18176	-2.66052	-0.8606				-0.25635	-0.07019	-0.94421	-0.3717	-0.0293
-83.3	-0.43701	-0.3894	-0.28198	-0.83679	-0.03174	-0.06775			-0.02747	-0.01587	-0.00549	-0.01892	-0.00854	-0.01587			-83.3	-0.05615	-0.13184	-0.2124	-0.03296	-0.04822	-0.46448	-0.5896		-0.02197	-0.11108	-0.0293	-0.02075	-0.0116	-0.17273	-0.29297			-83.3	-2.86804	-1.75598	-3.22937	-2.6532	-0.82458				-0.24963	-0.05676	-0.97717	-0.36621	-0.02563
-83.2	-0.44067	-0.39246	-0.27649	-0.83618	-0.04456	-0.07935			-0.0293	-0.00916	0.00427	-0.02319	0.00488	-0.01648			-83.2	-0.0531	-0.13489	-0.2063	-0.03357	-0.04333	-0.44495	-0.60791		-0.01892	-0.11536	-0.03235	-0.02197	-0.00427	-0.1886	-0.28625			-83.2	-2.86194	-1.73157	-3.22021	-2.65137	-0.82764				-0.25269	-0.06409	-0.96069	-0.37109	-0.02197
-83.1	-0.44556	-0.38879	-0.26917	-0.83618	-0.0415	-0.07202			-0.0354	-0.00732	0.00305	-0.02747	-0.00549	-0.01038			-83.1	-0.05371	-0.12451	-0.21667	-0.02747	-0.03662	-0.45227	-0.60364		-0.01953	-0.11536	-0.02136	-0.02136	-0.00793	-0.17517	-0.29663			-83.1	-2.85767	-1.77063	-3.22083	-2.66602	-0.81787				-0.24475	-0.06287	-0.90637	-0.36682	-0.03052
-83	-0.44983	-0.39124	-0.27344	-0.82397	-0.04456	-0.06958			-0.0293	-0.01526	-0.0061	-0.02136	0	-0.01526			-83	-0.04456	-0.12329	-0.21484	-0.03723	-0.03479	-0.43274	-0.59998		-0.01831	-0.11414	-0.01587	-0.02075	-0.0061	-0.17578	-0.28809			-83	-2.84424	-1.74255	-3.21716	-2.60376	-0.80261				-0.25208	-0.06226	-0.93567	-0.36072	-0.03174
-82.9	-0.4248	-0.38818	-0.26733	-0.83191	-0.03662	-0.06775			-0.02563	-0.01038	-0.00122	-0.01709	-0.00549	-0.00977			-82.9	-0.04517	-0.12573	-0.20996	-0.03113	-0.03723	-0.44495	-0.60059		-0.01709	-0.09766	-0.01953	-0.01831	-0.01282	-0.1593	-0.2832			-82.9	-2.8363	-1.78162	-3.18848	-2.59338	-0.82825				-0.25818	-0.06104	-0.93445	-0.36316	-0.03906
-82.8	-0.43091	-0.39185	-0.26733	-0.82886	-0.02319	-0.06226			-0.02258	-0.01526	-0.00183	-0.02197	0.00244	-0.02075			-82.8	-0.047	-0.12695	-0.21423	-0.03235	-0.03418	-0.44067	-0.61035		-0.01709	-0.10803	-0.02869	-0.01221	-0.00244	-0.17395	-0.29175			-82.8	-2.82532	-1.83228	-3.17871	-2.59827	-0.88867				-0.24719	-0.06042	-0.95215	-0.36011	-0.03906
-82.7	-0.42175	-0.39917	-0.26917	-0.82886	-0.02625	-0.05493			-0.03052	-0.01038	-0.00427	-0.02686	0	-0.01892			-82.7	-0.04333	-0.13	-0.21118	-0.02869	-0.03174	-0.42969	-0.61096		-0.01465	-0.10803	-0.02686	-0.01221	-0.00671	-0.17517	-0.29419			-82.7	-2.83508	-1.81763	-3.19763	-2.65381	-0.90881				-0.25513	-0.06287	-0.97351	-0.33508	-0.03662
-82.6	-0.4248	-0.38879	-0.26978	-0.82947	-0.02686	-0.06409			-0.03418	-0.00366	-0.01587	-0.02014	0.00122	-0.02075			-82.6	-0.04517	-0.12634	-0.21545	-0.03174	-0.0354	-0.43762	-0.59143		-0.01099	-0.10132	-0.02502	-0.00732	-0.00854	-0.19165	-0.2887			-82.6	-2.82837	-1.81946	-3.21228	-2.66052	-0.88562				-0.23987	-0.06226	-0.98022	-0.32715	-0.03235
-82.5	-0.42542	-0.39429	-0.26733	-0.82458	-0.02686	-0.0592			-0.02808	-0.00977	-0.00732	-0.0116	-0.02319	-0.02319			-82.5	-0.04456	-0.12756	-0.20691	-0.0354	-0.04456	-0.46143	-0.58838		-0.01587	-0.10925	-0.01953	-0.00732	-0.00854	-0.18005	-0.30212			-82.5	-2.83386	-1.83228	-3.20923	-2.63062	-0.88562				-0.24292	-0.05249	-0.99792	-0.35339	-0.03723
-82.4	-0.43701	-0.39917	-0.26245	-0.82336	-0.02747	-0.07019			-0.03845	-0.00793	-0.01526	-0.01526	-0.01831	-0.02319			-82.4	-0.0531	-0.12573	-0.224	-0.03906	-0.047	-0.42542	-0.58716		-0.01465	-0.11169	-0.01831	-0.00977	0.00122	-0.19287	-0.31006			-82.4	-2.83386	-1.83533	-3.20557	-2.56592	-0.84473				-0.25635	-0.0531	-0.97839	-0.3479	-0.02258
-82.3	-0.43091	-0.37903	-0.26917	-0.82458	-0.0354	-0.05371			-0.03357	-0.01038	-0.00977	-0.02075	-0.02258	-0.01648			-82.3	-0.047	-0.12817	-0.21851	-0.03784	-0.03784	-0.42053	-0.58228		-0.02136	-0.1062	-0.03357	-0.00427	0.00732	-0.18372	-0.30396			-82.3	-2.81616	-1.83228	-3.1842	-2.4939	-0.82886				-0.26306	-0.05859	-0.97168	-0.34668	-0.03235
-82.2	-0.41931	-0.37842	-0.27893	-0.82214	-0.0238	-0.05249			-0.02563	-0.01099	-0.01892	-0.02502	-0.01831	-0.03418			-82.2	-0.05066	-0.12634	-0.20996	-0.03662	-0.03967	-0.43762	-0.59631		-0.01648	-0.11169	-0.01526	-0.01709	-0.00122	-0.18311	-0.30762			-82.2	-2.80396	-1.84082	-3.20007	-2.53418	-0.83923				-0.25452	-0.04333	-0.97046	-0.3418	-0.02625
-82.1	-0.41687	-0.38391	-0.27588	-0.81848	-0.01892	-0.05066			-0.02991	-0.01221	-0.02014	-0.02747	-0.01465	-0.03113			-82.1	-0.05249	-0.12756	-0.21484	-0.02808	-0.03662	-0.42969	-0.57251		-0.01831	-0.10864	-0.01892	-0.00671	-0.00793	-0.18799	-0.30273			-82.1	-2.80579	-1.85852	-3.19763	-2.55981	-0.85449				-0.24475	-0.05066	-0.97595	-0.33447	-0.02136
-82	-0.41809	-0.37292	-0.28809	-0.82275	-0.02075	-0.05371			-0.03235	-0.01038	-0.01587	-0.02136	-0.01404	-0.03479			-82	-0.04944	-0.12939	-0.21423	-0.02075	-0.04028	-0.41443	-0.578		-0.01892	-0.11047	-0.0238	-0.01038	-0.00549	-0.17334	-0.2948			-82	-2.79602	-1.85364	-3.14758	-2.55859	-0.88196				-0.23376	-0.04578	-0.99121	-0.33813	-0.0238
-81.9	-0.41931	-0.36133	-0.2771	-0.82092	-0.02869	-0.05432			-0.02747	-0.00977	-0.01953	-0.02991	-0.0177	-0.03174			-81.9	-0.04395	-0.12817	-0.21301	-0.03174	-0.04883	-0.41992	-0.58716		-0.00671	-0.10803	-0.03357	-0.01587	-0.0061	-0.17944	-0.29358			-81.9	-2.82104	-1.8335	-3.14026	-2.54639	-0.84473				-0.24841	-0.05737	-0.97839	-0.33936	-0.02869
-81.8	-0.41626	-0.36621	-0.28625	-0.82275	-0.02563	-0.06165			-0.03235	-0.01587	-0.01526	-0.03113	-0.01099	-0.03235			-81.8	-0.05005	-0.13062	-0.22034	-0.02808	-0.04089	-0.43762	-0.578		-0.02625	-0.11108	-0.02319	-0.01221	-0.00549	-0.17944	-0.27954			-81.8	-2.8125	-1.85913	-3.15918	-2.57813	-0.8197				-0.23682	-0.05066	-0.99731	-0.3302	-0.03418
-81.7	-0.42908	-0.36316	-0.29846	-0.8197	-0.03418	-0.06287			-0.04089	-0.0177	-0.01526	-0.03418	-0.01099	-0.03479			-81.7	-0.05127	-0.13184	-0.22461	-0.03052	-0.04517	-0.43396	-0.58289		-0.01709	-0.10925	-0.0293	-0.0116	-0.00732	-0.18433	-0.29602			-81.7	-2.79724	-1.85486	-3.16223	-2.54456	-0.78796				-0.23193	-0.03967	-0.99976	-0.32898	-0.02686
-81.6	-0.42542	-0.35217	-0.28809	-0.81787	-0.04089	-0.06165			-0.02869	-0.01282	-0.01221	-0.03967	-0.00916	-0.0177			-81.6	-0.03906	-0.12573	-0.2124	-0.0293	-0.04211	-0.43884	-0.59448		-0.01953	-0.10681	-0.02563	-0.01221	-0.00122	-0.17639	-0.28809			-81.6	-2.79968	-1.83533	-3.13599	-2.5531	-0.79224				-0.224	-0.04456	-0.96985	-0.32593	-0.03113
-81.5	-0.42603	-0.35706	-0.29297	-0.81726	-0.0531	-0.05371			-0.03418	-0.01526	-0.01587	-0.03784	-0.00732	-0.02747			-81.5	-0.04333	-0.12268	-0.21912	-0.03418	-0.03235	-0.42114	-0.59937		-0.02258	-0.1062	-0.0177	-0.02319	0	-0.18311	-0.28748			-81.5	-2.7887	-1.82617	-3.11951	-2.56897	-0.80688				-0.22278	-0.03479	-0.9552	-0.32227	-0.02197
-81.4	-0.44006	-0.34912	-0.27588	-0.81116	-0.03113	-0.06287			-0.02625	-0.01892	-0.00488	-0.02747	-0.00244	-0.01404			-81.4	-0.03906	-0.12878	-0.21179	-0.03601	-0.03723	-0.41504	-0.59082		-0.02869	-0.09705	-0.01587	-0.01221	-0.00427	-0.18188	-0.28015			-81.4	-2.78992	-1.8103	-3.11584	-2.60254	-0.81116				-0.2179	-0.04639	-0.9375	-0.31738	-0.02075
-81.3	-0.42542	-0.3595	-0.27039	-0.81665	-0.04089	-0.06592			-0.03113	-0.01953	-0.01526	-0.02869	-0.00122	-0.01587			-81.3	-0.04822	-0.13062	-0.21362	-0.03662	-0.03174	-0.42419	-0.58533		-0.02075	-0.10986	-0.02075	-0.01343	-0.00732	-0.17456	-0.28931			-81.3	-2.78687	-1.8219	-3.13965	-2.61353	-0.83374				-0.21423	-0.04211	-0.93689	-0.31921	-0.03113
-81.2	-0.43579	-0.36316	-0.27222	-0.82336	-0.03845	-0.06714			-0.02869	-0.00977	-0.01526	-0.02197	0.000610352	-0.00916			-81.2	-0.04211	-0.13	-0.21545	-0.03113	-0.02563	-0.4303	-0.59448		-0.02625	-0.10986	-0.0354	-0.00793	-0.00549	-0.1709	-0.2887			-81.2	-2.78503	-1.80115	-3.14758	-2.66785	-0.87097				-0.22156	-0.04333	-0.94116	-0.32043	-0.02197
-81.1	-0.44373	-0.35706	-0.26428	-0.8136	-0.03113	-0.07202			-0.01709	-0.02502	-0.0116	-0.02319	-0.00977	-0.0116			-81.1	-0.04639	-0.12512	-0.22461	-0.03723	-0.03662	-0.42664	-0.58105		-0.01404	-0.10376	-0.03113	-0.0116	-0.0116	-0.17761	-0.28503			-81.1	-2.78442	-1.81824	-3.18115	-2.64038	-0.89783				-0.23499	-0.05005	-0.95093	-0.33447	-0.03113
-81	-0.42786	-0.36316	-0.26672	-0.81726	-0.03052	-0.07446			-0.03174	-0.01587	-0.00977	-0.02136	0.00122	-0.0116			-81	-0.04395	-0.13062	-0.21973	-0.03479	-0.03601	-0.42603	-0.57922		-0.02319	-0.10864	-0.01831	-0.00854	-0.0061	-0.17395	-0.28198			-81	-2.771	-1.82983	-3.17322	-2.63855	-0.9137				-0.23682	-0.05615	-0.94666	-0.33203	-0.02075
-80.9	-0.42725	-0.36377	-0.26672	-0.81787	-0.02625	-0.06409			-0.0293	-0.0116	-0.00122	-0.02563	-0.0061	-0.01099			-80.9	-0.05005	-0.13	-0.22217	-0.03418	-0.02808	-0.42542	-0.57068		-0.02014	-0.10925	-0.02563	-0.00671	-0.00977	-0.16663	-0.2832			-80.9	-2.80151	-1.82068	-3.17139	-2.70447	-0.91553				-0.24902	-0.0592	-0.94971	-0.33386	-0.02319
-80.8	-0.42297	-0.36377	-0.26733	-0.82031	-0.0354	-0.07446			-0.03357	-0.02075	-0.00671	-0.01648	-0.00549	-0.01099			-80.8	-0.04028	-0.12329	-0.21912	-0.03784	-0.03601	-0.41321	-0.5542		-0.01526	-0.1062	-0.01831	0.000610352	-0.00488	-0.17456	-0.2948			-80.8	-2.80212	-1.8396	-3.1427	-2.68005	-0.93201				-0.24048	-0.05127	-0.92346	-0.32654	-0.02563
-80.7	-0.42358	-0.37048	-0.26978	-0.81787	-0.0293	-0.06165			-0.03418	-0.02258	0.00244	-0.01892	0	-0.01221			-80.7	-0.04639	-0.12451	-0.21179	-0.04089	-0.0415	-0.42236	-0.54932		-0.01465	-0.11108	-0.02197	-0.01343	-0.00427	-0.17273	-0.29358			-80.7	-2.79785	-1.80115	-3.13843	-2.64099	-0.96069				-0.24719	-0.05005	-0.92529	-0.32471	-0.02197
-80.6	-0.41687	-0.36926	-0.27283	-0.81848	-0.02747	-0.06165			-0.03418	-0.03113	0.000610352	-0.00854	-0.00122	-0.01282			-80.6	-0.0531	-0.12024	-0.2179	-0.03418	-0.0293	-0.43274	-0.56213		-0.01831	-0.10254	-0.02808	-0.01404	0.00122	-0.18494	-0.29724			-80.6	-2.79663	-1.76819	-3.15247	-2.64404	-0.94116				-0.24658	-0.04395	-0.94971	-0.34607	-0.03235
-80.5	-0.41321	-0.3717	-0.27527	-0.81787	-0.03479	-0.05554			-0.04028	-0.02808	-0.00244	-0.01648	-0.00488	-0.01526			-80.5	-0.05188	-0.12207	-0.20569	-0.03113	-0.03357	-0.42847	-0.55542		-0.01831	-0.10437	-0.02197	-0.01709	-0.00366	-0.16968	-0.30212			-80.5	-2.80579	-1.76331	-3.15186	-2.67273	-0.896				-0.23865	-0.05066	-0.96924	-0.34851	-0.02869
-80.4	-0.40649	-0.37292	-0.27344	-0.81055	-0.02991	-0.06287			-0.0354	-0.02625	-0.00183	-0.0177	-0.00793	-0.0116			-80.4	-0.04761	-0.12329	-0.21484	-0.02625	-0.04089	-0.4303	-0.55969		-0.0238	-0.11353	-0.02869	-0.01038	-0.00122	-0.17395	-0.29968			-80.4	-2.79968	-1.74927	-3.14575	-2.69592	-0.85022				-0.24597	-0.05371	-0.94727	-0.35095	-0.04639
-80.3	-0.39673	-0.3717	-0.28198	-0.81665	-0.03723	-0.05188			-0.03845	-0.02869	-0.00183	-0.01892	0.00305	-0.01648			-80.3	-0.05127	-0.1178	-0.21118	-0.03601	-0.03601	-0.42419	-0.55664		-0.01099	-0.1062	-0.0238	-0.0116	0.00244	-0.18311	-0.30396			-80.3	-2.79663	-1.73157	-3.15796	-2.7002	-0.85693				-0.25574	-0.0647	-0.94666	-0.34546	-0.03601
-80.2	-0.4071	-0.37964	-0.27771	-0.80994	-0.04883	-0.05371			-0.03601	-0.03479	-0.00305	-0.02075	-0.00122	-0.01526			-80.2	-0.04822	-0.12207	-0.2124	-0.02808	-0.03662	-0.43152	-0.5603		-0.02136	-0.1178	-0.01709	-0.01343	-0.00854	-0.18677	-0.29602			-80.2	-2.78381	-1.72607	-3.14453	-2.62512	-0.85632				-0.2533	-0.05432	-0.97656	-0.35889	-0.02747
-80.1	-0.40466	-0.38452	-0.26917	-0.81848	-0.04089	-0.0531			-0.03967	-0.03052	0.01038	-0.0293	-0.00366	-0.01953			-80.1	-0.04395	-0.12939	-0.2179	-0.02747	-0.03662	-0.4248	-0.54993		-0.02136	-0.10864	-0.01892	-0.00366	-0.00244	-0.1886	-0.29419			-80.1	-2.78076	-1.71997	-3.13904	-2.63611	-0.86365				-0.25024	-0.05493	-0.96558	-0.34485	-0.03174
-80	-0.4071	-0.37781	-0.27466	-0.80627	-0.05798	-0.05188			-0.0354	-0.03113	0.00305	-0.03479	0.000610352	-0.01953			-80	-0.05127	-0.12756	-0.22095	-0.02747	-0.03723	-0.42847	-0.55298		-0.01282	-0.11292	-0.02686	-0.01099	-0.00244	-0.19226	-0.28625			-80	-2.7655	-1.71692	-3.12012	-2.66174	-0.85205				-0.25635	-0.05554	-0.96924	-0.36011	-0.04089
-79.9	-0.40955	-0.37292	-0.28625	-0.80505	-0.05127	-0.05676			-0.03662	-0.02686	0.00549	-0.03174	-0.00183	-0.01526			-79.9	-0.04944	-0.12146	-0.21301	-0.03113	-0.03967	-0.42419	-0.55359		-0.02014	-0.11597	-0.02197	-0.00427	0.00549	-0.1886	-0.28809			-79.9	-2.74841	-1.7218	-3.10913	-2.75879	-0.84412				-0.25818	-0.05493	-0.97351	-0.34302	-0.02686
-79.8	-0.41321	-0.36987	-0.2832	-0.79346	-0.03967	-0.05066			-0.0415	-0.02625	0.00305	-0.03845	-0.01099	-0.02991			-79.8	-0.05432	-0.11963	-0.21912	-0.03418	-0.03052	-0.42542	-0.55237		-0.00488	-0.10681	-0.02197	-0.0116	-0.00244	-0.17517	-0.2832			-79.8	-2.75452	-1.76575	-3.08838	-2.6947	-0.87524				-0.25208	-0.05188	-0.96741	-0.32532	-0.02991
-79.7	-0.40894	-0.36377	-0.28259	-0.80139	-0.05066	-0.06348			-0.03784	-0.03113	0.00305	-0.03784	-0.00366	-0.02014			-79.7	-0.05493	-0.11719	-0.21667	-0.03967	-0.0415	-0.42969	-0.55664		-0.01038	-0.10559	-0.02075	-0.01404	-0.00977	-0.18494	-0.29114			-79.7	-2.75391	-1.7688	-3.11401	-2.65625	-0.90149				-0.25085	-0.05493	-0.9845	-0.34058	-0.02319
-79.6	-0.39917	-0.36743	-0.27832	-0.79956	-0.03662	-0.06714			-0.04639	-0.03174	0.00549	-0.03357	-0.000610352	-0.01587			-79.6	-0.06042	-0.12817	-0.20508	-0.03174	-0.04028	-0.42664	-0.55908		-0.0061	-0.09644	-0.02319	-0.01343	-0.00122	-0.17517	-0.28259			-79.6	-2.74231	-1.7395	-3.10791	-2.68677	-0.90149				-0.24536	-0.04639	-0.97534	-0.32654	-0.02747
-79.5	-0.40833	-0.36316	-0.2771	-0.79895	-0.03479	-0.05859			-0.02991	-0.02319	-0.000610352	-0.03357	-0.000610352	-0.01404			-79.5	-0.0415	-0.1178	-0.21362	-0.0415	-0.04272	-0.46997	-0.57495		-0.01221	-0.11108	-0.02197	-0.00854	-0.00732	-0.17273	-0.2832			-79.5	-2.74048	-1.73828	-3.09998	-2.62451	-0.92834				-0.2417	-0.05615	-1.01929	-0.34485	-0.0238
-79.4	-0.41687	-0.34973	-0.27771	-0.80322	-0.03723	-0.07507			-0.03052	-0.0238	0.00244	-0.02197	-0.00305	-0.00671			-79.4	-0.05554	-0.12451	-0.21301	-0.03967	-0.03662	-0.42908	-0.57129		-0.01892	-0.10925	-0.01343	-0.00427	-0.01526	-0.17517	-0.28198			-79.4	-2.74048	-1.74011	-3.11096	-2.63916	-0.86609				-0.24414	-0.0415	-0.99487	-0.35034	-0.0238
-79.3	-0.40833	-0.35583	-0.27466	-0.78979	-0.03235	-0.06409			-0.03784	-0.02014	0	-0.01831	-0.00488	-0.01953			-79.3	-0.047	-0.11841	-0.2124	-0.03357	-0.0415	-0.42114	-0.57495		-0.01465	-0.10437	-0.01892	-0.00305	-0.01221	-0.18066	-0.29175			-79.3	-2.73743	-1.72241	-3.10974	-2.61841	-0.85693				-0.24475	-0.0415	-0.99915	-0.35522	-0.02075
-79.2	-0.41992	-0.36133	-0.271	-0.79407	-0.03296	-0.07385			-0.03967	-0.0177	0.00549	-0.02014	-0.01282	-0.01587			-79.2	-0.04578	-0.11719	-0.21057	-0.01831	-0.03601	-0.42358	-0.57495		-0.01404	-0.11292	-0.02563	-0.00427	-0.00427	-0.17395	-0.27588			-79.2	-2.72461	-1.69983	-3.09814	-2.64282	-0.8728				-0.24536	-0.04822	-0.96863	-0.3302	-0.01892
-79.1	-0.41443	-0.35278	-0.271	-0.79346	-0.02136	-0.07202			-0.03906	-0.02075	0.00122	-0.02319	-0.00671	-0.02075			-79.1	-0.04456	-0.12451	-0.20203	-0.0354	-0.04272	-0.4071	-0.56824		-0.0177	-0.10742	-0.02869	-0.0061	-0.01038	-0.17456	-0.29053			-79.1	-2.73376	-1.70349	-3.0957	-2.61719	-0.84961				-0.23804	-0.04211	-0.95093	-0.32715	-0.02747
-79	-0.42847	-0.36621	-0.27466	-0.79468	-0.03052	-0.07324			-0.0293	-0.01648	0.00305	-0.01709	-0.0177	-0.0116			-79	-0.06104	-0.13062	-0.20813	-0.01831	-0.03723	-0.41931	-0.55054		-0.01404	-0.10803	-0.01953	-0.0061	-0.00549	-0.17334	-0.30212			-79	-2.724	-1.74072	-3.11218	-2.6593	-0.8606				-0.24292	-0.03601	-0.9491	-0.32837	-0.03479
-78.9	-0.42847	-0.36621	-0.2771	-0.79773	-0.0238	-0.08423			-0.03723	-0.02319	0.00122	-0.01465	-0.00916	-0.01831			-78.9	-0.04944	-0.11841	-0.20203	-0.0238	-0.04456	-0.4126	-0.56763		-0.01404	-0.11292	-0.02869	-0.0061	-0.0116	-0.18188	-0.29785			-78.9	-2.73682	-1.73706	-3.1488	-2.62146	-0.84167				-0.23499	-0.03967	-0.93811	-0.3363	-0.04761
-78.8	-0.44495	-0.36621	-0.26367	-0.79651	-0.03662	-0.07446			-0.02136	-0.01831	-0.000610352	-0.01343	-0.01465	-0.02502			-78.8	-0.047	-0.12756	-0.20569	-0.02319	-0.04333	-0.42114	-0.56519		-0.01404	-0.10986	-0.02319	-0.00549	0.00366	-0.17944	-0.29846			-78.8	-2.73926	-1.72363	-3.14392	-2.66907	-0.81787				-0.22583	-0.04517	-0.92957	-0.32837	-0.04639
-78.7	-0.44373	-0.36926	-0.27161	-0.78735	-0.02991	-0.06409			-0.02136	-0.01221	0.00366	-0.01831	-0.01038	-0.02319			-78.7	-0.04944	-0.12329	-0.20325	-0.03784	-0.04211	-0.41931	-0.55847		-0.0116	-0.10315	-0.02747	-0.00427	-0.00366	-0.17944	-0.30273			-78.7	-2.73621	-1.73462	-3.13599	-2.57996	-0.83984				-0.23438	-0.03113	-0.94788	-0.33508	-0.04333
-78.6	-0.45105	-0.3656	-0.27222	-0.79529	-0.03235	-0.06714			-0.02502	-0.01892	-0.00549	-0.01587	-0.02197	-0.02075			-78.6	-0.04578	-0.11536	-0.2002	-0.03357	-0.04578	-0.40955	-0.54443		-0.01831	-0.10559	-0.02747	-0.00793	-0.00183	-0.177	-0.29297			-78.6	-2.74048	-1.75232	-3.09937	-2.61841	-0.85022				-0.22827	-0.0354	-0.95032	-0.33386	-0.05005
-78.5	-0.44067	-0.36011	-0.27893	-0.78857	-0.04272	-0.06775			-0.03418	-0.01465	-0.00183	-0.01526	-0.01831	-0.02563			-78.5	-0.03845	-0.11597	-0.20142	-0.03845	-0.04517	-0.43274	-0.55969		-0.02869	-0.11047	-0.03235	-0.00244	-0.00549	-0.16724	-0.28931			-78.5	-2.75146	-1.73767	-3.09875	-2.66052	-0.8429				-0.23621	-0.03479	-0.9375	-0.34241	-0.05432
-78.4	-0.43274	-0.36865	-0.28381	-0.79163	-0.047	-0.07385			-0.0293	-0.01465	-0.00122	-0.01343	-0.00488	-0.0177			-78.4	-0.05066	-0.12024	-0.20752	-0.03723	-0.04883	-0.40344	-0.56335		-0.00977	-0.11047	-0.02197	-0.00793	-0.0116	-0.19165	-0.2832			-78.4	-2.74109	-1.72546	-3.07922	-2.58118	-0.83435				-0.22827	-0.04639	-0.93933	-0.34729	-0.04272
-78.3	-0.42847	-0.3656	-0.2771	-0.78979	-0.03723	-0.05798			-0.03601	-0.01343	0.00244	-0.02075	-0.02014	-0.02014			-78.3	-0.03601	-0.11902	-0.21301	-0.03906	-0.03906	-0.41321	-0.56152		-0.01282	-0.09949	-0.0238	-0.01099	-0.00732	-0.18005	-0.27954			-78.3	-2.72827	-1.70837	-3.04321	-2.53235	-0.85632				-0.24109	-0.0354	-0.95642	-0.32715	-0.04333
-78.2	-0.4248	-0.36499	-0.27649	-0.79468	-0.03723	-0.06775			-0.03052	-0.01465	-0.00183	-0.0177	-0.00854	-0.01038			-78.2	-0.04272	-0.11536	-0.19592	-0.04028	-0.047	-0.401	-0.56396		-0.0177	-0.1123	-0.02502	-0.01282	0.000610352	-0.17456	-0.27649			-78.2	-2.71545	-1.66016	-3.06152	-2.53479	-0.86975				-0.24292	-0.05188	-0.97717	-0.31372	-0.03113
-78.1	-0.42664	-0.36987	-0.28381	-0.79773	-0.03906	-0.07324			-0.03906	-0.00916	-0.00732	-0.01343	-0.01038	-0.01343			-78.1	-0.04456	-0.12756	-0.19775	-0.03967	-0.03357	-0.40344	-0.56641		-0.01343	-0.09949	-0.02502	-0.00427	-0.00732	-0.19348	-0.27832			-78.1	-2.71912	-1.63574	-3.10181	-2.54089	-0.89111				-0.23926	-0.04028	-0.96497	-0.32043	-0.02319
-78	-0.42603	-0.3656	-0.28015	-0.80811	-0.03662	-0.06531			-0.02686	-0.01709	0	-0.01831	-0.02075	-0.01221			-78	-0.04089	-0.11841	-0.20142	-0.04089	-0.05066	-0.40222	-0.54993		-0.01038	-0.1123	-0.01953	-0.00549	-0.00732	-0.1947	-0.28625			-78	-2.70325	-1.63696	-3.08167	-2.53967	-0.87769				-0.23804	-0.0415	-0.94055	-0.32654	-0.02014
-77.9	-0.42603	-0.35889	-0.28198	-0.80627	-0.03235	-0.06165			-0.02808	-0.02319	-0.00183	-0.01404	-0.01465	-0.01038			-77.9	-0.04333	-0.1239	-0.19775	-0.03967	-0.04028	-0.40039	-0.55481		-0.01953	-0.09949	-0.01892	-0.00854	-0.00305	-0.18738	-0.28687			-77.9	-2.70386	-1.64246	-3.0896	-2.57813	-0.86914				-0.24353	-0.03967	-0.93262	-0.32227	-0.00977
-77.8	-0.41138	-0.35583	-0.28625	-0.79956	-0.02136	-0.06165			-0.02991	-0.02502	-0.00122	-0.01709	-0.01465	-0.02197			-77.8	-0.047	-0.12329	-0.19043	-0.03967	-0.03845	-0.39246	-0.5481		-0.01465	-0.10498	-0.02502	-0.01099	-0.01038	-0.18799	-0.27588			-77.8	-2.70508	-1.63147	-3.09753	-2.54211	-0.87646				-0.23682	-0.04272	-0.96252	-0.31616	-0.01099
-77.7	-0.40955	-0.35278	-0.28625	-0.80017	-0.02686	-0.07141			-0.02075	-0.01892	-0.00916	-0.01709	-0.00671	-0.01343			-77.7	-0.04883	-0.1123	-0.20874	-0.0293	-0.04517	-0.39551	-0.53101		-0.00854	-0.09888	-0.02563	-0.01038	-0.00854	-0.1825	-0.28198			-77.7	-2.69287	-1.63757	-3.12683	-2.63123	-0.86975				-0.23193	-0.03174	-0.97839	-0.30518	-0.00671
-77.6	-0.40649	-0.35706	-0.28809	-0.80444	-0.01709	-0.07507			-0.02991	-0.02258	-0.01343	-0.00793	-0.01953	-0.01343			-77.6	-0.0531	-0.11108	-0.19714	-0.02808	-0.04028	-0.39307	-0.5426		-0.01404	-0.11047	-0.01953	-0.01221	-0.00488	-0.18311	-0.28564			-77.6	-2.69775	-1.64001	-3.1189	-2.62329	-0.8252				-0.22522	-0.04272	-0.94482	-0.31128	-0.00549
-77.5	-0.42786	-0.35095	-0.28931	-0.80627	-0.01526	-0.08484			-0.02563	-0.02991	-0.01587	-0.01404	-0.01221	-0.01892			-77.5	-0.0415	-0.10986	-0.19836	-0.0293	-0.04028	-0.401	-0.55481		-0.00977	-0.10498	-0.03357	-0.00916	-0.00244	-0.177	-0.29297			-77.5	-2.68921	-1.62476	-3.10974	-2.58057	-0.82764				-0.22522	-0.03418	-0.9491	-0.30701	-0.0177
-77.4	-0.41016	-0.34607	-0.28259	-0.79529	-0.01587	-0.07996			-0.0238	-0.0293	-0.01404	-0.01831	-0.00244	-0.02014			-77.4	-0.04333	-0.12207	-0.20264	-0.04333	-0.04028	-0.38818	-0.56213		-0.01099	-0.11047	-0.02991	-0.00854	-0.00549	-0.1825	-0.2948			-77.4	-2.69104	-1.65344	-3.11218	-2.54578	-0.80444				-0.24353	-0.03357	-0.97412	-0.30823	-0.00977
-77.3	-0.41565	-0.34973	-0.27222	-0.79529	-0.02136	-0.07751			-0.02319	-0.03113	-0.00671	-0.01343	-0.00366	-0.01953			-77.3	-0.03296	-0.11841	-0.20142	-0.04639	-0.04456	-0.37842	-0.5542		-0.00671	-0.09949	-0.03052	-0.00488	-0.00793	-0.1825	-0.2887			-77.3	-2.67883	-1.66626	-3.0835	-2.54211	-0.80505				-0.22827	-0.03723	-0.98389	-0.31128	-0.01587
-77.2	-0.39856	-0.34729	-0.27161	-0.79529	-0.02869	-0.08118			-0.02869	-0.02502	-0.00549	-0.02136	-0.00488	-0.01648			-77.2	-0.04333	-0.11963	-0.2002	-0.04578	-0.04211	-0.40039	-0.54626		-0.0177	-0.1062	-0.02808	-0.00488	-0.01221	-0.18066	-0.29419			-77.2	-2.67212	-1.65039	-3.05603	-2.59033	-0.83557				-0.22949	-0.03296	-0.97595	-0.29419	-0.01404
-77.1	-0.40833	-0.35217	-0.27222	-0.78552	-0.02014	-0.07813			-0.02686	-0.0177	-0.01099	-0.03052	-0.02136	-0.02136			-77.1	-0.03601	-0.10315	-0.21179	-0.04578	-0.05127	-0.39673	-0.5426		-0.00977	-0.10986	-0.02258	-0.00732	-0.00793	-0.17456	-0.2887			-77.1	-2.66785	-1.65894	-3.08594	-2.61414	-0.8783				-0.22705	-0.03601	-0.99121	-0.30273	-0.01587
-77	-0.40771	-0.35706	-0.27771	-0.77148	-0.02197	-0.06897			-0.03235	-0.02197	-0.00244	-0.01465	-0.00488	-0.01892			-77	-0.04333	-0.10742	-0.20203	-0.03601	-0.04028	-0.40283	-0.55176		-0.00977	-0.10986	-0.02502	-0.0061	-0.00366	-0.17822	-0.28381			-77	-2.67029	-1.66992	-3.06335	-2.61841	-0.87891				-0.21484	-0.0354	-0.96313	-0.29907	-0.02502
-76.9	-0.41748	-0.35461	-0.27649	-0.7843	-0.03784	-0.08057			-0.03418	-0.01343	0.00549	-0.02991	-0.01221	-0.01282			-76.9	-0.04456	-0.11108	-0.21545	-0.04089	-0.04883	-0.4187	-0.54138		-0.01953	-0.10437	-0.0354	-0.01099	-0.00427	-0.17578	-0.2948			-76.9	-2.66846	-1.64124	-3.04199	-2.59155	-0.89233				-0.21851	-0.03174	-0.93933	-0.31311	-0.02808
-76.8	-0.41687	-0.37048	-0.2771	-0.77698	-0.03418	-0.07935			-0.03418	-0.00854	-0.00671	-0.01892	-0.000610352	-0.01526			-76.8	-0.05066	-0.09766	-0.2063	-0.03845	-0.04578	-0.40283	-0.56152		-0.01404	-0.09766	-0.02075	-0.00305	-0.00244	-0.16663	-0.28625			-76.8	-2.65808	-1.63147	-3.01208	-2.57385	-0.88928				-0.23132	-0.04761	-0.9436	-0.31738	-0.02136
-76.7	-0.42297	-0.37537	-0.27649	-0.76843	-0.02625	-0.07568			-0.04456	-0.01282	-0.00244	-0.02563	0.000610352	-0.01404			-76.7	-0.04028	-0.10254	-0.20508	-0.04639	-0.04578	-0.4718	-0.55237		-0.02197	-0.10498	-0.01282	-0.00732	0	-0.17456	-0.27161			-76.7	-2.65381	-1.66016	-3.03772	-2.59644	-0.92224				-0.22705	-0.04883	-0.93567	-0.30762	-0.02686
-76.6	-0.42053	-0.36865	-0.27649	-0.77881	-0.03662	-0.07446			-0.03113	-0.01465	-0.0061	-0.03357	-0.00671	-0.02197			-76.6	-0.04211	-0.10132	-0.20386	-0.04333	-0.05066	-0.38696	-0.55115		-0.00854	-0.10925	-0.03113	-0.00244	-0.00671	-0.17029	-0.28687			-76.6	-2.67029	-1.69128	-3.06641	-2.62817	-0.93079				-0.23926	-0.0592	-0.91675	-0.31128	-0.01831
-76.5	-0.42664	-0.37109	-0.27649	-0.77576	-0.03967	-0.06775			-0.03418	-0.01282	0.00244	-0.02869	-0.00427	-0.02014			-76.5	-0.04395	-0.10925	-0.20386	-0.04578	-0.05188	-0.41199	-0.55054		-0.01953	-0.10864	-0.01648	-0.01038	-0.00671	-0.17517	-0.28198			-76.5	-2.65991	-1.70776	-3.08167	-2.71057	-0.87891				-0.24292	-0.05066	-0.92651	-0.3009	-0.02563
-76.4	-0.43152	-0.37109	-0.27405	-0.77209	-0.03113	-0.07141			-0.03845	-0.01709	0	-0.03174	-0.00732	-0.01892			-76.4	-0.03845	-0.1062	-0.19897	-0.04089	-0.0531	-0.41138	-0.54993		-0.01221	-0.1062	-0.02197	-0.00549	-0.00671	-0.17151	-0.27466			-76.4	-2.65625	-1.67236	-3.07007	-2.68677	-0.86731				-0.23926	-0.05005	-0.90698	-0.29175	-0.01709
-76.3	-0.41504	-0.36926	-0.26794	-0.77148	-0.02502	-0.07935			-0.047	-0.01404	-0.000610352	-0.02197	-0.00366	-0.01587			-76.3	-0.05371	-0.10315	-0.19104	-0.04578	-0.05371	-0.40161	-0.55115		-0.01587	-0.09766	-0.02319	-0.0116	-0.00488	-0.18738	-0.27405			-76.3	-2.65686	-1.67175	-3.05603	-2.64648	-0.86609				-0.23438	-0.05188	-0.896	-0.30334	-0.01709
-76.2	-0.43274	-0.36499	-0.26855	-0.77332	-0.03235	-0.09155			-0.04578	-0.01587	0.00366	-0.03235	-0.00671	-0.01953			-76.2	-0.04211	-0.11047	-0.19348	-0.04272	-0.04822	-0.39917	-0.54932		-0.01892	-0.10376	-0.02075	-0.01892	-0.00488	-0.17944	-0.27405			-76.2	-2.65198	-1.6864	-3.0481	-2.58057	-0.86792				-0.23621	-0.0592	-0.90942	-0.31921	-0.01587
-76.1	-0.42603	-0.37048	-0.26917	-0.77759	-0.03113	-0.08789			-0.04211	-0.01587	0	-0.03479	0.00244	-0.02747			-76.1	-0.05005	-0.11108	-0.20264	-0.04517	-0.04944	-0.4071	-0.54565		-0.01343	-0.10132	-0.01953	-0.01038	-0.00183	-0.19226	-0.28137			-76.1	-2.65625	-1.67908	-3.06152	-2.52441	-0.90149				-0.23071	-0.05859	-0.93933	-0.30273	-0.01831
-76	-0.42969	-0.36011	-0.26306	-0.77087	-0.02075	-0.0885			-0.03235	-0.01709	-0.000610352	-0.0293	-0.00671	-0.01465			-76	-0.04211	-0.10071	-0.20447	-0.04395	-0.047	-0.40222	-0.54565		-0.00916	-0.10498	-0.01953	-0.00916	-0.00671	-0.18921	-0.27466			-76	-2.65015	-1.68884	-3.08838	-2.53662	-0.88379				-0.22644	-0.05249	-0.95398	-0.30396	-0.01221
-75.9	-0.43091	-0.35645	-0.271	-0.77576	-0.01587	-0.08484			-0.02991	-0.02686	-0.000610352	-0.02563	-0.00671	-0.0177			-75.9	-0.04883	-0.10742	-0.2124	-0.04517	-0.05066	-0.3949	-0.5304		-0.01099	-0.10986	-0.01953	-0.01221	-0.00549	-0.18677	-0.27588			-75.9	-2.64099	-1.69128	-3.07312	-2.57202	-0.85938				-0.22949	-0.05737	-0.91614	-0.29907	-0.02319
-75.8	-0.4248	-0.34668	-0.27771	-0.78003	-0.01953	-0.09033			-0.04883	-0.03052	0.000610352	-0.0238	-0.00671	-0.02747			-75.8	-0.0531	-0.09583	-0.20142	-0.04639	-0.03906	-0.39185	-0.53894		-0.0116	-0.10498	-0.01953	-0.00732	-0.00671	-0.18372	-0.27588			-75.8	-2.62207	-1.73645	-3.09265	-2.547	-0.83923				-0.21973	-0.0592	-0.95215	-0.29114	-0.01221
-75.7	-0.43152	-0.34607	-0.28015	-0.78064	-0.02686	-0.09338			-0.05005	-0.02991	0.00366	-0.02686	-0.0061	-0.03418			-75.7	-0.04822	-0.11597	-0.19043	-0.04089	-0.04456	-0.44678	-0.53284		-0.01648	-0.10498	-0.01587	-0.01038	-0.01038	-0.16785	-0.28259			-75.7	-2.61169	-1.71448	-3.08289	-2.51038	-0.85693				-0.22949	-0.05737	-0.91614	-0.26306	-0.01709
-75.6	-0.42969	-0.34058	-0.28625	-0.77881	-0.03357	-0.09583			-0.02136	-0.02625	0.00305	-0.02197	-0.00427	-0.03418			-75.6	-0.047	-0.11597	-0.1947	-0.0354	-0.04089	-0.38635	-0.52368		-0.01709	-0.1001	-0.02075	-0.0116	0.00793	-0.18555	-0.27588			-75.6	-2.61353	-1.71814	-3.04199	-2.54272	-0.84534				-0.22339	-0.0592	-0.85999	-0.28442	-0.01526
-75.5	-0.42725	-0.34302	-0.28625	-0.77515	-0.03479	-0.08606			-0.02625	-0.02991	0.00244	-0.01953	-0.00854	-0.0354			-75.5	-0.04333	-0.11353	-0.20935	-0.04517	-0.04944	-0.39063	-0.52307		-0.0116	-0.10498	-0.01709	-0.00732	0	-0.18311	-0.26733			-75.5	-2.60803	-1.70349	-3.07556	-2.52258	-0.85327				-0.22827	-0.06104	-0.8551	-0.26917	-0.0238
-75.4	-0.4303	-0.34241	-0.27954	-0.77209	-0.03113	-0.0885			-0.03479	-0.03418	0.00427	-0.02075	0.000610352	-0.03235			-75.4	-0.0415	-0.11963	-0.20996	-0.03967	-0.04395	-0.37659	-0.52368		-0.01099	-0.10559	-0.01465	-0.00977	-0.00549	-0.18555	-0.27283			-75.4	-2.60559	-1.72485	-3.04321	-2.5592	-0.83862				-0.22949	-0.05493	-0.85754	-0.27771	-0.02747
-75.3	-0.42114	-0.34485	-0.27283	-0.76843	-0.03235	-0.0824			-0.02869	-0.03296	0	-0.01526	-0.00366	-0.02197			-75.3	-0.04395	-0.1178	-0.19775	-0.03662	-0.04883	-0.38452	-0.51453		-0.01648	-0.1062	-0.02625	-0.01709	-0.00366	-0.18066	-0.26733			-75.3	-2.60498	-1.72546	-3.01514	-2.51221	-0.83862				-0.23254	-0.04272	-0.88623	-0.27954	-0.02625
-75.2	-0.42053	-0.34546	-0.26978	-0.77271	-0.03723	-0.08118			-0.01526	-0.03601	-0.000610352	-0.01343	-0.0061	-0.02014			-75.2	-0.04456	-0.1178	-0.2063	-0.04028	-0.03845	-0.40283	-0.52856		-0.00732	-0.10254	-0.01709	-0.00977	0.000610352	-0.18982	-0.28137			-75.2	-2.59338	-1.7395	-3.03345	-2.51709	-0.849				-0.23621	-0.05371	-0.88196	-0.27954	-0.02136
-75.1	-0.41016	-0.34119	-0.2771	-0.76477	-0.03357	-0.07324			-0.0238	-0.03418	-0.00488	-0.01953	-0.00244	-0.03113			-75.1	-0.05249	-0.11047	-0.2063	-0.03845	-0.04944	-0.40466	-0.51941		-0.01465	-0.09399	-0.02869	-0.01038	-0.0061	-0.17883	-0.2771			-75.1	-2.60132	-1.70166	-3.05725	-2.53174	-0.87097				-0.22949	-0.05127	-0.86548	-0.2832	-0.02686
-75	-0.41199	-0.35339	-0.27771	-0.75928	-0.04944	-0.07996			-0.03296	-0.02625	-0.000610352	-0.02075	-0.00916	-0.03723			-75	-0.03845	-0.11536	-0.1947	-0.03845	-0.03845	-0.40222	-0.52917		-0.01831	-0.09155	-0.02502	-0.00427	-0.0061	-0.17639	-0.26978			-75	-2.60193	-1.70959	-3.03162	-2.52869	-0.88318				-0.24414	-0.05432	-0.8783	-0.27588	-0.03723
-74.9	-0.40222	-0.35706	-0.26855	-0.75195	-0.0354	-0.07385			-0.0238	-0.02075	0.000610352	-0.01953	-0.00916	-0.02136			-74.9	-0.04578	-0.11658	-0.19958	-0.04578	-0.04517	-0.4425	-0.52063		-0.01404	-0.09521	-0.0238	-0.000610352	0.00549	-0.18188	-0.28442			-74.9	-2.60132	-1.72363	-3.05664	-2.5531	-0.88135				-0.24719	-0.047	-0.89294	-0.27771	-0.04456
-74.8	-0.41016	-0.36072	-0.26245	-0.75012	-0.04089	-0.0769			-0.04028	-0.01587	0.000610352	-0.00732	-0.00732	-0.01892			-74.8	-0.04272	-0.10925	-0.19653	-0.0415	-0.04944	-0.41504	-0.51636		-0.02319	-0.10376	-0.01831	-0.00427	-0.000610352	-0.17944	-0.29297			-74.8	-2.60132	-1.73584	-3.02246	-2.49695	-0.84656				-0.2417	-0.03662	-0.92163	-0.26672	-0.04456
-74.7	-0.40466	-0.35339	-0.26489	-0.75378	-0.03601	-0.07996			-0.02136	-0.01587	0.00305	-0.00916	-0.01465	-0.01526			-74.7	-0.04822	-0.10498	-0.19226	-0.04883	-0.05493	-0.41138	-0.52979		-0.01038	-0.08972	-0.01282	-0.00488	-0.00366	-0.17639	-0.28687			-74.7	-2.61108	-1.74072	-3.01147	-2.49268	-0.82581				-0.24841	-0.03723	-0.88318	-0.26733	-0.03723
-74.6	-0.41016	-0.37476	-0.26428	-0.74646	-0.02136	-0.07629			-0.03052	-0.01465	-0.00671	-0.01587	-0.00916	-0.01709			-74.6	-0.05005	-0.1123	-0.2002	-0.0415	-0.05249	-0.41565	-0.52185		-0.01221	-0.10315	-0.01648	-0.00244	0	-0.17578	-0.28259			-74.6	-2.61108	-1.74011	-3.00842	-2.49329	-0.84106				-0.24841	-0.03784	-0.91064	-0.29297	-0.02747
-74.5	-0.40894	-0.35767	-0.26855	-0.75867	-0.03357	-0.07935			-0.03357	-0.01587	-0.00427	-0.01282	-0.0116	-0.01648			-74.5	-0.03601	-0.10498	-0.19348	-0.03113	-0.0531	-0.40405	-0.52612		-0.01343	-0.09705	-0.02075	-0.01282	0.00122	-0.18005	-0.28442			-74.5	-2.59766	-1.7334	-3.01086	-2.55066	-0.84229				-0.2417	-0.04089	-0.94727	-0.30518	-0.03174
-74.4	-0.40222	-0.36133	-0.27649	-0.75256	-0.03601	-0.08484			-0.02991	-0.00977	-0.00549	-0.01648	-0.02747	-0.00427			-74.4	-0.04028	-0.11902	-0.19348	-0.03174	-0.06165	-0.39429	-0.53101		-0.01648	-0.10498	-0.02319	-0.00488	-0.00732	-0.18921	-0.2887			-74.4	-2.59216	-1.75964	-3.01514	-2.57813	-0.84473				-0.2301	-0.04639	-0.9198	-0.31006	-0.0293
-74.3	-0.42664	-0.36011	-0.27832	-0.75073	-0.01587	-0.0885			-0.03174	-0.00366	-0.00549	-0.01465	-0.01526	-0.01953			-74.3	-0.04517	-0.11719	-0.19592	-0.03479	-0.04944	-0.38208	-0.52429		-0.02197	-0.10437	-0.01343	-0.00488	-0.00427	-0.18372	-0.29175			-74.3	-2.58362	-1.75354	-3.03772	-2.55432	-0.80322				-0.22827	-0.04395	-0.92163	-0.30273	-0.00916
-74.2	-0.40771	-0.3595	-0.27344	-0.74646	-0.02014	-0.08972			-0.03357	-0.00732	-0.01404	-0.00732	-0.01343	-0.00977			-74.2	-0.04456	-0.12268	-0.18616	-0.03235	-0.05066	-0.3894	-0.53467		-0.0116	-0.10376	-0.01587	-0.00488	0	-0.18188	-0.29175			-74.2	-2.57324	-1.75842	-3.03345	-2.54883	-0.76904				-0.23315	-0.05249	-0.91553	-0.30762	-0.01648
-74.1	-0.40771	-0.35156	-0.27588	-0.7428	-0.02319	-0.09521			-0.03357	-0.01343	-0.00916	-0.0116	-0.00977	-0.00977			-74.1	-0.04761	-0.11353	-0.19775	-0.04211	-0.04944	-0.35156	-0.52795		-0.01953	-0.09949	-0.02625	-0.01099	-0.00122	-0.18982	-0.28625			-74.1	-2.56714	-1.74561	-2.99988	-2.58423	-0.78491				-0.24353	-0.05371	-0.88318	-0.30457	-0.01831
-74	-0.4126	-0.35339	-0.28137	-0.74524	-0.01892	-0.08911			-0.04333	-0.01221	-0.01831	-0.01038	-0.02319	-0.02014			-74	-0.04211	-0.11902	-0.19287	-0.04822	-0.04028	-0.37537	-0.54016		-0.01648	-0.09277	-0.01831	-0.00488	-0.01038	-0.19287	-0.28076			-74	-2.56592	-1.72668	-2.99927	-2.59338	-0.80322				-0.23682	-0.04333	-0.87219	-0.28809	-0.0293
-73.9	-0.41687	-0.35156	-0.27466	-0.74219	-0.01465	-0.1001			-0.04272	-0.00977	-0.00916	-0.0116	-0.01709	-0.01831			-73.9	-0.05005	-0.11719	-0.18433	-0.04395	-0.03906	-0.35217	-0.53772		-0.02075	-0.09583	-0.01404	-0.01831	-0.00183	-0.18677	-0.28564			-73.9	-2.55676	-1.73462	-3.00476	-2.60742	-0.84473				-0.22095	-0.05066	-0.87463	-0.28137	-0.01709
-73.8	-0.4126	-0.34058	-0.27527	-0.76111	-0.02075	-0.09827			-0.04211	-0.00977	-0.01526	-0.01221	-0.01465	-0.02625			-73.8	-0.03906	-0.12512	-0.19287	-0.0415	-0.04211	-0.36987	-0.52917		-0.01099	-0.09827	-0.01892	0	-0.0061	-0.17944	-0.27832			-73.8	-2.56592	-1.74438	-3.01086	-2.67456	-0.83191				-0.21851	-0.05005	-0.87341	-0.29053	-0.02136
-73.7	-0.41199	-0.34363	-0.27588	-0.74951	-0.00977	-0.09521			-0.03479	-0.00854	-0.01221	-0.01038	-0.00427	-0.03357			-73.7	-0.05005	-0.1178	-0.18799	-0.04333	-0.03723	-0.38696	-0.53162		-0.02197	-0.10376	-0.02502	-0.01587	-0.00427	-0.19043	-0.26428			-73.7	-2.56348	-1.72791	-3.0188	-2.64648	-0.80811				-0.21606	-0.0592	-0.91187	-0.28381	-0.02075
-73.6	-0.40955	-0.34485	-0.28748	-0.74768	-0.02197	-0.08667			-0.03967	-0.01648	-0.01282	-0.00977	-0.02991	-0.02747			-73.6	-0.047	-0.11597	-0.18738	-0.03113	-0.04883	-0.38452	-0.51514		-0.00977	-0.08911	-0.01526	-0.00916	0.000610352	-0.18005	-0.27527			-73.6	-2.55554	-1.72363	-3.05176	-2.63428	-0.80017				-0.2179	-0.05798	-0.92041	-0.28564	-0.0293
-73.5	-0.40955	-0.33813	-0.2887	-0.7428	-0.02502	-0.09216			-0.03662	-0.01282	-0.02136	-0.01099	-0.0116	-0.03784			-73.5	-0.0354	-0.11475	-0.18188	-0.02808	-0.04272	-0.35767	-0.52612		-0.01221	-0.1001	-0.02319	-0.01221	-0.00549	-0.17883	-0.27893			-73.5	-2.55432	-1.71753	-3.01147	-2.6532	-0.79651				-0.21912	-0.05981	-0.90515	-0.27405	-0.03296
-73.4	-0.41504	-0.33081	-0.2887	-0.75012	-0.0293	-0.09155			-0.03845	-0.01343	-0.01465	-0.01282	-0.00671	-0.0293			-73.4	-0.04517	-0.1178	-0.20142	-0.03113	-0.05127	-0.39917	-0.52368		-0.01404	-0.10071	-0.03052	-0.0116	-0.000610352	-0.17883	-0.27222			-73.4	-2.54822	-1.70593	-3.01025	-2.6532	-0.80688				-0.21484	-0.05554	-0.89233	-0.28137	-0.02991
-73.3	-0.40283	-0.34058	-0.28503	-0.74951	-0.01404	-0.08362			-0.02625	-0.01526	-0.01953	-0.00854	-0.00366	-0.02502			-73.3	-0.04028	-0.11536	-0.19592	-0.03357	-0.04517	-0.39551	-0.52124		-0.01709	-0.10559	-0.02014	-0.00977	0	-0.17883	-0.26672			-73.3	-2.54822	-1.70532	-3.00598	-2.60498	-0.79102				-0.21545	-0.05188	-0.90088	-0.271	-0.03601
-73.2	-0.40588	-0.33325	-0.29114	-0.73303	-0.03601	-0.09338			-0.03723	-0.02197	-0.01892	-0.01038	-0.0061	-0.03235			-73.2	-0.03662	-0.11902	-0.19409	-0.02991	-0.03357	-0.38208	-0.51819		-0.01709	-0.10315	-0.02014	-0.00793	0.00366	-0.18127	-0.2771			-73.2	-2.54578	-1.71326	-2.98035	-2.58362	-0.80383				-0.21057	-0.03845	-0.90027	-0.26855	-0.02319
-73.1	-0.39368	-0.3363	-0.29175	-0.73364	-0.03052	-0.08789			-0.04517	-0.01526	-0.0177	-0.01343	-0.000610352	-0.0177			-73.1	-0.0354	-0.11047	-0.19348	-0.03601	-0.05432	-0.38635	-0.52673		-0.01831	-0.09338	-0.02563	-0.00671	0.00305	-0.18555	-0.27466			-73.1	-2.53784	-1.73706	-2.96265	-2.56836	-0.82031				-0.21851	-0.05676	-0.89478	-0.26794	-0.03479
-73	-0.39551	-0.34302	-0.29053	-0.73547	-0.0354	-0.09705			-0.03601	-0.02319	-0.01526	-0.0061	-0.00305	-0.01709			-73	-0.03601	-0.1239	-0.19348	-0.03052	-0.04822	-0.38696	-0.52979		-0.02014	-0.10132	-0.02075	-0.00244	0.000610352	-0.16968	-0.26062			-73	-2.53906	-1.71021	-2.96814	-2.58972	-0.84961				-0.22095	-0.04456	-0.91125	-0.25879	-0.03662
-72.9	-0.39734	-0.34546	-0.28809	-0.72571	-0.03662	-0.10071			-0.02136	-0.02197	-0.02197	-0.00854	-0.0061	-0.02686			-72.9	-0.047	-0.12146	-0.19226	-0.03113	-0.04211	-0.38391	-0.53162		-0.0116	-0.10376	-0.01831	-0.00671	0.00366	-0.16602	-0.27161			-72.9	-2.53601	-1.70166	-2.96082	-2.59766	-0.83801				-0.21545	-0.05493	-0.91919	-0.2832	-0.04211
-72.8	-0.38757	-0.3363	-0.2887	-0.72632	-0.02014	-0.09216			-0.03357	-0.02625	-0.01709	-0.0116	0	-0.0177			-72.8	-0.03845	-0.12268	-0.19348	-0.02808	-0.05432	-0.38452	-0.52795		-0.01099	-0.11047	-0.01648	-0.000610352	-0.00122	-0.16785	-0.26184			-72.8	-2.52869	-1.66931	-2.95593	-2.57813	-0.87402				-0.20508	-0.04272	-0.90149	-0.26611	-0.0354
-72.7	-0.39978	-0.3418	-0.27893	-0.71777	-0.02808	-0.08545			-0.01831	-0.01953	-0.01587	-0.00916	-0.00549	-0.00854			-72.7	-0.04639	-0.11963	-0.18433	-0.02869	-0.03784	-0.36499	-0.53101		-0.01465	-0.09766	-0.02136	0.00305	0	-0.17395	-0.26367			-72.7	-2.52075	-1.65894	-2.94312	-2.52014	-0.88806				-0.20874	-0.05798	-0.86792	-0.27161	-0.02991
-72.6	-0.40771	-0.33997	-0.27954	-0.71838	-0.02686	-0.08484			-0.03113	-0.03235	-0.02136	-0.00977	-0.00549	-0.00916			-72.6	-0.03967	-0.10864	-0.18799	-0.03357	-0.04761	-0.36865	-0.5249		-0.01099	-0.11169	-0.02136	0.00366	0	-0.17029	-0.27039			-72.6	-2.52197	-1.68762	-2.96082	-2.56409	-0.87952				-0.1886	-0.03662	-0.85693	-0.271	-0.03418
-72.5	-0.39978	-0.34363	-0.26978	-0.72876	-0.02808	-0.08545			-0.03235	-0.02686	-0.00732	-0.01831	-0.01221	-0.01221			-72.5	-0.0415	-0.12146	-0.18555	-0.0354	-0.05249	-0.37231	-0.5426		-0.01465	-0.10315	-0.03357	-0.00488	0.00244	-0.16541	-0.27039			-72.5	-2.50977	-1.69495	-2.97546	-2.59827	-0.88623				-0.19775	-0.03296	-0.87219	-0.26855	-0.03601
-72.4	-0.40955	-0.33936	-0.27893	-0.72876	-0.0238	-0.09277			-0.04211	-0.02502	-0.00854	-0.01648	-0.00488	-0.01221			-72.4	-0.04089	-0.1178	-0.18433	-0.02991	-0.05127	-0.37231	-0.5365		-0.00916	-0.09155	-0.01709	-0.00488	-0.00488	-0.16479	-0.26306			-72.4	-2.5177	-1.68518	-2.96875	-2.54883	-0.86243				-0.19165	-0.03113	-0.85815	-0.28625	-0.04028
-72.3	-0.41138	-0.34485	-0.27283	-0.72205	-0.02625	-0.07385			-0.03235	-0.03357	-0.00854	-0.01038	-0.02136	-0.00854			-72.3	-0.03723	-0.11414	-0.18188	-0.03418	-0.04456	-0.37537	-0.5426		-0.0116	-0.09277	-0.02319	-0.00244	0.00122	-0.16663	-0.26794			-72.3	-2.51709	-1.64917	-2.96082	-2.50732	-0.8429				-0.2002	-0.04944	-0.84778	-0.28076	-0.03845
-72.2	-0.41443	-0.33875	-0.271	-0.72632	-0.02625	-0.08118			-0.02258	-0.02869	-0.00244	-0.01404	-0.02991	-0.00854			-72.2	-0.04211	-0.12573	-0.177	-0.03296	-0.04944	-0.38086	-0.52856		-0.01465	-0.09827	-0.01221	-0.0061	-0.00488	-0.17334	-0.26794			-72.2	-2.50488	-1.66138	-2.94617	-2.50244	-0.85205				-0.20996	-0.04578	-0.849	-0.28625	-0.02747
-72.1	-0.42419	-0.34363	-0.27588	-0.73181	-0.0238	-0.07507			-0.02869	-0.02136	-0.01099	-0.01282	-0.01648	-0.01221			-72.1	-0.04883	-0.10742	-0.18372	-0.02747	-0.04822	-0.38574	-0.53589		-0.01953	-0.09338	-0.02197	-0.00244	-0.000610352	-0.16663	-0.25635			-72.1	-2.50549	-1.64917	-2.93152	-2.53296	-0.87769				-0.20325	-0.02747	-0.85754	-0.26672	-0.02319
-72	-0.42053	-0.34241	-0.27222	-0.72632	-0.02197	-0.0885			-0.02014	-0.01953	-0.00732	-0.01587	-0.01465	-0.00916			-72	-0.03845	-0.12451	-0.18616	-0.03296	-0.03967	-0.38269	-0.53467		-0.01099	-0.09277	-0.02075	-0.00244	-0.000610352	-0.17334	-0.26917			-72	-2.51221	-1.61743	-2.92419	-2.53479	-0.88074				-0.19836	-0.03052	-0.8606	-0.2533	-0.02625
-71.9	-0.43579	-0.33813	-0.26978	-0.72937	-0.02747	-0.08606			-0.02686	-0.0238	0.00244	-0.02136	-0.01526	-0.01221			-71.9	-0.03357	-0.11719	-0.1825	-0.03967	-0.03906	-0.3894	-0.52917		-0.01099	-0.09521	-0.01892	-0.00671	-0.00671	-0.17883	-0.26489			-71.9	-2.52319	-1.64734	-2.91504	-2.57629	-0.89844				-0.20569	-0.03723	-0.87646	-0.26978	-0.0293
-71.8	-0.43884	-0.33813	-0.26611	-0.73853	-0.0293	-0.0824			-0.02869	-0.01221	-0.00305	-0.01221	-0.01099	-0.01465			-71.8	-0.0354	-0.12451	-0.19043	-0.03113	-0.03784	-0.38513	-0.52856		-0.01465	-0.09827	-0.01221	-0.01099	-0.000610352	-0.16968	-0.25452			-71.8	-2.5116	-1.64734	-2.92236	-2.60315	-0.88379				-0.21545	-0.04333	-0.86121	-0.26611	-0.03662
-71.7	-0.43335	-0.32898	-0.26672	-0.73608	-0.04211	-0.08362			-0.0238	-0.00732	-0.00244	-0.01038	-0.00305	-0.00732			-71.7	-0.03296	-0.13184	-0.17883	-0.03601	-0.04211	-0.39246	-0.52185		-0.00793	-0.10132	-0.03296	-0.00244	-0.00244	-0.17334	-0.25574			-71.7	-2.48413	-1.66565	-2.94067	-2.58057	-0.8905				-0.224	-0.05066	-0.86548	-0.28137	-0.02258
-71.6	-0.42786	-0.32104	-0.25879	-0.73853	-0.03601	-0.08789			-0.02258	-0.02319	-0.00488	-0.02808	0.00122	-0.01526			-71.6	-0.03845	-0.1178	-0.19287	-0.03052	-0.047	-0.39001	-0.5249		-0.0061	-0.09033	-0.01343	-0.00671	-0.00427	-0.1825	-0.26001			-71.6	-2.48413	-1.67786	-2.93457	-2.55554	-0.90576				-0.21362	-0.04578	-0.89111	-0.27649	-0.02991
-71.5	-0.41809	-0.32532	-0.26062	-0.7312	-0.04456	-0.09033			-0.01587	-0.01465	-0.00427	-0.0293	-0.00488	-0.01526			-71.5	-0.04395	-0.12451	-0.18372	-0.02563	-0.03906	-0.39551	-0.52429		-0.01221	-0.0885	-0.02197	-0.00305	0.00366	-0.17517	-0.26428			-71.5	-2.48535	-1.66138	-2.90405	-2.59766	-0.88135				-0.22217	-0.04395	-0.90942	-0.26245	-0.0293
-71.4	-0.4071	-0.31799	-0.2594	-0.73669	-0.04578	-0.08362			-0.02747	-0.01038	-0.01465	-0.02563	-0.000610352	-0.01587			-71.4	-0.03357	-0.12329	-0.18005	-0.02014	-0.04211	-0.39307	-0.53162		-0.01221	-0.09277	-0.0177	-0.00427	-0.00549	-0.18188	-0.26062			-71.4	-2.49939	-1.6687	-2.88452	-2.58362	-0.86792				-0.22217	-0.04944	-0.91492	-0.26123	-0.02686
-71.3	-0.4126	-0.31555	-0.25879	-0.72571	-0.04761	-0.08301			-0.0238	-0.0061	-0.00122	-0.03113	-0.00916	-0.01465			-71.3	-0.04333	-0.11597	-0.1947	-0.02197	-0.0415	-0.39551	-0.52795		-0.02197	-0.08545	-0.01831	-0.01221	-0.0061	-0.1709	-0.25635			-71.3	-2.50122	-1.65222	-2.90161	-2.62939	-0.8667				-0.21362	-0.06104	-0.91003	-0.28137	-0.03296
-71.2	-0.41443	-0.31616	-0.2533	-0.72693	-0.04395	-0.08667			-0.02319	-0.01343	-0.00366	-0.02686	-0.0061	-0.01587			-71.2	-0.03723	-0.11719	-0.19836	-0.0238	-0.0415	-0.39673	-0.53467		-0.01892	-0.09521	-0.02014	0.00244	-0.000610352	-0.17029	-0.25146			-71.2	-2.51221	-1.68396	-2.89001	-2.63855	-0.86121				-0.22217	-0.04456	-0.87769	-0.2832	-0.04333
-71.1	-0.40649	-0.32227	-0.26306	-0.71777	-0.0238	-0.0885			-0.02136	-0.00977	-0.00122	-0.02991	-0.00793	-0.0116			-71.1	-0.03479	-0.11475	-0.18372	-0.02563	-0.047	-0.39063	-0.52124		-0.01099	-0.08484	-0.01587	-0.00977	0.00488	-0.16541	-0.26367			-71.1	-2.50671	-1.70044	-2.88208	-2.60071	-0.85815				-0.22705	-0.05676	-0.85754	-0.28381	-0.04028
-71	-0.40955	-0.32043	-0.25879	-0.71899	-0.02747	-0.09338			-0.03113	-0.00366	0.00427	-0.03418	-0.00244	-0.01526			-71	-0.03967	-0.11719	-0.18555	-0.0293	-0.047	-0.37292	-0.51208		-0.00427	-0.09338	-0.03052	-0.00671	-0.00183	-0.16479	-0.27344			-71	-2.51404	-1.70227	-2.88025	-2.53845	-0.87341				-0.21484	-0.04456	-0.84961	-0.28931	-0.0293
-70.9	-0.40161	-0.32227	-0.2771	-0.70862	-0.02625	-0.09155			-0.02197	-0.00916	-0.00488	-0.02563	-0.0061	-0.01648			-70.9	-0.03662	-0.12329	-0.19043	-0.02319	-0.04517	-0.38757	-0.51514		-0.01953	-0.09888	-0.02747	-0.00671	-0.00305	-0.1709	-0.25085			-70.9	-2.49878	-1.70715	-2.85767	-2.53113	-0.82764				-0.2124	-0.06348	-0.87646	-0.28992	-0.02014
-70.8	-0.40955	-0.31677	-0.27466	-0.71716	-0.01709	-0.0885			-0.02502	-0.0116	-0.01038	-0.03174	-0.00427	-0.01099			-70.8	-0.04639	-0.1123	-0.19043	-0.01648	-0.04761	-0.38208	-0.51636		-0.02319	-0.08789	-0.01892	0.000610352	0.00488	-0.17212	-0.26855			-70.8	-2.49268	-1.70837	-2.87598	-2.50916	-0.85632				-0.20447	-0.06104	-0.86548	-0.28381	-0.02502
-70.7	-0.40833	-0.31372	-0.27161	-0.70984	-0.02075	-0.09216			-0.02625	-0.00732	0.000610352	-0.03052	0.000610352	-0.01221			-70.7	-0.03723	-0.11475	-0.18738	-0.00977	-0.05249	-0.38208	-0.50659		-0.0238	-0.09949	-0.02686	0.00488	-0.00366	-0.16785	-0.27039			-70.7	-2.48291	-1.69922	-2.8772	-2.49207	-0.8667				-0.21057	-0.05798	-0.8551	-0.28381	-0.03601
-70.6	-0.43457	-0.32715	-0.27588	-0.71106	-0.0238	-0.09399			-0.0238	-0.00977	-0.000610352	-0.02747	-0.00854	-0.02563			-70.6	-0.03479	-0.1062	-0.18372	-0.02686	-0.05371	-0.3772	-0.50964		-0.01465	-0.1001	-0.01953	0.00488	0	-0.16846	-0.25391			-70.6	-2.49146	-1.68762	-2.85828	-2.52319	-0.83252				-0.19409	-0.05188	-0.84473	-0.28503	-0.03113
-70.5	-0.43396	-0.32104	-0.27893	-0.71533	-0.02991	-0.09521			-0.01953	-0.00488	0.00122	-0.02258	0.000610352	-0.02625			-70.5	-0.03906	-0.1123	-0.18494	-0.01648	-0.04944	-0.38757	-0.50537		-0.01038	-0.10071	-0.01709	-0.00183	0.00488	-0.16846	-0.26733			-70.5	-2.47498	-1.6864	-2.84241	-2.55615	-0.81665				-0.19409	-0.0415	-0.84656	-0.30151	-0.02136
-70.4	-0.42786	-0.32654	-0.27893	-0.70923	-0.02197	-0.09155			-0.01465	-0.01099	-0.00122	-0.01892	-0.0061	-0.03235			-70.4	-0.03723	-0.11841	-0.19531	-0.02502	-0.04761	-0.38086	-0.49927		-0.02197	-0.09766	-0.01343	0	-0.00488	-0.17456	-0.271			-70.4	-2.47253	-1.66077	-2.82654	-2.51831	-0.78796				-0.19958	-0.0592	-0.85693	-0.29053	-0.02258
-70.3	-0.42664	-0.32532	-0.28381	-0.71228	-0.0177	-0.08545			-0.02075	0	-0.00244	-0.03174	-0.01465	-0.03967			-70.3	-0.04211	-0.10315	-0.18188	-0.0238	-0.04883	-0.37415	-0.495		-0.01221	-0.10315	-0.02075	-0.00122	-0.00488	-0.15747	-0.26794			-70.3	-2.46826	-1.66687	-2.84668	-2.48962	-0.78796				-0.2002	-0.04395	-0.85083	-0.28625	-0.02869
-70.2	-0.44434	-0.33386	-0.28381	-0.70923	-0.04272	-0.07935			-0.0293	0	0.00305	-0.02686	-0.00122	-0.02075			-70.2	-0.04761	-0.1062	-0.19287	-0.02319	-0.04028	-0.37842	-0.50171		-0.00916	-0.0946	-0.02075	-0.00671	0.000610352	-0.15442	-0.25696			-70.2	-2.44568	-1.67725	-2.84912	-2.52136	-0.78491				-0.19592	-0.05493	-0.84351	-0.2887	-0.03601
-70.1	-0.44128	-0.32593	-0.27283	-0.71411	-0.0415	-0.08301			-0.02686	-0.00427	-0.00549	-0.02319	-0.00366	-0.02136			-70.1	-0.047	-0.11292	-0.17578	-0.03601	-0.05127	-0.37109	-0.49622		-0.00488	-0.10376	-0.0116	-0.00854	-0.000610352	-0.16968	-0.25269			-70.1	-2.45178	-1.67786	-2.83569	-2.53052	-0.78918				-0.20386	-0.05737	-0.86182	-0.29907	-0.02136
-70	-0.43091	-0.32532	-0.27161	-0.72083	-0.04089	-0.08545			-0.02808	-0.00549	-0.00305	-0.01953	-0.00244	-0.03235			-70	-0.04639	-0.11475	-0.18799	-0.03723	-0.03967	-0.3833	-0.49622		-0.01221	-0.09277	-0.02075	-0.00549	-0.00122	-0.16174	-0.24658			-70	-2.45117	-1.66016	-2.83142	-2.54883	-0.78064				-0.20447	-0.04822	-0.86182	-0.27893	-0.02136
-69.9	-0.44617	-0.3363	-0.27771	-0.71777	-0.04944	-0.08118			-0.02747	0.00366	-0.00732	-0.02014	-0.0116	-0.03174			-69.9	-0.04089	-0.11475	-0.19714	-0.02808	-0.03723	-0.37231	-0.49255		-0.01099	-0.09583	-0.01465	-0.00244	0.00305	-0.14709	-0.25757			-69.9	-2.45544	-1.64307	-2.82104	-2.52197	-0.75439				-0.20813	-0.04089	-0.85571	-0.28259	-0.01953
-69.8	-0.43335	-0.33325	-0.27832	-0.71594	-0.04395	-0.0885			-0.0238	-0.00854	0	-0.01587	-0.01221	-0.03967			-69.8	-0.04822	-0.11353	-0.19409	-0.02563	-0.05127	-0.37659	-0.48584		-0.00854	-0.09766	-0.0177	-0.00427	0.000610352	-0.14832	-0.23499			-69.8	-2.43958	-1.66382	-2.83264	-2.51038	-0.755				-0.20996	-0.03601	-0.85876	-0.27466	-0.01709
-69.7	-0.44312	-0.32959	-0.28992	-0.72266	-0.03601	-0.09766			-0.04333	-0.00732	-0.00488	-0.02075	-0.01953	-0.0238			-69.7	-0.04456	-0.11353	-0.19043	-0.02747	-0.04395	-0.38025	-0.49683		-0.02014	-0.10254	-0.02319	-0.00854	-0.00977	-0.14343	-0.25574			-69.7	-2.43835	-1.6687	-2.86926	-2.4646	-0.75562				-0.21301	-0.04517	-0.85938	-0.26978	-0.01221
-69.6	-0.4364	-0.33264	-0.27161	-0.70618	-0.03479	-0.08484			-0.03479	-0.00732	-0.00183	-0.02075	-0.01343	-0.01831			-69.6	-0.03662	-0.1123	-0.18982	-0.02686	-0.04395	-0.38452	-0.50659		-0.02014	-0.08911	-0.02014	-0.00427	-0.00366	-0.15198	-0.26245			-69.6	-2.43286	-1.66565	-2.8656	-2.40479	-0.79041				-0.20691	-0.04211	-0.87158	-0.26489	-0.0116
-69.5	-0.43518	-0.33325	-0.26917	-0.70801	-0.03601	-0.07813			-0.0354	-0.00854	-0.00916	-0.01648	-0.01587	-0.01587			-69.5	-0.03113	-0.10681	-0.18982	-0.03235	-0.04028	-0.38818	-0.50476		-0.00977	-0.08911	-0.02014	-0.00183	0.00244	-0.14648	-0.2594			-69.5	-2.43164	-1.65588	-2.85889	-2.34436	-0.79468				-0.21118	-0.03723	-0.8606	-0.26123	-0.01953
-69.4	-0.43579	-0.32898	-0.27161	-0.7074	-0.03113	-0.08423			-0.02136	-0.01831	-0.00854	-0.01465	-0.02686	-0.01038			-69.4	-0.04883	-0.11475	-0.18677	-0.02136	-0.03845	-0.37048	-0.50964		-0.01526	-0.09766	-0.01709	-0.00244	-0.00122	-0.15259	-0.24109			-69.4	-2.43774	-1.66809	-2.84851	-2.39563	-0.78369				-0.22461	-0.03723	-0.85815	-0.26245	-0.02686
-69.3	-0.41565	-0.32227	-0.28076	-0.70129	-0.02502	-0.08545			-0.03357	-0.02075	-0.01221	-0.01282	-0.01282	-0.01831			-69.3	-0.04028	-0.11597	-0.18372	-0.02625	-0.03357	-0.4071	-0.51147		-0.01526	-0.10132	-0.01465	-0.00183	-0.00671	-0.1532	-0.23743			-69.3	-2.43103	-1.67297	-2.84546	-2.42371	-0.77576				-0.22644	-0.03784	-0.87708	-0.26489	-0.03662
-69.2	-0.42664	-0.3186	-0.2771	-0.70313	-0.03296	-0.08545			-0.02991	-0.02197	-0.01648	-0.01404	-0.02075	-0.01709			-69.2	-0.03784	-0.1123	-0.19287	-0.02197	-0.03418	-0.37659	-0.50903		-0.02014	-0.10132	-0.02075	-0.00244	-0.0061	-0.15503	-0.2478			-69.2	-2.42249	-1.64795	-2.85461	-2.44263	-0.7782				-0.21423	-0.03235	-0.89233	-0.25024	-0.0354
-69.1	-0.42786	-0.32043	-0.28992	-0.70251	-0.0238	-0.08484			-0.02502	-0.01953	-0.01099	-0.01526	-0.000610352	-0.01526			-69.1	-0.04028	-0.12268	-0.19348	-0.01831	-0.03967	-0.38147	-0.50049		-0.0116	-0.08789	-0.01526	-0.00244	-0.00183	-0.15076	-0.2533			-69.1	-2.43164	-1.62964	-2.85095	-2.46338	-0.75989				-0.21362	-0.0415	-0.89661	-0.27283	-0.03662
-69	-0.42664	-0.3125	-0.27588	-0.69763	-0.0293	-0.08179			-0.02136	-0.01465	-0.01526	-0.01526	-0.00916	-0.01404			-69	-0.04211	-0.11108	-0.18066	-0.02563	-0.04272	-0.37659	-0.52124		-0.01587	-0.09094	-0.02014	-0.00366	-0.00549	-0.1532	-0.24414			-69	-2.42249	-1.65039	-2.84912	-2.46216	-0.76782				-0.20874	-0.03662	-0.87219	-0.27344	-0.03418
-68.9	-0.41748	-0.32166	-0.28015	-0.69519	-0.03845	-0.07935			-0.02502	-0.01221	-0.01587	-0.01465	-0.01038	-0.00732			-68.9	-0.04028	-0.1178	-0.17944	-0.02747	-0.04272	-0.35339	-0.51941		-0.0061	-0.08301	-0.01404	0.00122	-0.00427	-0.1355	-0.2417			-68.9	-2.40295	-1.66016	-2.84302	-2.45117	-0.76233				-0.19775	-0.03723	-0.85999	-0.26001	-0.03235
-68.8	-0.42175	-0.31982	-0.28259	-0.6897	-0.0415	-0.09094			-0.02869	-0.0177	-0.01648	-0.01404	-0.01282	-0.00671			-68.8	-0.04272	-0.1062	-0.18188	-0.02686	-0.04333	-0.35339	-0.50903		-0.0116	-0.08972	-0.02014	-0.01038	-0.00244	-0.1532	-0.24414			-68.8	-2.3877	-1.66443	-2.81067	-2.46521	-0.7782				-0.1825	-0.03845	-0.83862	-0.25879	-0.03174
-68.7	-0.41626	-0.3186	-0.27344	-0.6897	-0.04639	-0.07935			-0.02502	-0.01343	-0.0116	-0.01038	-0.00427	-0.00305			-68.7	-0.03601	-0.11841	-0.17578	-0.02319	-0.04822	-0.36499	-0.52795		-0.01343	-0.08667	-0.01587	0.00427	-0.00427	-0.16296	-0.24109			-68.7	-2.39014	-1.63757	-2.79541	-2.44812	-0.81116				-0.1947	-0.03845	-0.86304	-0.26062	-0.03235
-68.6	-0.41443	-0.3125	-0.2832	-0.69092	-0.03906	-0.0769			-0.03296	-0.01282	-0.01831	-0.01404	-0.00244	-0.01465			-68.6	-0.03723	-0.11475	-0.17517	-0.02563	-0.047	-0.40527	-0.5188		-0.01404	-0.08789	-0.02197	-0.00549	0.000610352	-0.14771	-0.24353			-68.6	-2.37427	-1.64368	-2.79663	-2.4646	-0.82947				-0.19348	-0.0415	-0.86182	-0.26672	-0.0354
-68.5	-0.41931	-0.3125	-0.27649	-0.69763	-0.04639	-0.07996			-0.02747	-0.00549	-0.00549	-0.01404	-0.00366	-0.01221			-68.5	-0.03845	-0.11414	-0.18188	-0.02625	-0.04761	-0.36438	-0.50293		-0.01526	-0.0946	-0.0177	0.00122	0.00244	-0.15747	-0.23438			-68.5	-2.38892	-1.64856	-2.78687	-2.48962	-0.81177				-0.20142	-0.0293	-0.84839	-0.26367	-0.03113
-68.4	-0.42236	-0.30334	-0.27466	-0.68359	-0.03174	-0.07996			-0.03601	-0.00793	-0.00427	-0.01587	-0.00244	-0.00916			-68.4	-0.03479	-0.11169	-0.17578	-0.01953	-0.04395	-0.35706	-0.51025		-0.02075	-0.08789	-0.02136	-0.00122	0.00122	-0.15198	-0.24109			-68.4	-2.38464	-1.65894	-2.78076	-2.57446	-0.83618				-0.19165	-0.04089	-0.82825	-0.25635	-0.01526
-68.3	-0.41992	-0.30334	-0.2771	-0.68909	-0.02747	-0.06592			-0.02625	-0.00305	-0.00183	-0.01221	-0.00122	-0.00671			-68.3	-0.04395	-0.10132	-0.18555	-0.01892	-0.04333	-0.35278	-0.51208		-0.00793	-0.09155	-0.02625	-0.00366	0.00244	-0.14587	-0.24231			-68.3	-2.37549	-1.66931	-2.79968	-2.55249	-0.83801				-0.18982	-0.03479	-0.81726	-0.27283	-0.02563
-68.2	-0.42053	-0.31128	-0.27344	-0.69031	-0.03052	-0.07141			-0.02319	-0.00732	-0.00122	-0.01038	-0.00488	-0.00916			-68.2	-0.0415	-0.09827	-0.17883	-0.02502	-0.047	-0.354	-0.51147		-0.01831	-0.09521	-0.01953	-0.00549	-0.00793	-0.15076	-0.23926			-68.2	-2.36694	-1.67664	-2.79846	-2.54028	-0.83923				-0.20203	-0.03418	-0.81055	-0.25879	-0.02869
-68.1	-0.42419	-0.31738	-0.27588	-0.69275	-0.03235	-0.07446			-0.01526	-0.00854	-0.00488	-0.01282	-0.00427	0			-68.1	-0.03235	-0.11292	-0.18982	-0.02502	-0.04578	-0.34668	-0.50293		-0.01404	-0.09033	-0.01465	0.00122	0	-0.15503	-0.24475			-68.1	-2.37061	-1.67664	-2.81189	-2.5354	-0.8551				-0.19775	-0.03723	-0.83191	-0.26428	-0.01831
-68	-0.41687	-0.32043	-0.27161	-0.69336	-0.02319	-0.07629			-0.02686	-0.00366	0.00122	-0.01404	0.0061	-0.0116			-68	-0.03845	-0.11353	-0.19104	-0.02197	-0.04456	-0.37231	-0.51025		-0.01343	-0.09033	-0.00916	-0.00488	-0.00244	-0.15869	-0.2478			-68	-2.37854	-1.67175	-2.81799	-2.51282	-0.84045				-0.2063	-0.0354	-0.85999	-0.25757	-0.01221
-67.9	-0.41931	-0.32227	-0.27466	-0.69092	-0.01404	-0.07141			-0.0238	-0.00671	-0.00183	-0.03174	0	-0.00916			-67.9	-0.03174	-0.1178	-0.19226	-0.03113	-0.03967	-0.35706	-0.49377		-0.00854	-0.08667	-0.01465	-0.00427	-0.00366	-0.14893	-0.25146			-67.9	-2.36938	-1.66382	-2.80457	-2.47864	-0.80139				-0.19226	-0.03906	-0.85999	-0.27222	-0.01587
-67.8	-0.43518	-0.30945	-0.27466	-0.68848	-0.02502	-0.06775			-0.02808	-0.00977	0.00244	-0.03052	0.00427	-0.02197			-67.8	-0.0293	-0.10559	-0.18799	-0.01892	-0.03357	-0.35339	-0.49561		-0.00732	-0.09216	-0.02014	-0.00183	-0.00183	-0.14954	-0.23193			-67.8	-2.36511	-1.6748	-2.79541	-2.48352	-0.83679				-0.19897	-0.04639	-0.86487	-0.271	-0.00854
-67.7	-0.41992	-0.31616	-0.26917	-0.69092	-0.01648	-0.06165			-0.02075	-0.00732	0.00244	-0.02991	-0.00549	-0.01343			-67.7	-0.04517	-0.10925	-0.18005	-0.02563	-0.03784	-0.37292	-0.49438		-0.00854	-0.09155	-0.0116	-0.00549	-0.00488	-0.15198	-0.2356			-67.7	-2.36267	-1.64917	-2.77466	-2.52502	-0.85022				-0.19836	-0.04639	-0.85754	-0.2771	-0.01892
-67.6	-0.42114	-0.31494	-0.26611	-0.68481	-0.01831	-0.06104			-0.03662	-0.00793	-0.00671	-0.02869	-0.01587	-0.02197			-67.6	-0.03357	-0.10803	-0.19226	-0.02136	-0.03967	-0.35278	-0.49316		-0.00916	-0.08484	-0.01892	0.000610352	-0.00183	-0.16479	-0.22949			-67.6	-2.35474	-1.65039	-2.75818	-2.47009	-0.87158				-0.18738	-0.03967	-0.86243	-0.27405	-0.02869
-67.5	-0.42297	-0.31128	-0.271	-0.69397	-0.02502	-0.06775			-0.03418	-0.01038	0	-0.03479	-0.0116	-0.02136			-67.5	-0.03113	-0.12268	-0.18921	-0.02197	-0.03906	-0.35217	-0.49133		-0.02197	-0.09521	-0.02747	0.00305	-0.00366	-0.15808	-0.22766			-67.5	-2.35229	-1.66931	-2.79114	-2.50183	-0.87646				-0.19287	-0.05127	-0.85205	-0.25208	-0.01038
-67.4	-0.42053	-0.29907	-0.26062	-0.68604	-0.02563	-0.06897			-0.02197	-0.01465	-0.00671	-0.0293	-0.01892	-0.01526			-67.4	-0.03784	-0.10376	-0.18127	-0.02258	-0.04456	-0.37964	-0.49438		-0.01404	-0.09399	-0.02319	-0.00427	0.00549	-0.16724	-0.23926			-67.4	-2.35657	-1.65649	-2.79114	-2.53357	-0.83618				-0.18982	-0.04944	-0.84229	-0.24231	-0.00977
-67.3	-0.4248	-0.30212	-0.27466	-0.69275	-0.01892	-0.07446			-0.01648	-0.01526	-0.01465	-0.03052	-0.02014	-0.02136			-67.3	-0.0415	-0.11536	-0.18799	-0.01709	-0.04089	-0.37292	-0.48828		0.00122	-0.08972	-0.01709	-0.00122	-0.00916	-0.15686	-0.22827			-67.3	-2.35474	-1.66687	-2.78564	-2.55676	-0.85449				-0.18799	-0.05798	-0.85571	-0.24475	-0.01343
-67.2	-0.42603	-0.30579	-0.2771	-0.68726	-0.02625	-0.07874			-0.0238	-0.00488	-0.00366	-0.0238	-0.01038	-0.02625			-67.2	-0.03357	-0.11841	-0.19043	-0.02502	-0.03723	-0.35461	-0.48645		-0.01526	-0.08545	-0.02136	-0.00427	-0.000610352	-0.15869	-0.22461			-67.2	-2.34558	-1.65222	-2.76794	-2.58484	-0.82153				-0.19287	-0.04578	-0.87952	-0.2478	-0.01404
-67.1	-0.42114	-0.30334	-0.27771	-0.69336	-0.0238	-0.07446			-0.02197	-0.01526	-0.01648	-0.01953	-0.00488	-0.03052			-67.1	-0.0415	-0.11597	-0.18921	-0.02686	-0.04272	-0.36621	-0.47302		-0.00671	-0.0885	-0.01526	-0.00122	-0.00427	-0.16235	-0.22949			-67.1	-2.33093	-1.62048	-2.72705	-2.60315	-0.85022				-0.2002	-0.05127	-0.84717	-0.2478	-0.02014
-67	-0.42664	-0.29602	-0.27283	-0.69641	-0.03662	-0.07935			-0.01648	-0.02075	-0.01221	-0.02502	-0.00854	-0.01831			-67	-0.03906	-0.11658	-0.17944	-0.02747	-0.04089	-0.37231	-0.47913		-0.01099	-0.08728	-0.02014	0.00122	-0.00671	-0.15869	-0.22339			-67	-2.32178	-1.62476	-2.75208	-2.59888	-0.82947				-0.1947	-0.04883	-0.84534	-0.25879	-0.01465
-66.9	-0.41748	-0.29358	-0.27832	-0.68787	-0.04456	-0.08057			-0.02502	-0.01404	-0.01831	-0.01831	0.00122	-0.02319			-66.9	-0.03784	-0.12268	-0.19775	-0.02319	-0.04517	-0.36072	-0.48889		-0.00916	-0.08789	-0.01709	0.00122	-0.00549	-0.15747	-0.2301			-66.9	-2.30896	-1.62964	-2.73621	-2.56531	-0.84045				-0.1886	-0.06104	-0.86304	-0.26123	-0.01343
-66.8	-0.43091	-0.3009	-0.26367	-0.68726	-0.05005	-0.0592			-0.01587	-0.02625	-0.01282	-0.01221	-0.00183	-0.01587			-66.8	-0.05066	-0.12146	-0.18799	-0.02319	-0.04456	-0.36621	-0.47852		-0.00427	-0.0824	-0.02502	-0.0061	0	-0.15503	-0.23865			-66.8	-2.31262	-1.62659	-2.74658	-2.55798	-0.82947				-0.19165	-0.047	-0.85754	-0.27405	-0.0116
-66.7	-0.41565	-0.29907	-0.25757	-0.6897	-0.02747	-0.0769			-0.00854	-0.01953	-0.00366	-0.01526	-0.0061	-0.0116			-66.7	-0.04822	-0.12939	-0.18738	-0.01953	-0.04761	-0.3656	-0.47791		-0.01282	-0.08606	-0.0116	-0.00244	-0.00427	-0.15808	-0.24048			-66.7	-2.31201	-1.60156	-2.75879	-2.47498	-0.80566				-0.20752	-0.05493	-0.86304	-0.26855	-0.01221
-66.6	-0.42236	-0.29663	-0.25452	-0.68787	-0.03174	-0.08118			-0.02136	-0.01648	-0.01526	-0.00977	-0.00488	-0.02075			-66.6	-0.04517	-0.10986	-0.19043	-0.01831	-0.03967	-0.35095	-0.48584		-0.00671	-0.08362	-0.0116	-0.00305	-0.00183	-0.15686	-0.24292			-66.6	-2.31812	-1.62354	-2.76306	-2.49817	-0.8075				-0.20813	-0.04639	-0.85388	-0.25574	-0.01404
-66.5	-0.42725	-0.29968	-0.25879	-0.69275	-0.02991	-0.07813			-0.03235	-0.01892	-0.00366	-0.01343	0.00427	-0.02197			-66.5	-0.03418	-0.10986	-0.18555	-0.02686	-0.04456	-0.39063	-0.49133		-0.01831	-0.09338	-0.01282	-0.00549	-0.00244	-0.15015	-0.23071			-66.5	-2.30469	-1.65771	-2.71484	-2.49268	-0.79407				-0.20203	-0.04944	-0.87219	-0.23926	-0.01282
-66.4	-0.42236	-0.30029	-0.2478	-0.6897	-0.03174	-0.08728			-0.02258	-0.0177	0.00244	-0.01892	0.00122	-0.02075			-66.4	-0.04028	-0.11047	-0.1886	-0.02319	-0.03723	-0.35706	-0.47974		-0.01587	-0.09094	-0.02075	-0.000610352	0	-0.15503	-0.23438			-66.4	-2.3053	-1.67786	-2.72888	-2.46887	-0.78552				-0.20142	-0.05249	-0.86426	-0.25818	-0.01404
-66.3	-0.41443	-0.30151	-0.24536	-0.69031	-0.02686	-0.0824			-0.01526	-0.00977	0.00793	-0.01465	0.00427	-0.00732			-66.3	-0.04333	-0.10193	-0.19409	-0.0293	-0.03479	-0.35034	-0.48218		-0.01709	-0.08545	-0.01648	-0.00549	-0.00427	-0.15503	-0.23621			-66.3	-2.29858	-1.65283	-2.73865	-2.47803	-0.80811				-0.19897	-0.047	-0.85815	-0.271	-0.01648
-66.2	-0.41931	-0.29419	-0.24292	-0.68909	-0.02319	-0.07874			-0.02014	-0.00732	0.01099	-0.01465	-0.00671	-0.01587			-66.2	-0.03723	-0.10864	-0.18738	-0.03357	-0.03357	-0.36987	-0.47546		-0.01953	-0.08667	-0.01648	-0.00244	0.00549	-0.14526	-0.2301			-66.2	-2.29065	-1.65833	-2.75452	-2.50793	-0.81238				-0.20264	-0.03601	-0.87402	-0.26428	-0.00793
-66.1	-0.4364	-0.29907	-0.23499	-0.69397	-0.02625	-0.06958			-0.01526	-0.00793	0.0061	-0.02808	0.00916	-0.01526			-66.1	-0.04211	-0.10559	-0.18066	-0.02502	-0.03784	-0.35278	-0.48218		-0.01892	-0.08545	-0.0116	-0.00427	0.000610352	-0.14526	-0.2417			-66.1	-2.29065	-1.64978	-2.75269	-2.47498	-0.79224				-0.20264	-0.03479	-0.85083	-0.25635	-0.01404
-66	-0.42908	-0.29419	-0.23499	-0.68726	-0.02869	-0.07935			-0.0177	-0.0061	-0.00122	-0.02747	0.00427	-0.01404			-66	-0.04395	-0.1001	-0.17944	-0.02197	-0.03723	-0.35034	-0.4834		-0.01465	-0.09644	-0.01587	-0.00488	0.00488	-0.15076	-0.24597			-66	-2.28699	-1.62415	-2.73743	-2.52991	-0.78613				-0.21301	-0.0415	-0.82153	-0.26306	-0.00549
-65.9	-0.42419	-0.30334	-0.23376	-0.68787	-0.01892	-0.0769			-0.02136	-0.0116	0.00549	-0.02747	-0.00244	0.00366			-65.9	-0.047	-0.11475	-0.17456	-0.02869	-0.04211	-0.32837	-0.47974		-0.02014	-0.08362	-0.01831	0.00244	-0.00366	-0.15076	-0.2417			-65.9	-2.28333	-1.63879	-2.77222	-2.51526	-0.79651				-0.19348	-0.02563	-0.80383	-0.27649	-0.01099
-65.8	-0.41931	-0.30334	-0.24414	-0.68542	-0.01892	-0.0708			-0.03479	-0.00549	0.00183	-0.03296	-0.000610352	-0.00488			-65.8	-0.03906	-0.11475	-0.18494	-0.02197	-0.04028	-0.36438	-0.48828		-0.00977	-0.08972	-0.01892	-0.00427	-0.00366	-0.13611	-0.23865			-65.8	-2.28271	-1.67419	-2.76855	-2.52075	-0.74158				-0.18982	-0.03418	-0.83496	-0.27344	-0.01648
-65.7	-0.40344	-0.3064	-0.24048	-0.67688	-0.02502	-0.06653			-0.01892	-0.00244	-0.00244	-0.03052	-0.0116	-0.00305			-65.7	-0.03601	-0.1062	-0.19226	-0.02075	-0.04089	-0.35278	-0.50415		-0.01648	-0.08484	-0.02197	0.000610352	-0.00244	-0.14893	-0.23499			-65.7	-2.2821	-1.67908	-2.72644	-2.51953	-0.71716				-0.19226	-0.02808	-0.84778	-0.24963	-0.00854
-65.6	-0.40283	-0.30029	-0.23682	-0.68542	-0.01892	-0.07385			-0.02319	-0.00671	-0.0061	-0.02563	-0.00854	-0.00305			-65.6	-0.03723	-0.10559	-0.18921	-0.01648	-0.04089	-0.35767	-0.49377		-0.02197	-0.09216	-0.01038	-0.00671	-0.00122	-0.14893	-0.23621			-65.6	-2.28394	-1.66443	-2.72949	-2.51709	-0.70679				-0.17944	-0.03784	-0.86182	-0.25085	-0.01831
-65.5	-0.41504	-0.3009	-0.24658	-0.6781	-0.01709	-0.06287			-0.0238	-0.00671	-0.01099	-0.03357	-0.01465	-0.00732			-65.5	-0.03906	-0.10742	-0.18982	-0.02197	-0.04333	-0.34302	-0.4895		-0.01099	-0.09033	-0.02747	-0.00732	-0.00549	-0.15137	-0.23804			-65.5	-2.28455	-1.66504	-2.74048	-2.48535	-0.72815				-0.18372	-0.02991	-0.85327	-0.24048	-0.01343
-65.4	-0.41504	-0.30334	-0.2417	-0.67688	-0.01953	-0.0647			-0.03845	-0.00671	-0.01709	-0.0293	-0.01648	-0.00366			-65.4	-0.04395	-0.10742	-0.18433	-0.01526	-0.05188	-0.36621	-0.49255		-0.01953	-0.08911	-0.02014	-0.01038	-0.00854	-0.15259	-0.24231			-65.4	-2.28088	-1.64124	-2.68982	-2.55127	-0.72937				-0.17822	-0.02014	-0.82153	-0.24414	-0.01282
-65.3	-0.41504	-0.30579	-0.24902	-0.67505	-0.02258	-0.06287			-0.0354	-0.0116	-0.000610352	-0.02991	-0.01709	-0.00793			-65.3	-0.04028	-0.11597	-0.18921	-0.02625	-0.04761	-0.35217	-0.48584		-0.01648	-0.09338	-0.02136	-0.00183	-0.00427	-0.15137	-0.23132			-65.3	-2.27783	-1.63696	-2.65503	-2.52991	-0.73364				-0.18494	-0.02991	-0.82458	-0.23987	-0.0177
-65.2	-0.41748	-0.30518	-0.24597	-0.67749	-0.0293	-0.07507			-0.03113	-0.00366	-0.01343	-0.02563	-0.00977	-0.0061			-65.2	-0.04089	-0.11108	-0.19653	-0.02136	-0.0415	-0.35522	-0.48645		-0.01343	-0.08179	-0.01831	-0.00671	0	-0.14832	-0.22949			-65.2	-2.26685	-1.64307	-2.64465	-2.51709	-0.74219				-0.18127	-0.02258	-0.83374	-0.23926	-0.01892
-65.1	-0.41199	-0.30273	-0.23804	-0.66772	-0.03174	-0.06836			-0.02258	-0.00244	-0.01648	-0.01892	-0.01343	-0.01099			-65.1	-0.0415	-0.11841	-0.19165	-0.02197	-0.05005	-0.35217	-0.47485		-0.0177	-0.08362	-0.02075	-0.00122	-0.00183	-0.16296	-0.22522			-65.1	-2.25464	-1.64551	-2.64648	-2.52869	-0.70496				-0.18738	-0.02563	-0.849	-0.24231	-0.01526
-65	-0.3949	-0.30579	-0.24414	-0.66162	-0.03601	-0.06592			-0.02075	-0.01099	-0.01648	-0.01953	-0.00732	-0.00977			-65	-0.04456	-0.1062	-0.19531	-0.02075	-0.047	-0.34912	-0.48035		-0.00549	-0.09155	-0.0238	-0.00366	-0.00183	-0.14221	-0.22949			-65	-2.2644	-1.63818	-2.66724	-2.54089	-0.75684				-0.19165	-0.03479	-0.8551	-0.24292	-0.02075
-64.9	-0.40894	-0.29907	-0.24658	-0.66406	-0.03113	-0.06836			-0.03723	-0.00732	-0.01404	-0.01465	0.00854	-0.01404			-64.9	-0.04456	-0.11475	-0.19653	-0.02869	-0.04639	-0.34607	-0.47668		-0.01953	-0.08179	-0.00488	-0.00732	0.000610352	-0.14832	-0.22522			-64.9	-2.25647	-1.63269	-2.66663	-2.46948	-0.76599				-0.19409	-0.04089	-0.87952	-0.23743	-0.01953
-64.8	-0.4071	-0.28809	-0.24841	-0.65735	-0.03967	-0.06531			-0.03479	-0.01221	-0.01038	-0.01099	-0.00183	-0.02563			-64.8	-0.04333	-0.11414	-0.19775	-0.02319	-0.04395	-0.35583	-0.47424		-0.00977	-0.08362	-0.02319	0.00244	-0.00427	-0.15015	-0.22339			-64.8	-2.24792	-1.67053	-2.67761	-2.46033	-0.74158				-0.20203	-0.03601	-0.91125	-0.2417	-0.02197
-64.7	-0.40466	-0.29175	-0.24963	-0.65308	-0.03296	-0.06653			-0.04272	-0.0116	-0.01221	-0.01648	0.0061	-0.02502			-64.7	-0.04578	-0.10864	-0.2063	-0.02991	-0.04456	-0.33997	-0.48157		-0.01526	-0.07996	-0.01892	-0.00244	0.00305	-0.14648	-0.22705			-64.7	-2.23938	-1.651	-2.677	-2.48352	-0.71167				-0.18677	-0.04761	-0.89172	-0.22949	-0.03296
-64.6	-0.41443	-0.29175	-0.24292	-0.65308	-0.03784	-0.06042			-0.03784	-0.00732	-0.00671	-0.0116	-0.00488	-0.02014			-64.6	-0.04578	-0.12268	-0.20508	-0.01892	-0.04578	-0.34607	-0.48218		-0.00854	-0.07935	-0.01587	0.000610352	-0.00244	-0.16052	-0.22034			-64.6	-2.23877	-1.64307	-2.68799	-2.46704	-0.7373				-0.19226	-0.03967	-0.88257	-0.23926	-0.03235
-64.5	-0.40649	-0.29602	-0.24658	-0.65857	-0.02991	-0.05798			-0.0238	-0.01282	0.00183	-0.01282	0.000610352	-0.00671			-64.5	-0.03845	-0.11353	-0.19958	-0.02747	-0.05371	-0.35278	-0.49683		-0.00427	-0.09094	-0.01099	-0.00732	-0.00244	-0.14832	-0.2301			-64.5	-2.23999	-1.64001	-2.66724	-2.40845	-0.7428				-0.19653	-0.04456	-0.86914	-0.2356	-0.03174
-64.4	-0.39307	-0.29846	-0.25452	-0.65979	-0.03357	-0.06409			-0.03601	-0.01709	-0.00366	-0.01465	0.000610352	-0.0116			-64.4	-0.05005	-0.10925	-0.20142	-0.0238	-0.047	-0.34119	-0.49438		-0.01587	-0.08057	-0.01221	0	0.000610352	-0.14587	-0.21912			-64.4	-2.23633	-1.61682	-2.68005	-2.40662	-0.75073				-0.19409	-0.03906	-0.87463	-0.24414	-0.02747
-64.3	-0.39185	-0.29053	-0.25391	-0.65796	-0.03357	-0.0647			-0.02136	-0.01221	0.00732	-0.00671	0.000610352	-0.01282			-64.3	-0.03967	-0.11292	-0.19836	-0.02563	-0.04333	-0.34302	-0.5011		-0.01404	-0.08606	-0.02136	-0.00427	0.000610352	-0.14404	-0.22034			-64.3	-2.23999	-1.61743	-2.7002	-2.40234	-0.75134				-0.19226	-0.03235	-0.85632	-0.24597	-0.0354
-64.2	-0.39063	-0.28809	-0.24963	-0.65796	-0.02563	-0.05798			-0.02625	-0.02136	-0.00122	-0.01587	0.000610352	-0.01221			-64.2	-0.04272	-0.1123	-0.19836	-0.03235	-0.0415	-0.33569	-0.49194		-0.02075	-0.08545	-0.01465	-0.000610352	-0.00244	-0.14282	-0.21606			-64.2	-2.24548	-1.6156	-2.69104	-2.45972	-0.7312				-0.18921	-0.03845	-0.84778	-0.23621	-0.0293
-64.1	-0.38574	-0.28931	-0.2478	-0.65857	-0.02014	-0.05859			-0.02563	-0.02075	-0.00122	-0.01465	-0.00366	-0.00427			-64.1	-0.03784	-0.10925	-0.1886	-0.0293	-0.05066	-0.32593	-0.48645		-0.01648	-0.07996	-0.01709	0.00366	-0.00244	-0.13428	-0.21667			-64.1	-2.229	-1.60095	-2.6825	-2.42126	-0.73608				-0.1825	-0.03357	-0.80811	-0.24292	-0.0354
-64	-0.38513	-0.29541	-0.25269	-0.66162	-0.02014	-0.05554			-0.02625	-0.02869	0.00793	-0.0061	0.00427	-0.00366			-64	-0.047	-0.10437	-0.18799	-0.02563	-0.04395	-0.33569	-0.48828		-0.01587	-0.09094	-0.02197	0.00366	-0.00122	-0.14404	-0.22522			-64	-2.22412	-1.6095	-2.66602	-2.42554	-0.77637				-0.18555	-0.04333	-0.81543	-0.25513	-0.03113
-63.9	-0.38574	-0.29236	-0.24109	-0.65308	-0.03174	-0.0531			-0.00916	-0.02319	-0.00122	-0.01282	0.00244	-0.00671			-63.9	-0.04395	-0.10986	-0.18921	-0.03418	-0.03662	-0.34058	-0.49072		-0.01282	-0.08911	-0.0116	-0.00122	0.00122	-0.13977	-0.21973			-63.9	-2.22778	-1.62415	-2.69958	-2.40967	-0.76111				-0.17944	-0.04578	-0.80139	-0.23987	-0.03723
-63.8	-0.3894	-0.29053	-0.23865	-0.65674	-0.02686	-0.0647			-0.04028	-0.02136	-0.01099	-0.00732	-0.00671	-0.01526			-63.8	-0.0415	-0.1178	-0.19348	-0.03052	-0.03967	-0.33386	-0.48828		-0.0116	-0.08179	-0.01282	-0.0061	0.00305	-0.14709	-0.23193			-63.8	-2.2345	-1.61621	-2.67761	-2.40051	-0.77515				-0.18677	-0.04761	-0.79773	-0.24292	-0.02991
-63.7	-0.38147	-0.28625	-0.24841	-0.65735	-0.02319	-0.0592			-0.02563	-0.01709	-0.01465	-0.01221	-0.00122	-0.0061			-63.7	-0.04395	-0.12024	-0.18616	-0.02075	-0.04578	-0.34119	-0.49072		-0.01404	-0.08789	-0.01038	-0.00366	0.00183	-0.14282	-0.23499			-63.7	-2.22229	-1.62842	-2.68127	-2.44019	-0.76538				-0.18982	-0.047	-0.80078	-0.24353	-0.03113
-63.6	-0.37659	-0.28687	-0.24231	-0.65979	-0.02625	-0.06287			-0.02502	-0.02686	-0.0177	-0.01587	-0.00305	-0.01038			-63.6	-0.04089	-0.11108	-0.19409	-0.0116	-0.04517	-0.33752	-0.46997		-0.02319	-0.08057	-0.02075	-0.00916	-0.00244	-0.15076	-0.23499			-63.6	-2.21741	-1.63696	-2.66418	-2.42798	-0.77148				-0.19958	-0.05005	-0.79773	-0.23132	-0.03052
-63.5	-0.38757	-0.28076	-0.23254	-0.65735	-0.03052	-0.05676			-0.02136	-0.02075	-0.0116	-0.01526	-0.00916	-0.01465			-63.5	-0.04395	-0.1001	-0.18555	-0.0238	-0.04211	-0.33386	-0.46631		-0.01099	-0.07935	-0.01465	-0.01099	-0.0116	-0.14587	-0.23682			-63.5	-2.22229	-1.60828	-2.68555	-2.42126	-0.78857				-0.20935	-0.04944	-0.77332	-0.22766	-0.02991
-63.4	-0.38147	-0.27893	-0.2301	-0.6488	-0.02747	-0.05859			-0.0177	-0.02625	0.00549	-0.01587	-0.00244	-0.02014			-63.4	-0.04089	-0.11108	-0.18982	-0.01831	-0.04944	-0.3363	-0.47424		-0.01831	-0.08057	-0.01892	-0.00488	-0.00366	-0.15137	-0.24048			-63.4	-2.21497	-1.59668	-2.64221	-2.45728	-0.81116				-0.20813	-0.04089	-0.77271	-0.25208	-0.01587
-63.3	-0.39001	-0.2771	-0.23132	-0.64758	-0.03967	-0.06165			-0.02502	-0.02014	0.00854	-0.00916	-0.00183	-0.02563			-63.3	-0.04761	-0.1001	-0.1886	-0.02197	-0.03357	-0.33691	-0.47729		-0.01648	-0.09033	-0.0293	0.00305	0.00244	-0.1355	-0.23376			-63.3	-2.21252	-1.5918	-2.65625	-2.46643	-0.79529				-0.20447	-0.04639	-0.77881	-0.26428	-0.01587
-63.2	-0.3894	-0.27649	-0.22583	-0.65552	-0.03357	-0.05676			-0.00732	-0.03357	0.000610352	-0.00977	-0.01038	-0.02686			-63.2	-0.03601	-0.10925	-0.18738	-0.02502	-0.04456	-0.34424	-0.48279		-0.0116	-0.0885	-0.01526	0.00305	0.000610352	-0.15198	-0.23132			-63.2	-2.2052	-1.58691	-2.6593	-2.42371	-0.81482				-0.20569	-0.04944	-0.78674	-0.24414	-0.00427
-63.1	-0.401	-0.28259	-0.23682	-0.66223	-0.05493	-0.05859			-0.0293	-0.02319	0.00854	-0.01648	-0.01587	-0.02014			-63.1	-0.0415	-0.10376	-0.18433	-0.02502	-0.04456	-0.34607	-0.46814		-0.0177	-0.08789	-0.01648	-0.00488	-0.000610352	-0.13611	-0.22888			-63.1	-2.20947	-1.56494	-2.67517	-2.46582	-0.81787				-0.20752	-0.04883	-0.78552	-0.25085	-0.02014
-63	-0.38696	-0.27771	-0.23499	-0.65979	-0.04639	-0.0592			-0.02075	-0.02258	0.00793	-0.02136	-0.01526	-0.01221			-63	-0.03479	-0.10376	-0.177	-0.02563	-0.03845	-0.35767	-0.48584		-0.02197	-0.08423	-0.01953	-0.000610352	-0.00854	-0.14587	-0.23743			-63	-2.19543	-1.56433	-2.69287	-2.46338	-0.87524				-0.19836	-0.03174	-0.78369	-0.24353	-0.00977
-62.9	-0.39612	-0.28442	-0.23804	-0.66284	-0.04211	-0.05859			-0.01343	-0.02197	0.00305	-0.02014	-0.01526	-0.01953			-62.9	-0.04456	-0.10864	-0.18677	-0.01587	-0.04211	-0.33081	-0.47241		-0.00977	-0.08057	-0.01953	0.00488	-0.00488	-0.13794	-0.24231			-62.9	-2.18445	-1.56494	-2.67151	-2.50671	-0.84045				-0.19531	-0.0293	-0.80872	-0.2478	-0.00854
-62.8	-0.39368	-0.27771	-0.22949	-0.66528	-0.03906	-0.05432			-0.01648	-0.02808	0.00305	-0.01221	-0.01526	-0.0061			-62.8	-0.04028	-0.10742	-0.19043	-0.01953	-0.03967	-0.34485	-0.47424		-0.01282	-0.08667	-0.01709	0.00549	0.000610352	-0.14832	-0.22705			-62.8	-2.1814	-1.58386	-2.64587	-2.49084	-0.8374				-0.18433	-0.04028	-0.80994	-0.23926	-0.01648
-62.7	-0.39917	-0.28259	-0.23682	-0.66345	-0.0415	-0.07874			-0.01953	-0.0177	0.01343	-0.01648	-0.01221	-0.01831			-62.7	-0.04028	-0.09705	-0.18677	-0.02319	-0.04272	-0.35461	-0.47668		-0.01831	-0.09155	-0.0238	0.00122	-0.00793	-0.14099	-0.22278			-62.7	-2.18506	-1.59302	-2.65564	-2.44873	-0.79773				-0.17883	-0.02808	-0.81665	-0.23987	-0.01465
-62.6	-0.39673	-0.28381	-0.23987	-0.65918	-0.0354	-0.06592			-0.02197	-0.01587	0.01221	-0.02747	-0.01282	-0.01343			-62.6	-0.04822	-0.09583	-0.19226	-0.02319	-0.04272	-0.29419	-0.48828		-0.02258	-0.08911	-0.01465	0.00488	-0.000610352	-0.14832	-0.21606			-62.6	-2.19238	-1.61743	-2.65259	-2.47253	-0.77393				-0.1886	-0.0293	-0.82581	-0.23499	-0.03052
-62.5	-0.41016	-0.28381	-0.23499	-0.65186	-0.04639	-0.06409			-0.02563	-0.01221	0.00793	-0.03235	-0.01526	-0.01465			-62.5	-0.047	-0.1123	-0.18005	-0.02502	-0.04822	-0.3418	-0.48584		-0.02563	-0.08118	-0.01587	0.00305	-0.00122	-0.14404	-0.22644			-62.5	-2.18018	-1.58936	-2.67944	-2.44324	-0.77087				-0.1825	-0.03113	-0.84229	-0.22339	-0.02502
-62.4	-0.39307	-0.29175	-0.24292	-0.65002	-0.03662	-0.06592			-0.02869	-0.0061	-0.00366	-0.03113	0.000610352	-0.01648			-62.4	-0.04089	-0.1001	-0.19043	-0.01953	-0.04883	-0.35278	-0.49622		-0.01099	-0.06897	-0.0116	0.00366	-0.00183	-0.1355	-0.22339			-62.4	-2.18323	-1.57349	-2.68616	-2.41211	-0.75928				-0.18982	-0.02563	-0.87036	-0.21973	-0.01648
-62.3	-0.40405	-0.29785	-0.24902	-0.65491	-0.03418	-0.06592			-0.02502	-0.01282	-0.00427	-0.02808	-0.01587	-0.00732			-62.3	-0.03662	-0.10925	-0.19226	-0.02625	-0.04333	-0.33325	-0.49377		-0.01221	-0.08057	-0.02625	-0.00183	-0.00122	-0.14404	-0.22644			-62.3	-2.17468	-1.55823	-2.66357	-2.44995	-0.75012				-0.19409	-0.03235	-0.84045	-0.22034	-0.02563
-62.2	-0.37842	-0.29968	-0.25085	-0.65002	-0.03296	-0.06287			-0.01831	-0.01099	-0.01099	-0.02747	-0.0116	-0.00366			-62.2	-0.03357	-0.1178	-0.17334	-0.02991	-0.04517	-0.35156	-0.47913		-0.01343	-0.08484	-0.01526	0.00305	0.000610352	-0.13977	-0.21362			-62.2	-2.16736	-1.55396	-2.64648	-2.4823	-0.76477				-0.19226	-0.02747	-0.81726	-0.2124	-0.03357
-62.1	-0.38391	-0.29297	-0.24414	-0.65186	-0.03113	-0.05371			-0.02075	-0.01404	-0.00916	-0.03113	-0.00977	-0.00183			-62.1	-0.04089	-0.10315	-0.18066	-0.02747	-0.0354	-0.35645	-0.47607		-0.01648	-0.08362	-0.01953	-0.00488	0.00366	-0.14404	-0.21851			-62.1	-2.16003	-1.56799	-2.64893	-2.49512	-0.77637				-0.18616	-0.0293	-0.8136	-0.21423	-0.03235
-62	-0.38452	-0.28748	-0.23804	-0.65369	-0.03357	-0.05432			-0.01526	-0.00488	-0.01282	-0.03113	-0.0061	-0.00427			-62	-0.04089	-0.11292	-0.18066	-0.03235	-0.04639	-0.3595	-0.46143		-0.01038	-0.08301	-0.02502	0	0.00366	-0.13428	-0.22217			-62	-2.15759	-1.56677	-2.63489	-2.47375	-0.78491				-0.17517	-0.03357	-0.8252	-0.224	-0.0354
-61.9	-0.3949	-0.29297	-0.24597	-0.64087	-0.03174	-0.05432			-0.02136	-0.01404	-0.01465	-0.03052	-0.00244	-0.01099			-61.9	-0.03723	-0.1123	-0.17578	-0.02747	-0.04211	-0.34973	-0.45776		-0.02563	-0.08606	-0.0116	-0.00732	-0.00183	-0.15076	-0.22583			-61.9	-2.1521	-1.55884	-2.60864	-2.48596	-0.77515				-0.18433	-0.0293	-0.80811	-0.22705	-0.0354
-61.8	-0.3894	-0.27832	-0.24353	-0.64453	-0.02747	-0.05615			-0.0238	-0.00732	-0.00549	-0.02319	-0.01282	-0.00854			-61.8	-0.03845	-0.10986	-0.18494	-0.03357	-0.03967	-0.3479	-0.46021		-0.0061	-0.0946	-0.02563	-0.00122	-0.00854	-0.14893	-0.23254			-61.8	-2.15088	-1.56677	-2.61841	-2.46155	-0.76294				-0.19287	-0.02747	-0.8136	-0.23193	-0.02625
-61.7	-0.39673	-0.28442	-0.25024	-0.6427	-0.02075	-0.05005			-0.00977	-0.00977	0.00366	-0.02686	0.00732	-0.0116			-61.7	-0.04578	-0.10193	-0.18555	-0.02258	-0.04822	-0.38391	-0.46387		-0.01892	-0.08606	-0.02136	-0.00427	-0.00488	-0.16052	-0.22583			-61.7	-2.15637	-1.55701	-2.61841	-2.46887	-0.7843				-0.18188	-0.03235	-0.78674	-0.23865	-0.0354
-61.6	-0.39673	-0.2887	-0.23804	-0.64941	-0.03662	-0.0592			-0.00977	-0.01831	0.00366	-0.0177	-0.00366	-0.0177			-61.6	-0.03967	-0.10254	-0.19043	-0.02502	-0.04395	-0.34241	-0.46021		-0.01282	-0.08179	-0.00916	-0.00183	-0.00427	-0.14404	-0.23315			-61.6	-2.16309	-1.57349	-2.62451	-2.50244	-0.77576				-0.18433	-0.03235	-0.76599	-0.24719	-0.02747
-61.5	-0.38086	-0.27954	-0.25757	-0.64026	-0.03479	-0.05188			-0.02747	-0.01587	0.00244	-0.01282	-0.00427	-0.01282			-61.5	-0.04395	-0.1001	-0.18372	-0.0293	-0.04395	-0.32593	-0.46448		-0.01526	-0.08423	-0.01526	0.0061	0	-0.15747	-0.23132			-61.5	-2.14844	-1.53992	-2.61475	-2.5116	-0.79224				-0.1886	-0.04333	-0.79651	-0.23499	-0.02625
-61.4	-0.37781	-0.2771	-0.26245	-0.63843	-0.04272	-0.05005			-0.04395	-0.01587	0.00854	-0.0238	-0.00549	-0.02136			-61.4	-0.04272	-0.10437	-0.18921	-0.01831	-0.04517	-0.33752	-0.45471		-0.01526	-0.08118	-0.01404	0.00854	-0.00366	-0.15564	-0.22949			-61.4	-2.14539	-1.53076	-2.62146	-2.42249	-0.8075				-0.18066	-0.04944	-0.82031	-0.22949	-0.04333
-61.3	-0.3894	-0.27649	-0.24719	-0.63477	-0.04578	-0.05432			-0.03357	-0.02747	0.00916	-0.02502	0.00244	-0.02014			-61.3	-0.03845	-0.11414	-0.19165	-0.02502	-0.04211	-0.32715	-0.44495		-0.01465	-0.09094	-0.01648	-0.0061	-0.01099	-0.15564	-0.2301			-61.3	-2.1405	-1.53015	-2.58606	-2.40417	-0.8252				-0.18127	-0.03906	-0.80322	-0.22949	-0.03662
-61.2	-0.39185	-0.27222	-0.25574	-0.63843	-0.04333	-0.05737			-0.03296	-0.02563	0.00549	-0.02502	0.00671	-0.02808			-61.2	-0.03601	-0.10803	-0.18738	-0.0238	-0.04639	-0.32043	-0.46021		-0.01709	-0.08179	-0.01892	-0.00122	-0.00854	-0.15747	-0.22034			-61.2	-2.14966	-1.5564	-2.56165	-2.41516	-0.81787				-0.1947	-0.04028	-0.80078	-0.2356	-0.04456
-61.1	-0.38696	-0.27527	-0.26306	-0.63416	-0.04944	-0.05981			-0.03113	-0.02136	0.00488	-0.01953	0.00122	-0.0238			-61.1	-0.0354	-0.10803	-0.18188	-0.01953	-0.04028	-0.31494	-0.44983		-0.01282	-0.07019	-0.01953	0.00122	-0.00854	-0.13428	-0.21301			-61.1	-2.14478	-1.57227	-2.59766	-2.42188	-0.81543				-0.17822	-0.03479	-0.81787	-0.25146	-0.0293
-61	-0.39673	-0.27954	-0.26428	-0.63599	-0.05005	-0.05249			-0.03113	-0.02197	0.00427	-0.01404	0	-0.02869			-61	-0.04333	-0.10925	-0.18921	-0.0238	-0.04211	-0.33142	-0.448		-0.01404	-0.07935	-0.02014	-0.00427	-0.00305	-0.14282	-0.22827			-61	-2.14233	-1.55029	-2.60559	-2.40784	-0.83435				-0.18372	-0.0293	-0.82214	-0.22644	-0.03052
-60.9	-0.3894	-0.271	-0.26794	-0.64148	-0.03113	-0.06958			-0.03723	-0.02563	0.00305	-0.00977	0.000610352	-0.02258			-60.9	-0.03601	-0.10925	-0.18372	-0.02808	-0.04761	-0.32837	-0.45959		-0.02136	-0.09094	-0.01709	0.00427	-0.00183	-0.1416	-0.21912			-60.9	-2.14355	-1.51367	-2.60498	-2.38281	-0.83374				-0.18433	-0.03418	-0.81177	-0.22766	-0.02808
-60.8	-0.39001	-0.27649	-0.27222	-0.65186	-0.03845	-0.06958			-0.03479	-0.02808	0.00122	-0.01526	-0.00244	-0.0238			-60.8	-0.04578	-0.10559	-0.1886	-0.02625	-0.04883	-0.32166	-0.46753		-0.00732	-0.07446	-0.01221	-0.00183	-0.0061	-0.1416	-0.21606			-60.8	-2.13623	-1.50818	-2.60071	-2.35474	-0.80261				-0.19653	-0.047	-0.80566	-0.24109	-0.03479
-60.7	-0.3717	-0.27222	-0.26062	-0.64209	-0.047	-0.06958			-0.02869	-0.02686	0.00671	-0.00732	0.00488	-0.02319			-60.7	-0.03479	-0.11108	-0.18311	-0.02686	-0.04822	-0.32593	-0.44983		-0.02991	-0.08606	-0.02197	0	-0.00427	-0.13123	-0.22339			-60.7	-2.12769	-1.51611	-2.57935	-2.3407	-0.82031				-0.19409	-0.04639	-0.8136	-0.23682	-0.03052
-60.6	-0.38086	-0.27222	-0.26428	-0.63721	-0.03845	-0.07874			-0.0238	-0.02197	0	-0.00549	0.00183	-0.02869			-60.6	-0.03723	-0.1062	-0.19043	-0.02625	-0.04211	-0.34607	-0.4425		-0.01404	-0.07874	-0.01343	0.00732	-0.00183	-0.14648	-0.2124			-60.6	-2.11487	-1.51428	-2.59155	-2.33643	-0.81238				-0.18494	-0.02991	-0.79956	-0.23987	-0.03235
-60.5	-0.37354	-0.271	-0.26062	-0.63538	-0.03601	-0.06958			-0.01648	-0.01221	0.00427	-0.01221	-0.00549	-0.02502			-60.5	-0.03418	-0.11658	-0.18921	-0.02686	-0.047	-0.32043	-0.44373		-0.0116	-0.09033	-0.01709	-0.00549	0.00244	-0.15076	-0.20996			-60.5	-2.12524	-1.5448	-2.58606	-2.33276	-0.79468				-0.177	-0.03845	-0.77881	-0.24231	-0.02747
-60.4	-0.39795	-0.26978	-0.25879	-0.63477	-0.02319	-0.06531			-0.02197	-0.01038	-0.00488	-0.01099	0.00122	-0.01343			-60.4	-0.0415	-0.11841	-0.18982	-0.02136	-0.04578	-0.32288	-0.44006		-0.01648	-0.08606	-0.01709	-0.01038	0.00122	-0.14221	-0.20935			-60.4	-2.12402	-1.58386	-2.53967	-2.36633	-0.76782				-0.18127	-0.02686	-0.78552	-0.23743	-0.01831
-60.3	-0.38879	-0.27466	-0.25452	-0.63904	-0.01465	-0.07568			-0.02502	-0.01038	-0.00427	-0.01038	-0.00854	-0.02686			-60.3	-0.04883	-0.11475	-0.18677	-0.03235	-0.04944	-0.33997	-0.45044		-0.0116	-0.08484	-0.0116	-0.00366	0.00122	-0.1532	-0.20386			-60.3	-2.11731	-1.58447	-2.52808	-2.36816	-0.75806				-0.17883	-0.02747	-0.78979	-0.23621	-0.01221
-60.2	-0.37781	-0.27466	-0.25818	-0.6427	-0.02258	-0.07813			-0.01343	-0.00977	-0.01465	-0.01099	-0.00854	-0.01831			-60.2	-0.0354	-0.10925	-0.17578	-0.0238	-0.03845	-0.31067	-0.44006		-0.01221	-0.07385	-0.02014	-0.00244	0.00122	-0.15198	-0.20752			-60.2	-2.11792	-1.58508	-2.5415	-2.34741	-0.7605				-0.18921	-0.02075	-0.82275	-0.22705	-0.01709
-60.1	-0.38513	-0.26917	-0.24475	-0.64209	-0.02075	-0.06409			-0.02258	-0.000610352	-0.01343	-0.00854	0.00122	-0.02075			-60.1	-0.03357	-0.11169	-0.18555	-0.02869	-0.04944	-0.34119	-0.4541		-0.01099	-0.08301	-0.02075	0.00427	-0.00305	-0.14343	-0.2179			-60.1	-2.11182	-1.59302	-2.53296	-2.40051	-0.78308				-0.17822	-0.03052	-0.83923	-0.22644	-0.01221
-60	-0.38574	-0.26611	-0.25146	-0.63171	-0.0238	-0.06409			-0.02869	-0.00244	-0.01404	-0.01404	0.00305	-0.01953			-60	-0.04333	-0.10864	-0.19592	-0.02136	-0.0354	-0.33997	-0.45593		-0.01831	-0.08972	-0.0177	0.00183	-0.00122	-0.14465	-0.20874			-60	-2.09106	-1.57898	-2.53601	-2.39319	-0.802				-0.1947	-0.03418	-0.81238	-0.224	-0.01526
-59.9	-0.3894	-0.26855	-0.24292	-0.625	-0.03113	-0.0708			-0.01831	-0.00732	-0.00977	-0.01526	-0.00671	-0.01831			-59.9	-0.04211	-0.1178	-0.19348	-0.0238	-0.04639	-0.34058	-0.45532		-0.01282	-0.06409	-0.01343	0.000610352	0.00488	-0.14832	-0.22156			-59.9	-2.09412	-1.57593	-2.52747	-2.40295	-0.82397				-0.19287	-0.02808	-0.80811	-0.22461	-0.01221
-59.8	-0.38452	-0.27649	-0.24902	-0.63538	-0.02625	-0.06165			-0.01526	-0.00977	-0.01038	-0.01404	-0.00916	-0.00977			-59.8	-0.0415	-0.10864	-0.177	-0.02747	-0.04578	-0.34302	-0.45105		-0.00977	-0.06775	-0.01892	-0.00122	-0.00671	-0.14343	-0.20996			-59.8	-2.09473	-1.5625	-2.51892	-2.43347	-0.81116				-0.18066	-0.03418	-0.80994	-0.224	-0.02258
-59.7	-0.38147	-0.28381	-0.24902	-0.63232	-0.02869	-0.07141			-0.02563	-0.0061	0.000610352	-0.0116	-0.00122	-0.00854			-59.7	-0.03906	-0.10864	-0.19043	-0.02258	-0.04578	-0.36865	-0.45349		-0.01831	-0.08606	-0.01404	0	0.000610352	-0.15137	-0.22095			-59.7	-2.09045	-1.57776	-2.50671	-2.43774	-0.79041				-0.17456	-0.03418	-0.81177	-0.22156	-0.02075
-59.6	-0.39673	-0.27466	-0.24231	-0.62744	-0.0116	-0.06104			-0.01831	-0.0116	0.00549	-0.01709	-0.01465	-0.01465			-59.6	-0.04578	-0.10376	-0.177	-0.02197	-0.05188	-0.35583	-0.44678		-0.00549	-0.06653	-0.0238	-0.00122	0.00854	-0.14404	-0.22278			-59.6	-2.08923	-1.54358	-2.51831	-2.40295	-0.76599				-0.17517	-0.03235	-0.80383	-0.22095	-0.00977
-59.5	-0.38635	-0.27527	-0.24719	-0.62378	-0.0293	-0.06348			-0.01648	-0.00854	0.00244	-0.01343	-0.01709	-0.00671			-59.5	-0.04089	-0.10254	-0.18921	-0.02075	-0.03967	-0.28503	-0.448		-0.01587	-0.07629	-0.0238	0.00305	-0.00305	-0.14465	-0.22522			-59.5	-2.08191	-1.55029	-2.53174	-2.39075	-0.78796				-0.17334	-0.0293	-0.78796	-0.22522	-0.01343
-59.4	-0.39001	-0.27771	-0.2417	-0.62317	-0.0238	-0.06042			-0.01404	-0.0116	0.00305	-0.01709	-0.02197	-0.01404			-59.4	-0.0415	-0.09521	-0.1886	-0.02747	-0.04395	-0.33386	-0.45166		-0.01953	-0.07751	-0.01831	0	-0.00488	-0.14465	-0.22461			-59.4	-2.07764	-1.54175	-2.52197	-2.41516	-0.79468				-0.17151	-0.03296	-0.79895	-0.21484	-0.01648
-59.3	-0.39246	-0.26855	-0.23926	-0.61646	-0.03174	-0.06165			-0.01709	-0.01343	0.00732	-0.01465	-0.03113	-0.00916			-59.3	-0.03418	-0.09705	-0.18433	-0.0293	-0.047	-0.32227	-0.4541		-0.02014	-0.08484	-0.01343	-0.000610352	-0.000610352	-0.14099	-0.22583			-59.3	-2.05933	-1.52771	-2.52747	-2.35657	-0.80505				-0.17517	-0.03662	-0.79651	-0.22827	-0.02136
-59.2	-0.40222	-0.27405	-0.24109	-0.62195	-0.03052	-0.05798			-0.00916	-0.01465	0.01221	-0.0116	-0.02075	-0.01038			-59.2	-0.04028	-0.10132	-0.1886	-0.02869	-0.04517	-0.32898	-0.45715		-0.00732	-0.07935	-0.01221	0.00305	-0.00549	-0.14709	-0.22278			-59.2	-2.05872	-1.4978	-2.51709	-2.37	-0.78796				-0.18311	-0.04089	-0.78796	-0.21973	-0.01587
-59.1	-0.40955	-0.28076	-0.24536	-0.62012	-0.02808	-0.05615			-0.01648	-0.0293	0.00549	-0.01404	-0.02502	-0.00549			-59.1	-0.03906	-0.09705	-0.18799	-0.0293	-0.0415	-0.31616	-0.45044		-0.01404	-0.06836	-0.01587	0.00366	-0.00122	-0.14404	-0.22522			-59.1	-2.05627	-1.48621	-2.52075	-2.36206	-0.8136				-0.1825	-0.04211	-0.78613	-0.22644	-0.02502
-59	-0.40283	-0.29602	-0.24963	-0.61584	-0.02625	-0.06165			-0.02258	-0.01526	0.00488	-0.01587	-0.01709	-0.01587			-59	-0.04089	-0.10559	-0.17029	-0.0293	-0.04517	-0.32471	-0.43701		-0.0061	-0.08789	-0.01221	0.00244	-0.000610352	-0.14587	-0.21484			-59	-2.05505	-1.49658	-2.52625	-2.35962	-0.77881				-0.18311	-0.04028	-0.76782	-0.22339	-0.00916
-58.9	-0.39307	-0.28687	-0.24902	-0.61646	-0.02991	-0.05859			-0.01465	-0.02197	0.00427	-0.02502	-0.01526	-0.01221			-58.9	-0.03601	-0.09521	-0.18677	-0.02625	-0.04639	-0.29541	-0.43762		-0.01465	-0.08118	-0.01587	0.00427	-0.00183	-0.14404	-0.20935			-58.9	-2.03918	-1.49902	-2.49817	-2.40112	-0.76538				-0.18921	-0.03113	-0.78979	-0.22278	-0.02625
-58.8	-0.38818	-0.29297	-0.24231	-0.61523	-0.04517	-0.05798			-0.03479	-0.02869	0.00183	-0.02502	-0.02075	-0.01526			-58.8	-0.0354	-0.09949	-0.18311	-0.03113	-0.04761	-0.32227	-0.44312		-0.00854	-0.08484	-0.00671	-0.0061	0.00122	-0.1355	-0.20874			-58.8	-2.04102	-1.51123	-2.50427	-2.42798	-0.77332				-0.18555	-0.03845	-0.802	-0.2179	-0.0238
-58.7	-0.39124	-0.29053	-0.24292	-0.61829	-0.03235	-0.05493			-0.02686	-0.0238	-0.00732	-0.01709	-0.01221	-0.01953			-58.7	-0.03845	-0.09399	-0.19104	-0.03723	-0.04395	-0.32715	-0.4425		-0.01038	-0.08179	-0.01099	0.000610352	-0.00427	-0.14038	-0.21057			-58.7	-2.04224	-1.5271	-2.50671	-2.4292	-0.76721				-0.2002	-0.03967	-0.82458	-0.21606	-0.01648
-58.6	-0.39551	-0.27893	-0.24109	-0.62317	-0.03845	-0.06287			-0.02136	-0.02869	0.000610352	-0.02625	-0.01099	-0.03723			-58.6	-0.03418	-0.10315	-0.19165	-0.03418	-0.04517	-0.31128	-0.44739		-0.0177	-0.08545	-0.02014	-0.00549	0.000610352	-0.14893	-0.2063			-58.6	-2.03857	-1.51794	-2.50183	-2.37976	-0.79041				-0.20203	-0.03723	-0.81604	-0.21606	-0.0116
-58.5	-0.40039	-0.27893	-0.23254	-0.61768	-0.0354	-0.05615			-0.03052	-0.0177	0.000610352	-0.02502	-0.000610352	-0.01465			-58.5	-0.03845	-0.09583	-0.17761	-0.02686	-0.03906	-0.31372	-0.44434		-0.01282	-0.0885	0	0.00244	0.00122	-0.14893	-0.2063			-58.5	-2.03735	-1.49597	-2.48779	-2.3584	-0.78247				-0.19897	-0.03479	-0.79102	-0.20508	-0.01282
-58.4	-0.39001	-0.27771	-0.23987	-0.60608	-0.03845	-0.06897			-0.02747	-0.01892	-0.01648	-0.0238	-0.00305	-0.02869			-58.4	-0.0354	-0.09705	-0.18311	-0.02258	-0.04944	-0.31555	-0.42603		-0.01526	-0.08484	-0.01099	-0.00366	-0.00977	-0.13977	-0.20142			-58.4	-2.03003	-1.49353	-2.46765	-2.39929	-0.78613				-0.19836	-0.01892	-0.77698	-0.22156	-0.03052
-58.3	-0.39124	-0.28137	-0.23804	-0.6189	-0.04211	-0.07019			-0.03357	-0.01587	-0.01038	-0.02747	-0.00916	-0.03845			-58.3	-0.03418	-0.09216	-0.17517	-0.03174	-0.04883	-0.29419	-0.43274		-0.00427	-0.07385	-0.00854	0.00244	0.00488	-0.15259	-0.20996			-58.3	-2.02515	-1.50452	-2.47253	-2.38464	-0.7843				-0.18982	-0.03479	-0.76782	-0.22644	-0.02502
-58.2	-0.39612	-0.28381	-0.23865	-0.6134	-0.04517	-0.07385			-0.02686	-0.01465	-0.01343	-0.01526	0.000610352	-0.03479			-58.2	-0.0415	-0.09338	-0.17456	-0.02686	-0.03967	-0.31921	-0.43579		-0.01221	-0.06409	-0.01526	-0.00183	-0.00671	-0.1593	-0.21423			-58.2	-2.02515	-1.53503	-2.48291	-2.32361	-0.77576				-0.19958	-0.03845	-0.77393	-0.21606	-0.02869
-58.1	-0.40161	-0.27222	-0.24902	-0.62378	-0.03174	-0.07996			-0.03235	-0.00183	-0.01526	-0.01953	-0.01709	-0.02869			-58.1	-0.03357	-0.09155	-0.1825	-0.02563	-0.04944	-0.31494	-0.42419		-0.01099	-0.08545	-0.01648	0.0061	0.00244	-0.14465	-0.21362			-58.1	-2.03491	-1.54419	-2.47986	-2.30652	-0.76233				-0.19714	-0.02808	-0.77393	-0.21973	-0.02747
-58	-0.39429	-0.271	-0.24109	-0.625	-0.0293	-0.07385			-0.02808	-0.00793	-0.01709	-0.02197	-0.00854	-0.03418			-58	-0.03052	-0.09094	-0.18005	-0.02808	-0.04517	-0.31738	-0.42358		-0.01282	-0.09216	-0.02014	0.00305	-0.00305	-0.15686	-0.20813			-58	-2.03735	-1.54236	-2.48291	-2.3645	-0.77332				-0.19897	-0.02502	-0.76416	-0.224	-0.03235
-57.9	-0.39246	-0.26733	-0.24902	-0.62866	-0.04211	-0.06592			-0.02808	-0.00854	-0.0116	-0.01709	-0.00244	-0.02563			-57.9	-0.03662	-0.08423	-0.17639	-0.03113	-0.03967	-0.32043	-0.42175		-0.02319	-0.0769	-0.02014	-0.00793	0.00122	-0.15869	-0.20447			-57.9	-2.04102	-1.54114	-2.46826	-2.35657	-0.78003				-0.18921	-0.02563	-0.74768	-0.2301	-0.01709
-57.8	-0.3894	-0.26855	-0.25024	-0.62439	-0.04517	-0.0592			-0.02319	-0.0116	-0.01648	0	-0.00366	-0.01953			-57.8	-0.03662	-0.09766	-0.18127	-0.02563	-0.03174	-0.32288	-0.42908		-0.01404	-0.0769	-0.02319	-0.00427	0.00122	-0.15381	-0.21362			-57.8	-2.03491	-1.54053	-2.46948	-2.34619	-0.77209				-0.17639	-0.03113	-0.74524	-0.21667	-0.03479
-57.7	-0.38452	-0.26428	-0.26306	-0.625	-0.02991	-0.06042			-0.00854	-0.00549	-0.01282	-0.00671	-0.00732	-0.0177			-57.7	-0.04333	-0.10193	-0.18066	-0.03357	-0.03479	-0.32593	-0.43945		-0.01587	-0.08545	-0.01282	0.00122	-0.00305	-0.15564	-0.21484			-57.7	-2.02209	-1.54724	-2.453	-2.34741	-0.77393				-0.16846	-0.03845	-0.75745	-0.22156	-0.0415
-57.6	-0.38696	-0.26794	-0.2533	-0.62073	-0.02686	-0.05676			-0.02747	-0.00427	-0.01221	-0.0116	-0.00183	-0.00916			-57.6	-0.04395	-0.09094	-0.18799	-0.02747	-0.04272	-0.31799	-0.43091		-0.00854	-0.08545	-0.01648	-0.00732	0.00244	-0.15076	-0.21179			-57.6	-2.02271	-1.55762	-2.45483	-2.31384	-0.79346				-0.17456	-0.03113	-0.76599	-0.2179	-0.03052
-57.5	-0.39063	-0.25818	-0.25085	-0.62561	-0.02808	-0.05005			-0.02197	-0.00305	-0.01587	-0.00977	0.00549	-0.02502			-57.5	-0.0293	-0.10498	-0.17334	-0.02197	-0.04333	-0.31372	-0.43823		-0.01038	-0.07996	-0.0238	-0.00122	0	-0.15137	-0.21484			-57.5	-2.02698	-1.54785	-2.4762	-2.29248	-0.79834				-0.177	-0.03357	-0.76477	-0.2124	-0.0293
-57.4	-0.39734	-0.25696	-0.24536	-0.61829	-0.03174	-0.05615			-0.0116	-0.01343	0.00183	-0.00854	-0.000610352	-0.01404			-57.4	-0.04089	-0.09521	-0.18372	-0.02747	-0.04028	-0.33386	-0.43213		-0.01953	-0.08362	-0.01648	-0.00122	-0.0061	-0.15381	-0.2179			-57.4	-2.03003	-1.54724	-2.46521	-2.31812	-0.81848				-0.17029	-0.04517	-0.77576	-0.22156	-0.02502
-57.3	-0.39185	-0.26672	-0.24963	-0.61218	-0.02686	-0.04822			-0.01526	-0.00732	-0.00305	-0.0061	-0.00244	-0.01465			-57.3	-0.03296	-0.10193	-0.17029	-0.02808	-0.04578	-0.30945	-0.43396		-0.01648	-0.08362	-0.01343	-0.00244	0.00427	-0.14465	-0.2124			-57.3	-2.02942	-1.52527	-2.4585	-2.32544	-0.8075				-0.17761	-0.047	-0.79102	-0.23254	-0.04089
-57.2	-0.38635	-0.26611	-0.25452	-0.61401	-0.03357	-0.05554			-0.01465	-0.01099	0.00427	-0.00732	-0.00305	-0.00427			-57.2	-0.03967	-0.09888	-0.17944	-0.04028	-0.03967	-0.31189	-0.43701		-0.02075	-0.07446	-0.02625	0.000610352	-0.00244	-0.1532	-0.20325			-57.2	-2.03003	-1.51367	-2.42737	-2.32483	-0.78247				-0.17822	-0.04761	-0.77393	-0.24414	-0.03601
-57.1	-0.38025	-0.25818	-0.24902	-0.60669	-0.03174	-0.05005			-0.01831	-0.02075	-0.000610352	-0.00244	-0.00916	-0.01648			-57.1	-0.04211	-0.09583	-0.18127	-0.03967	-0.0415	-0.29663	-0.43945		-0.01587	-0.07935	-0.00549	0.00122	0.00366	-0.15564	-0.1947			-57.1	-2.01843	-1.49109	-2.41882	-2.35657	-0.76538				-0.18127	-0.05066	-0.77698	-0.22766	-0.03174
-57	-0.39551	-0.26733	-0.24963	-0.61218	-0.02869	-0.05371			-0.01587	-0.01709	-0.00122	-0.00427	-0.01282	-0.01648			-57	-0.03601	-0.09949	-0.177	-0.03052	-0.05066	-0.31738	-0.43579		-0.01282	-0.08545	-0.02014	-0.00854	0.000610352	-0.15747	-0.19226			-57	-2.01172	-1.48987	-2.43042	-2.36145	-0.77637				-0.17578	-0.04822	-0.77454	-0.22522	-0.0116
-56.9	-0.39551	-0.27161	-0.24109	-0.60608	-0.03357	-0.05371			-0.01587	-0.0238	-0.000610352	-0.000610352	-0.01038	-0.01404			-56.9	-0.03235	-0.09338	-0.16846	-0.03784	-0.04089	-0.30457	-0.43396		-0.01404	-0.07507	-0.02197	-0.00977	0.00122	-0.15381	-0.19104			-56.9	-2.00745	-1.4856	-2.43042	-2.31384	-0.80811				-0.18005	-0.04517	-0.78857	-0.21484	-0.01526
-56.8	-0.39551	-0.27344	-0.23804	-0.60059	-0.03723	-0.06897			-0.0354	-0.02502	0.00549	-0.00549	-0.01831	-0.00549			-56.8	-0.03784	-0.09521	-0.17822	-0.0354	-0.04395	-0.31006	-0.41626		-0.01343	-0.07874	-0.0116	-0.00916	-0.00122	-0.16174	-0.19836			-56.8	-1.99951	-1.50696	-2.42798	-2.32971	-0.81848				-0.18066	-0.04578	-0.78552	-0.22034	-0.01648
-56.7	-0.39978	-0.26428	-0.23682	-0.60303	-0.03601	-0.06714			-0.03235	-0.02014	0.000610352	-0.00183	-0.0177	-0.01099			-56.7	-0.03357	-0.0946	-0.18188	-0.03235	-0.04395	-0.30457	-0.42297		-0.01892	-0.07568	-0.01648	-0.00183	-0.00427	-0.14893	-0.1947			-56.7	-1.98547	-1.52893	-2.41394	-2.31995	-0.77637				-0.18127	-0.03479	-0.78857	-0.22156	-0.02014
-56.6	-0.37842	-0.26978	-0.24536	-0.59875	-0.03479	-0.07019			-0.0238	-0.0293	-0.000610352	-0.01099	-0.01404	-0.0116			-56.6	-0.03601	-0.10559	-0.19226	-0.02563	-0.04395	-0.31616	-0.4303		-0.01587	-0.07446	-0.01953	-0.00732	0	-0.15076	-0.19714			-56.6	-1.97449	-1.51062	-2.44568	-2.3175	-0.75134				-0.18433	-0.04883	-0.79956	-0.21179	-0.00549
-56.5	-0.37598	-0.26855	-0.24231	-0.60059	-0.0415	-0.07019			-0.03235	-0.02258	-0.00793	-0.00854	-0.01831	-0.01526			-56.5	-0.02991	-0.10559	-0.19043	-0.0293	-0.04089	-0.31555	-0.42358		-0.01831	-0.07568	-0.01221	0.000610352	0	-0.13916	-0.1947			-56.5	-1.97388	-1.50452	-2.44934	-2.29126	-0.75623				-0.17517	-0.04089	-0.802	-0.21973	-0.01892
-56.4	-0.36804	-0.27649	-0.24475	-0.60486	-0.05371	-0.06897			-0.0293	-0.01648	-0.00671	-0.00916	-0.01831	-0.00916			-56.4	-0.03235	-0.09338	-0.19165	-0.03784	-0.04578	-0.31555	-0.4303		-0.01038	-0.07935	-0.02197	-0.00244	-0.000610352	-0.14404	-0.19043			-56.4	-1.96289	-1.50024	-2.44019	-2.30164	-0.79651				-0.17883	-0.02747	-0.79834	-0.22095	-0.01282
-56.3	-0.3717	-0.27039	-0.24048	-0.59265	-0.047	-0.05859			-0.02625	-0.01404	-0.01099	-0.01709	-0.02014	-0.01404			-56.3	-0.03479	-0.10315	-0.18311	-0.03052	-0.04272	-0.31677	-0.43335		-0.00183	-0.0647	-0.01465	0.00122	0.00488	-0.14343	-0.19348			-56.3	-1.95557	-1.50452	-2.44873	-2.30042	-0.8252				-0.18494	-0.03662	-0.81177	-0.22705	-0.00977
-56.2	-0.37231	-0.27527	-0.23499	-0.59998	-0.04944	-0.06165			-0.03479	-0.01099	-0.01221	-0.02686	-0.00122	-0.01404			-56.2	-0.0238	-0.09766	-0.1947	-0.01831	-0.04333	-0.3125	-0.42419		-0.01465	-0.07568	-0.01526	-0.00366	-0.00183	-0.13794	-0.19958			-56.2	-1.95007	-1.50024	-2.43103	-2.31628	-0.80261				-0.19287	-0.02686	-0.80872	-0.22644	-0.0116
-56.1	-0.37292	-0.27649	-0.23132	-0.6012	-0.05371	-0.05127			-0.03113	-0.00854	-0.01587	-0.02075	-0.00549	-0.0116			-56.1	-0.03723	-0.08972	-0.18433	-0.03967	-0.03479	-0.32166	-0.42603		-0.01953	-0.06958	-0.01892	-0.00488	-0.00122	-0.14282	-0.19531			-56.1	-1.95618	-1.47949	-2.41882	-2.26685	-0.8252				-0.18921	-0.03235	-0.81482	-0.22766	-0.01831
-56	-0.38086	-0.26978	-0.22766	-0.6073	-0.05432	-0.06104			-0.04089	-0.00366	-0.00977	-0.02686	0	-0.01892			-56	-0.03113	-0.08972	-0.17334	-0.03845	-0.03845	-0.3241	-0.42786		-0.00854	-0.08057	-0.02136	0.00305	-0.00122	-0.13977	-0.19775			-56	-1.95068	-1.46912	-2.40662	-2.31079	-0.82092				-0.18433	-0.02197	-0.79163	-0.21851	-0.01343
-55.9	-0.3772	-0.26733	-0.22949	-0.60242	-0.05188	-0.05615			-0.03357	-0.00793	-0.00549	-0.02136	-0.00549	-0.01465			-55.9	-0.03967	-0.09399	-0.17822	-0.04333	-0.03113	-0.31006	-0.42542		-0.01099	-0.08423	-0.01587	-0.00122	-0.00183	-0.14099	-0.20447			-55.9	-1.96045	-1.45813	-2.38037	-2.31201	-0.81604				-0.18677	-0.02502	-0.75806	-0.22217	-0.01892
-55.8	-0.37659	-0.25513	-0.22888	-0.60547	-0.04822	-0.05615			-0.03601	-0.00366	-0.00183	-0.01404	0.000610352	-0.02686			-55.8	-0.0354	-0.09583	-0.18066	-0.04578	-0.0415	-0.31616	-0.41748		-0.00977	-0.07507	-0.0116	-0.00122	-0.00549	-0.13489	-0.19897			-55.8	-1.95251	-1.43433	-2.36328	-2.31323	-0.78186				-0.18372	-0.01587	-0.75073	-0.23315	-0.0116
-55.7	-0.38025	-0.28015	-0.21851	-0.6012	-0.04517	-0.0592			-0.02625	-0.01343	0.0061	-0.00549	0	-0.02747			-55.7	-0.03296	-0.1001	-0.1825	-0.04395	-0.03235	-0.32349	-0.41687		-0.01099	-0.09033	-0.01343	0.00244	-0.00854	-0.13855	-0.20935			-55.7	-1.95801	-1.4447	-2.33704	-2.27661	-0.79529				-0.17883	-0.01831	-0.74585	-0.22217	-0.02014
-55.6	-0.37231	-0.27344	-0.22583	-0.60486	-0.04639	-0.05981			-0.02014	-0.00366	-0.00427	-0.00427	-0.00671	-0.02014			-55.6	-0.03967	-0.10254	-0.17334	-0.03967	-0.03601	-0.32349	-0.41443		-0.01099	-0.07996	-0.01953	0.01038	0.00366	-0.13794	-0.21484			-55.6	-1.93848	-1.46545	-2.33948	-2.26563	-0.78369				-0.17456	-0.02502	-0.73792	-0.22522	-0.03601
-55.5	-0.39001	-0.26184	-0.23315	-0.61768	-0.03967	-0.06165			-0.02747	-0.00244	0.00305	-0.01404	0.00244	-0.02502			-55.5	-0.03845	-0.10376	-0.17761	-0.03723	-0.04639	-0.32227	-0.42725		-0.00732	-0.07507	-0.01526	-0.00854	0.00122	-0.13977	-0.2063			-55.5	-1.93481	-1.50085	-2.37122	-2.22778	-0.76721				-0.17639	-0.02869	-0.76233	-0.22156	-0.03479
-55.4	-0.37354	-0.24963	-0.22339	-0.60852	-0.02625	-0.0531			-0.01709	-0.0061	-0.00549	-0.01099	-0.00183	-0.02136			-55.4	-0.04028	-0.09399	-0.17334	-0.04211	-0.04761	-0.32104	-0.42419		-0.0238	-0.08301	-0.01648	0.00183	-0.01038	-0.14709	-0.19409			-55.4	-1.94153	-1.51123	-2.40967	-2.23877	-0.76294				-0.17029	-0.03174	-0.74219	-0.2179	-0.02625
-55.3	-0.38269	-0.25146	-0.2179	-0.61768	-0.03174	-0.06348			-0.0116	-0.00183	0.0061	-0.00427	-0.00122	-0.0177			-55.3	-0.03052	-0.08789	-0.17517	-0.0415	-0.04089	-0.31738	-0.41504		-0.01038	-0.07874	-0.00732	0	0.00122	-0.14404	-0.18494			-55.3	-1.94153	-1.49353	-2.39624	-2.23816	-0.75073				-0.15137	-0.04639	-0.71472	-0.20203	-0.03723
-55.2	-0.39429	-0.2478	-0.22949	-0.61768	-0.03052	-0.06714			-0.02625	-0.00671	0.00854	-0.00977	0	-0.01221			-55.2	-0.04028	-0.0946	-0.177	-0.03906	-0.04395	-0.30579	-0.40894		-0.00427	-0.07385	-0.01099	0.0061	-0.0061	-0.14954	-0.1886			-55.2	-1.94031	-1.5033	-2.36816	-2.28577	-0.75806				-0.16296	-0.03784	-0.73303	-0.20935	-0.0354
-55.1	-0.39124	-0.25208	-0.22522	-0.61768	-0.02869	-0.06104			-0.00916	-0.00488	-0.00183	-0.00244	0.00244	-0.01038			-55.1	-0.047	-0.08789	-0.17761	-0.03601	-0.04028	-0.32104	-0.41626		-0.00732	-0.07813	-0.01038	-0.00244	0.00854	-0.14587	-0.19531			-55.1	-1.9342	-1.47644	-2.36084	-2.33337	-0.74707				-0.15076	-0.04272	-0.75745	-0.20752	-0.02502
-55	-0.3833	-0.24658	-0.23193	-0.62012	-0.03113	-0.07324			-0.0116	-0.00977	-0.00854	-0.0116	-0.000610352	-0.01038			-55	-0.03174	-0.08728	-0.18188	-0.03174	-0.03662	-0.31128	-0.40955		-0.00977	-0.08362	-0.02014	0.000610352	0.00305	-0.14465	-0.20081			-55	-1.9397	-1.47583	-2.38159	-2.28149	-0.74829				-0.15991	-0.04028	-0.74951	-0.20691	-0.02258
-54.9	-0.39246	-0.24414	-0.23132	-0.61951	-0.02991	-0.06104			-0.0116	-0.01648	0.00427	-0.00916	-0.00488	-0.0116			-54.9	-0.03235	-0.08606	-0.18738	-0.04028	-0.0415	-0.32471	-0.41687		-0.01221	-0.07507	-0.01709	-0.00366	-0.00183	-0.14038	-0.19043			-54.9	-1.92322	-1.47461	-2.38525	-2.29004	-0.74646				-0.15442	-0.04639	-0.75684	-0.21118	-0.02625
-54.8	-0.39124	-0.2417	-0.22278	-0.60852	-0.02991	-0.06409			-0.00427	-0.02136	-0.00732	-0.00366	-0.01038	-0.01709			-54.8	-0.03601	-0.09216	-0.18433	-0.03601	-0.03662	-0.31494	-0.41565		-0.00671	-0.0708	-0.01587	0.00244	0.00549	-0.15198	-0.19043			-54.8	-1.92993	-1.44592	-2.36511	-2.31567	-0.80139				-0.15625	-0.047	-0.77271	-0.20325	-0.03235
-54.7	-0.401	-0.2417	-0.24292	-0.60608	-0.02686	-0.06836			-0.01099	-0.02075	-0.00549	-0.00122	-0.01343	-0.01221			-54.7	-0.0293	-0.09277	-0.18005	-0.03845	-0.04089	-0.29419	-0.41504		-0.01953	-0.0647	-0.00671	0.00366	0.00244	-0.13794	-0.18677			-54.7	-1.91772	-1.45264	-2.35535	-2.32178	-0.76538				-0.15442	-0.05249	-0.79956	-0.18433	-0.02197
-54.6	-0.38696	-0.23254	-0.22522	-0.59937	-0.03235	-0.06104			-0.01465	-0.01892	0.00183	-0.00854	-0.00244	-0.01221			-54.6	-0.03723	-0.09094	-0.18677	-0.03235	-0.04395	-0.29785	-0.40649		-0.01221	-0.08057	-0.01526	-0.00427	0.00427	-0.14648	-0.18555			-54.6	-1.92932	-1.42822	-2.35779	-2.31506	-0.72388				-0.15686	-0.04333	-0.79163	-0.19836	-0.02625
-54.5	-0.38452	-0.24963	-0.22766	-0.60059	-0.047	-0.06775			-0.01526	-0.01892	0	-0.01892	-0.0116	-0.01221			-54.5	-0.03662	-0.09094	-0.18921	-0.03174	-0.04944	-0.3064	-0.40283		-0.01587	-0.07324	-0.02014	-0.000610352	-0.00244	-0.13428	-0.18982			-54.5	-1.91895	-1.40198	-2.3468	-2.31506	-0.71716				-0.16541	-0.03662	-0.78247	-0.20691	-0.03296
-54.4	-0.37292	-0.2356	-0.23438	-0.59753	-0.05249	-0.07141			-0.0177	-0.02197	-0.01465	-0.01831	-0.00427	-0.00427			-54.4	-0.03845	-0.09399	-0.1886	-0.0354	-0.04211	-0.29846	-0.41748		-0.01282	-0.0647	-0.00671	-0.01038	-0.00183	-0.12939	-0.18738			-54.4	-1.91467	-1.38855	-2.34009	-2.28882	-0.7373				-0.16235	-0.0415	-0.78674	-0.20813	-0.02319
-54.3	-0.36316	-0.24841	-0.23865	-0.59631	-0.04822	-0.06287			-0.00488	-0.02258	-0.00793	-0.00732	-0.01587	-0.00366			-54.3	-0.04089	-0.09338	-0.19226	-0.03235	-0.03418	-0.30457	-0.42358		-0.02319	-0.07324	-0.02502	0.00366	0.000610352	-0.13184	-0.18188			-54.3	-1.91162	-1.40137	-2.34863	-2.28271	-0.75073				-0.16663	-0.03235	-0.77515	-0.19836	-0.01953
-54.2	-0.37048	-0.24963	-0.2417	-0.5957	-0.04333	-0.06409			-0.00793	-0.01892	-0.00427	-0.00671	-0.01038	-0.00732			-54.2	-0.04089	-0.09033	-0.19043	-0.03662	-0.03601	-0.29358	-0.43213		-0.01221	-0.06287	-0.00549	-0.00183	-0.00122	-0.12207	-0.18677			-54.2	-1.90735	-1.39893	-2.35474	-2.26013	-0.74951				-0.15503	-0.04822	-0.75989	-0.20813	-0.01221
-54.1	-0.36499	-0.2533	-0.23438	-0.59265	-0.047	-0.0531			-0.0116	-0.01587	-0.01343	-0.0116	-0.01587	0.00122			-54.1	-0.03662	-0.09155	-0.19653	-0.04089	-0.04211	-0.30396	-0.41809		-0.0177	-0.06653	-0.0177	-0.00183	-0.00122	-0.12756	-0.18127			-54.1	-1.89514	-1.40076	-2.32422	-2.27356	-0.77148				-0.14587	-0.03662	-0.7428	-0.20996	-0.01709
-54	-0.37781	-0.25024	-0.23682	-0.5957	-0.04089	-0.05554			-0.01099	-0.01099	-0.01953	-0.01221	-0.00854	-0.01099			-54	-0.03235	-0.08606	-0.18494	-0.03662	-0.03967	-0.31372	-0.4187		-0.00549	-0.06958	-0.01282	-0.00244	0.00244	-0.12512	-0.17273			-54	-1.88599	-1.40442	-2.32422	-2.25708	-0.77637				-0.15869	-0.03113	-0.74463	-0.20264	-0.01892
-53.9	-0.36865	-0.24048	-0.23987	-0.5957	-0.04211	-0.05188			-0.01892	-0.00183	-0.01709	-0.02136	-0.01648	-0.00366			-53.9	-0.04333	-0.08606	-0.18372	-0.03113	-0.03479	-0.29724	-0.42786		-0.0177	-0.07446	-0.01648	-0.00366	0.00366	-0.13489	-0.18311			-53.9	-1.87927	-1.41052	-2.32178	-2.25464	-0.76843				-0.14587	-0.02747	-0.75439	-0.19897	-0.01526
-53.8	-0.3717	-0.24963	-0.2417	-0.59448	-0.03418	-0.05249			-0.0293	-0.00854	-0.01831	-0.02747	-0.01587	-0.01465			-53.8	-0.03845	-0.09216	-0.17883	-0.03235	-0.03723	-0.30029	-0.4303		-0.01221	-0.07507	-0.02075	-0.00183	-0.00366	-0.11536	-0.1825			-53.8	-1.88477	-1.41113	-2.32178	-2.26257	-0.78613				-0.14465	-0.03479	-0.74402	-0.2124	-0.01831
-53.7	-0.3833	-0.25635	-0.24109	-0.59387	-0.03723	-0.0531			-0.01648	-0.00427	-0.01648	-0.02747	-0.01526	-0.00427			-53.7	-0.02869	-0.07874	-0.18799	-0.03418	-0.04517	-0.30212	-0.43213		-0.00854	-0.06409	-0.01282	0.00671	0.00122	-0.13306	-0.19409			-53.7	-1.87622	-1.39465	-2.31323	-2.3114	-0.79224				-0.13855	-0.02136	-0.7428	-0.20203	-0.00977
-53.6	-0.38269	-0.25269	-0.24109	-0.58838	-0.0293	-0.05066			-0.02563	0.00427	-0.00854	-0.02136	-0.01099	-0.01099			-53.6	-0.03418	-0.07874	-0.19226	-0.03357	-0.04517	-0.30151	-0.42542		-0.0061	-0.06836	-0.01526	0.000610352	0.000610352	-0.13184	-0.19104			-53.6	-1.87195	-1.37817	-2.30774	-2.2998	-0.80383				-0.13428	-0.02869	-0.76416	-0.20081	-0.0177
-53.5	-0.38757	-0.24963	-0.23865	-0.59753	-0.01953	-0.05371			-0.02502	-0.00671	-0.00488	-0.02197	-0.01282	-0.01526			-53.5	-0.04272	-0.07813	-0.19531	-0.03479	-0.03967	-0.28442	-0.42603		-0.00977	-0.07202	-0.01404	-0.00366	-0.00244	-0.12878	-0.19226			-53.5	-1.87622	-1.37634	-2.31018	-2.28699	-0.76233				-0.12512	-0.02502	-0.76538	-0.21118	-0.01892
-53.4	-0.38452	-0.25879	-0.23499	-0.59753	-0.02625	-0.04944			-0.02869	-0.00244	-0.00366	-0.01587	-0.00793	-0.02136			-53.4	-0.03235	-0.08606	-0.18799	-0.03235	-0.05005	-0.30334	-0.42053		-0.00488	-0.07568	-0.01221	0	-0.00549	-0.12146	-0.19348			-53.4	-1.86829	-1.35742	-2.29004	-2.23755	-0.75439				-0.13123	-0.0238	-0.75867	-0.20142	-0.02686
-53.3	-0.3949	-0.26184	-0.22949	-0.5896	-0.03052	-0.03906			-0.01587	-0.00916	-0.00244	-0.02502	-0.01831	-0.0116			-53.3	-0.03723	-0.09338	-0.19958	-0.03296	-0.04333	-0.29907	-0.42358		-0.00122	-0.06836	-0.0061	0.00366	0.00793	-0.1178	-0.20508			-53.3	-1.86951	-1.34521	-2.28455	-2.22656	-0.76172				-0.11963	-0.02014	-0.74707	-0.20325	-0.01892
-53.2	-0.38818	-0.26611	-0.22888	-0.58105	-0.02686	-0.04272			-0.02563	-0.00488	-0.00183	-0.01953	-0.01465	-0.01709			-53.2	-0.02625	-0.07813	-0.19775	-0.03723	-0.04089	-0.30457	-0.39978		-0.01221	-0.07385	-0.02014	-0.00427	-0.00122	-0.12146	-0.19165			-53.2	-1.85425	-1.36536	-2.29065	-2.23633	-0.74646				-0.12268	-0.02197	-0.75562	-0.21118	-0.01099
-53.1	-0.39307	-0.25574	-0.23193	-0.59326	-0.02319	-0.04883			-0.00916	-0.01709	0.00244	-0.01953	-0.00366	-0.0238			-53.1	-0.03906	-0.08118	-0.19958	-0.0354	-0.05005	-0.30701	-0.39185		-0.01526	-0.06714	-0.00916	0.00366	0.00122	-0.12634	-0.18799			-53.1	-1.86646	-1.40564	-2.28333	-2.2937	-0.73608				-0.1178	-0.02319	-0.77087	-0.21606	-0.01038
-53	-0.39368	-0.26794	-0.22644	-0.59814	-0.04395	-0.04944			-0.01709	-0.01953	0.00366	-0.01282	-0.00854	-0.02502			-53	-0.03479	-0.08179	-0.19043	-0.03723	-0.03845	-0.31189	-0.40405		-0.0061	-0.06714	-0.00671	-0.00244	-0.00671	-0.11108	-0.19531			-53	-1.86829	-1.4093	-2.27112	-2.24915	-0.73853				-0.12695	-0.02747	-0.77209	-0.18921	-0.00854
-52.9	-0.38696	-0.25757	-0.22339	-0.60059	-0.03113	-0.0592			-0.01587	-0.01709	-0.00122	-0.01526	0.0061	-0.02014			-52.9	-0.03662	-0.09216	-0.1947	-0.0293	-0.03052	-0.31555	-0.41016		-0.00671	-0.07324	-0.01587	-0.00916	0.00427	-0.12512	-0.19043			-52.9	-1.8689	-1.39954	-2.27112	-2.28638	-0.74707				-0.11475	-0.02686	-0.77637	-0.19226	-0.01648
-52.8	-0.39307	-0.26428	-0.22766	-0.59387	-0.04639	-0.06348			-0.00732	-0.01404	-0.00183	-0.0061	-0.0116	-0.01892			-52.8	-0.03967	-0.07568	-0.18677	-0.02991	-0.03601	-0.30334	-0.40527		0.00488	-0.07507	-0.01038	-0.00366	0.00793	-0.12573	-0.18188			-52.8	-1.87439	-1.37634	-2.25952	-2.29614	-0.72937				-0.1178	-0.0354	-0.75562	-0.19592	-0.0293
-52.7	-0.38452	-0.26611	-0.22888	-0.5957	-0.03723	-0.06348			-0.01587	-0.00549	0.00305	-0.0116	0.00305	-0.02014			-52.7	-0.04028	-0.07996	-0.18677	-0.03418	-0.03662	-0.30518	-0.4071		-0.00732	-0.06836	-0.01343	0.00244	-0.00427	-0.11536	-0.177			-52.7	-1.85608	-1.3739	-2.24487	-2.24426	-0.76355				-0.12756	-0.02808	-0.76172	-0.19775	-0.04028
-52.6	-0.38818	-0.26123	-0.22522	-0.59326	-0.03906	-0.06165			-0.00977	-0.000610352	-0.000610352	-0.01343	0.00549	-0.01282			-52.6	-0.0415	-0.07141	-0.19531	-0.0293	-0.04395	-0.30884	-0.40466		-0.00793	-0.06836	-0.00793	-0.000610352	0.00488	-0.12329	-0.18066			-52.6	-1.86279	-1.40564	-2.23328	-2.28516	-0.78064				-0.11536	-0.03479	-0.75928	-0.18555	-0.02747
-52.5	-0.39124	-0.26123	-0.22156	-0.5835	-0.03967	-0.05859			-0.00854	-0.00366	0.00305	-0.01404	0.00244	-0.00732			-52.5	-0.0293	-0.08301	-0.18677	-0.03296	-0.04089	-0.3064	-0.3949		0.000610352	-0.06958	-0.00488	-0.00671	0.00244	-0.11841	-0.17517			-52.5	-1.84875	-1.41724	-2.24304	-2.27661	-0.79102				-0.12451	-0.02197	-0.75989	-0.19226	-0.01587
-52.4	-0.3894	-0.26794	-0.23071	-0.57556	-0.05371	-0.04944			-0.01099	-0.00732	-0.00671	-0.01221	0.00793	0.00122			-52.4	-0.02686	-0.08301	-0.1825	-0.01648	-0.04883	-0.37109	-0.39917		-0.000610352	-0.06348	-0.01038	-0.00488	0.00305	-0.12756	-0.1709			-52.4	-1.85303	-1.42944	-2.24426	-2.26379	-0.75317				-0.12451	-0.03357	-0.76416	-0.19348	-0.02136
-52.3	-0.38696	-0.24963	-0.22766	-0.57617	-0.04578	-0.0531			-0.0177	-0.00427	-0.01099	-0.0116	-0.00732	-0.0061			-52.3	-0.02197	-0.08301	-0.19165	-0.03296	-0.03174	-0.34851	-0.40161		-0.0116	-0.06531	-0.01099	-0.00183	-0.000610352	-0.12146	-0.17578			-52.3	-1.83533	-1.41663	-2.2583	-2.29431	-0.75317				-0.12451	-0.02869	-0.74646	-0.19348	-0.03235
-52.2	-0.39612	-0.25696	-0.224	-0.57617	-0.03235	-0.04028			-0.01526	-0.00183	-0.00916	-0.00854	0.00427	0.00305			-52.2	-0.03662	-0.07996	-0.18982	-0.02563	-0.03723	-0.30884	-0.40283		-0.01038	-0.07202	-0.01892	-0.00305	-0.00732	-0.12268	-0.18005			-52.2	-1.82861	-1.43127	-2.24792	-2.30835	-0.72388				-0.13611	-0.02502	-0.75012	-0.19958	-0.02991
-52.1	-0.37964	-0.26245	-0.23254	-0.57495	-0.05066	-0.03784			-0.01343	0.000610352	-0.01587	-0.01343	0.00244	-0.00671			-52.1	-0.03662	-0.08545	-0.18921	-0.03418	-0.04211	-0.31616	-0.39795		-0.00732	-0.07446	-0.01526	-0.00427	-0.000610352	-0.11597	-0.18188			-52.1	-1.83533	-1.43005	-2.27661	-2.2998	-0.73181				-0.12878	-0.0177	-0.71472	-0.19226	-0.02502
-52	-0.38513	-0.24963	-0.23315	-0.57373	-0.04944	-0.05188			-0.00977	0.000610352	-0.01587	-0.00671	0.00244	-0.00183			-52	-0.0238	-0.08179	-0.18738	-0.03479	-0.04395	-0.30823	-0.40405		-0.000610352	-0.0708	-0.01404	-0.00488	0.00305	-0.12146	-0.18066			-52	-1.81274	-1.42456	-2.26868	-2.27905	-0.74402				-0.13245	-0.02991	-0.72449	-0.19653	-0.02502
-51.9	-0.37842	-0.24841	-0.23193	-0.56885	-0.0293	-0.05066			-0.03418	-0.00183	0.00244	-0.00732	0.00488	-0.00244			-51.9	-0.03418	-0.08789	-0.18066	-0.0293	-0.04089	-0.30945	-0.40771		-0.00916	-0.07874	-0.01404	-0.00488	-0.00366	-0.12268	-0.17395			-51.9	-1.80359	-1.41907	-2.2583	-2.24915	-0.76782				-0.15503	-0.01831	-0.73914	-0.18799	-0.0116
-51.8	-0.37048	-0.24841	-0.2301	-0.56763	-0.03723	-0.04761			-0.02319	0.000610352	0.0061	-0.01221	0.00793	-0.000610352			-51.8	-0.0238	-0.07813	-0.18494	-0.03113	-0.04395	-0.2948	-0.40649		-0.00732	-0.06287	-0.01709	-0.00916	-0.00183	-0.12634	-0.17761			-51.8	-1.8158	-1.38794	-2.26013	-2.22351	-0.76782				-0.14404	-0.02869	-0.73669	-0.19226	-0.02747
-51.7	-0.38269	-0.23987	-0.23376	-0.56519	-0.03784	-0.04517			-0.02258	-0.00671	0.000610352	-0.01343	0.01038	-0.00488			-51.7	-0.02808	-0.07385	-0.17883	-0.03296	-0.04639	-0.30579	-0.40649		-0.00793	-0.06836	-0.01465	-0.00854	-0.00488	-0.1239	-0.17334			-51.7	-1.79688	-1.38977	-2.24915	-2.19299	-0.76843				-0.14282	-0.02014	-0.70801	-0.20386	-0.01831
-51.6	-0.37598	-0.2417	-0.23254	-0.56824	-0.02625	-0.05371			-0.01343	-0.00183	-0.00183	-0.00977	-0.00244	-0.00244			-51.6	-0.03052	-0.07935	-0.18188	-0.03601	-0.05005	-0.31067	-0.39978		-0.00732	-0.06897	-0.01099	-0.00427	-0.000610352	-0.12573	-0.18799			-51.6	-1.80603	-1.38367	-2.27234	-2.22839	-0.76782				-0.13123	-0.02747	-0.72388	-0.21423	-0.01953
-51.5	-0.37964	-0.24841	-0.23682	-0.56824	-0.02869	-0.05127			-0.02075	-0.00549	0.00366	-0.01282	0.00488	-0.00854			-51.5	-0.0354	-0.08484	-0.18066	-0.03662	-0.05249	-0.28748	-0.41199		-0.00366	-0.07446	-0.01221	-0.00366	0.00427	-0.1178	-0.18677			-51.5	-1.79199	-1.38245	-2.27844	-2.25586	-0.76843				-0.13672	-0.03906	-0.72144	-0.21851	-0.01526
-51.4	-0.38147	-0.23804	-0.23804	-0.56824	-0.02869	-0.04578			-0.01831	-0.00427	0.000610352	-0.01343	0.00488	-0.01038			-51.4	-0.02502	-0.07813	-0.18982	-0.03174	-0.04761	-0.29602	-0.40161		-0.00732	-0.07385	-0.01404	-0.00183	-0.00427	-0.12329	-0.18494			-51.4	-1.78711	-1.38489	-2.26624	-2.21741	-0.75989				-0.13306	-0.03662	-0.72205	-0.20264	-0.01038
-51.3	-0.39551	-0.23987	-0.2356	-0.56824	-0.03235	-0.04089			-0.02136	-0.00732	-0.00122	-0.0061	0.00549	-0.00244			-51.3	-0.04089	-0.07813	-0.18372	-0.03235	-0.05432	-0.29541	-0.40833		0.00549	-0.07202	-0.00671	-0.00244	0.00122	-0.12512	-0.18982			-51.3	-1.78162	-1.37512	-2.26868	-2.19604	-0.72693				-0.13733	-0.04028	-0.71167	-0.21912	-0.01465
-51.2	-0.3833	-0.23804	-0.24109	-0.56396	-0.03418	-0.04333			-0.00977	-0.00488	0.00366	-0.02014	-0.000610352	-0.00854			-51.2	-0.04089	-0.08911	-0.18494	-0.03906	-0.04883	-0.29663	-0.41931		-0.00488	-0.07385	-0.00366	-0.000610352	0.00549	-0.1062	-0.18677			-51.2	-1.77673	-1.37207	-2.25525	-2.18323	-0.75623				-0.13123	-0.04333	-0.7135	-0.22034	-0.00244
-51.1	-0.39063	-0.24231	-0.24597	-0.57129	-0.04272	-0.04272			-0.00916	-0.00366	0.00366	-0.02502	-0.01038	-0.00671			-51.1	-0.03845	-0.07813	-0.19897	-0.02991	-0.05188	-0.30762	-0.40771		-0.00916	-0.07202	-0.01892	-0.00549	-0.00183	-0.1239	-0.18311			-51.1	-1.78345	-1.42029	-2.2522	-2.19971	-0.77332				-0.11902	-0.04639	-0.72021	-0.21423	-0.0116
-51	-0.39795	-0.24048	-0.24902	-0.57739	-0.04456	-0.04211			-0.00122	-0.01465	0	-0.02686	-0.01526	-0.00488			-51	-0.02991	-0.0885	-0.18433	-0.02991	-0.03967	-0.29114	-0.4126		-0.01404	-0.06897	0.00122	-0.000610352	-0.00366	-0.1178	-0.18677			-51	-1.78406	-1.39771	-2.23022	-2.21985	-0.78003				-0.11719	-0.03662	-0.71899	-0.21423	-0.00488
-50.9	-0.37659	-0.23804	-0.2533	-0.57617	-0.04517	-0.04089			-0.00916	-0.01099	-0.00671	-0.03052	-0.0177	0			-50.9	-0.03723	-0.08545	-0.18921	-0.03357	-0.04517	-0.29175	-0.41626		-0.00671	-0.06958	-0.00244	-0.00244	0.0061	-0.11902	-0.1886			-50.9	-1.77979	-1.39221	-2.22717	-2.20764	-0.75806				-0.11658	-0.03967	-0.70435	-0.21057	-0.00732
-50.8	-0.38635	-0.2533	-0.2533	-0.57861	-0.04028	-0.05554			-0.01831	-0.01526	-0.01526	-0.02686	-0.01099	0.00122			-50.8	-0.03235	-0.08667	-0.19043	-0.03601	-0.04578	-0.29724	-0.4187		-0.00122	-0.0708	-0.00793	0.00366	0.00183	-0.11292	-0.1825			-50.8	-1.78406	-1.4032	-2.20398	-2.19299	-0.73242				-0.12268	-0.05005	-0.70679	-0.21851	-0.0177
-50.7	-0.38391	-0.24414	-0.2478	-0.578	-0.04883	-0.04333			-0.00916	-0.02197	-0.01404	-0.03174	-0.00427	-0.00488			-50.7	-0.03723	-0.07874	-0.1825	-0.03784	-0.0415	-0.30273	-0.41138		-0.00854	-0.06653	-0.0116	0.00122	0.000610352	-0.11475	-0.18311			-50.7	-1.76575	-1.40625	-2.18689	-2.17346	-0.7251				-0.11536	-0.04578	-0.69763	-0.21118	-0.01404
-50.6	-0.38635	-0.25024	-0.24475	-0.58411	-0.0415	-0.04089			-0.0116	-0.01038	-0.01831	-0.02869	0.00244	-0.01648			-50.6	-0.03174	-0.07751	-0.19043	-0.02686	-0.04578	-0.29602	-0.40466		-0.00427	-0.06165	-0.0116	-0.00183	0.00732	-0.11292	-0.17395			-50.6	-1.76514	-1.39709	-2.2113	-2.1759	-0.7312				-0.12207	-0.04883	-0.71655	-0.22522	-0.02319
-50.5	-0.38086	-0.24658	-0.23682	-0.58044	-0.03723	-0.04089			-0.01892	-0.01343	-0.00671	-0.02014	0.00732	-0.01892			-50.5	-0.0238	-0.08606	-0.18616	-0.0238	-0.04395	-0.2887	-0.39795		-0.01343	-0.06409	-0.00671	-0.0061	-0.00793	-0.10864	-0.177			-50.5	-1.77795	-1.36169	-2.20459	-2.17957	-0.73059				-0.11902	-0.04578	-0.70313	-0.21912	-0.01831
-50.4	-0.38574	-0.24292	-0.23621	-0.57129	-0.03906	-0.04333			-0.00671	-0.0061	-0.00244	-0.01038	0.00793	-0.02136			-50.4	-0.02991	-0.09338	-0.18311	-0.02991	-0.04333	-0.29297	-0.3894		-0.01099	-0.06592	-0.0061	-0.00244	-0.00183	-0.11108	-0.18005			-50.4	-1.76941	-1.34155	-2.17651	-2.16187	-0.74341				-0.10864	-0.03357	-0.69763	-0.2124	-0.02686
-50.3	-0.38696	-0.24597	-0.24658	-0.5658	-0.03845	-0.05188			-0.01709	0.00244	-0.00488	-0.01221	0.00916	-0.0177			-50.3	-0.03723	-0.07507	-0.19165	-0.02991	-0.0415	-0.2948	-0.39429		-0.01404	-0.06958	-0.00366	-0.00427	0.00366	-0.09705	-0.17273			-50.3	-1.75842	-1.34949	-2.19055	-2.14355	-0.71716				-0.10315	-0.04456	-0.68726	-0.20325	-0.01953
-50.2	-0.39001	-0.23865	-0.23499	-0.56519	-0.04028	-0.05371			-0.02319	-0.00427	0.00793	-0.00305	0.00671	-0.02014			-50.2	-0.03357	-0.09155	-0.18555	-0.03113	-0.03845	-0.29907	-0.39917		-0.01038	-0.06409	-0.01282	-0.00549	0.00305	-0.1001	-0.17456			-50.2	-1.75598	-1.34583	-2.18384	-2.15271	-0.70679				-0.11108	-0.0415	-0.70679	-0.20996	-0.01892
-50.1	-0.38208	-0.22949	-0.22644	-0.5658	-0.0293	-0.05554			-0.02258	-0.00427	0.0061	-0.00793	0.0061	-0.02014			-50.1	-0.03784	-0.07324	-0.18982	-0.03174	-0.03235	-0.29053	-0.39246		-0.01221	-0.06897	-0.01282	-0.00671	-0.00122	-0.10559	-0.17883			-50.1	-1.7511	-1.34827	-2.18323	-2.20825	-0.72327				-0.10986	-0.04089	-0.72388	-0.21423	-0.02075
-50	-0.36499	-0.23682	-0.23621	-0.55969	-0.03479	-0.03235			-0.01038	0.00305	0.0061	-0.00549	0.00122	-0.00916			-50	-0.02563	-0.08301	-0.18372	-0.02563	-0.03357	-0.3186	-0.38513		-0.00488	-0.06104	-0.01404	-0.00366	-0.00305	-0.10681	-0.17212			-50	-1.74805	-1.34216	-2.17834	-2.19299	-0.75195				-0.12268	-0.03662	-0.72144	-0.20264	-0.0238
-49.9	-0.37354	-0.23193	-0.23987	-0.56152	-0.03052	-0.04822			-0.0238	-0.00427	0.00732	-0.01038	0.00732	-0.02258			-49.9	-0.03784	-0.08179	-0.18433	-0.03418	-0.0354	-0.30579	-0.39124		-0.02197	-0.06775	-0.00916	-0.01709	-0.00427	-0.10498	-0.18005			-49.9	-1.745	-1.33484	-2.16858	-2.22168	-0.75378				-0.12634	-0.03174	-0.70007	-0.20386	-0.02625
-49.8	-0.36133	-0.23376	-0.2301	-0.55542	-0.03357	-0.04333			-0.0177	0.00183	-0.00244	-0.01587	0.00122	-0.02563			-49.8	-0.03906	-0.09216	-0.1886	-0.03113	-0.04456	-0.30029	-0.38574		-0.01587	-0.07935	-0.00916	-0.00305	-0.00427	-0.10315	-0.17822			-49.8	-1.74316	-1.3446	-2.1759	-2.18628	-0.74524				-0.13672	-0.02136	-0.71106	-0.19958	-0.02625
-49.7	-0.35278	-0.22766	-0.23743	-0.5542	-0.03357	-0.04944			-0.02563	-0.00916	0.00244	-0.01587	0.00793	-0.01892			-49.7	-0.03174	-0.07996	-0.18433	-0.02869	-0.03296	-0.31677	-0.37598		-0.00977	-0.07935	-0.00854	-0.01526	-0.00427	-0.11047	-0.19531			-49.7	-1.7334	-1.3446	-2.18262	-2.18018	-0.74402				-0.13977	-0.03052	-0.71167	-0.20264	-0.03601
-49.6	-0.35278	-0.22827	-0.24597	-0.54871	-0.05432	-0.05371			-0.01343	-0.01221	0.00916	-0.00916	0.00793	-0.01526			-49.6	-0.03174	-0.08179	-0.18799	-0.02686	-0.04089	-0.30457	-0.38391		-0.01282	-0.06592	-0.01221	-0.00977	-0.00183	-0.11536	-0.17761			-49.6	-1.73157	-1.34644	-2.18384	-2.20093	-0.75256				-0.13489	-0.02014	-0.6897	-0.20386	-0.02625
-49.5	-0.35522	-0.23071	-0.24902	-0.55481	-0.04395	-0.04883			-0.01526	-0.00793	-0.00366	-0.01648	-0.00122	-0.01221			-49.5	-0.01831	-0.09094	-0.18066	-0.02197	-0.03418	-0.3125	-0.38391		-0.01221	-0.07385	-0.01099	-0.00427	-0.00671	-0.1123	-0.18005			-49.5	-1.73035	-1.34583	-2.16553	-2.2467	-0.73303				-0.12451	-0.02197	-0.67932	-0.20081	-0.03662
-49.4	-0.3595	-0.22278	-0.24353	-0.54993	-0.04639	-0.06042			-0.00916	-0.00488	0.00549	-0.01709	0.00488	-0.00366			-49.4	-0.03052	-0.08911	-0.18799	-0.02563	-0.04456	-0.31677	-0.38879		-0.01404	-0.05737	-0.00366	-0.00305	0	-0.12451	-0.1825			-49.4	-1.71875	-1.36353	-2.1814	-2.27966	-0.74341				-0.11963	-0.02991	-0.69275	-0.21057	-0.0293
-49.3	-0.37659	-0.23071	-0.25085	-0.54993	-0.03967	-0.06104			0.00183	-0.00549	-0.00244	-0.01465	0.00977	-0.01099			-49.3	-0.03418	-0.08057	-0.17273	-0.02869	-0.047	-0.31189	-0.38635		-0.0061	-0.06287	-0.00977	-0.00366	0.00122	-0.11719	-0.18433			-49.3	-1.72546	-1.39771	-2.18201	-2.21558	-0.73914				-0.13	-0.02136	-0.69458	-0.20447	-0.02747
-49.2	-0.36194	-0.24292	-0.24231	-0.54626	-0.05188	-0.05188			-0.00916	-0.01465	-0.01099	-0.0116	-0.00732	-0.0061			-49.2	-0.02991	-0.08545	-0.19348	-0.03845	-0.04456	-0.33691	-0.38513		-0.01587	-0.06409	-0.00244	-0.01038	-0.00244	-0.12146	-0.18372			-49.2	-1.71448	-1.39893	-2.15271	-2.19543	-0.72632				-0.12268	-0.03052	-0.69336	-0.20325	-0.02563
-49.1	-0.36499	-0.24719	-0.23682	-0.55664	-0.04456	-0.05615			0.0061	-0.02136	-0.01282	-0.0116	-0.0116	-0.01343			-49.1	-0.0293	-0.08362	-0.19165	-0.03174	-0.04944	-0.31372	-0.38513		-0.00793	-0.06592	-0.00244	-0.00732	0.00244	-0.11963	-0.18738			-49.1	-1.70532	-1.39038	-2.14111	-2.16675	-0.71167				-0.11597	-0.01831	-0.69336	-0.20203	-0.02625
-49	-0.37292	-0.2478	-0.24414	-0.55786	-0.03418	-0.05554			-0.00854	-0.01404	-0.00916	-0.02136	-0.00549	-0.00793			-49	-0.02075	-0.08545	-0.18311	-0.03784	-0.03906	-0.29907	-0.3949		-0.01648	-0.05798	-0.01221	-0.00488	0.00854	-0.10498	-0.18372			-49	-1.68762	-1.36108	-2.14355	-2.15576	-0.68909				-0.11841	-0.02563	-0.70374	-0.2002	-0.01892
-48.9	-0.36804	-0.23804	-0.23376	-0.57068	-0.04272	-0.06104			-0.00916	-0.02075	-0.00305	-0.03113	-0.00854	-0.00366			-48.9	-0.03235	-0.08118	-0.17944	-0.03906	-0.04761	-0.31067	-0.40283		-0.01221	-0.0647	-0.01038	0.00244	-0.00122	-0.11475	-0.17578			-48.9	-1.6925	-1.3446	-2.15332	-2.16187	-0.65186				-0.11597	-0.01465	-0.68726	-0.20508	-0.01282
-48.8	-0.3656	-0.23254	-0.22644	-0.56213	-0.03845	-0.06165			-0.01343	-0.01404	-0.00305	-0.03052	-0.00793	-0.0061			-48.8	-0.0293	-0.08179	-0.18799	-0.0293	-0.03601	-0.30579	-0.39307		-0.01282	-0.06592	-0.00977	-0.00366	0.00488	-0.11169	-0.17151			-48.8	-1.70227	-1.34949	-2.14722	-2.1405	-0.64453				-0.11475	-0.01343	-0.66345	-0.20203	-0.00732
-48.7	-0.37537	-0.22156	-0.22888	-0.56702	-0.03845	-0.05676			-0.00732	-0.00549	-0.000610352	-0.02625	-0.00122	-0.00854			-48.7	-0.0354	-0.08118	-0.17639	-0.03235	-0.0531	-0.30518	-0.40222		-0.0061	-0.07813	-0.01587	0.00305	-0.000610352	-0.12268	-0.16541			-48.7	-1.69189	-1.35437	-2.12646	-2.12769	-0.66467				-0.11475	-0.01831	-0.6604	-0.19043	-0.00183
-48.6	-0.38208	-0.22339	-0.224	-0.56396	-0.02991	-0.04639			-0.00305	-0.01587	0.00488	-0.01831	0.00977	-0.00244			-48.6	-0.03052	-0.08789	-0.1825	-0.02563	-0.03662	-0.31067	-0.38696		-0.02014	-0.0531	-0.00854	0.000610352	-0.000610352	-0.11597	-0.1709			-48.6	-1.68579	-1.36047	-2.11121	-2.14111	-0.72266				-0.11047	-0.01526	-0.67444	-0.19958	-0.01587
-48.5	-0.37598	-0.22339	-0.22217	-0.56213	-0.03784	-0.05127			-0.00732	-0.0177	0.00122	-0.02197	0.00549	-0.01221			-48.5	-0.03174	-0.08179	-0.18433	-0.02625	-0.04578	-0.28198	-0.3949		-0.00549	-0.06104	-0.00916	-0.00183	0.000610352	-0.11169	-0.17395			-48.5	-1.66565	-1.3385	-2.1106	-2.15759	-0.72937				-0.1123	-0.01648	-0.7074	-0.18738	-0.01404
-48.4	-0.38086	-0.22339	-0.22461	-0.56152	-0.02686	-0.05066			-0.00488	-0.01282	0.00549	-0.02686	0.00793	-0.00488			-48.4	-0.03174	-0.08057	-0.18005	-0.01831	-0.03662	-0.3009	-0.41199		-0.01587	-0.0708	-0.01709	-0.00122	-0.00366	-0.11841	-0.15991			-48.4	-1.66504	-1.33728	-2.1106	-2.1875	-0.7074				-0.11292	-0.01587	-0.7074	-0.18921	-0.01099
-48.3	-0.37476	-0.22278	-0.224	-0.57068	-0.01709	-0.04089			-0.01099	-0.00916	0.00732	-0.02747	0.00366	-0.00488			-48.3	-0.02869	-0.08667	-0.18494	-0.0293	-0.04211	-0.28564	-0.39612		-0.00916	-0.0708	-0.00732	-0.00305	0.00305	-0.12024	-0.16846			-48.3	-1.66504	-1.33484	-2.10083	-2.16064	-0.68298				-0.11353	-0.02014	-0.7019	-0.19287	-0.01587
-48.2	-0.36316	-0.22461	-0.21545	-0.55969	-0.0293	-0.04272			-0.00427	-0.00732	0.00122	-0.01831	0.00305	-0.00977			-48.2	-0.02686	-0.08118	-0.18372	-0.03052	-0.0415	-0.30701	-0.39307		-0.02136	-0.06226	-0.01038	-0.000610352	0.00549	-0.12573	-0.15503			-48.2	-1.66687	-1.32507	-2.10144	-2.21436	-0.65918				-0.13	-0.02258	-0.69214	-0.17822	-0.0061
-48.1	-0.36682	-0.22644	-0.22034	-0.5481	-0.0293	-0.0415			0.00305	-0.00732	0.00366	-0.01709	0.00854	-0.00671			-48.1	-0.02747	-0.08423	-0.18616	-0.02747	-0.04211	-0.31128	-0.3833		-0.01099	-0.07019	-0.00793	-0.00732	0.00244	-0.12512	-0.16296			-48.1	-1.66382	-1.32996	-2.11182	-2.20764	-0.6488				-0.12817	-0.0238	-0.69031	-0.17334	-0.00977
-48	-0.36316	-0.22705	-0.21423	-0.55115	-0.02991	-0.05432			-0.0116	-0.00549	0.00977	-0.00916	0.00854	-0.02136			-48	-0.02747	-0.08911	-0.177	-0.03052	-0.04211	-0.29236	-0.3894		-0.0061	-0.06958	-0.01953	-0.00366	-0.00122	-0.12939	-0.16663			-48	-1.65649	-1.34216	-2.11121	-2.18689	-0.65735				-0.13	-0.02686	-0.67871	-0.18311	-0.01099
-47.9	-0.3772	-0.2179	-0.21912	-0.54871	-0.02319	-0.0531			-0.01038	-0.00427	0.0061	-0.01099	0.00305	-0.02319			-47.9	-0.02869	-0.07324	-0.177	-0.03235	-0.04333	-0.29968	-0.3833		-0.01038	-0.05371	-0.00854	-0.0061	-0.00122	-0.12878	-0.16418			-47.9	-1.65649	-1.33972	-2.1106	-2.1759	-0.64087				-0.11658	-0.02258	-0.6897	-0.17395	-0.01709
-47.8	-0.38147	-0.24109	-0.21362	-0.54626	-0.02686	-0.05249			-0.01099	-0.00488	0.00549	-0.0061	0.000610352	-0.01709			-47.8	-0.02869	-0.08423	-0.18066	-0.02625	-0.04883	-0.29846	-0.38513		-0.00488	-0.05859	-0.00732	-0.00854	-0.00549	-0.12817	-0.16785			-47.8	-1.65894	-1.33972	-2.08069	-2.19727	-0.67139				-0.12695	-0.02319	-0.68237	-0.18494	-0.01465
-47.7	-0.36926	-0.24109	-0.21301	-0.54565	-0.03418	-0.05127			-0.01831	-0.0061	0.00122	-0.00366	-0.01343	-0.01709			-47.7	-0.02258	-0.08301	-0.17212	-0.03174	-0.05066	-0.29297	-0.37537		-0.00183	-0.06775	-0.0061	-0.01038	0.00122	-0.12146	-0.16296			-47.7	-1.66504	-1.32385	-2.06848	-2.17651	-0.6897				-0.12329	-0.02502	-0.6958	-0.20386	-0.00671
-47.6	-0.35339	-0.23621	-0.21973	-0.54199	-0.03174	-0.04883			-0.01038	-0.00671	0.00427	-0.01892	-0.01465	-0.02563			-47.6	-0.02625	-0.0885	-0.16724	-0.03723	-0.05005	-0.29602	-0.37659		-0.01892	-0.06714	-0.00549	-0.00793	0.00427	-0.13062	-0.1593			-47.6	-1.64612	-1.32446	-2.05811	-2.16309	-0.69214				-0.11414	-0.03845	-0.67261	-0.19897	-0.02502
-47.5	-0.35828	-0.23438	-0.21423	-0.52734	-0.03662	-0.047			-0.02747	-0.00671	0.000610352	-0.00732	-0.00732	-0.02625			-47.5	-0.0293	-0.08728	-0.16968	-0.03479	-0.05371	-0.29053	-0.37292		-0.01526	-0.05981	-0.00916	0	0.00122	-0.11902	-0.16418			-47.5	-1.64856	-1.29944	-2.05261	-2.14294	-0.6781				-0.10254	-0.0293	-0.70313	-0.19653	-0.0116
-47.4	-0.36133	-0.23132	-0.21973	-0.53406	-0.05005	-0.04333			-0.01221	-0.00916	0.00122	-0.01648	-0.00732	-0.0293			-47.4	-0.03296	-0.08789	-0.17944	-0.03235	-0.047	-0.29236	-0.37415		-0.01526	-0.06592	-0.00793	0.00244	0.00671	-0.13	-0.16418			-47.4	-1.64917	-1.29272	-2.052	-2.16553	-0.6842				-0.10071	-0.0293	-0.68848	-0.19409	-0.01099
-47.3	-0.35645	-0.22705	-0.2179	-0.53406	-0.04395	-0.04761			-0.01404	-0.00854	-0.00305	-0.01587	-0.01343	-0.01892			-47.3	-0.02136	-0.07996	-0.17761	-0.02258	-0.05005	-0.29419	-0.38452		-0.01221	-0.06165	-0.00732	-0.01099	0.00122	-0.11658	-0.17517			-47.3	-1.63757	-1.28174	-2.04773	-2.14722	-0.71899				-0.10315	-0.03235	-0.68298	-0.19226	-0.01587
-47.2	-0.37292	-0.21606	-0.2124	-0.53101	-0.04333	-0.04883			-0.00671	-0.00122	0	-0.01099	-0.01099	-0.01831			-47.2	-0.0238	-0.09155	-0.177	-0.03296	-0.04333	-0.29663	-0.37903		-0.01343	-0.06531	-0.00183	-0.00854	0	-0.13733	-0.17334			-47.2	-1.63696	-1.28662	-2.03064	-2.15942	-0.72388				-0.09399	-0.02319	-0.67261	-0.16846	-0.00366
-47.1	-0.36194	-0.22278	-0.22827	-0.53101	-0.05554	-0.04395			-0.02319	-0.01038	-0.00183	-0.01343	-0.01465	-0.00916			-47.1	-0.01587	-0.07385	-0.18311	-0.02747	-0.04333	-0.29053	-0.36438		-0.00854	-0.06836	-0.01099	-0.00793	-0.00122	-0.12878	-0.17761			-47.1	-1.6394	-1.30127	-2.04346	-2.17163	-0.72205				-0.08545	-0.03479	-0.67932	-0.18433	-0.00427
-47	-0.36804	-0.2179	-0.23254	-0.53101	-0.04211	-0.05127			-0.03296	-0.00916	-0.00854	-0.01648	-0.01099	-0.01221			-47	-0.02747	-0.08118	-0.16296	-0.01038	-0.04944	-0.28687	-0.38391		-0.00732	-0.06226	-0.01648	-0.00671	0.000610352	-0.11841	-0.18677			-47	-1.64063	-1.30676	-2.06116	-2.16309	-0.72876				-0.0946	-0.03906	-0.68115	-0.17944	-0.01465
-46.9	-0.37964	-0.22278	-0.224	-0.52368	-0.04211	-0.06165			-0.01343	-0.0177	-0.00977	-0.01587	-0.00183	-0.00305			-46.9	-0.03235	-0.07751	-0.15808	-0.03479	-0.04822	-0.29968	-0.37964		-0.01343	-0.05615	-0.00977	0.00122	0.00671	-0.11597	-0.18066			-46.9	-1.62903	-1.297	-2.04468	-2.11243	-0.75012				-0.10132	-0.03479	-0.69702	-0.17395	-0.01526
-46.8	-0.35583	-0.21362	-0.22339	-0.52673	-0.04333	-0.05188			-0.02563	-0.02075	-0.00671	-0.02014	0.00183	-0.00854			-46.8	-0.03601	-0.07446	-0.16357	-0.02258	-0.05432	-0.29663	-0.37109		-0.00977	-0.0647	-0.0061	0.00183	0.000610352	-0.12634	-0.17517			-46.8	-1.62781	-1.27808	-2.06299	-2.10388	-0.71167				-0.09399	-0.04089	-0.67017	-0.17395	-0.00854
-46.7	-0.36621	-0.21423	-0.20508	-0.53589	-0.0293	-0.06042			-0.01648	-0.02197	-0.00366	-0.02502	0.00244	-0.00671			-46.7	-0.02869	-0.06897	-0.16541	-0.02747	-0.04822	-0.30151	-0.37964		-0.00427	-0.06165	-0.01465	-0.00549	0	-0.1239	-0.16479			-46.7	-1.63208	-1.2854	-2.05627	-2.08923	-0.70251				-0.09155	-0.03601	-0.68787	-0.17212	-0.01526
-46.6	-0.3656	-0.21301	-0.21667	-0.53589	-0.03113	-0.06226			-0.02075	-0.02075	-0.00977	-0.02502	0	-0.00916			-46.6	-0.0238	-0.07751	-0.16663	-0.02747	-0.04517	-0.30701	-0.38513		-0.00671	-0.0592	-0.01221	-0.01221	0.00244	-0.11841	-0.17334			-46.6	-1.63086	-1.27502	-2.05139	-2.09351	-0.68604				-0.10132	-0.03662	-0.68298	-0.1825	-0.02075
-46.5	-0.36194	-0.21484	-0.21423	-0.5365	-0.03174	-0.05554			-0.02502	-0.02502	0	-0.02869	0	-0.01099			-46.5	-0.03052	-0.06775	-0.15564	-0.02136	-0.04395	-0.31311	-0.39063		-0.01221	-0.06165	-0.01343	-0.01282	-0.00366	-0.11963	-0.16541			-46.5	-1.63452	-1.26038	-2.04041	-2.10083	-0.69092				-0.10986	-0.02869	-0.65002	-0.17761	-0.02319
-46.4	-0.36011	-0.2124	-0.22766	-0.5365	-0.03235	-0.05005			-0.00793	-0.02747	-0.00549	-0.02258	0.00977	-0.00488			-46.4	-0.03235	-0.0769	-0.15991	-0.03845	-0.04395	-0.31616	-0.39551		-0.00854	-0.06653	-0.00549	-0.01038	-0.000610352	-0.1123	-0.15747			-46.4	-1.62048	-1.26343	-2.03735	-2.09351	-0.67139				-0.10986	-0.03296	-0.6604	-0.18311	-0.02258
-46.3	-0.36072	-0.23193	-0.2301	-0.53467	-0.01953	-0.05188			-0.03418	-0.01404	-0.00366	-0.01892	-0.00366	-0.00732			-46.3	-0.02747	-0.07568	-0.15381	-0.0293	-0.04395	-0.31982	-0.39063		-0.00549	-0.05554	-0.01099	-0.0061	0.00793	-0.1123	-0.16418			-46.3	-1.61621	-1.27258	-2.03674	-2.09167	-0.67261				-0.10315	-0.01648	-0.66284	-0.18555	-0.0238
-46.2	-0.37598	-0.22156	-0.22522	-0.5304	-0.02747	-0.04578			-0.01892	-0.01465	-0.000610352	-0.03174	-0.01282	-0.01648			-46.2	-0.03235	-0.07019	-0.15869	-0.02686	-0.03784	-0.32227	-0.38025		-0.00916	-0.06042	-0.00549	0.000610352	-0.00366	-0.11658	-0.1709			-46.2	-1.61987	-1.29211	-2.03125	-2.10876	-0.65735				-0.10864	-0.02136	-0.64331	-0.17578	-0.00671
-46.1	-0.3656	-0.22705	-0.22827	-0.52856	-0.0238	-0.04395			-0.01831	-0.0177	0.00427	-0.02014	0.00793	-0.01892			-46.1	-0.02991	-0.07019	-0.15259	-0.02502	-0.03845	-0.30212	-0.37415		-0.00732	-0.05188	-0.01038	-0.0116	0.00122	-0.10864	-0.1532			-46.1	-1.61194	-1.29028	-2.01599	-2.14233	-0.6427				-0.11292	-0.02686	-0.65186	-0.1825	-0.00183
-46	-0.37659	-0.23193	-0.21362	-0.53772	-0.0238	-0.03906			-0.02014	-0.00977	0.00854	-0.01892	0	-0.00732			-46	-0.02747	-0.07874	-0.15137	-0.02625	-0.04211	-0.31677	-0.37537		-0.00427	-0.05981	-0.01343	-0.0116	-0.000610352	-0.10864	-0.16174			-46	-1.604	-1.28845	-2.01355	-2.12708	-0.66284				-0.09888	-0.03418	-0.65857	-0.17822	-0.0061
-45.9	-0.36438	-0.22827	-0.21179	-0.52124	-0.02075	-0.03601			-0.00854	-0.00305	0.00793	-0.01221	-0.000610352	-0.01343			-45.9	-0.04028	-0.07751	-0.15991	-0.02991	-0.03723	-0.29541	-0.37659		-0.01038	-0.05554	-0.000610352	-0.01038	-0.0061	-0.11536	-0.16418			-45.9	-1.59485	-1.30249	-2.00012	-2.13318	-0.69824				-0.09644	-0.02197	-0.66162	-0.17578	-0.00854
-45.8	-0.37476	-0.22705	-0.22095	-0.52246	-0.02258	-0.04822			-0.0177	-0.00244	0.00366	-0.01465	0.00793	-0.00854			-45.8	-0.02197	-0.07507	-0.14587	-0.02991	-0.05005	-0.32227	-0.36194		-0.00916	-0.06775	-0.01648	-0.01221	-0.00183	-0.11169	-0.16541			-45.8	-1.6095	-1.29028	-1.98914	-2.16064	-0.69641				-0.09888	-0.01831	-0.66956	-0.18738	-0.00916
-45.7	-0.36011	-0.2179	-0.224	-0.51758	-0.02869	-0.04211			-0.00671	-0.00916	0.00549	-0.00732	0.00305	-0.02136			-45.7	-0.03723	-0.0769	-0.15564	-0.02075	-0.0415	-0.31189	-0.37292		-0.01282	-0.04883	-0.00977	-0.01404	-0.00244	-0.10864	-0.16418			-45.7	-1.61133	-1.28479	-1.98853	-2.1582	-0.66223				-0.08789	-0.01648	-0.65308	-0.19104	-0.01221
-45.6	-0.35583	-0.22278	-0.23071	-0.51086	-0.03052	-0.04272			-0.02197	-0.0061	0.01038	-0.00183	-0.00366	-0.01221			-45.6	-0.02686	-0.07141	-0.15625	-0.03113	-0.03357	-0.32349	-0.38208		-0.01343	-0.04761	-0.01465	-0.01099	0.00122	-0.11841	-0.15564			-45.6	-1.604	-1.28723	-1.9873	-2.10083	-0.6488				-0.08972	-0.01709	-0.65979	-0.19531	-0.00732
-45.5	-0.3595	-0.21362	-0.23621	-0.51208	-0.02625	-0.047			-0.01709	-0.00793	0.00854	-0.00671	-0.01587	-0.02991			-45.5	-0.03784	-0.07141	-0.14893	-0.03479	-0.04944	-0.28564	-0.36621		-0.01038	-0.05615	-0.01099	-0.00244	-0.00183	-0.12024	-0.14954			-45.5	-1.60217	-1.28906	-1.98669	-2.12158	-0.65369				-0.09583	-0.01099	-0.672	-0.18555	-0.00671
-45.4	-0.36377	-0.20691	-0.23865	-0.50537	-0.02869	-0.04578			-0.00916	0.00244	0.00671	-0.00977	-0.01526	-0.02319			-45.4	-0.02808	-0.07446	-0.15625	-0.02319	-0.04333	-0.30762	-0.3717		-0.00916	-0.06226	-0.01038	-0.00488	-0.00305	-0.10803	-0.16541			-45.4	-1.59241	-1.27991	-1.96228	-2.12036	-0.67749				-0.08911	-0.01221	-0.66772	-0.18982	-0.000610352
-45.3	-0.35217	-0.21301	-0.23132	-0.51208	-0.02991	-0.04822			-0.0116	-0.00793	0.00793	-0.00244	-0.01404	-0.0238			-45.3	-0.03479	-0.07324	-0.16479	-0.02869	-0.04333	-0.30273	-0.37109		-0.00671	-0.06226	-0.0061	-0.00305	0.00122	-0.10376	-0.16113			-45.3	-1.58508	-1.26282	-1.95862	-2.08313	-0.67688				-0.08606	-0.02625	-0.67505	-0.18372	-0.01526
-45.2	-0.35339	-0.21606	-0.22644	-0.50903	-0.02686	-0.047			-0.00549	-0.01038	0.00549	-0.00366	-0.0061	-0.01465			-45.2	-0.02991	-0.07446	-0.16357	-0.02747	-0.05066	-0.29602	-0.36865		-0.01038	-0.06409	-0.000610352	-0.0061	0.00488	-0.11597	-0.16968			-45.2	-1.57104	-1.25977	-1.96899	-2.11121	-0.69092				-0.0946	-0.01526	-0.67505	-0.16418	-0.00977
-45.1	-0.34912	-0.21912	-0.22644	-0.51636	-0.02808	-0.05249			-0.0116	-0.0061	0.00549	-0.01038	-0.00977	-0.01465			-45.1	-0.02197	-0.06531	-0.15808	-0.02625	-0.04578	-0.28442	-0.36377		-0.01038	-0.05676	-0.0116	-0.00549	0.00793	-0.13	-0.15442			-45.1	-1.57227	-1.27869	-1.9751	-2.11975	-0.6781				-0.09949	-0.02197	-0.69275	-0.177	-0.00488
-45	-0.35645	-0.20935	-0.22156	-0.51025	-0.03174	-0.04944			-0.01343	-0.00732	0.00427	-0.0116	-0.00427	-0.01404			-45	-0.03113	-0.0647	-0.15381	-0.03296	-0.04456	-0.28931	-0.37842		-0.01038	-0.05005	-0.00488	-0.00244	0.00549	-0.12024	-0.16235			-45	-1.55945	-1.27258	-1.95251	-2.13013	-0.65674				-0.10254	-0.02869	-0.67322	-0.16785	-0.01953
-44.9	-0.35706	-0.21484	-0.21912	-0.51331	-0.03723	-0.04578			-0.00854	-0.02258	0.00488	-0.01038	-0.00244	0.00427			-44.9	-0.0238	-0.07141	-0.16052	-0.0238	-0.05493	-0.30457	-0.38635		-0.00793	-0.06348	-0.00366	0.000610352	-0.00183	-0.12817	-0.16418			-44.9	-1.55212	-1.25	-1.96533	-2.10754	-0.69214				-0.10925	-0.01526	-0.66345	-0.16235	-0.01709
-44.8	-0.35034	-0.20691	-0.22766	-0.50659	-0.047	-0.05493			-0.0116	-0.02197	0.0061	-0.01587	0.00549	0.00244			-44.8	-0.03418	-0.06348	-0.15747	-0.03052	-0.047	-0.29358	-0.38818		-0.01221	-0.0592	-0.01038	0.00122	0.00244	-0.12573	-0.1532			-44.8	-1.54785	-1.2439	-1.95435	-2.14172	-0.69092				-0.10376	-0.0293	-0.64697	-0.16174	-0.02686
-44.7	-0.36865	-0.21545	-0.21912	-0.50964	-0.04639	-0.0592			-0.01465	-0.02075	-0.00183	-0.01465	0.00366	-0.00427			-44.7	-0.03235	-0.07202	-0.16418	-0.03357	-0.047	-0.33508	-0.37537		-0.01953	-0.04822	-0.00427	0.00732	0	-0.1123	-0.15808			-44.7	-1.54846	-1.23352	-1.94031	-2.1228	-0.7019				-0.09949	-0.02747	-0.64819	-0.16724	-0.01648
-44.6	-0.36377	-0.22705	-0.21667	-0.51025	-0.03845	-0.05981			-0.00977	-0.02502	-0.00671	-0.00977	-0.00244	0			-44.6	-0.03418	-0.0592	-0.16357	-0.02747	-0.04822	-0.29297	-0.37292		-0.00488	-0.05371	-0.00793	0	0.00122	-0.10986	-0.16296			-44.6	-1.54602	-1.24512	-1.9519	-2.11609	-0.68665				-0.10071	-0.0116	-0.62744	-0.16541	-0.0177
-44.5	-0.35461	-0.23193	-0.22461	-0.52124	-0.04456	-0.05981			-0.01465	-0.02075	-0.0061	-0.01343	0.00732	-0.01282			-44.5	-0.03113	-0.06653	-0.14771	-0.03662	-0.04089	-0.29602	-0.38696		-0.01221	-0.05798	-0.00916	0	0	-0.12268	-0.16418			-44.5	-1.55151	-1.24329	-1.95923	-2.09351	-0.66956				-0.10498	-0.03357	-0.63416	-0.1532	-0.03235
-44.4	-0.35278	-0.22644	-0.21851	-0.51819	-0.03723	-0.07019			-0.00732	-0.01587	-0.01038	-0.01953	0.00793	-0.01282			-44.4	-0.02197	-0.06958	-0.16052	-0.0293	-0.04028	-0.28931	-0.37964		-0.0116	-0.05615	-0.00854	-0.0061	0.00122	-0.11719	-0.16968			-44.4	-1.53748	-1.24329	-1.95251	-2.09473	-0.66162				-0.08972	-0.02991	-0.62683	-0.15442	-0.02747
-44.3	-0.3479	-0.23315	-0.21912	-0.52246	-0.03845	-0.06409			-0.00549	-0.00854	-0.0177	-0.01953	-0.00366	0.00122			-44.3	-0.02625	-0.06897	-0.15381	-0.02319	-0.04456	-0.27283	-0.3656		-0.01648	-0.05432	-0.00916	-0.00183	0	-0.1123	-0.16357			-44.3	-1.53564	-1.2207	-1.96289	-2.09229	-0.64819				-0.10254	-0.0238	-0.62256	-0.16479	-0.03052
-44.2	-0.35645	-0.23071	-0.22156	-0.51575	-0.03418	-0.06104			-0.01099	-0.00488	-0.0116	-0.01953	0	-0.01282			-44.2	-0.02563	-0.06104	-0.15686	-0.02747	-0.04395	-0.2771	-0.36926		-0.02075	-0.06104	-0.01343	0.00244	0.00366	-0.11902	-0.16968			-44.2	-1.52283	-1.23047	-1.93054	-2.13562	-0.66833				-0.08667	-0.03906	-0.62622	-0.17395	-0.01892
-44.1	-0.35034	-0.22461	-0.2301	-0.52307	-0.03235	-0.05249			-0.0116	-0.01343	-0.00854	-0.02625	0.000610352	-0.01282			-44.1	-0.03784	-0.07385	-0.15564	-0.02197	-0.04456	-0.28137	-0.37231		-0.01221	-0.06042	-0.00916	-0.00977	0	-0.10254	-0.16663			-44.1	-1.52466	-1.23718	-1.94702	-2.13867	-0.6604				-0.1001	-0.0354	-0.62622	-0.17212	-0.01465
-44	-0.35583	-0.2124	-0.21484	-0.51392	-0.03052	-0.06348			-0.01038	-0.00427	-0.00244	-0.02197	0.00122	-0.01709			-44	-0.03052	-0.0708	-0.15564	-0.02258	-0.04211	-0.28992	-0.36377		-0.00549	-0.05981	-0.01465	0	0.00244	-0.11597	-0.17578			-44	-1.53015	-1.21948	-1.95007	-2.08557	-0.67139				-0.09033	-0.02197	-0.63904	-0.17212	-0.0116
-43.9	-0.35767	-0.21362	-0.22705	-0.51331	-0.03967	-0.05981			-0.01282	-0.00854	0.000610352	-0.01038	0.00122	-0.02075			-43.9	-0.04333	-0.06653	-0.15686	-0.02808	-0.04395	-0.27222	-0.36377		-0.02014	-0.05676	-0.01587	0.00305	-0.00122	-0.1178	-0.16968			-43.9	-1.51917	-1.22314	-1.92017	-2.04407	-0.69519				-0.08972	-0.03235	-0.65125	-0.16663	-0.02869
-43.8	-0.35217	-0.21179	-0.21973	-0.50415	-0.01343	-0.06348			-0.02014	-0.00122	-0.000610352	-0.00977	-0.00305	-0.02075			-43.8	-0.03052	-0.06531	-0.15564	-0.02319	-0.03967	-0.28015	-0.35339		-0.01648	-0.05554	-0.0061	-0.00122	-0.00549	-0.11292	-0.15869			-43.8	-1.51489	-1.21948	-1.92993	-2.02454	-0.70862				-0.0946	-0.03235	-0.65552	-0.15808	-0.02136
-43.7	-0.35583	-0.20874	-0.22278	-0.49927	-0.02258	-0.04578			-0.01221	-0.00427	0.00488	-0.01221	0.000610352	-0.01465			-43.7	-0.0293	-0.06592	-0.15503	-0.02747	-0.04395	-0.27466	-0.35645		-0.01587	-0.06165	-0.01465	0	-0.00427	-0.11414	-0.16052			-43.7	-1.5094	-1.22498	-1.93237	-2.02209	-0.66101				-0.0946	-0.02991	-0.65002	-0.16785	-0.01038
-43.6	-0.35461	-0.20935	-0.22461	-0.49866	-0.01587	-0.05615			-0.01343	-0.01343	0.00732	-0.00732	-0.00549	-0.0293			-43.6	-0.02258	-0.06226	-0.14771	-0.01953	-0.0415	-0.29785	-0.35217		-0.01282	-0.0531	-0.00916	0.00183	-0.00427	-0.11841	-0.16663			-43.6	-1.50391	-1.20728	-1.91284	-2.01965	-0.66284				-0.08362	-0.02563	-0.6488	-0.17029	-0.02502
-43.5	-0.35217	-0.20813	-0.21484	-0.49316	-0.01892	-0.04333			-0.02319	-0.00427	0.00366	-0.01404	-0.01648	-0.01831			-43.5	-0.03113	-0.06775	-0.1532	-0.02197	-0.04883	-0.29236	-0.36316		-0.0061	-0.06409	-0.01831	0.00366	-0.0061	-0.12329	-0.15869			-43.5	-1.49963	-1.2085	-1.90796	-2.03979	-0.68787				-0.09216	-0.02075	-0.64575	-0.16479	-0.0177
-43.4	-0.34607	-0.20386	-0.22705	-0.49072	-0.01648	-0.05005			-0.01404	-0.00977	0.01282	-0.01099	-0.01587	-0.01648			-43.4	-0.03418	-0.06897	-0.15747	-0.01648	-0.04944	-0.29907	-0.3595		-0.01099	-0.06348	-0.00244	-0.00244	-0.0061	-0.1123	-0.15564			-43.4	-1.50208	-1.21033	-1.89148	-2.02332	-0.70618				-0.09094	-0.0177	-0.63965	-0.17517	-0.00854
-43.3	-0.35095	-0.21179	-0.21851	-0.49377	-0.02075	-0.04639			-0.01587	-0.00854	0.00305	-0.00854	-0.02197	-0.01953			-43.3	-0.03296	-0.07446	-0.1532	-0.02808	-0.04333	-0.25635	-0.35156		-0.01404	-0.05249	-0.01709	0.00549	-0.00366	-0.13	-0.16418			-43.3	-1.48987	-1.22803	-1.8811	-2.03247	-0.70557				-0.08911	-0.02197	-0.64636	-0.16052	-0.00671
-43.2	-0.34851	-0.20203	-0.21973	-0.49377	-0.02502	-0.04944			-0.02502	-0.01099	0.00549	-0.00854	-0.01465	-0.0116			-43.2	-0.02869	-0.06531	-0.16174	-0.0293	-0.04639	-0.28503	-0.35034		-0.01587	-0.06287	-0.01587	0.00427	0.00549	-0.12512	-0.16052			-43.2	-1.48499	-1.22803	-1.87622	-2.01355	-0.70984				-0.10742	-0.01221	-0.64148	-0.17273	-0.00732
-43.1	-0.33813	-0.21118	-0.21851	-0.49011	-0.01587	-0.04883			-0.0238	-0.00671	0.0061	-0.0061	-0.0177	-0.01404			-43.1	-0.02625	-0.06897	-0.1593	-0.02014	-0.04761	-0.28076	-0.35767		-0.00916	-0.05432	-0.01526	0.00244	0	-0.13306	-0.15076			-43.1	-1.48438	-1.24268	-1.89514	-2.00989	-0.71106				-0.0946	-0.01648	-0.63843	-0.17639	-0.000610352
-43	-0.33508	-0.22522	-0.22278	-0.49683	-0.01831	-0.04822			-0.02991	-0.00183	0.00427	-0.00549	-0.00916	-0.00549			-43	-0.03357	-0.0769	-0.16174	-0.0293	-0.0354	-0.29907	-0.35645		-0.01587	-0.04822	-0.01099	0.00122	0.00427	-0.12512	-0.16052			-43	-1.48071	-1.23596	-1.89392	-2.02087	-0.68237				-0.09583	-0.01221	-0.62317	-0.18127	-0.00977
-42.9	-0.34546	-0.20813	-0.2301	-0.48462	-0.02197	-0.05188			-0.01343	-0.01038	0.00916	-0.0061	-0.01282	-0.01831			-42.9	-0.02625	-0.06897	-0.15991	-0.03113	-0.03906	-0.28687	-0.35339		-0.01709	-0.05127	-0.02258	-0.00122	-0.00122	-0.12451	-0.15503			-42.9	-1.47705	-1.22375	-1.88599	-2.04102	-0.67932				-0.10132	-0.00488	-0.62073	-0.16968	-0.00671
-42.8	-0.33813	-0.21667	-0.22522	-0.49866	-0.01831	-0.04883			-0.00671	-0.01282	0.00549	-0.00488	-0.00977	-0.00854			-42.8	-0.03174	-0.0708	-0.16296	-0.0293	-0.04395	-0.2533	-0.36499		-0.02136	-0.05615	-0.00244	0.000610352	0.00244	-0.12878	-0.15869			-42.8	-1.48254	-1.20605	-1.88599	-2.06726	-0.66956				-0.10071	-0.00732	-0.6073	-0.16174	-0.00488
-42.7	-0.33264	-0.22217	-0.21851	-0.49316	-0.01953	-0.04639			-0.02563	-0.00732	0.000610352	-0.00366	0.00122	-0.00732			-42.7	-0.02258	-0.05859	-0.1593	-0.02258	-0.04028	-0.27771	-0.35889		-0.01526	-0.05676	-0.01282	0.00854	0.00183	-0.10681	-0.15564			-42.7	-1.47888	-1.19202	-1.87622	-2.03186	-0.6781				-0.10925	-0.01221	-0.61279	-0.16663	-0.00549
-42.6	-0.3363	-0.21667	-0.22156	-0.49133	-0.02014	-0.04761			-0.01892	-0.0116	0.0061	-0.00244	-0.00793	-0.00854			-42.6	-0.02808	-0.06287	-0.15991	-0.02625	-0.04578	-0.27405	-0.36804		-0.01648	-0.06104	-0.01587	-0.00122	0.00732	-0.10376	-0.1532			-42.6	-1.4624	-1.18103	-1.86462	-2.03491	-0.66223				-0.1001	-0.02136	-0.60913	-0.16052	-0.00671
-42.5	-0.33752	-0.21973	-0.22522	-0.49072	-0.01465	-0.04456			-0.02197	-0.01587	-0.00244	-0.00671	-0.00549	-0.01587			-42.5	-0.02319	-0.0592	-0.15564	-0.02625	-0.03845	-0.28503	-0.35522		-0.01404	-0.06104	-0.01221	0.000610352	0.00549	-0.11475	-0.14954			-42.5	-1.46912	-1.19446	-1.86707	-2.03003	-0.67749				-0.09766	-0.02075	-0.62195	-0.15686	-0.00122
-42.4	-0.3418	-0.2124	-0.22766	-0.49011	-0.02686	-0.04639			-0.01587	-0.01831	-0.0116	-0.01099	-0.000610352	-0.00793			-42.4	-0.02136	-0.07568	-0.16357	-0.02197	-0.03418	-0.28259	-0.34302		-0.01587	-0.04761	-0.00671	0	0.00793	-0.10803	-0.15198			-42.4	-1.45874	-1.19324	-1.84814	-2.01843	-0.68359				-0.10315	-0.02136	-0.62805	-0.14954	0.00305
-42.3	-0.33813	-0.2063	-0.22827	-0.49805	-0.02197	-0.05005			-0.00977	-0.01465	-0.00977	-0.01404	0.00366	-0.01221			-42.3	-0.0238	-0.07385	-0.16235	-0.02747	-0.03906	-0.26672	-0.3363		-0.01526	-0.05981	-0.01648	0	0.000610352	-0.10071	-0.15076			-42.3	-1.46118	-1.19751	-1.84753	-2.00989	-0.67749				-0.10498	-0.0238	-0.6366	-0.15259	-0.00122
-42.2	-0.33447	-0.20813	-0.23499	-0.5011	-0.03052	-0.04822			-0.00427	-0.02136	-0.00916	-0.02319	-0.000610352	-0.01099			-42.2	-0.0293	-0.06165	-0.1593	-0.02319	-0.03235	-0.27771	-0.3418		-0.0177	-0.05737	-0.01099	0.00122	0.000610352	-0.11047	-0.14465			-42.2	-1.45935	-1.20483	-1.82922	-1.99341	-0.69092				-0.10315	-0.03113	-0.62866	-0.16846	0.00122
-42.1	-0.35095	-0.20264	-0.22827	-0.5011	-0.0293	-0.05127			-0.00854	-0.02197	-0.01343	-0.00732	0.00122	-0.01709			-42.1	-0.03418	-0.06836	-0.16296	-0.01038	-0.03723	-0.27344	-0.34729		-0.01404	-0.05798	-0.01221	0.00244	0.00305	-0.11169	-0.14282			-42.1	-1.46057	-1.18835	-1.84021	-2.02393	-0.7019				-0.10254	-0.03906	-0.61829	-0.15869	-0.00916
-42	-0.34607	-0.2002	-0.23682	-0.50598	-0.02991	-0.05493			-0.01465	-0.01892	0.00305	-0.0116	0.00305	-0.01831			-42	-0.03662	-0.07568	-0.14282	-0.01709	-0.03662	-0.27771	-0.33691		-0.01709	-0.04883	-0.00977	0.00244	0.00305	-0.10742	-0.15381			-42	-1.46423	-1.19263	-1.83838	-2.04285	-0.71289				-0.08728	-0.02625	-0.62744	-0.15564	0
-41.9	-0.36072	-0.20081	-0.23132	-0.50049	-0.03479	-0.07385			-0.00122	-0.01099	0	-0.01648	0.00305	-0.01953			-41.9	-0.0238	-0.0647	-0.15381	-0.01709	-0.03967	-0.30457	-0.3363		-0.01831	-0.05798	-0.01465	0.000610352	-0.00183	-0.1123	-0.14771			-41.9	-1.46423	-1.17615	-1.84143	-1.9989	-0.70557				-0.09155	-0.01953	-0.60913	-0.15442	-0.00488
-41.8	-0.36499	-0.19592	-0.23438	-0.50171	-0.02991	-0.06592			-0.0061	-0.01465	0.00122	-0.01526	0	-0.02136			-41.8	-0.02747	-0.05798	-0.15747	-0.02625	-0.04395	-0.28076	-0.32898		-0.01221	-0.05859	-0.01099	0.00244	-0.00488	-0.11597	-0.15198			-41.8	-1.45264	-1.17554	-1.84143	-2.00684	-0.70923				-0.0885	-0.02197	-0.59692	-0.15991	-0.00183
-41.7	-0.34912	-0.20264	-0.23865	-0.50171	-0.03174	-0.0647			-0.01099	-0.0116	-0.000610352	-0.02502	0.00122	-0.02563			-41.7	-0.02197	-0.07385	-0.15503	-0.02747	-0.04395	-0.25391	-0.33569		-0.01038	-0.05554	-0.00977	0.000610352	-0.0061	-0.11047	-0.16357			-41.7	-1.43738	-1.18042	-1.82068	-1.99402	-0.68481				-0.08789	-0.01038	-0.61584	-0.14343	-0.00244
-41.6	-0.36011	-0.20142	-0.23193	-0.49805	-0.03662	-0.0531			-0.00916	0.00122	-0.00244	-0.01587	-0.00122	-0.01953			-41.6	-0.0293	-0.06042	-0.15625	-0.0238	-0.03174	-0.30884	-0.32959		-0.01038	-0.05554	-0.01343	0.00793	-0.00671	-0.1239	-0.14832			-41.6	-1.44348	-1.18774	-1.83472	-1.98547	-0.70007				-0.09338	-0.01221	-0.58716	-0.14832	-0.00671
-41.5	-0.35583	-0.20386	-0.22827	-0.49011	-0.04333	-0.05798			-0.01526	-0.00183	0.00488	-0.0116	0.00183	-0.0116			-41.5	-0.02869	-0.06226	-0.15625	-0.0238	-0.03906	-0.2594	-0.34424		-0.01099	-0.04761	-0.01038	0.00488	-0.00488	-0.10681	-0.15076			-41.5	-1.44043	-1.18652	-1.81763	-2.00378	-0.6897				-0.09338	-0.01831	-0.60486	-0.14526	-0.00977
-41.4	-0.35339	-0.20813	-0.22522	-0.48218	-0.03479	-0.06226			-0.0116	-0.00183	0.00244	-0.00671	-0.00916	-0.01526			-41.4	-0.02197	-0.06592	-0.16235	-0.0177	-0.04395	-0.28015	-0.3363		-0.00977	-0.05676	-0.01465	0.00427	-0.00488	-0.10254	-0.15198			-41.4	-1.43616	-1.16272	-1.81641	-2.01416	-0.68604				-0.09277	-0.01526	-0.60608	-0.15198	-0.00916
-41.3	-0.33142	-0.20691	-0.22522	-0.48401	-0.03723	-0.0592			-0.01038	-0.00732	0.00671	-0.01953	-0.01526	-0.02136			-41.3	-0.0293	-0.0647	-0.16052	-0.02808	-0.04333	-0.26917	-0.3302		-0.0061	-0.05005	-0.00244	0.00305	-0.00488	-0.11414	-0.14954			-41.3	-1.43555	-1.17859	-1.82251	-1.95007	-0.70313				-0.08606	-0.01709	-0.60303	-0.14587	-0.02563
-41.2	-0.33997	-0.21606	-0.22278	-0.47913	-0.03113	-0.05737			-0.00488	0.00549	-0.00122	-0.01099	-0.01038	-0.00916			-41.2	-0.02014	-0.05554	-0.14343	-0.02014	-0.04517	-0.29846	-0.33508		-0.01099	-0.05432	-0.00916	0.00427	0.00122	-0.10864	-0.15442			-41.2	-1.43066	-1.18225	-1.79504	-1.98547	-0.69336				-0.08545	-0.01099	-0.58655	-0.14832	-0.0354
-41.1	-0.34546	-0.2124	-0.21973	-0.47974	-0.03906	-0.04761			-0.00549	-0.00549	0.00549	-0.00488	-0.01343	-0.00427			-41.1	-0.02869	-0.06287	-0.15503	-0.02136	-0.04089	-0.27161	-0.32837		-0.00488	-0.04333	-0.00671	0.00549	0.00427	-0.11292	-0.15076			-41.1	-1.42883	-1.1908	-1.79749	-1.99829	-0.66528				-0.09277	-0.02014	-0.57068	-0.14282	-0.01587
-41	-0.34058	-0.21423	-0.22339	-0.48157	-0.03723	-0.04395			-0.00854	0	0.01587	-0.00549	-0.01892	-0.00977			-41	-0.02197	-0.07019	-0.15991	-0.01831	-0.04272	-0.26306	-0.32837		-0.00427	-0.05005	-0.01404	0.0061	0.00366	-0.1178	-0.16052			-41	-1.40747	-1.18164	-1.81763	-2.01599	-0.66162				-0.08362	-0.0293	-0.58044	-0.14954	-0.01038
-40.9	-0.33936	-0.20813	-0.2124	-0.4718	-0.04028	-0.04639			-0.00488	-0.00671	0.00183	-0.00366	-0.01404	-0.00427			-40.9	-0.03052	-0.07019	-0.16113	-0.0238	-0.04639	-0.25818	-0.33386		-0.00854	-0.05493	-0.000610352	0.00366	-0.00671	-0.11719	-0.15076			-40.9	-1.41663	-1.18652	-1.79749	-2.005	-0.66101				-0.08911	-0.03174	-0.58594	-0.14893	-0.00549
-40.8	-0.33875	-0.20325	-0.2179	-0.47913	-0.03052	-0.03967			-0.01343	-0.00183	0	-0.01099	-0.00671	-0.00122			-40.8	-0.02136	-0.0592	-0.16235	-0.02197	-0.04822	-0.27649	-0.32288		-0.01282	-0.05676	-0.00854	0	0.00244	-0.11353	-0.14709			-40.8	-1.40686	-1.17798	-1.80481	-2.00012	-0.6543				-0.09644	-0.01831	-0.59021	-0.15137	-0.02686
-40.7	-0.33386	-0.20081	-0.21912	-0.4718	-0.02319	-0.04639			-0.00916	-0.00427	0.00122	-0.00305	-0.00488	-0.00977			-40.7	-0.02136	-0.07202	-0.15808	-0.01831	-0.04089	-0.22278	-0.33752		-0.00854	-0.06226	-0.00732	0.000610352	0.0061	-0.12939	-0.15381			-40.7	-1.40991	-1.16943	-1.81091	-1.98425	-0.64026				-0.08972	-0.02747	-0.60913	-0.15991	-0.02197
-40.6	-0.35034	-0.20325	-0.22034	-0.48157	-0.0293	-0.04089			-0.00977	-0.00549	0	-0.00549	0	-0.00366			-40.6	-0.03235	-0.05798	-0.15198	-0.01587	-0.04211	-0.26855	-0.33752		-0.00732	-0.05798	-0.0061	-0.00366	0.00916	-0.11963	-0.13245			-40.6	-1.39954	-1.16882	-1.77979	-1.99158	-0.65552				-0.09949	-0.0293	-0.59692	-0.15442	-0.03113
-40.5	-0.33997	-0.2002	-0.22644	-0.47974	-0.02563	-0.04761			-0.02502	-0.00427	0.00183	-0.00427	0.00122	-0.00366			-40.5	-0.02869	-0.07019	-0.15991	-0.02625	-0.04272	-0.27466	-0.34241		-0.01282	-0.05798	-0.01648	-0.00366	0.00488	-0.11353	-0.15564			-40.5	-1.39343	-1.15356	-1.76453	-1.98547	-0.67017				-0.09949	-0.02747	-0.59143	-0.1593	-0.02991
-40.4	-0.33569	-0.19714	-0.224	-0.47363	-0.03174	-0.04578			-0.02014	-0.00916	-0.01587	-0.00366	0.00244	0.00244			-40.4	-0.02625	-0.06897	-0.15076	-0.01892	-0.03906	-0.26611	-0.33081		-0.00916	-0.06104	-0.00732	-0.00488	0.000610352	-0.11902	-0.13916			-40.4	-1.39526	-1.15723	-1.7572	-1.97998	-0.67871				-0.1062	-0.03296	-0.60242	-0.14893	-0.03235
-40.3	-0.32898	-0.1886	-0.22461	-0.47974	-0.03052	-0.03723			-0.0238	-0.00244	-0.00854	-0.00305	0.00122	-0.00793			-40.3	-0.03113	-0.06775	-0.15747	-0.01831	-0.04333	-0.26611	-0.3302		-0.00793	-0.04944	-0.01282	0.00427	0.01221	-0.11841	-0.14709			-40.3	-1.38916	-1.15601	-1.77795	-1.93787	-0.7019				-0.10498	-0.02808	-0.58044	-0.14404	-0.0415
-40.2	-0.33569	-0.19836	-0.22156	-0.48401	-0.03052	-0.04272			-0.00977	-0.0061	-0.0116	-0.00366	-0.00183	-0.01465			-40.2	-0.02869	-0.06897	-0.15137	-0.02747	-0.03845	-0.25452	-0.32288		-0.00916	-0.05798	-0.00488	-0.00366	0.00366	-0.12573	-0.14954			-40.2	-1.39099	-1.17615	-1.74805	-1.91772	-0.67932				-0.09399	-0.04395	-0.59082	-0.1416	-0.03357
-40.1	-0.33203	-0.19043	-0.23621	-0.47607	-0.02502	-0.04883			-0.0061	-0.01038	-0.00366	-0.00488	-0.000610352	-0.0116			-40.1	-0.03113	-0.06042	-0.1532	-0.01709	-0.03479	-0.26001	-0.33081		-0.00732	-0.04944	-0.01038	0.00183	0.00427	-0.11414	-0.13489			-40.1	-1.38794	-1.1731	-1.75964	-1.95862	-0.67871				-0.08484	-0.03113	-0.58594	-0.14282	-0.03357
-40	-0.33813	-0.19348	-0.22705	-0.47607	-0.02808	-0.06042			-0.01953	-0.01465	0.000610352	-0.00732	-0.00244	-0.01831			-40	-0.02014	-0.0708	-0.14282	-0.02747	-0.03845	-0.271	-0.32837		-0.00427	-0.04578	-0.01648	0.00671	0.00488	-0.11108	-0.13916			-40	-1.37878	-1.17065	-1.75476	-1.92627	-0.68176				-0.07568	-0.01953	-0.58411	-0.15686	-0.02625
-39.9	-0.33875	-0.19287	-0.23438	-0.48706	-0.02747	-0.06042			-0.02625	-0.01587	-0.00549	-0.00488	0.00977	-0.01282			-39.9	-0.0354	-0.06592	-0.15198	-0.01587	-0.03906	-0.26978	-0.32349		-0.01404	-0.04456	-0.0116	0.00732	0.00427	-0.11414	-0.13855			-39.9	-1.38245	-1.1499	-1.73706	-1.92993	-0.72327				-0.06897	-0.01526	-0.58777	-0.13611	-0.03174
-39.8	-0.31982	-0.1947	-0.23071	-0.48767	-0.02258	-0.05127			-0.01343	-0.0177	-0.0061	-0.00793	-0.00366	-0.02563			-39.8	-0.03723	-0.05432	-0.14648	-0.02258	-0.04028	-0.2771	-0.32471		-0.00366	-0.0531	-0.01587	0.00671	0.00977	-0.10864	-0.13489			-39.8	-1.36475	-1.15173	-1.72668	-1.94397	-0.72449				-0.07813	-0.01526	-0.59265	-0.13733	-0.0238
-39.7	-0.33752	-0.19714	-0.22766	-0.48645	-0.03479	-0.05066			-0.01709	-0.01404	0.00488	-0.02014	-0.00671	-0.02625			-39.7	-0.03235	-0.06836	-0.14404	-0.01709	-0.04822	-0.2594	-0.31616		0	-0.04272	-0.01038	0.00122	-0.000610352	-0.09644	-0.13611			-39.7	-1.37207	-1.16089	-1.73767	-1.95374	-0.71289				-0.08179	-0.01099	-0.59021	-0.13855	-0.01831
-39.6	-0.33936	-0.20325	-0.22156	-0.48218	-0.02869	-0.05798			-0.01526	-0.01221	0.00244	-0.01709	-0.0061	-0.01099			-39.6	-0.02686	-0.0531	-0.14954	-0.0116	-0.03662	-0.25452	-0.32776		-0.00977	-0.05066	-0.00916	-0.000610352	0.00244	-0.09949	-0.14465			-39.6	-1.37817	-1.12915	-1.73706	-1.9519	-0.70679				-0.07629	-0.01282	-0.59692	-0.1355	-0.02563
-39.5	-0.35156	-0.19775	-0.21667	-0.47607	-0.0238	-0.04822			-0.00549	-0.00793	0.01038	-0.01526	-0.00244	-0.00732			-39.5	-0.02686	-0.06165	-0.14526	-0.02258	-0.0415	-0.25696	-0.32715		-0.01831	-0.04761	-0.0061	0.000610352	0.00122	-0.10254	-0.14282			-39.5	-1.36719	-1.12	-1.7218	-1.9635	-0.6897				-0.08789	-0.02502	-0.59387	-0.13306	-0.01892
-39.4	-0.35156	-0.20203	-0.21606	-0.4657	-0.03235	-0.05127			-0.00671	-0.00122	0.00305	-0.01648	-0.01038	-0.01648			-39.4	-0.02625	-0.05981	-0.14709	-0.02258	-0.04456	-0.2771	-0.3302		-0.01404	-0.04761	-0.01648	0.00305	0.00122	-0.10315	-0.13489			-39.4	-1.35803	-1.12488	-1.72668	-1.95007	-0.68359				-0.09155	-0.01526	-0.57007	-0.13428	-0.0116
-39.3	-0.3363	-0.20081	-0.20874	-0.46387	-0.03723	-0.05127			-0.01831	0.00305	0.00366	-0.01648	-0.01465	-0.01343			-39.3	-0.02686	-0.04578	-0.15381	-0.0116	-0.04822	-0.26855	-0.33142		-0.01038	-0.04822	-0.00916	0.00183	-0.00122	-0.09583	-0.12695			-39.3	-1.36108	-1.11023	-1.72058	-1.96472	-0.672				-0.09033	-0.01526	-0.56519	-0.13794	-0.01892
-39.2	-0.33997	-0.20386	-0.21179	-0.46387	-0.03113	-0.04456			-0.00732	0.00305	0.0061	-0.02258	-0.01831	-0.01587			-39.2	-0.02686	-0.0647	-0.15015	-0.02014	-0.03967	-0.27832	-0.32654		-0.0116	-0.04395	-0.00366	-0.00549	0.00488	-0.09216	-0.13733			-39.2	-1.35315	-1.11572	-1.71143	-1.99768	-0.67749				-0.0885	-0.02502	-0.57251	-0.14343	-0.01831
-39.1	-0.34912	-0.2002	-0.20874	-0.46936	-0.03296	-0.05676			-0.00977	-0.000610352	0.00244	-0.01526	-0.01831	-0.00427			-39.1	-0.03418	-0.06775	-0.14587	-0.02136	-0.03723	-0.27039	-0.32898		-0.00916	-0.03906	-0.0061	0.000610352	0.00916	-0.09888	-0.13611			-39.1	-1.34705	-1.1261	-1.70776	-1.96655	-0.65857				-0.09888	-0.02686	-0.57251	-0.14648	-0.00549
-39	-0.34607	-0.19287	-0.2063	-0.46631	-0.03784	-0.04333			-0.00244	0	0.00671	-0.0116	-0.01892	-0.00916			-39	-0.02991	-0.0531	-0.15137	-0.01465	-0.03845	-0.26978	-0.3302		-0.01404	-0.03967	-0.00427	0.00549	0.000610352	-0.09888	-0.13367			-39	-1.34521	-1.1377	-1.69922	-1.95007	-0.67261				-0.08484	-0.02747	-0.59143	-0.14282	-0.00854
-38.9	-0.32349	-0.18677	-0.21057	-0.45349	-0.04089	-0.04517			-0.0061	0.000610352	-0.01404	-0.01038	-0.01648	-0.00366			-38.9	-0.03113	-0.0592	-0.15991	-0.01587	-0.03601	-0.27771	-0.33997		-0.00977	-0.05127	-0.00671	0.00183	0.00122	-0.09644	-0.13672			-38.9	-1.34399	-1.11023	-1.70959	-1.99036	-0.66956				-0.08179	-0.03418	-0.58472	-0.14709	-0.00916
-38.8	-0.32227	-0.18433	-0.20996	-0.45715	-0.03418	-0.05127			0.00488	0.00244	-0.00916	-0.0061	-0.01404	-0.0061			-38.8	-0.03235	-0.05859	-0.15747	-0.02747	-0.03479	-0.28076	-0.34546		-0.00854	-0.0531	-0.01343	0	0.000610352	-0.0946	-0.12878			-38.8	-1.33728	-1.10291	-1.70593	-1.9812	-0.68115				-0.09094	-0.0354	-0.59326	-0.14832	-0.01343
-38.7	-0.32715	-0.19287	-0.20935	-0.44922	-0.03845	-0.04333			0.00244	0.00488	-0.01282	-0.00366	-0.00916	-0.00244			-38.7	-0.02869	-0.05371	-0.1532	-0.02319	-0.04333	-0.27161	-0.34912		-0.00183	-0.05127	-0.01038	-0.00244	0.0061	-0.11902	-0.13916			-38.7	-1.32813	-1.07483	-1.6864	-1.96838	-0.69824				-0.08972	-0.03418	-0.59021	-0.14526	-0.01831
-38.6	-0.34363	-0.18188	-0.20996	-0.45471	-0.0354	-0.04089			-0.01282	0	-0.00488	-0.00244	-0.0116	-0.000610352			-38.6	-0.01892	-0.06592	-0.14893	-0.02136	-0.03479	-0.27405	-0.33203		-0.00916	-0.05005	-0.00916	-0.00183	0.00671	-0.10132	-0.13489			-38.6	-1.31348	-1.07788	-1.67175	-1.97571	-0.68176				-0.09094	-0.02991	-0.58594	-0.14709	-0.01282
-38.5	-0.34119	-0.1825	-0.21423	-0.45959	-0.04578	-0.04456			-0.00977	-0.00305	-0.00732	-0.00854	-0.00183	-0.00183			-38.5	-0.02136	-0.05981	-0.14771	-0.01831	-0.03967	-0.26611	-0.33813		-0.00305	-0.05005	-0.01953	-0.00183	0.00305	-0.12024	-0.13367			-38.5	-1.31653	-1.08643	-1.68274	-1.98303	-0.67322				-0.0946	-0.02869	-0.57739	-0.14465	-0.02014
-38.4	-0.33264	-0.18616	-0.22034	-0.46265	-0.04333	-0.0415			-0.00732	0.00122	-0.01831	-0.00427	-0.00854	-0.01099			-38.4	-0.02136	-0.05554	-0.1416	-0.02075	-0.03601	-0.25146	-0.3302		-0.01404	-0.04395	-0.01221	-0.00488	0.00793	-0.10986	-0.12878			-38.4	-1.31653	-1.09375	-1.6626	-1.99463	-0.67078				-0.1001	-0.01831	-0.58472	-0.14832	-0.01465
-38.3	-0.34058	-0.18311	-0.20996	-0.44922	-0.04639	-0.03906			-0.00854	0.00122	-0.01221	-0.0061	-0.00183	-0.01099			-38.3	-0.03357	-0.06287	-0.14221	-0.01831	-0.03357	-0.24414	-0.35522		-0.00732	-0.04578	-0.01831	0.00183	0.00244	-0.11108	-0.13062			-38.3	-1.31409	-1.11206	-1.64917	-1.95801	-0.68848				-0.09155	-0.02625	-0.59631	-0.14404	-0.02258
-38.2	-0.34363	-0.1825	-0.2124	-0.46692	-0.04883	-0.03601			-0.0116	0.00305	0	-0.00977	-0.000610352	-0.01099			-38.2	-0.02136	-0.05371	-0.15747	0.00977	-0.02502	-0.25696	-0.35034		-0.01282	-0.05615	-0.00488	0.00549	0.00122	-0.11414	-0.14038			-38.2	-1.31897	-1.09802	-1.65955	-1.96716	-0.68054				-0.09277	-0.02686	-0.58899	-0.1532	-0.01892
-38.1	-0.34424	-0.18799	-0.21362	-0.45837	-0.03723	-0.04028			-0.00488	-0.0061	-0.01038	-0.00732	0.00122	-0.01343			-38.1	-0.03113	-0.0592	-0.1532	-0.01465	-0.02869	-0.2533	-0.34607		-0.00671	-0.04761	-0.01709	0.00183	0.00366	-0.11597	-0.13916			-38.1	-1.3092	-1.10168	-1.67358	-1.95862	-0.65552				-0.09827	-0.02075	-0.60181	-0.14099	-0.01465
-38	-0.33325	-0.17944	-0.2179	-0.46936	-0.05005	-0.05127			-0.00732	-0.00671	-0.00183	-0.00854	0.00549	-0.01648			-38	-0.02075	-0.05371	-0.14465	-0.03052	-0.04333	-0.25269	-0.33142		-0.01038	-0.047	-0.0116	0.00427	0.00549	-0.10132	-0.14282			-38	-1.31653	-1.11816	-1.65161	-1.92993	-0.65796				-0.09277	-0.02563	-0.59387	-0.13611	-0.01892
-37.9	-0.35095	-0.177	-0.22095	-0.46509	-0.04578	-0.04456			-0.01587	-0.00427	-0.00305	-0.00549	-0.00244	-0.0116			-37.9	-0.02991	-0.05127	-0.14709	-0.01587	-0.02747	-0.25269	-0.32288		-0.00732	-0.03723	-0.00916	0.00427	0.00671	-0.09766	-0.13733			-37.9	-1.32568	-1.10535	-1.64612	-1.8927	-0.65918				-0.09705	-0.01343	-0.59082	-0.15198	-0.02014
-37.8	-0.33508	-0.1947	-0.22034	-0.46448	-0.03723	-0.04456			0.00122	-0.00916	0.00793	-0.00305	0.00305	-0.02197			-37.8	-0.02625	-0.05615	-0.1593	-0.02869	-0.02991	-0.2533	-0.32043		-0.0061	-0.0531	-0.00732	0.00427	-0.00244	-0.10376	-0.14404			-37.8	-1.30676	-1.10413	-1.64551	-1.90063	-0.68481				-0.10254	-0.01221	-0.57312	-0.13123	-0.0116
-37.7	-0.34119	-0.19714	-0.21545	-0.45837	-0.03296	-0.04517			-0.00366	-0.0061	0.00427	-0.00671	0.000610352	-0.03174			-37.7	-0.02869	-0.05127	-0.15686	-0.02258	-0.02808	-0.25024	-0.32776		-0.01465	-0.0531	-0.00244	0.00671	0.00549	-0.09827	-0.13855			-37.7	-1.28601	-1.10229	-1.64124	-1.89941	-0.67322				-0.09583	-0.01648	-0.57556	-0.12634	-0.00671
-37.6	-0.34668	-0.19287	-0.22461	-0.45593	-0.04272	-0.05066			-0.00366	-0.00732	0	-0.00122	-0.00244	-0.0293			-37.6	-0.02625	-0.05676	-0.15442	-0.02014	-0.03845	-0.25757	-0.31677		-0.00977	-0.04456	-0.01282	0.00793	-0.00366	-0.1001	-0.13428			-37.6	-1.29028	-1.07117	-1.63696	-1.89514	-0.67017				-0.0885	-0.02258	-0.54871	-0.14343	-0.00793
-37.5	-0.33997	-0.19043	-0.22522	-0.44983	-0.03113	-0.05676			0	-0.02258	0.000610352	-0.00549	0.00366	-0.01465			-37.5	-0.02991	-0.05554	-0.15076	-0.01587	-0.0354	-0.24414	-0.32227		-0.01648	-0.04456	-0.00916	-0.00122	-0.00183	-0.09949	-0.13489			-37.5	-1.28601	-1.06506	-1.63513	-1.85913	-0.66895				-0.0885	-0.02197	-0.54077	-0.13062	-0.01953
-37.4	-0.33264	-0.18677	-0.2179	-0.44922	-0.03113	-0.06287			-0.00793	-0.01343	0.00305	-0.0177	-0.00427	-0.01526			-37.4	-0.02563	-0.04883	-0.15442	-0.01953	-0.03418	-0.24719	-0.32043		-0.00427	-0.047	-0.00977	0.00427	0.000610352	-0.09644	-0.14221			-37.4	-1.28113	-1.0791	-1.63696	-1.875	-0.67566				-0.08057	-0.01892	-0.5304	-0.12878	-0.0116
-37.3	-0.33142	-0.18982	-0.22461	-0.44189	-0.0354	-0.05005			-0.00183	-0.01099	0.00427	-0.0238	-0.00183	-0.01831			-37.3	-0.01953	-0.06226	-0.15686	-0.02502	-0.03906	-0.2478	-0.31006		-0.00427	-0.05127	-0.00305	0.00977	0.00183	-0.10498	-0.11902			-37.3	-1.27625	-1.08643	-1.62903	-1.88171	-0.69031				-0.07996	-0.01892	-0.55298	-0.13794	-0.02686
-37.2	-0.33875	-0.18372	-0.21973	-0.43762	-0.02686	-0.04211			-0.00916	-0.01526	0.000610352	-0.02197	-0.000610352	-0.01038			-37.2	-0.02747	-0.0592	-0.15686	-0.02136	-0.03479	-0.25146	-0.31738		-0.0061	-0.03723	-0.00427	0	0.00427	-0.10193	-0.13306			-37.2	-1.27136	-1.07788	-1.61682	-1.87195	-0.68909				-0.07751	-0.02869	-0.53772	-0.13062	-0.00793
-37.1	-0.32532	-0.18799	-0.20813	-0.44006	-0.03174	-0.04578			-0.01892	-0.01648	0.000610352	-0.02563	-0.00549	-0.00488			-37.1	-0.02075	-0.04517	-0.15747	-0.01831	-0.03418	-0.24475	-0.31067		-0.01221	-0.04395	-0.00916	0.00549	0.00305	-0.10315	-0.11841			-37.1	-1.27563	-1.08093	-1.60889	-1.86829	-0.67505				-0.07629	-0.01343	-0.53406	-0.1355	-0.01343
-37	-0.32959	-0.18188	-0.21606	-0.43579	-0.03235	-0.04333			-0.01648	-0.01587	0.00122	-0.02625	-0.01709	-0.01587			-37	-0.01465	-0.05798	-0.14709	-0.02075	-0.03418	-0.24597	-0.31982		-0.00793	-0.04761	-0.01343	0.00366	0.01099	-0.10742	-0.12146			-37	-1.26465	-1.08215	-1.60095	-1.85608	-0.66833				-0.07568	-0.0177	-0.51819	-0.13672	-0.02136
-36.9	-0.31677	-0.17456	-0.21606	-0.43762	-0.03174	-0.03601			-0.01953	-0.01038	-0.00549	-0.01709	-0.01221	-0.01587			-36.9	-0.02502	-0.05249	-0.15076	-0.02075	-0.03967	-0.24414	-0.31494		-0.0116	-0.03601	-0.00305	-0.00122	-0.00122	-0.10559	-0.12024			-36.9	-1.27075	-1.0498	-1.61255	-1.86707	-0.68115				-0.07935	-0.01709	-0.52551	-0.12817	-0.02808
-36.8	-0.32654	-0.16968	-0.20874	-0.44189	-0.03296	-0.03296			-0.00854	-0.01343	-0.00244	-0.02197	-0.01587	-0.00549			-36.8	-0.03296	-0.0708	-0.15198	-0.01587	-0.03967	-0.25391	-0.31799		-0.00732	-0.03845	-0.01831	0.00244	0.00549	-0.11719	-0.13184			-36.8	-1.2677	-1.05774	-1.61743	-1.86707	-0.70251				-0.07751	-0.01831	-0.52734	-0.12939	-0.03235
-36.7	-0.32837	-0.17273	-0.2124	-0.43457	-0.02991	-0.02808			0	-0.01709	-0.00549	-0.02136	-0.01221	-0.00793			-36.7	-0.01953	-0.05432	-0.14954	-0.0238	-0.03845	-0.24414	-0.31494		-0.01587	-0.04578	0.00183	-0.00244	0.00366	-0.11597	-0.12329			-36.7	-1.27563	-1.06445	-1.63086	-1.88232	-0.65857				-0.06531	-0.02319	-0.5304	-0.13489	-0.01404
-36.6	-0.31982	-0.18005	-0.20874	-0.43823	-0.03479	-0.03906			-0.00977	-0.00488	-0.00854	-0.0177	-0.01648	-0.00793			-36.6	-0.0238	-0.06165	-0.15503	-0.00977	-0.03113	-0.24902	-0.32043		-0.00671	-0.03723	-0.00977	0.00244	0.00305	-0.11292	-0.12024			-36.6	-1.26221	-1.05835	-1.6095	-1.85913	-0.64331				-0.08179	-0.02563	-0.55237	-0.14099	-0.01465
-36.5	-0.32166	-0.17761	-0.2063	-0.43884	-0.02563	-0.03052			-0.00122	-0.00671	-0.0116	-0.00549	-0.00671	-0.00122			-36.5	-0.0238	-0.06775	-0.1532	-0.02258	-0.03601	-0.24109	-0.32288		-0.01892	-0.04395	-0.00977	0.00671	0.000610352	-0.10742	-0.12451			-36.5	-1.25244	-1.06262	-1.60706	-1.86584	-0.62866				-0.0708	-0.0238	-0.55542	-0.14587	-0.01587
-36.4	-0.32227	-0.17212	-0.20874	-0.43274	-0.04272	-0.03601			0.000610352	-0.00549	-0.01892	-0.0061	-0.000610352	-0.00366			-36.4	-0.0293	-0.0647	-0.15381	-0.02197	-0.03906	-0.23132	-0.32288		-0.00793	-0.04517	-0.01648	0.000610352	0.00244	-0.1062	-0.11475			-36.4	-1.24878	-1.0614	-1.60583	-1.85669	-0.64697				-0.07446	-0.0293	-0.56519	-0.13794	-0.02319
-36.3	-0.31799	-0.17029	-0.21362	-0.44434	-0.04578	-0.03113			-0.00427	-0.01282	-0.0061	-0.00488	0.00244	-0.00732			-36.3	-0.02991	-0.05676	-0.15015	-0.02319	-0.03601	-0.2478	-0.32959		-0.01099	-0.04761	-0.00916	0.00549	0.00183	-0.11353	-0.11902			-36.3	-1.25732	-1.05408	-1.6156	-1.87378	-0.65918				-0.07324	-0.03235	-0.54443	-0.14709	-0.01587
-36.2	-0.32715	-0.1709	-0.20081	-0.43396	-0.04578	-0.03723			0.00122	0	-0.00732	-0.00549	0	0.00122			-36.2	-0.02136	-0.05493	-0.14893	-0.02625	-0.02502	-0.25208	-0.3241		-0.00732	-0.04517	-0.00122	-0.0061	0	-0.0946	-0.11963			-36.2	-1.2616	-1.06384	-1.61133	-1.85425	-0.64819				-0.07324	-0.0293	-0.55664	-0.14404	-0.01404
-36.1	-0.32654	-0.1709	-0.21179	-0.43579	-0.04883	-0.03906			0.00244	-0.00244	-0.00427	-0.00671	-0.00183	-0.00793			-36.1	-0.02747	-0.06348	-0.13977	-0.01648	-0.03357	-0.224	-0.32227		-0.01099	-0.04028	-0.00366	-0.00305	0.00488	-0.09277	-0.11353			-36.1	-1.25305	-1.0437	-1.59424	-1.85425	-0.65491				-0.07324	-0.03357	-0.54749	-0.13306	-0.02258
-36	-0.32654	-0.18066	-0.2063	-0.43945	-0.04944	-0.04395			-0.00671	-0.00916	0.00671	-0.00549	-0.00305	-0.00671			-36	-0.01831	-0.06775	-0.14893	-0.02014	-0.03357	-0.25269	-0.32593		-0.00366	-0.03845	0	0.00244	0.00183	-0.09949	-0.11597			-36	-1.24207	-1.04492	-1.57532	-1.85669	-0.65613				-0.0769	-0.02136	-0.54321	-0.13062	-0.02014
-35.9	-0.32104	-0.18066	-0.21362	-0.44189	-0.05005	-0.04395			-0.00183	-0.00183	0.01038	-0.01648	0	-0.00671			-35.9	-0.02563	-0.0647	-0.14465	-0.01404	-0.03418	-0.23315	-0.32471		-0.00549	-0.04639	-0.00427	-0.00427	-0.00854	-0.09827	-0.11536			-35.9	-1.24573	-1.04858	-1.56982	-1.85181	-0.66406				-0.07019	-0.01831	-0.55969	-0.15198	-0.01709
-35.8	-0.32837	-0.18738	-0.21667	-0.43945	-0.0293	-0.05127			-0.00732	0	0.00793	-0.01892	0.0061	-0.00854			-35.8	-0.02686	-0.06287	-0.14465	-0.02258	-0.04089	-0.24841	-0.31189		-0.02075	-0.05188	-0.00183	-0.00549	0.00122	-0.09766	-0.12512			-35.8	-1.23169	-1.04126	-1.58447	-1.82129	-0.66833				-0.0824	-0.01953	-0.55847	-0.15015	-0.03418
-35.7	-0.32166	-0.17212	-0.21118	-0.43762	-0.0415	-0.05615			-0.00366	-0.00244	0.00427	-0.01831	-0.000610352	-0.00732			-35.7	-0.02197	-0.06714	-0.13733	-0.01953	-0.03601	-0.25818	-0.3125		-0.00488	-0.04578	-0.00549	0.00122	-0.00122	-0.09277	-0.1239			-35.7	-1.23535	-1.02539	-1.5741	-1.81641	-0.68726				-0.07813	-0.01648	-0.53833	-0.14526	-0.03052
-35.6	-0.33508	-0.17517	-0.20874	-0.43274	-0.03845	-0.04639			-0.01221	-0.00488	0.00183	-0.01343	0.00977	-0.01953			-35.6	-0.02563	-0.05737	-0.14465	-0.01831	-0.04028	-0.23499	-0.31128		-0.00793	-0.04822	0	0.00732	-0.000610352	-0.08118	-0.12329			-35.6	-1.21704	-1.03088	-1.57776	-1.82373	-0.70129				-0.08118	-0.01038	-0.53955	-0.14404	-0.03174
-35.5	-0.31921	-0.16418	-0.21667	-0.43274	-0.03357	-0.05188			-0.0177	-0.00183	0.00854	-0.01648	-0.00183	-0.01526			-35.5	-0.02502	-0.05432	-0.14221	-0.0238	-0.02686	-0.24231	-0.31311		-0.00122	-0.03906	-0.00366	-0.00183	0	-0.08972	-0.13977			-35.5	-1.22192	-1.04553	-1.55945	-1.82373	-0.69092				-0.07324	-0.02136	-0.54138	-0.13916	-0.0293
-35.4	-0.33569	-0.15991	-0.21362	-0.43457	-0.03601	-0.04944			-0.01526	-0.01099	-0.00305	-0.02686	0.01038	-0.01404			-35.4	-0.0177	-0.06042	-0.14709	-0.0238	-0.03784	-0.23682	-0.30518		-0.00549	-0.04578	-0.00854	-0.00183	-0.000610352	-0.09094	-0.1416			-35.4	-1.2207	-1.0498	-1.54907	-1.8042	-0.68115				-0.06958	-0.02014	-0.54321	-0.13733	-0.02808
-35.3	-0.33508	-0.16235	-0.20569	-0.4425	-0.02991	-0.04822			-0.01831	0.00183	-0.00183	-0.02686	0.00427	-0.0116			-35.3	-0.0238	-0.05737	-0.14038	-0.02075	-0.03113	-0.2594	-0.31189		-0.00916	-0.04456	-0.00977	-0.00183	0.00793	-0.08606	-0.12878			-35.3	-1.20667	-1.03333	-1.56189	-1.80176	-0.66772				-0.08423	-0.01526	-0.52612	-0.13489	-0.03723
-35.2	-0.33264	-0.15686	-0.20813	-0.43213	-0.03967	-0.04456			-0.01343	0.00366	-0.01465	-0.01953	0.00244	-0.01404			-35.2	-0.02869	-0.05249	-0.13489	-0.02502	-0.0354	-0.26917	-0.31128		-0.00793	-0.04639	-0.00793	0.00488	0.0116	-0.09644	-0.13123			-35.2	-1.20483	-1.04492	-1.55518	-1.80176	-0.64758				-0.08118	-0.01587	-0.5304	-0.13367	-0.03235
-35.1	-0.33813	-0.15381	-0.20874	-0.43579	-0.04272	-0.03906			-0.0238	0.00854	-0.01343	-0.0238	0.00427	-0.0061			-35.1	-0.01892	-0.06348	-0.13062	-0.02136	-0.02808	-0.24353	-0.31067		-0.0061	-0.04517	-0.00916	0.0061	0.00488	-0.09155	-0.12817			-35.1	-1.20422	-1.03271	-1.52527	-1.79382	-0.65369				-0.07141	-0.01831	-0.53162	-0.13611	-0.04028
-35	-0.34119	-0.16357	-0.20325	-0.4187	-0.03845	-0.04028			-0.01465	0.00244	-0.01465	-0.02319	-0.000610352	-0.00549			-35	-0.0238	-0.0592	-0.13489	-0.02136	-0.03906	-0.24658	-0.30579		-0.00427	-0.03967	-0.0061	-0.000610352	0.00305	-0.09644	-0.12512			-35	-1.19812	-1.0321	-1.52893	-1.8158	-0.64514				-0.06836	-0.00549	-0.50232	-0.12573	-0.03235
-34.9	-0.33081	-0.16602	-0.21118	-0.41565	-0.04089	-0.03235			-0.01221	-0.000610352	-0.01404	-0.01831	0.00244	-0.00183			-34.9	-0.03235	-0.06287	-0.12756	-0.01709	-0.03235	-0.25269	-0.30334		-0.00854	-0.0531	-0.00732	-0.00488	0.00244	-0.09033	-0.10681			-34.9	-1.1908	-1.01013	-1.51917	-1.8335	-0.67261				-0.06775	-0.01892	-0.52307	-0.14038	-0.02625
-34.8	-0.34424	-0.17151	-0.21362	-0.41504	-0.04211	-0.03113			0.00366	0.00732	-0.00732	-0.02136	-0.00977	-0.00305			-34.8	-0.02625	-0.05371	-0.12878	-0.02625	-0.03601	-0.24353	-0.30151		0.00122	-0.04456	-0.0061	0.00183	0.00122	-0.08911	-0.11902			-34.8	-1.19141	-0.99854	-1.5094	-1.80176	-0.65735				-0.07568	-0.01526	-0.51941	-0.12512	-0.02502
-34.7	-0.33813	-0.16785	-0.22034	-0.41504	-0.04517	-0.03601			-0.00183	-0.00244	-0.0061	-0.00671	-0.01587	0.00244			-34.7	-0.02258	-0.05981	-0.12268	-0.01648	-0.03723	-0.23926	-0.31677		-0.01282	-0.04822	-0.01038	0.00122	0.00366	-0.08423	-0.12268			-34.7	-1.18774	-0.98999	-1.51306	-1.80481	-0.65186				-0.08118	-0.00427	-0.51086	-0.13733	-0.02014
-34.6	-0.33386	-0.17639	-0.21912	-0.41748	-0.0531	-0.03418			0.01038	0.00854	0.00244	-0.01099	-0.01099	-0.00366			-34.6	-0.02625	-0.05432	-0.11902	-0.01587	-0.03357	-0.23987	-0.30518		-0.01099	-0.04639	-0.00916	-0.00244	-0.00122	-0.09583	-0.12695			-34.6	-1.17126	-0.99548	-1.52039	-1.77979	-0.66223				-0.08362	-0.02014	-0.50903	-0.12817	-0.00916
-34.5	-0.34058	-0.17334	-0.21362	-0.40771	-0.04211	-0.03418			-0.00122	0.00916	0.00183	-0.00916	-0.0116	-0.00366			-34.5	-0.02319	-0.06042	-0.12024	-0.02014	-0.0354	-0.23926	-0.30884		-0.00183	-0.05493	-0.01465	0.00183	0.00488	-0.08301	-0.12573			-34.5	-1.17554	-1.00891	-1.51733	-1.7627	-0.65674				-0.07935	-0.01648	-0.51575	-0.12878	-0.00244
-34.4	-0.33081	-0.16846	-0.20569	-0.41016	-0.05127	-0.03662			-0.00183	-0.00183	0.00549	-0.00427	-0.000610352	-0.00366			-34.4	-0.03052	-0.06287	-0.13	-0.01465	-0.03845	-0.24292	-0.30762		-0.01404	-0.0415	0.00427	-0.00305	0.00488	-0.08789	-0.10742			-34.4	-1.17188	-0.99792	-1.52466	-1.80481	-0.64819				-0.07813	-0.02197	-0.48889	-0.13123	-0.01587
-34.3	-0.33264	-0.16968	-0.20996	-0.40955	-0.03357	-0.03052			-0.00427	-0.00366	0.00977	-0.00549	-0.01038	0.00183			-34.3	-0.0293	-0.05676	-0.13123	-0.01892	-0.04089	-0.24658	-0.30762		-0.00732	-0.04822	-0.00488	-0.000610352	0.00366	-0.08911	-0.10803			-34.3	-1.16455	-1.00037	-1.52466	-1.79077	-0.672				-0.07874	-0.01526	-0.50049	-0.12695	-0.01526
-34.2	-0.33752	-0.15869	-0.19714	-0.40894	-0.02808	-0.03418			-0.00183	0.000610352	0.00549	-0.0061	-0.00183	-0.00366			-34.2	-0.02014	-0.0592	-0.12695	-0.02625	-0.03784	-0.20691	-0.30823		-0.01343	-0.05249	0.00183	0.00671	0.000610352	-0.09766	-0.10925			-34.2	-1.1615	-1.00098	-1.51611	-1.79016	-0.66711				-0.08484	-0.01587	-0.49927	-0.13794	-0.02014
-34.1	-0.32227	-0.16418	-0.19775	-0.4126	-0.03113	-0.03052			-0.00305	-0.00244	0.00427	-0.00427	-0.00549	0			-34.1	-0.02747	-0.05859	-0.13062	-0.02075	-0.04211	-0.25269	-0.30823		0	-0.02991	-0.01099	-0.000610352	0.000610352	-0.0946	-0.10803			-34.1	-1.1615	-0.99548	-1.50452	-1.79016	-0.66101				-0.07813	-0.02319	-0.50049	-0.13062	-0.0116
-34	-0.3186	-0.15625	-0.19836	-0.40771	-0.02563	-0.0354			0	-0.01404	0.00122	-0.01099	-0.01038	0			-34	-0.0116	-0.05615	-0.12634	-0.02197	-0.03479	-0.23254	-0.31372		0.00427	-0.0354	-0.00854	-0.00427	0.00488	-0.09888	-0.10681			-34	-1.15845	-0.99121	-1.49475	-1.78101	-0.65674				-0.07813	-0.02197	-0.50293	-0.12878	-0.0116
-33.9	-0.33264	-0.15686	-0.19714	-0.40222	-0.03479	-0.04456			-0.00305	-0.0116	0.00244	-0.00549	-0.00122	-0.0061			-33.9	-0.01648	-0.0647	-0.12756	-0.02197	-0.03967	-0.25085	-0.30701		-0.00977	-0.05615	0.00122	0	-0.00427	-0.09338	-0.11292			-33.9	-1.1554	-0.98755	-1.49048	-1.75293	-0.65735				-0.0708	-0.0238	-0.48889	-0.13489	-0.00427
-33.8	-0.32471	-0.16113	-0.19653	-0.40039	-0.02563	-0.04639			0.00305	-0.00732	0.00488	-0.01038	0.00244	-0.00183			-33.8	-0.01465	-0.05554	-0.12024	-0.02563	-0.03601	-0.23987	-0.30212		-0.00671	-0.04028	-0.00916	0	0	-0.08484	-0.11169			-33.8	-1.15112	-0.97778	-1.47217	-1.73218	-0.65308				-0.0769	-0.02563	-0.49866	-0.13062	-0.01343
-33.7	-0.3241	-0.15686	-0.19226	-0.401	-0.03296	-0.04517			0.01221	-0.00916	-0.00244	-0.01343	0.00793	0			-33.7	-0.01709	-0.05066	-0.12146	-0.02136	-0.03479	-0.23682	-0.30396		-0.00854	-0.04517	-0.00183	0.00122	-0.000610352	-0.09277	-0.10559			-33.7	-1.14624	-0.96619	-1.46667	-1.7572	-0.63477				-0.07141	-0.02014	-0.47546	-0.12939	-0.00671
-33.6	-0.3186	-0.15869	-0.19775	-0.40222	-0.03113	-0.04333			0.00305	-0.00977	-0.00183	-0.00671	-0.00244	-0.00183			-33.6	-0.02869	-0.0592	-0.13367	-0.02197	-0.03418	-0.23376	-0.30762		-0.00671	-0.04272	0	-0.00549	0.00488	-0.1001	-0.10925			-33.6	-1.13892	-0.96313	-1.47095	-1.75232	-0.63904				-0.07385	-0.03052	-0.47546	-0.11902	-0.00305
-33.5	-0.31189	-0.16235	-0.18799	-0.40039	-0.03479	-0.04456			-0.00793	-0.01038	-0.01038	-0.01221	0.0061	-0.00671			-33.5	-0.01709	-0.06897	-0.12512	-0.02258	-0.03662	-0.23743	-0.29663		-0.0061	-0.04883	-0.00305	-0.00244	0.00732	-0.0946	-0.09949			-33.5	-1.14624	-0.94727	-1.4563	-1.72119	-0.64331				-0.07324	-0.03052	-0.49011	-0.12146	-0.01343
-33.4	-0.3241	-0.16174	-0.18494	-0.39612	-0.03662	-0.03967			-0.01221	-0.01343	-0.00671	-0.01953	0.00183	-0.01526			-33.4	-0.02502	-0.04883	-0.12512	-0.01038	-0.04578	-0.26367	-0.28381		-0.00916	-0.04883	-0.00793	-0.00305	-0.00122	-0.09766	-0.1062			-33.4	-1.13342	-0.93384	-1.44897	-1.73645	-0.63416				-0.06775	-0.02014	-0.49072	-0.12573	-0.0116
-33.3	-0.30579	-0.1593	-0.18921	-0.39795	-0.0415	-0.03723			-0.01587	-0.0061	-0.01099	-0.01465	0.00854	-0.00366			-33.3	-0.02502	-0.05493	-0.13	-0.01892	-0.03357	-0.25208	-0.29114		-0.00244	-0.04578	-0.01831	-0.00427	0.00122	-0.10071	-0.10803			-33.3	-1.12732	-0.94299	-1.44592	-1.72791	-0.64514				-0.06592	-0.01953	-0.48523	-0.1123	-0.02075
-33.2	-0.31677	-0.1593	-0.18372	-0.39734	-0.04944	-0.0354			-0.01343	-0.00793	-0.00732	-0.01587	0.00549	-0.01526			-33.2	-0.02869	-0.05554	-0.13123	-0.01465	-0.0354	-0.23926	-0.28442		-0.00732	-0.05127	-0.00732	-0.00488	0.00122	-0.10132	-0.11658			-33.2	-1.12183	-0.92468	-1.44165	-1.71326	-0.66223				-0.05859	-0.0177	-0.48401	-0.12695	-0.0177
-33.1	-0.32227	-0.16357	-0.18494	-0.39124	-0.05188	-0.02991			-0.01465	-0.00244	-0.00732	-0.03418	-0.00244	-0.01465			-33.1	-0.02502	-0.05493	-0.12634	-0.01465	-0.04211	-0.24475	-0.29114		-0.01038	-0.04578	-0.00977	-0.00916	0.00183	-0.10071	-0.09766			-33.1	-1.12427	-0.92896	-1.44104	-1.74194	-0.67749				-0.05676	-0.00671	-0.49316	-0.13367	-0.01892
-33	-0.3125	-0.16846	-0.1825	-0.3894	-0.03235	-0.03479			-0.00305	-0.00122	0.00366	-0.02686	0.00916	-0.00427			-33	-0.01953	-0.047	-0.12695	-0.01648	-0.03723	-0.24109	-0.28442		-0.01038	-0.04578	-0.00732	0	0.00793	-0.08606	-0.1062			-33	-1.12854	-0.93567	-1.40991	-1.74561	-0.69458				-0.06287	-0.01709	-0.49622	-0.12817	-0.01099
-32.9	-0.32227	-0.17578	-0.19592	-0.39673	-0.0415	-0.03296			0.00305	-0.00916	0.0061	-0.02686	0.00854	-0.01343			-32.9	-0.0116	-0.05188	-0.13916	-0.01648	-0.04028	-0.24353	-0.29907		-0.0116	-0.03052	0.00122	0.00244	0.00366	-0.10193	-0.11292			-32.9	-1.12061	-0.95398	-1.41785	-1.73767	-0.67688				-0.0592	-0.01404	-0.49866	-0.12329	-0.00854
-32.8	-0.32043	-0.17517	-0.19043	-0.38818	-0.03357	-0.03479			0.00244	-0.00671	0.00793	-0.03662	0.00305	-0.00732			-32.8	-0.02686	-0.06042	-0.13428	-0.02014	-0.04211	-0.20081	-0.29724		-0.00671	-0.04028	-0.00366	-0.00244	-0.00305	-0.08728	-0.10315			-32.8	-1.11145	-0.94177	-1.41602	-1.7395	-0.67261				-0.05432	-0.0061	-0.4895	-0.1123	-0.0061
-32.7	-0.32349	-0.16418	-0.18311	-0.38879	-0.03235	-0.02747			-0.00366	-0.00366	0.00549	-0.02869	0.00488	-0.00854			-32.7	-0.02502	-0.05859	-0.12817	-0.02197	-0.04028	-0.22644	-0.28931		-0.00793	-0.03601	-0.00549	-0.00305	0.00671	-0.0946	-0.10437			-32.7	-1.11023	-0.93201	-1.41052	-1.73828	-0.67261				-0.04944	-0.01099	-0.47913	-0.11353	-0.000610352
-32.6	-0.31738	-0.15137	-0.18005	-0.38635	-0.02625	-0.02625			0.0061	0.00122	0.0061	-0.01587	0.00549	-0.0061			-32.6	-0.02991	-0.0531	-0.12817	-0.01648	-0.04333	-0.23254	-0.28381		-0.0061	-0.0354	-0.00183	-0.000610352	0.00244	-0.10193	-0.11841			-32.6	-1.1145	-0.93323	-1.40869	-1.72424	-0.67749				-0.05737	-0.01099	-0.47546	-0.11292	-0.00244
-32.5	-0.33386	-0.15808	-0.18311	-0.39673	-0.0293	-0.03296			-0.000610352	-0.00183	0.00916	-0.00732	0.00183	-0.00549			-32.5	-0.02197	-0.05981	-0.12268	-0.02563	-0.03601	-0.23315	-0.29358		-0.00916	-0.05127	-0.00977	0.00427	-0.00366	-0.1001	-0.10498			-32.5	-1.11328	-0.94849	-1.39404	-1.72729	-0.67383				-0.05676	-0.0116	-0.4834	-0.11719	-0.00244
-32.4	-0.33203	-0.15625	-0.18677	-0.39124	-0.03052	-0.02319			0.00244	0.000610352	0.00427	-0.0116	0.00488	0			-32.4	-0.03662	-0.05981	-0.1178	-0.01404	-0.04456	-0.22278	-0.28809		-0.00671	-0.03662	-0.00366	-0.000610352	0.00793	-0.09399	-0.1178			-32.4	-1.10657	-0.93323	-1.39526	-1.73218	-0.64148				-0.04578	0.00427	-0.48096	-0.11536	-0.00244
-32.3	-0.32349	-0.14832	-0.18799	-0.39001	-0.02319	-0.02991			0.00366	0.00488	0.01038	-0.01648	0.00427	0.00305			-32.3	-0.02563	-0.05859	-0.12573	-0.02258	-0.0293	-0.22827	-0.30396		-0.01099	-0.04211	-0.01282	-0.00671	0.00122	-0.08606	-0.10559			-32.3	-1.09985	-0.92529	-1.38794	-1.72607	-0.65002				-0.05005	-0.00488	-0.48584	-0.11292	-0.01465
-32.2	-0.31677	-0.14526	-0.1886	-0.40283	-0.0293	-0.0354			-0.00366	0.00122	0.00732	-0.02014	0.00854	0.000610352			-32.2	-0.03479	-0.06042	-0.12146	-0.02319	-0.03967	-0.23254	-0.29175		0.00244	-0.04089	-0.01099	0.00488	0.00488	-0.07874	-0.12573			-32.2	-1.0907	-0.92712	-1.40076	-1.70532	-0.64697				-0.04822	-0.00305	-0.48218	-0.12695	-0.01526
-32.1	-0.3064	-0.14954	-0.19653	-0.39185	-0.01709	-0.03113			-0.00244	0.00549	0.000610352	-0.00854	0.00549	0.00244			-32.1	-0.02747	-0.05127	-0.11597	-0.02808	-0.05005	-0.24231	-0.3009		-0.00183	-0.04333	-0.00977	0.0061	-0.00183	-0.0885	-0.0946			-32.1	-1.07971	-0.92896	-1.40137	-1.70227	-0.63782				-0.05127	-0.00671	-0.46631	-0.11414	-0.01221
-32	-0.31311	-0.14954	-0.19348	-0.38635	-0.02991	-0.03723			-0.000610352	0.00366	0.00122	-0.01221	0.00854	0.00732			-32	-0.02502	-0.06165	-0.1178	-0.02686	-0.04028	-0.22278	-0.29236		-0.01465	-0.04761	-0.00427	0	-0.000610352	-0.08606	-0.10925			-32	-1.06934	-0.9436	-1.40198	-1.68884	-0.62195				-0.05066	-0.01343	-0.47363	-0.11108	-0.00732
-31.9	-0.30151	-0.14709	-0.19775	-0.39001	-0.04089	-0.0415			-0.000610352	0	-0.00183	-0.00793	0.00183	-0.000610352			-31.9	-0.01892	-0.04333	-0.13184	-0.02625	-0.03601	-0.22644	-0.30212		0.0061	-0.04395	0	0.00122	0.00244	-0.08301	-0.11414			-31.9	-1.07666	-0.93811	-1.3916	-1.70532	-0.63293				-0.05066	-0.01465	-0.46204	-0.11414	-0.01526
-31.8	-0.30151	-0.16296	-0.19714	-0.39001	-0.03906	-0.04028			0.00793	0.00305	-0.00244	-0.01892	-0.00122	0.00122			-31.8	-0.03052	-0.05432	-0.11719	-0.02197	-0.04333	-0.23132	-0.29175		-0.01465	-0.03967	-0.0061	0.000610352	0.0061	-0.08484	-0.12756			-31.8	-1.07056	-0.9259	-1.39648	-1.68396	-0.62927				-0.05615	-0.01099	-0.47974	-0.1001	-0.0238
-31.7	-0.30029	-0.16541	-0.2002	-0.39001	-0.05066	-0.04333			0.00427	-0.00977	-0.00549	-0.01099	0.00244	0			-31.7	-0.02869	-0.06287	-0.1416	-0.02075	-0.03418	-0.25085	-0.29236		-0.01038	-0.04028	-0.01099	-0.000610352	0.00122	-0.08667	-0.10986			-31.7	-1.05591	-0.92407	-1.37146	-1.68762	-0.63049				-0.04883	-0.02747	-0.47913	-0.10803	-0.01953
-31.6	-0.29663	-0.16968	-0.20142	-0.40039	-0.03113	-0.03662			0.000610352	-0.00427	-0.00854	-0.00916	-0.000610352	-0.00244			-31.6	-0.02136	-0.05493	-0.13184	-0.02075	-0.02869	-0.23804	-0.29846		-0.00427	-0.04822	-0.01404	0.00305	0.00183	-0.09033	-0.11475			-31.6	-1.07239	-0.93384	-1.37573	-1.66626	-0.6189				-0.05066	-0.02136	-0.49011	-0.10437	-0.01465
-31.5	-0.30945	-0.16296	-0.20264	-0.40161	-0.04395	-0.03845			-0.00854	0.00305	-0.01099	-0.0116	-0.00244	-0.000610352			-31.5	-0.01892	-0.04517	-0.11719	-0.0238	-0.03296	-0.22522	-0.29602		-0.00916	-0.04089	-0.000610352	0	0.00305	-0.08423	-0.12207			-31.5	-1.0614	-0.92896	-1.37268	-1.65955	-0.63965				-0.05615	-0.01892	-0.48645	-0.11475	-0.0238
-31.4	-0.30457	-0.15869	-0.19897	-0.38696	-0.04211	-0.02869			-0.00916	-0.01953	-0.000610352	-0.00366	-0.00793	0.00122			-31.4	-0.02502	-0.06165	-0.1239	-0.0293	-0.03906	-0.22766	-0.29907		-0.00549	-0.0415	-0.01648	-0.00122	0.00122	-0.08057	-0.1239			-31.4	-1.06323	-0.91858	-1.38062	-1.65588	-0.62622				-0.05371	-0.03235	-0.47485	-0.11536	-0.0238
-31.3	-0.29602	-0.15991	-0.1947	-0.39612	-0.04211	-0.02747			-0.0061	-0.01648	-0.00366	-0.00305	0.0116	0.00671			-31.3	-0.02869	-0.047	-0.11292	-0.02258	-0.03662	-0.23926	-0.29785		-0.00916	-0.0415	-0.01099	-0.00183	0.000610352	-0.08972	-0.10803			-31.3	-1.05591	-0.91797	-1.36902	-1.66809	-0.60486				-0.06226	-0.01038	-0.47607	-0.11047	-0.02991
-31.2	-0.30701	-0.14832	-0.19409	-0.38879	-0.03845	-0.02686			-0.01709	-0.01465	-0.00183	-0.00305	0.00427	0.00305			-31.2	-0.01709	-0.05981	-0.11414	-0.02136	-0.03601	-0.22461	-0.29846		-0.01221	-0.0415	-0.00977	-0.00549	0.00244	-0.08118	-0.12024			-31.2	-1.05591	-0.90759	-1.3623	-1.67175	-0.60242				-0.05554	-0.02136	-0.46265	-0.11719	-0.02869
-31.1	-0.31738	-0.14343	-0.19409	-0.39978	-0.03296	-0.02502			-0.01526	-0.01648	0.00671	-0.0061	-0.00671	-0.0061			-31.1	-0.02136	-0.05676	-0.11475	-0.01953	-0.03784	-0.21423	-0.29541		-0.00305	-0.05188	0.00305	0.00305	0	-0.08362	-0.12024			-31.1	-1.04797	-0.89355	-1.35437	-1.65955	-0.63416				-0.06104	-0.01343	-0.46265	-0.09705	-0.02075
-31	-0.30884	-0.15015	-0.20325	-0.39612	-0.03418	-0.03357			-0.00671	-0.01709	0.00732	-0.01404	-0.01038	-0.01465			-31	-0.02136	-0.05188	-0.12268	-0.02258	-0.03845	-0.20813	-0.28259		-0.00549	-0.03906	-0.00977	-0.00488	-0.00122	-0.08972	-0.11292			-31	-1.04553	-0.89172	-1.35315	-1.62842	-0.62134				-0.05554	-0.01282	-0.46082	-0.11169	-0.02197
-30.9	-0.30579	-0.13855	-0.19653	-0.39063	-0.04028	-0.03235			-0.00183	-0.00916	0.00549	-0.00671	-0.01343	-0.01038			-30.9	-0.02075	-0.05676	-0.11597	-0.02136	-0.03235	-0.20996	-0.28259		-0.00732	-0.03723	-0.000610352	-0.000610352	0.000610352	-0.08728	-0.11414			-30.9	-1.0498	-0.88928	-1.35986	-1.61377	-0.63232				-0.05981	-0.02258	-0.46387	-0.11108	-0.02869
-30.8	-0.30457	-0.1416	-0.19226	-0.38513	-0.02747	-0.02625			-0.00488	-0.00793	0.0061	-0.00366	-0.00244	-0.00122			-30.8	-0.01709	-0.047	-0.11536	-0.01404	-0.02991	-0.22156	-0.28625		0.00305	-0.03601	-0.00671	-0.00366	0.00305	-0.07446	-0.11292			-30.8	-1.04492	-0.89233	-1.34155	-1.61194	-0.62012				-0.05493	-0.00671	-0.46021	-0.1123	-0.02075
-30.7	-0.3064	-0.14771	-0.19775	-0.3772	-0.02747	-0.03113			-0.00427	-0.00183	0.00854	-0.00671	0.00305	-0.00305			-30.7	-0.01892	-0.04578	-0.11963	-0.02197	-0.03357	-0.21667	-0.28564		-0.00488	-0.03418	-0.00854	-0.00427	-0.00488	-0.08484	-0.09949			-30.7	-1.03333	-0.89233	-1.33484	-1.63757	-0.63416				-0.047	-0.0061	-0.44922	-0.11536	-0.01892
-30.6	-0.31311	-0.14282	-0.19226	-0.37292	-0.02869	-0.01892			-0.00183	-0.00122	-0.000610352	-0.00854	-0.00854	-0.00977			-30.6	-0.02808	-0.06348	-0.12512	-0.01892	-0.03723	-0.224	-0.27771		-0.00244	-0.04089	-0.00916	-0.00183	0.00916	-0.08911	-0.11108			-30.6	-1.02661	-0.89722	-1.31104	-1.60217	-0.64514				-0.05493	-0.00549	-0.44922	-0.12268	-0.01282
-30.5	-0.30823	-0.13916	-0.18372	-0.3656	-0.03357	-0.02869			0	-0.00244	0.00549	-0.00977	0.00122	-0.00488			-30.5	-0.01587	-0.05249	-0.11414	-0.02808	-0.03601	-0.20508	-0.27771		-0.01465	-0.03235	-0.00244	0.00244	0.00305	-0.08972	-0.1062			-30.5	-1.026	-0.88745	-1.33423	-1.59058	-0.63721				-0.05249	-0.00732	-0.45166	-0.11414	-0.01892
-30.4	-0.31921	-0.13977	-0.18188	-0.36072	-0.02075	-0.03052			0.00549	0.00488	0.00732	-0.01831	0.00244	-0.01587			-30.4	-0.02014	-0.05493	-0.13	-0.02197	-0.03723	-0.2124	-0.27039		-0.00488	-0.03662	-0.00488	0.00183	0.00488	-0.08972	-0.10498			-30.4	-1.0199	-0.87952	-1.32202	-1.60522	-0.62988				-0.06042	-0.00916	-0.43884	-0.11414	-0.01038
-30.3	-0.3064	-0.1355	-0.19348	-0.36987	-0.02197	-0.0238			0.00671	-0.00244	-0.00854	-0.02136	0.01221	-0.00854			-30.3	-0.02625	-0.0531	-0.12573	-0.01953	-0.03418	-0.21301	-0.271		-0.01282	-0.04395	-0.00854	-0.00183	-0.00671	-0.09277	-0.10071			-30.3	-1.01501	-0.86487	-1.30737	-1.60889	-0.6488				-0.07019	-0.00427	-0.44495	-0.11475	-0.00977
-30.2	-0.29846	-0.14343	-0.17456	-0.36194	-0.02258	-0.03601			0	-0.0061	-0.00244	-0.0238	0.00977	-0.01587			-30.2	-0.02747	-0.05798	-0.12634	-0.02136	-0.04211	-0.2063	-0.27832		-0.00977	-0.04517	-0.00183	0.000610352	0.00427	-0.10315	-0.10437			-30.2	-1.01013	-0.86548	-1.30615	-1.59851	-0.63232				-0.05615	-0.01099	-0.42542	-0.11902	-0.00793
-30.1	-0.30334	-0.13733	-0.18433	-0.36316	-0.0238	-0.02869			0.000610352	-0.00366	0.0061	-0.02014	0.00793	-0.00549			-30.1	-0.03113	-0.04578	-0.12451	-0.01587	-0.04333	-0.2002	-0.25818		-0.00122	-0.03174	-0.00916	-0.00244	0	-0.09155	-0.1001			-30.1	-1.02356	-0.87036	-1.30005	-1.61072	-0.6189				-0.06409	-0.0061	-0.43762	-0.1239	-0.000610352
-30	-0.30457	-0.13916	-0.17944	-0.35583	-0.02869	-0.04333			0.00488	-0.00122	-0.00427	-0.02625	0.00671	-0.01221			-30	-0.0238	-0.04761	-0.12329	-0.02319	-0.03906	-0.20813	-0.26428		-0.00488	-0.04272	-0.00488	-0.00122	-0.00183	-0.0885	-0.09888			-30	-1.01563	-0.86975	-1.28662	-1.61133	-0.61646				-0.06287	-0.01404	-0.448	-0.11719	-0.00854
-29.9	-0.3064	-0.13855	-0.17822	-0.35583	-0.0238	-0.04028			0	0.00427	-0.00854	-0.02136	0.01282	-0.00854			-29.9	-0.02747	-0.05615	-0.12817	-0.01831	-0.03723	-0.2124	-0.2594		-0.00488	-0.03967	-0.00671	0.00488	0	-0.09094	-0.0946			-29.9	-1.01807	-0.86487	-1.28479	-1.59851	-0.61646				-0.06836	-0.01343	-0.43335	-0.11963	-0.00122
-29.8	-0.30823	-0.13611	-0.17761	-0.36011	-0.01709	-0.03906			0.000610352	-0.00427	0.00488	-0.01648	-0.00122	-0.01221			-29.8	-0.01953	-0.05676	-0.13123	-0.03235	-0.04333	-0.2063	-0.27283		-0.00549	-0.03967	-0.01099	0.00244	0.00427	-0.09094	-0.09888			-29.8	-1.02112	-0.89539	-1.28113	-1.56616	-0.60913				-0.06287	-0.0293	-0.43518	-0.11597	-0.00549
-29.7	-0.31555	-0.14343	-0.17456	-0.35706	-0.02319	-0.03479			0.00244	-0.01282	0.00854	-0.0177	0.01099	-0.00916			-29.7	-0.01953	-0.06042	-0.13367	-0.02136	-0.0415	-0.19897	-0.26245		-0.00977	-0.04517	-0.00183	0.00305	0.00427	-0.10986	-0.10742			-29.7	-1.01135	-0.88745	-1.27625	-1.57837	-0.61218				-0.06409	-0.00671	-0.43091	-0.10742	-0.01221
-29.6	-0.3009	-0.13733	-0.17944	-0.35706	-0.01526	-0.02502			0.00122	-0.01892	0.00244	-0.02319	0.00244	-0.01404			-29.6	-0.01465	-0.05737	-0.13977	-0.0238	-0.03906	-0.2301	-0.25879		-0.01465	-0.03052	-0.00183	0.00244	0.00305	-0.09888	-0.09583			-29.6	-1.0022	-0.87158	-1.27319	-1.58386	-0.62744				-0.05981	-0.01587	-0.43152	-0.11719	-0.01221
-29.5	-0.30457	-0.15015	-0.17273	-0.36438	-0.03662	-0.02625			-0.00671	-0.01953	0.00122	-0.02686	0.00305	-0.0061			-29.5	-0.01953	-0.05188	-0.1239	-0.02014	-0.04211	-0.22095	-0.25635		-0.00977	-0.04089	-0.00671	0.00916	0.00549	-0.1062	-0.10071			-29.5	-1.00403	-0.87708	-1.27319	-1.58325	-0.62988				-0.06348	-0.01892	-0.42542	-0.10498	-0.01831
-29.4	-0.29785	-0.14221	-0.18127	-0.36621	-0.04333	-0.02625			-0.01221	-0.02258	0.0061	-0.02136	0.00671	0.00549			-29.4	-0.02014	-0.04639	-0.13367	-0.02991	-0.0415	-0.21118	-0.25818		-0.00488	-0.03601	-0.01099	-0.000610352	0.00977	-0.10132	-0.09338			-29.4	-1.0022	-0.8844	-1.25671	-1.56982	-0.6073				-0.05554	-0.01465	-0.41809	-0.11169	-0.03357
-29.3	-0.30579	-0.15442	-0.17822	-0.36804	-0.03296	-0.01953			-0.01831	-0.01282	0.01221	-0.02136	0.00549	-0.00427			-29.3	-0.02258	-0.05615	-0.12329	-0.01953	-0.04272	-0.20752	-0.2533		0.000610352	-0.04395	0.00427	0.00366	-0.0061	-0.08606	-0.10437			-29.3	-0.99304	-0.88196	-1.24268	-1.56311	-0.60791				-0.06653	-0.0177	-0.42236	-0.09949	-0.02747
-29.2	-0.30518	-0.14343	-0.18433	-0.37354	-0.03479	-0.02502			-0.0061	-0.02014	0.01343	-0.01587	-0.000610352	0.00488			-29.2	-0.02686	-0.05981	-0.12451	-0.01526	-0.03723	-0.21851	-0.25269		-0.0061	-0.04517	-0.01526	0.00183	0.00366	-0.09399	-0.1062			-29.2	-0.98755	-0.87524	-1.2439	-1.52954	-0.60303				-0.05005	-0.02258	-0.40955	-0.10803	-0.00732
-29.1	-0.30884	-0.13062	-0.17639	-0.35828	-0.03235	-0.03113			-0.01038	-0.01953	0.00793	-0.02502	0.00305	-0.0061			-29.1	-0.02197	-0.05127	-0.13306	-0.0061	-0.03479	-0.22278	-0.26123		-0.00977	-0.0415	-0.00244	-0.00305	0.00427	-0.09216	-0.10986			-29.1	-0.98572	-0.87097	-1.23413	-1.5509	-0.60913				-0.05188	-0.01953	-0.41809	-0.11536	-0.01709
-29	-0.31006	-0.14282	-0.19531	-0.36926	-0.03174	-0.02563			-0.02197	-0.00427	0.01099	-0.02197	-0.00427	-0.000610352			-29	-0.0177	-0.04395	-0.12268	-0.01953	-0.03906	-0.22278	-0.26001		-0.000610352	-0.04211	-0.00854	-0.00305	0.00916	-0.10132	-0.10925			-29	-0.97046	-0.85266	-1.24084	-1.56799	-0.5957				-0.047	-0.01343	-0.42786	-0.10803	-0.02197
-28.9	-0.30396	-0.13672	-0.18982	-0.3656	-0.02319	-0.03174			-0.01343	0.00183	0.0116	-0.01648	-0.0061	0.000610352			-28.9	-0.02502	-0.05188	-0.11963	-0.01404	-0.0293	-0.21667	-0.25879		-0.01221	-0.04578	-0.00916	0.00427	0.000610352	-0.09094	-0.10925			-28.9	-0.96924	-0.84473	-1.24146	-1.55884	-0.6073				-0.05371	-0.00122	-0.42053	-0.11108	-0.01953
-28.8	-0.30151	-0.13428	-0.19165	-0.36133	-0.02136	-0.03296			-0.01587	-0.00122	0.0061	-0.01099	-0.00854	-0.00244			-28.8	-0.01953	-0.04883	-0.12451	-0.01343	-0.0354	-0.21912	-0.25452		-0.00916	-0.03357	-0.00732	-0.000610352	0.00488	-0.08789	-0.1062			-28.8	-0.9668	-0.82031	-1.23596	-1.56189	-0.59509				-0.04639	-0.01404	-0.41443	-0.10376	-0.02747
-28.7	-0.3064	-0.13794	-0.18921	-0.35645	-0.02197	-0.0415			-0.0116	0.00122	0.0061	-0.00916	-0.00427	0.000610352			-28.7	-0.02075	-0.05188	-0.12817	-0.01587	-0.03296	-0.21973	-0.2478		-0.000610352	-0.04211	-0.000610352	0.00122	0.00305	-0.09644	-0.10498			-28.7	-0.96802	-0.83069	-1.23413	-1.55762	-0.58411				-0.04822	-0.0116	-0.41199	-0.10498	-0.01892
-28.6	-0.29785	-0.1355	-0.18188	-0.35278	-0.03052	-0.02991			-0.00488	-0.00488	0.00183	-0.00488	-0.00549	0.00977			-28.6	-0.01648	-0.05432	-0.12573	-0.01892	-0.03296	-0.22034	-0.25696		-0.00793	-0.0354	-0.0061	0.000610352	0.00671	-0.09338	-0.10681			-28.6	-0.96313	-0.83069	-1.24939	-1.55762	-0.57312				-0.04578	-0.01099	-0.41931	-0.10803	-0.02136
-28.5	-0.30823	-0.13428	-0.17578	-0.34302	-0.02502	-0.05249			-0.00427	-0.00549	0.0061	-0.00488	-0.00916	0.00305			-28.5	-0.01221	-0.05432	-0.12634	-0.01648	-0.03601	-0.22278	-0.25269		0	-0.03235	0.000610352	0	0.00549	-0.08606	-0.11414			-28.5	-0.95886	-0.84412	-1.23474	-1.54358	-0.58472				-0.04822	0	-0.43213	-0.10376	-0.02991
-28.4	-0.31311	-0.12939	-0.17456	-0.34668	-0.02502	-0.04089			-0.00305	0.00122	-0.00732	-0.01343	-0.00732	0.00366			-28.4	-0.01709	-0.04883	-0.13245	-0.01709	-0.03357	-0.20996	-0.25757		0	-0.03723	-0.000610352	0.00305	-0.00427	-0.09705	-0.1001			-28.4	-0.95154	-0.83435	-1.22314	-1.54785	-0.61462				-0.06287	-0.00488	-0.42114	-0.1123	-0.02686
-28.3	-0.31738	-0.13062	-0.18127	-0.34973	-0.01831	-0.03662			-0.0061	-0.00671	-0.000610352	-0.00305	-0.01587	0.000610352			-28.3	-0.02563	-0.05188	-0.12695	-0.01465	-0.03662	-0.21301	-0.25818		-0.00977	-0.02869	-0.00488	-0.000610352	-0.00671	-0.07507	-0.09521			-28.3	-0.93872	-0.8429	-1.20911	-1.53015	-0.64392				-0.0531	-0.00671	-0.41199	-0.10864	-0.02136
-28.2	-0.29968	-0.12939	-0.17883	-0.35095	-0.02747	-0.02869			-0.00366	-0.00671	0.00305	-0.0061	-0.0116	-0.00122			-28.2	-0.01465	-0.04456	-0.13	-0.01587	-0.02502	-0.20813	-0.2594		-0.00732	-0.02747	-0.0061	0.00122	-0.00122	-0.09094	-0.09521			-28.2	-0.94177	-0.83801	-1.22559	-1.52588	-0.63721				-0.0708	-0.00854	-0.39856	-0.10925	-0.01343
-28.1	-0.29297	-0.13794	-0.17456	-0.34729	-0.02686	-0.02686			0	-0.000610352	0.00427	-0.00183	-0.02014	0.00854			-28.1	-0.01587	-0.05615	-0.12024	-0.02075	-0.03601	-0.23315	-0.25513		-0.00183	-0.04456	-0.00854	0.00549	-0.00732	-0.08606	-0.09399			-28.1	-0.93567	-0.82581	-1.21643	-1.51917	-0.64209				-0.05737	-0.01343	-0.40588	-0.10742	-0.0061
-28	-0.29114	-0.12878	-0.16785	-0.33569	-0.03723	-0.03113			-0.00671	0.00305	0.00793	-0.00732	-0.01038	0.00732			-28	-0.01038	-0.06226	-0.1123	-0.02625	-0.04272	-0.20264	-0.2417		-0.00183	-0.03845	-0.00122	0.00732	0.00366	-0.07935	-0.09094			-28	-0.93567	-0.82458	-1.2085	-1.52588	-0.62378				-0.06592	-0.01038	-0.40466	-0.10376	-0.01892
-27.9	-0.30151	-0.12573	-0.17456	-0.34241	-0.02136	-0.02197			-0.00549	-0.00427	0.01282	-0.00244	-0.01343	0.00366			-27.9	-0.01526	-0.05493	-0.11902	-0.03357	-0.03906	-0.21362	-0.24658		-0.01526	-0.03906	-0.0061	0.00793	0.00366	-0.0824	-0.0946			-27.9	-0.92834	-0.82275	-1.20178	-1.52161	-0.60547				-0.06592	-0.01038	-0.39612	-0.09338	-0.01404
-27.8	-0.29602	-0.12817	-0.17273	-0.33203	-0.02808	-0.01709			-0.01099	-0.00549	0.0061	-0.00488	0.00793	-0.00183			-27.8	-0.02747	-0.047	-0.11536	-0.02258	-0.03357	-0.15503	-0.24902		-0.01038	-0.03601	0.00549	0.00122	0.00244	-0.0946	-0.1001			-27.8	-0.91553	-0.82703	-1.18652	-1.53564	-0.60486				-0.06653	-0.00916	-0.39795	-0.10925	-0.00793
-27.7	-0.29724	-0.12939	-0.17334	-0.33264	-0.03479	-0.0238			0.00244	-0.00366	0.00916	-0.00488	-0.00122	0.00488			-27.7	-0.02319	-0.05493	-0.11841	-0.01892	-0.0415	-0.16235	-0.24963		-0.00427	-0.05188	-0.01282	0.00122	0.00732	-0.09521	-0.08606			-27.7	-0.92712	-0.8252	-1.19507	-1.52466	-0.59387				-0.06348	-0.00549	-0.40405	-0.09521	-0.01587
-27.6	-0.28381	-0.12451	-0.17822	-0.33813	-0.03967	-0.02502			0	-0.01221	0.00671	0.00244	0.00305	0.00122			-27.6	-0.01953	-0.03662	-0.11047	-0.0238	-0.03845	-0.21301	-0.25635		-0.01099	-0.02136	-0.00732	0.00427	0.00122	-0.08728	-0.09277			-27.6	-0.91614	-0.82092	-1.18652	-1.51917	-0.58228				-0.06409	-0.01038	-0.40405	-0.10437	-0.00854
-27.5	-0.28442	-0.13184	-0.17029	-0.33508	-0.04028	-0.03174			-0.0116	-0.01526	0.00122	-0.00305	0.00488	0.00244			-27.5	-0.01526	-0.05493	-0.13062	-0.02014	-0.03113	-0.20447	-0.26367		-0.0116	-0.04211	0	-0.00549	0.00549	-0.08728	-0.07996			-27.5	-0.91125	-0.80933	-1.19263	-1.52039	-0.57739				-0.06409	-0.000610352	-0.39246	-0.10437	-0.00427
-27.4	-0.28015	-0.1355	-0.17273	-0.33569	-0.02136	-0.03113			-0.000610352	-0.00549	0.00732	-0.00366	0.00244	0.00244			-27.4	-0.02014	-0.05493	-0.10925	-0.01343	-0.03662	-0.17517	-0.26306		-0.0116	-0.03418	-0.01038	0.00488	-0.00366	-0.08423	-0.09521			-27.4	-0.90942	-0.8075	-1.17859	-1.5332	-0.56396				-0.06226	-0.01404	-0.40222	-0.10437	-0.00488
-27.3	-0.28137	-0.13306	-0.17212	-0.32959	-0.03235	-0.0293			0	-0.01465	0.00916	-0.00305	0.00366	-0.00549			-27.3	-0.02014	-0.04944	-0.11292	-0.0116	-0.02991	-0.20508	-0.2533		-0.01099	-0.03479	-0.00549	0.00183	0.00366	-0.08606	-0.09155			-27.3	-0.91248	-0.79529	-1.18835	-1.51855	-0.5719				-0.05798	-0.02075	-0.40771	-0.09705	-0.00488
-27.2	-0.27283	-0.13977	-0.17578	-0.33203	-0.0354	-0.03967			-0.01282	-0.01038	0.00977	0.00183	0.00427	-0.00244			-27.2	-0.02197	-0.0531	-0.10376	-0.02563	-0.02747	-0.21057	-0.24475		-0.00427	-0.04333	-0.00549	-0.00549	0.00427	-0.10376	-0.09521			-27.2	-0.90698	-0.79346	-1.17004	-1.53015	-0.55481				-0.06042	-0.02075	-0.41016	-0.1001	-0.00427
-27.1	-0.271	-0.13611	-0.17761	-0.32959	-0.01465	-0.03723			-0.00305	-0.0116	0.0061	-0.00977	0	-0.00916			-27.1	-0.01648	-0.05127	-0.11902	-0.01648	-0.02563	-0.19348	-0.24353		0.00122	-0.03235	-0.0061	-0.0116	-0.00732	-0.08911	-0.08972			-27.1	-0.90637	-0.79102	-1.17004	-1.52344	-0.55664				-0.05615	-0.02563	-0.40588	-0.10071	-0.00977
-27	-0.27222	-0.14282	-0.17639	-0.32898	-0.02502	-0.03845			-0.0177	-0.01221	-0.00671	-0.00244	0.00916	-0.01343			-27	-0.00854	-0.05188	-0.12756	-0.01648	-0.03052	-0.20386	-0.23926		-0.01465	-0.03906	-0.00488	-0.00549	-0.00122	-0.08606	-0.08789			-27	-0.89661	-0.79102	-1.16577	-1.51672	-0.54382				-0.06104	-0.02197	-0.40344	-0.10559	-0.00671
-26.9	-0.27405	-0.14771	-0.17517	-0.33264	-0.0116	-0.0354			-0.00977	-0.0116	-0.00977	-0.00244	-0.00122	-0.01526			-26.9	-0.02136	-0.05493	-0.12512	-0.01709	-0.0293	-0.2002	-0.24292		-0.00793	-0.0354	-0.00122	-0.00549	0.00977	-0.09521	-0.09338			-26.9	-0.89966	-0.78247	-1.14929	-1.52283	-0.54565				-0.05554	-0.0061	-0.39917	-0.09705	-0.00671
-26.8	-0.28198	-0.13306	-0.18555	-0.32715	-0.02625	-0.02686			-0.00732	-0.01587	-0.00488	-0.00488	0.000610352	-0.01099			-26.8	-0.01099	-0.03845	-0.11841	-0.02625	-0.02808	-0.20325	-0.23865		0.000610352	-0.03967	-0.01099	-0.00366	0	-0.10315	-0.09399			-26.8	-0.89722	-0.78247	-1.16272	-1.5155	-0.56946				-0.05005	-0.0116	-0.39124	-0.09949	0.000610352
-26.7	-0.27283	-0.1355	-0.18738	-0.32837	-0.00916	-0.02563			-0.01099	-0.01099	-0.01343	-0.01099	0.000610352	-0.00916			-26.7	-0.00854	-0.05371	-0.12207	-0.01709	-0.02319	-0.17395	-0.23621		-0.00244	-0.03296	-0.00244	-0.00488	0.00183	-0.07996	-0.09399			-26.7	-0.88196	-0.77576	-1.15051	-1.51245	-0.56946				-0.04883	0.00122	-0.37354	-0.0946	-0.000610352
-26.6	-0.26917	-0.12573	-0.18188	-0.32837	-0.01465	-0.03235			-0.00732	-0.01709	-0.00488	-0.00305	-0.00122	-0.01099			-26.6	-0.02319	-0.04578	-0.12146	-0.02319	-0.03357	-0.20752	-0.22339		-0.00122	-0.02625	-0.00305	-0.01038	0.00244	-0.0946	-0.09277			-26.6	-0.87891	-0.76294	-1.13342	-1.51245	-0.58411				-0.05127	-0.00488	-0.36316	-0.08545	-0.000610352
-26.5	-0.27283	-0.12634	-0.17578	-0.33081	-0.02075	-0.02869			-0.00916	-0.01099	0.00549	-0.00854	0.00183	-0.01099			-26.5	-0.00732	-0.03906	-0.12695	-0.02075	-0.03601	-0.20203	-0.24292		-0.0116	-0.03967	-0.0061	-0.00488	-0.00183	-0.08301	-0.09766			-26.5	-0.88379	-0.77026	-1.14258	-1.50269	-0.58411				-0.04578	-0.00488	-0.36011	-0.08789	-0.01526
-26.4	-0.27405	-0.13245	-0.1825	-0.31616	-0.01465	-0.0238			-0.00854	-0.0238	0.00671	-0.00854	0.00488	-0.00854			-26.4	-0.01892	-0.05493	-0.13367	-0.02075	-0.03174	-0.21057	-0.23071		0.00244	-0.02197	-0.00305	0.00732	0.00305	-0.09094	-0.0946			-26.4	-0.87891	-0.76233	-1.12488	-1.49231	-0.57129				-0.047	-0.0116	-0.37048	-0.10071	-0.00366
-26.3	-0.26672	-0.12512	-0.17639	-0.32349	-0.00671	-0.01953			0	-0.01953	0.00854	-0.0116	0.0061	-0.00916			-26.3	-0.0116	-0.04822	-0.1239	-0.02319	-0.03418	-0.21423	-0.23315		-0.00732	-0.03174	-0.00366	0.00488	0.00305	-0.08606	-0.09277			-26.3	-0.8783	-0.76233	-1.11938	-1.45813	-0.57434				-0.05005	0.00366	-0.36621	-0.09827	-0.0116
-26.2	-0.27771	-0.12695	-0.1709	-0.32227	-0.02075	-0.02625			-0.00427	-0.01892	0.01038	-0.02258	-0.00122	-0.00183			-26.2	-0.02563	-0.047	-0.11536	-0.01709	-0.03601	-0.21118	-0.23254		-0.00854	-0.03845	-0.0116	-0.00427	-0.00305	-0.09338	-0.09033			-26.2	-0.87646	-0.75806	-1.1084	-1.47644	-0.56091				-0.05005	-0.000610352	-0.36682	-0.09216	-0.00977
-26.1	-0.2887	-0.11902	-0.18555	-0.32593	-0.01587	-0.01526			-0.00732	-0.01526	0.00244	-0.02136	-0.000610352	-0.00427			-26.1	-0.02014	-0.05554	-0.12695	-0.02014	-0.03479	-0.2002	-0.23315		-0.00244	-0.04028	-0.01099	0.00244	0.00549	-0.08667	-0.09583			-26.1	-0.87708	-0.76172	-1.09802	-1.48621	-0.57983				-0.04883	0.00305	-0.36011	-0.09155	-0.00549
-26	-0.27283	-0.1178	-0.17456	-0.33264	-0.01831	-0.02625			0	-0.00793	0.01099	-0.02075	0.000610352	-0.00732			-26	-0.01343	-0.05493	-0.11292	-0.0293	-0.02991	-0.20325	-0.23071		-0.00366	-0.03357	-0.00305	0.00122	-0.00488	-0.0824	-0.08972			-26	-0.86731	-0.75684	-1.10413	-1.48682	-0.5835				-0.04517	-0.00305	-0.36865	-0.0946	-0.01587
-25.9	-0.26978	-0.11414	-0.18127	-0.3302	-0.02136	-0.0293			0.000610352	-0.00854	0.01038	-0.01404	-0.01038	0.00122			-25.9	-0.0116	-0.047	-0.11536	-0.01892	-0.03662	-0.21118	-0.23865		-0.0061	-0.02686	-0.00427	0.00366	0.00366	-0.07996	-0.09888			-25.9	-0.86182	-0.75195	-1.09253	-1.48071	-0.5835				-0.05737	0.0061	-0.36682	-0.0885	-0.01404
-25.8	-0.27954	-0.1239	-0.17517	-0.33264	-0.01709	-0.02319			0.00793	-0.01892	0.00183	-0.01709	0.00244	0.00305			-25.8	-0.01709	-0.0415	-0.11902	-0.01831	-0.03479	-0.20142	-0.22217		-0.000610352	-0.03296	0.000610352	-0.00122	0.00488	-0.07507	-0.09399			-25.8	-0.8606	-0.75134	-1.09924	-1.44104	-0.58289				-0.04883	0.00488	-0.36011	-0.09399	-0.02014
-25.7	-0.26794	-0.11108	-0.16846	-0.33691	-0.03052	-0.03113			-0.00488	-0.00732	0.01465	-0.01709	0.000610352	-0.00305			-25.7	-0.01648	-0.04395	-0.10986	-0.02014	-0.03174	-0.23193	-0.22705		-0.00244	-0.03479	-0.00549	0.00732	0.00122	-0.07629	-0.09094			-25.7	-0.85449	-0.74585	-1.08643	-1.43921	-0.578				-0.0592	0	-0.36987	-0.09155	-0.01221
-25.6	-0.28015	-0.11902	-0.16541	-0.32349	-0.02869	-0.03418			0.00549	-0.01404	0.01282	-0.01953	-0.00366	0.000610352			-25.6	-0.01892	-0.03906	-0.11963	-0.01648	-0.03235	-0.2124	-0.22888		-0.00671	-0.03357	-0.0116	0.00122	0.000610352	-0.08423	-0.09033			-25.6	-0.84167	-0.73547	-1.073	-1.43188	-0.58289				-0.0592	-0.00854	-0.35767	-0.09521	-0.01343
-25.5	-0.26611	-0.11292	-0.16296	-0.32837	-0.02991	-0.03174			-0.00549	-0.00244	0.00427	-0.01587	-0.02197	-0.000610352			-25.5	-0.01404	-0.04761	-0.11047	-0.02502	-0.02563	-0.20569	-0.23865		-0.00671	-0.03296	-0.00793	-0.00122	0.00244	-0.08057	-0.0824			-25.5	-0.83252	-0.74219	-1.07056	-1.42395	-0.56763				-0.05859	0.00244	-0.36499	-0.09277	-0.01282
-25.4	-0.27893	-0.10864	-0.15869	-0.32227	-0.02625	-0.03723			-0.01099	-0.00244	-0.00122	-0.01038	-0.01099	-0.00122			-25.4	-0.02258	-0.04456	-0.11414	-0.01282	-0.03113	-0.19287	-0.24597		-0.01038	-0.03418	0.00244	0.00427	0.00854	-0.07507	-0.0885			-25.4	-0.84778	-0.74951	-1.06812	-1.43555	-0.56519				-0.06348	0	-0.36133	-0.0824	-0.01221
-25.3	-0.27222	-0.11597	-0.15991	-0.33569	-0.03357	-0.03845			-0.00366	0.00366	-0.00549	-0.01953	-0.00366	0.00305			-25.3	-0.00854	-0.05005	-0.11841	-0.00977	-0.02563	-0.19287	-0.23987		-0.00854	-0.0238	-0.0061	0.00122	0.00183	-0.08362	-0.09949			-25.3	-0.8429	-0.73792	-1.05652	-1.45264	-0.56763				-0.06348	-0.00549	-0.35583	-0.1062	-0.01404
-25.2	-0.27466	-0.11963	-0.16174	-0.32715	-0.03418	-0.02686			-0.000610352	-0.00427	0.00854	-0.02014	-0.01526	0.00488			-25.2	-0.00977	-0.04089	-0.10925	-0.01282	-0.02747	-0.18311	-0.23987		-0.00916	-0.02686	-0.0116	0.00427	0.00488	-0.06836	-0.09644			-25.2	-0.83618	-0.72815	-1.05286	-1.44104	-0.54138				-0.06104	-0.00366	-0.36133	-0.08423	-0.03418
-25.1	-0.27893	-0.13428	-0.16663	-0.32593	-0.01892	-0.02319			-0.0061	-0.00977	-0.00244	-0.00793	-0.00549	-0.00244			-25.1	-0.00916	-0.04639	-0.10315	-0.01343	-0.0293	-0.18677	-0.23254		-0.01587	-0.02991	-0.00732	0.00183	0.0061	-0.06836	-0.09155			-25.1	-0.83679	-0.72815	-1.03027	-1.43066	-0.52673				-0.06653	-0.00732	-0.3595	-0.08728	-0.02563
-25	-0.28259	-0.12939	-0.15503	-0.3241	-0.02625	-0.0238			-0.01221	-0.01404	-0.01038	-0.00305	-0.0061	-0.00916			-25	-0.01038	-0.04211	-0.12268	-0.01648	-0.03296	-0.18555	-0.23682		-0.00549	-0.02502	-0.01221	0.00244	0.00122	-0.08362	-0.09766			-25	-0.82581	-0.71411	-1.04309	-1.41235	-0.51819				-0.06897	-0.00793	-0.34729	-0.09583	-0.01587
-24.9	-0.27893	-0.12695	-0.15991	-0.3241	-0.02136	-0.02869			-0.0061	-0.00488	-0.00122	-0.01465	-0.00122	-0.000610352			-24.9	-0.02319	-0.05432	-0.10925	-0.01587	-0.03113	-0.2002	-0.22766		-0.0061	-0.03296	-0.01099	0.00244	0.00366	-0.08057	-0.09399			-24.9	-0.81787	-0.70618	-1.0376	-1.40198	-0.53833				-0.05432	-0.00488	-0.36499	-0.08911	-0.0177
-24.8	-0.28748	-0.13489	-0.16296	-0.32532	-0.02502	-0.01953			-0.01099	0.000610352	0.00122	-0.000610352	0.01038	-0.00183			-24.8	-0.01648	-0.04089	-0.10559	-0.01709	-0.02991	-0.18799	-0.2356		-0.01038	-0.03357	-0.00671	-0.00183	0.00305	-0.08362	-0.09033			-24.8	-0.81421	-0.69397	-1.02966	-1.41968	-0.52612				-0.05981	-0.01038	-0.36377	-0.08118	-0.02075
-24.7	-0.27771	-0.13245	-0.16479	-0.3186	-0.01648	-0.02808			-0.01038	0.00549	0.00488	-0.00366	-0.00549	-0.00427			-24.7	-0.01587	-0.05249	-0.11963	-0.01221	-0.03601	-0.1886	-0.22888		-0.01587	-0.0354	-0.00916	-0.00366	0.00671	-0.08179	-0.09338			-24.7	-0.80139	-0.69397	-1.03455	-1.38794	-0.53833				-0.04883	-0.0061	-0.34973	-0.08362	-0.02747
-24.6	-0.26733	-0.12756	-0.16663	-0.31921	-0.01709	-0.01892			-0.01404	-0.00305	0.00183	0	0.00916	-0.01282			-24.6	-0.00732	-0.05737	-0.11658	-0.01221	-0.02991	-0.18738	-0.21484		-0.01282	-0.02747	-0.00122	-0.00427	0.00916	-0.07385	-0.08972			-24.6	-0.80994	-0.69946	-1.0321	-1.39587	-0.51941				-0.05066	-0.00366	-0.35522	-0.08789	-0.02869
-24.5	-0.28259	-0.12634	-0.1825	-0.32593	-0.01099	-0.02136			-0.02197	-0.00732	0.00854	0.000610352	0.00549	-0.00427			-24.5	-0.00366	-0.04883	-0.11536	-0.0116	-0.02625	-0.20386	-0.2179		-0.00366	-0.02502	-0.00488	0.000610352	0.00427	-0.0824	-0.08484			-24.5	-0.80505	-0.70862	-1.02783	-1.41174	-0.51392				-0.0531	-0.00122	-0.35034	-0.09399	-0.02686
-24.4	-0.26611	-0.12634	-0.18921	-0.3125	-0.03235	-0.0177			-0.01953	0.000610352	0.01099	0	-0.00244	-0.00488			-24.4	-0.01648	-0.04944	-0.11963	-0.01343	-0.03113	-0.20325	-0.22217		-0.00854	-0.02808	-0.01099	0	0.00549	-0.08118	-0.08911			-24.4	-0.79651	-0.70496	-1.02539	-1.41846	-0.52063				-0.04883	-0.0177	-0.35522	-0.08362	-0.0177
-24.3	-0.26245	-0.12512	-0.18433	-0.3125	-0.00793	-0.0238			0.000610352	0.00427	0.00549	-0.00366	-0.00183	-0.00549			-24.3	-0.02136	-0.047	-0.12268	-0.01709	-0.02747	-0.19409	-0.20935		-0.00916	-0.03113	-0.00366	0.00305	0	-0.07446	-0.08972			-24.3	-0.80322	-0.70129	-1.02966	-1.39221	-0.52917				-0.04639	-0.0116	-0.3595	-0.08911	-0.03235
-24.2	-0.28015	-0.12634	-0.17456	-0.31921	-0.01343	-0.03296			-0.00916	0.00488	0.00671	-0.00183	0.00183	-0.00671			-24.2	-0.01404	-0.05188	-0.11414	-0.01404	-0.02686	-0.19897	-0.22034		-0.0116	-0.03113	-0.0061	0.000610352	-0.0061	-0.0824	-0.08789			-24.2	-0.78613	-0.70435	-1.01929	-1.41235	-0.51758				-0.05188	-0.01526	-0.34729	-0.0885	-0.02075
-24.1	-0.25635	-0.11841	-0.1709	-0.31616	-0.02625	-0.02747			-0.00549	0.00244	0.00366	-0.00183	0.00366	-0.01282			-24.1	-0.01465	-0.05554	-0.11719	-0.02014	-0.03357	-0.19958	-0.21362		-0.00671	-0.03113	-0.00488	0.01282	0.0061	-0.08057	-0.09644			-24.1	-0.78674	-0.70435	-1.01379	-1.40198	-0.52002				-0.03662	-0.02258	-0.35034	-0.08911	-0.0238
-24	-0.25391	-0.11475	-0.16479	-0.31189	-0.00916	-0.03357			-0.00244	0.00427	0.00732	0.00488	0	-0.01404			-24	-0.00916	-0.04761	-0.11047	-0.02075	-0.0354	-0.18494	-0.21606		0.00122	-0.01892	-0.00122	0.00305	0.00305	-0.07996	-0.0885			-24	-0.78857	-0.70496	-1.01074	-1.40564	-0.53162				-0.047	-0.01221	-0.33508	-0.08789	-0.01221
-23.9	-0.25757	-0.12268	-0.16663	-0.30518	-0.01648	-0.0415			-0.0061	-0.00244	0.00427	0.00122	-0.00122	-0.01404			-23.9	-0.01343	-0.05676	-0.11597	-0.01648	-0.03357	-0.20142	-0.2124		-0.00122	-0.02258	-0.00732	0.00488	0	-0.08484	-0.08972			-23.9	-0.78186	-0.69519	-1.00525	-1.39221	-0.51636				-0.04395	-0.02563	-0.34119	-0.08301	-0.00488
-23.8	-0.26611	-0.10498	-0.16235	-0.30762	-0.02075	-0.03784			-0.00732	-0.000610352	0.00427	0.00122	0.00305	-0.00916			-23.8	-0.01587	-0.04822	-0.11108	-0.02014	-0.0415	-0.18921	-0.21423		-0.00671	-0.02808	-0.00732	-0.00305	-0.00244	-0.07874	-0.08484			-23.8	-0.77698	-0.68726	-0.99243	-1.37512	-0.52368				-0.05005	-0.01953	-0.35095	-0.09338	-0.00183
-23.7	-0.25696	-0.11658	-0.15259	-0.3009	-0.02686	-0.03845			-0.00183	0.00427	-0.00427	0.00244	0.00305	-0.00793			-23.7	-0.00732	-0.04517	-0.11353	-0.02197	-0.02869	-0.19958	-0.20813		-0.01221	-0.03662	-0.00488	0.0061	-0.00305	-0.09155	-0.0769			-23.7	-0.78186	-0.70984	-0.98083	-1.36475	-0.52185				-0.04944	-0.01343	-0.35278	-0.09583	0.00305
-23.6	-0.25452	-0.11353	-0.15625	-0.30212	-0.02808	-0.04517			-0.00916	0.00488	-0.01526	0.00305	-0.00183	-0.0061			-23.6	-0.0116	-0.04028	-0.12817	-0.02075	-0.02869	-0.1825	-0.2124		-0.00122	-0.02014	-0.00244	0.00305	-0.00305	-0.08667	-0.07874			-23.6	-0.78125	-0.70496	-0.98511	-1.36719	-0.5249				-0.05737	-0.02197	-0.34058	-0.09155	-0.01038
-23.5	-0.24902	-0.11108	-0.15381	-0.30334	-0.04028	-0.03113			0.00305	-0.00671	-0.00244	-0.00122	-0.00793	-0.00183			-23.5	-0.00671	-0.04395	-0.11475	-0.0238	-0.0293	-0.1947	-0.21851		0.00244	-0.03052	-0.01282	0.00244	0.00305	-0.08057	-0.08484			-23.5	-0.78735	-0.70007	-0.98022	-1.33789	-0.52368				-0.04456	-0.01587	-0.33264	-0.09583	-0.01099
-23.4	-0.25696	-0.09949	-0.16663	-0.29663	-0.02869	-0.03418			0.00488	0.00366	0.0061	-0.00427	-0.00305	-0.00732			-23.4	-0.01831	-0.04395	-0.12329	-0.02197	-0.03418	-0.18799	-0.22461		-0.00916	-0.03052	-0.00549	0.00488	0.000610352	-0.09521	-0.09033			-23.4	-0.77881	-0.69702	-0.95703	-1.34766	-0.51514				-0.04272	-0.00854	-0.3363	-0.09399	-0.00793
-23.3	-0.23987	-0.10864	-0.15991	-0.30029	-0.03296	-0.02869			-0.00732	-0.000610352	0.00183	-0.00488	-0.00549	0.000610352			-23.3	-0.01343	-0.04944	-0.10681	-0.01648	-0.04089	-0.18188	-0.21851		-0.01221	-0.03113	-0.00244	0	0	-0.07141	-0.0885			-23.3	-0.77759	-0.69214	-0.94666	-1.34766	-0.50171				-0.0415	-0.01709	-0.34851	-0.08484	-0.00549
-23.2	-0.26184	-0.10742	-0.15564	-0.29236	-0.03662	-0.03662			0	0.000610352	0.00549	-0.00122	-0.00549	-0.00671			-23.2	-0.01038	-0.04578	-0.11963	-0.01953	-0.03601	-0.17395	-0.22583		-0.01099	-0.03174	0.00427	0.00244	0.00549	-0.08301	-0.08179			-23.2	-0.77271	-0.67749	-0.95032	-1.35071	-0.51331				-0.05371	-0.00488	-0.33875	-0.09766	-0.01038
-23.1	-0.25391	-0.10559	-0.16174	-0.29236	-0.03357	-0.02136			0.00488	0	0.00916	0.00488	-0.00488	0.00244			-23.1	-0.01282	-0.04211	-0.11963	-0.01648	-0.02686	-0.177	-0.22827		-0.00366	-0.02014	-0.01526	0.00671	0.00854	-0.07996	-0.07446			-23.1	-0.76782	-0.68726	-0.9375	-1.34888	-0.52124				-0.05676	-0.01038	-0.3418	-0.08972	-0.00671
-23	-0.2533	-0.10803	-0.16052	-0.28992	-0.03052	-0.02625			-0.00122	0.00488	0.00366	-0.00183	0.00244	-0.00183			-23	-0.00732	-0.05249	-0.11536	-0.01953	-0.03174	-0.17822	-0.22644		0.00305	-0.0354	0	0.0061	0	-0.05798	-0.0769			-23	-0.76111	-0.67139	-0.93201	-1.35132	-0.51697				-0.05005	-0.00427	-0.32471	-0.09155	-0.0061
-22.9	-0.24414	-0.10681	-0.16418	-0.29358	-0.02686	-0.02197			-0.00183	0.00305	0.00793	0	-0.01221	-0.00183			-22.9	-0.00977	-0.04456	-0.12146	-0.0177	-0.0354	-0.16785	-0.23132		-0.01038	-0.02563	-0.00549	-0.00549	0.00793	-0.07935	-0.06897			-22.9	-0.74951	-0.66711	-0.94543	-1.34399	-0.51514				-0.04883	-0.01404	-0.32349	-0.0885	0.00122
-22.8	-0.2478	-0.1123	-0.15808	-0.29053	-0.02258	-0.02869			0.00305	0	0.00488	-0.00366	-0.0061	-0.00366			-22.8	-0.00793	-0.05005	-0.12146	-0.0116	-0.03174	-0.18433	-0.20996		-0.00183	-0.02869	-0.00488	-0.00427	0.00305	-0.0647	-0.07019			-22.8	-0.73792	-0.65735	-0.93384	-1.31531	-0.52368				-0.05371	0.000610352	-0.3302	-0.08789	0.00122
-22.7	-0.25757	-0.11902	-0.16418	-0.2887	-0.03235	-0.0238			-0.00549	0.00549	0.01099	-0.00427	-0.00488	-0.0061			-22.7	-0.00732	-0.05127	-0.11169	-0.01526	-0.0293	-0.17395	-0.22461		-0.00549	-0.04028	-0.00305	0.00122	0.00732	-0.0708	-0.08423			-22.7	-0.73669	-0.65369	-0.91736	-1.32507	-0.51575				-0.0592	-0.01221	-0.3363	-0.08057	-0.00305
-22.6	-0.24231	-0.12146	-0.15869	-0.28625	-0.0177	-0.02502			0.00244	0.00427	0.00427	0.000610352	-0.00793	-0.00671			-22.6	-0.01282	-0.04333	-0.11597	-0.01953	-0.0293	-0.17761	-0.22522		0	-0.02136	-0.00671	-0.00488	0.00305	-0.06531	-0.06165			-22.6	-0.73547	-0.65979	-0.92407	-1.31348	-0.50232				-0.0592	-0.0116	-0.32349	-0.08972	-0.01099
-22.5	-0.24536	-0.11108	-0.16296	-0.29175	-0.02075	-0.02869			-0.00366	0.000610352	0.00366	-0.00244	-0.01526	0			-22.5	-0.00671	-0.04883	-0.1239	-0.00793	-0.02747	-0.17761	-0.23071		-0.01526	-0.02869	0	0.00305	0.00732	-0.06226	-0.07629			-22.5	-0.73059	-0.65613	-0.91797	-1.32019	-0.51025				-0.0592	-0.00977	-0.32837	-0.08179	-0.00793
-22.4	-0.24841	-0.11475	-0.16846	-0.28687	-0.02197	-0.02014			-0.00732	-0.00366	0.01038	-0.00305	-0.01343	0.000610352			-22.4	0	-0.04028	-0.11658	-0.0293	-0.03296	-0.17944	-0.21179		-0.00549	-0.03662	-0.00366	-0.00549	0.00122	-0.07813	-0.07324			-22.4	-0.72266	-0.65613	-0.90637	-1.31226	-0.51208				-0.05493	0.00793	-0.32288	-0.08301	-0.0061
-22.3	-0.24841	-0.10742	-0.16663	-0.29114	-0.02136	-0.0238			-0.01099	0.00122	-0.00793	-0.00488	-0.00977	-0.00244			-22.3	-0.0116	-0.05005	-0.11597	-0.02014	-0.02319	-0.18188	-0.20935		-0.00244	-0.02991	0.00183	0.00122	0.00427	-0.06287	-0.07507			-22.3	-0.71716	-0.64514	-0.90881	-1.32324	-0.52185				-0.05676	0.00732	-0.30823	-0.07874	0
-22.2	-0.25269	-0.10315	-0.16785	-0.28687	-0.0116	-0.02136			-0.01221	0.00427	-0.00427	-0.00488	-0.00916	-0.00793			-22.2	-0.01465	-0.047	-0.12024	-0.00427	-0.03235	-0.17761	-0.22034		-0.00977	-0.03052	-0.00366	0.00366	0.00305	-0.07935	-0.06531			-22.2	-0.71594	-0.64697	-0.90149	-1.29822	-0.51086				-0.05493	-0.00183	-0.30884	-0.07935	-0.00122
-22.1	-0.25024	-0.10315	-0.16296	-0.28687	-0.01587	-0.02747			-0.00977	0.000610352	-0.01465	-0.00671	-0.01221	-0.00366			-22.1	-0.01038	-0.03662	-0.11597	-0.02136	-0.02747	-0.18127	-0.20569		-0.0061	-0.02319	-0.00183	0.00366	0.000610352	-0.07996	-0.07813			-22.1	-0.71228	-0.64392	-0.88562	-1.29761	-0.50903				-0.06531	0.00122	-0.32471	-0.07202	-0.00488
-22	-0.24475	-0.10071	-0.16235	-0.28381	-0.01526	-0.02808			-0.01038	-0.00122	-0.00549	-0.00854	-0.01465	0.000610352			-22	-0.01282	-0.04395	-0.11536	-0.01953	-0.02625	-0.19226	-0.21301		-0.00732	-0.03174	0.000610352	0.00732	0.00977	-0.07874	-0.08423			-22	-0.70679	-0.63782	-0.88806	-1.29944	-0.50598				-0.05615	-0.000610352	-0.32898	-0.07507	-0.00916
-21.9	-0.24597	-0.10498	-0.15808	-0.28442	-0.01038	-0.03052			-0.00549	-0.00366	-0.00122	-0.01953	-0.01099	-0.00549			-21.9	-0.01038	-0.03784	-0.11536	-0.02319	-0.0293	-0.17212	-0.20569		-0.00732	-0.02747	-0.00122	0.00916	0.00366	-0.07446	-0.06531			-21.9	-0.70129	-0.63293	-0.89233	-1.28845	-0.51697				-0.05188	-0.00549	-0.32715	-0.07324	-0.00122
-21.8	-0.23926	-0.10254	-0.16235	-0.27954	-0.0177	-0.01953			-0.01648	-0.01221	0.00366	-0.01709	-0.00671	-0.00305			-21.8	-0.01343	-0.04578	-0.10803	-0.01892	-0.03174	-0.17456	-0.19775		-0.00549	-0.02991	-0.00427	0.00854	-0.000610352	-0.07385	-0.07813			-21.8	-0.70862	-0.62378	-0.87463	-1.27502	-0.50781				-0.05127	-0.00305	-0.31616	-0.07813	-0.01892
-21.7	-0.24475	-0.09949	-0.15686	-0.28687	-0.01953	-0.01343			-0.00366	-0.00793	0.00793	-0.01648	-0.00366	-0.00549			-21.7	-0.00549	-0.0415	-0.10986	-0.01343	-0.02747	-0.17212	-0.20691		-0.01282	-0.02014	-0.00488	0.00366	0.00122	-0.07996	-0.08667			-21.7	-0.70251	-0.60791	-0.87769	-1.2793	-0.49927				-0.04944	-0.00671	-0.3009	-0.07141	-0.00671
-21.6	-0.2478	-0.10132	-0.15747	-0.29114	-0.01038	-0.02136			-0.000610352	-0.0061	0.00549	-0.01221	-0.000610352	-0.00671			-21.6	-0.00916	-0.03357	-0.11658	-0.0238	-0.02563	-0.16724	-0.19775		0	-0.02747	-0.00122	0.0061	0.00732	-0.06775	-0.08545			-21.6	-0.70618	-0.6073	-0.8551	-1.29211	-0.51147				-0.04639	-0.00244	-0.30396	-0.08423	-0.00854
-21.5	-0.23499	-0.09888	-0.14832	-0.29175	-0.02563	-0.02075			-0.00549	-0.00305	0.00916	-0.0116	0.00244	-0.02075			-21.5	-0.00732	-0.04395	-0.1178	-0.01404	-0.02075	-0.16785	-0.20081		-0.01099	-0.02869	-0.00732	0.00366	0.00549	-0.06287	-0.08057			-21.5	-0.69885	-0.59204	-0.86243	-1.27136	-0.51331				-0.04639	-0.000610352	-0.30823	-0.08606	-0.00488
-21.4	-0.25269	-0.09155	-0.1416	-0.28259	-0.01709	-0.04211			0.01526	-0.00977	0.00244	-0.01709	-0.00671	-0.01343			-21.4	-0.01221	-0.03235	-0.10193	-0.01831	-0.02563	-0.16663	-0.20752		0.00244	-0.02014	0.00244	0.00244	0.00122	-0.07813	-0.07813			-21.4	-0.69763	-0.58777	-0.85205	-1.27014	-0.50842				-0.04089	-0.02014	-0.29663	-0.07629	-0.00427
-21.3	-0.2417	-0.09766	-0.14587	-0.27771	-0.01465	-0.0354			-0.00671	-0.01709	0.00305	-0.01038	-0.00122	-0.01099			-21.3	-0.00977	-0.04517	-0.10193	-0.01831	-0.03052	-0.15381	-0.19409		-0.00183	-0.02991	-0.00916	0.00793	0.00244	-0.0647	-0.06897			-21.3	-0.70007	-0.58838	-0.85754	-1.27686	-0.50415				-0.03967	-0.00427	-0.30334	-0.07874	-0.01221
-21.2	-0.23438	-0.09705	-0.13733	-0.28259	-0.01587	-0.0238			0.00549	-0.01465	0.00732	-0.01526	-0.00427	-0.01526			-21.2	-0.000610352	-0.04333	-0.10437	-0.01526	-0.02319	-0.17334	-0.19165		-0.000610352	-0.02258	-0.0061	0.00305	0.0061	-0.06592	-0.08057			-21.2	-0.69946	-0.5896	-0.84839	-1.28113	-0.50293				-0.03479	-0.01404	-0.29663	-0.07813	-0.03052
-21.1	-0.22949	-0.0946	-0.14343	-0.27832	-0.02258	-0.02808			-0.00122	-0.0116	0.00244	-0.01282	-0.00244	-0.00977			-21.1	-0.00977	-0.03967	-0.10254	-0.0116	-0.02319	-0.15991	-0.19531		0.00244	-0.0293	-0.00549	0.01099	0	-0.06226	-0.0769			-21.1	-0.69153	-0.57739	-0.85876	-1.25305	-0.49316				-0.04211	-0.02075	-0.28931	-0.07446	-0.01953
-21	-0.24353	-0.09644	-0.14465	-0.26733	-0.02563	-0.03845			0.01038	-0.00549	-0.00671	-0.01892	-0.00183	-0.00671			-21	-0.00671	-0.04883	-0.10437	-0.00977	-0.02502	-0.15991	-0.18738		-0.00549	-0.0238	0.000610352	0.00427	0.00732	-0.06348	-0.07446			-21	-0.68359	-0.59021	-0.85022	-1.25488	-0.49561				-0.0354	-0.01953	-0.28503	-0.07996	-0.0177
-20.9	-0.24231	-0.09949	-0.14526	-0.26733	-0.0238	-0.03601			0.00366	-0.00916	-0.01221	-0.02014	0.00305	-0.00916			-20.9	-0.00854	-0.04211	-0.10315	-0.0177	-0.02991	-0.15564	-0.19409		-0.00732	-0.0293	0.00183	0	0.00122	-0.0592	-0.07568			-20.9	-0.67749	-0.5896	-0.84717	-1.25549	-0.48889				-0.03967	-0.02014	-0.28564	-0.09033	-0.02258
-20.8	-0.25574	-0.10376	-0.14526	-0.25696	-0.02319	-0.02319			0.00732	-0.01343	-0.01404	-0.01709	0.000610352	-0.00427			-20.8	-0.00549	-0.03906	-0.10315	-0.01831	-0.0293	-0.16479	-0.19958		-0.000610352	-0.02869	0.00183	-0.00122	0.00793	-0.05371	-0.07385			-20.8	-0.66101	-0.5835	-0.85205	-1.22559	-0.49377				-0.03235	-0.01953	-0.28809	-0.07751	-0.0238
-20.7	-0.24292	-0.11292	-0.13733	-0.26123	-0.03174	-0.03357			0.00244	-0.01221	-0.00732	-0.01648	0.00488	0			-20.7	-0.00122	-0.03662	-0.09827	-0.01892	-0.03052	-0.16174	-0.18921		-0.00366	-0.03174	-0.00916	-0.000610352	0.00244	-0.05859	-0.05676			-20.7	-0.66284	-0.57617	-0.82642	-1.23596	-0.49133				-0.02747	-0.01465	-0.28687	-0.07446	-0.02991
-20.6	-0.2478	-0.11108	-0.13733	-0.271	-0.04517	-0.02808			-0.000610352	-0.00671	-0.0116	-0.01343	0.00183	-0.0061			-20.6	-0.00977	-0.04395	-0.10986	-0.01831	-0.02319	-0.16479	-0.18921		-0.00488	-0.03296	-0.00183	0.00183	0.0061	-0.06653	-0.0769			-20.6	-0.66467	-0.57312	-0.83496	-1.22986	-0.50354				-0.03296	-0.02502	-0.28625	-0.07202	-0.02197
-20.5	-0.25208	-0.11353	-0.13367	-0.26855	-0.04456	-0.01892			0.00366	-0.0116	-0.00549	-0.01404	0.00366	-0.00671			-20.5	-0.01404	-0.03357	-0.09521	-0.01953	-0.0293	-0.15747	-0.18921		0.00671	-0.02747	0	0.000610352	0.00732	-0.06165	-0.06653			-20.5	-0.65552	-0.578	-0.81726	-1.23718	-0.50659				-0.04089	-0.02075	-0.31128	-0.07935	-0.03052
-20.4	-0.24658	-0.11475	-0.1416	-0.26611	-0.03174	-0.01343			0.00183	-0.01526	0.00244	-0.01709	0.00854	-0.01404			-20.4	-0.00977	-0.04822	-0.10498	-0.01831	-0.03479	-0.17212	-0.19958		-0.00183	-0.03052	-0.00183	0.00793	0.00366	-0.05981	-0.06348			-20.4	-0.6543	-0.57617	-0.80017	-1.22131	-0.48889				-0.03479	-0.01099	-0.29175	-0.07202	-0.02136
-20.3	-0.24658	-0.10376	-0.14893	-0.25574	-0.03113	-0.01465			-0.00488	-0.00183	-0.000610352	-0.00427	0.00671	0.00122			-20.3	-0.00793	-0.03845	-0.09766	-0.02075	-0.02625	-0.15869	-0.18616		-0.00366	-0.02625	-0.00488	0.0061	0.00427	-0.05432	-0.06165			-20.3	-0.64575	-0.56396	-0.80017	-1.22314	-0.48523				-0.04456	-0.01648	-0.29297	-0.07751	-0.02869
-20.2	-0.24841	-0.09583	-0.14893	-0.26794	-0.03967	-0.02686			-0.01038	-0.00122	0.00549	-0.00427	0.01282	0.00366			-20.2	-0.00854	-0.05554	-0.09827	-0.02075	-0.02319	-0.15869	-0.19958		0.000610352	-0.02502	-0.00244	-0.00183	0.00366	-0.06226	-0.05554			-20.2	-0.64514	-0.56641	-0.80078	-1.21643	-0.49988				-0.03845	-0.00549	-0.28992	-0.08057	-0.0293
-20.1	-0.24597	-0.09399	-0.15381	-0.26184	-0.01709	-0.01526			-0.01221	-0.00671	0.00977	-0.01099	0.00427	0.000610352			-20.1	-0.0177	-0.03906	-0.10315	-0.01953	-0.02686	-0.16541	-0.20142		-0.00488	-0.02319	-0.00671	0.00854	0.00122	-0.06287	-0.05188			-20.1	-0.63721	-0.56519	-0.79163	-1.21887	-0.51331				-0.04456	-0.000610352	-0.28748	-0.06165	-0.0238
-20	-0.24414	-0.09277	-0.14587	-0.27527	-0.02014	-0.01404			-0.0061	0.00366	0.00549	-0.00977	0.00488	0.00183			-20	-0.00671	-0.03845	-0.09888	-0.0293	-0.01953	-0.12634	-0.2002		0.00122	-0.02991	-0.00305	0.00305	0.000610352	-0.07324	-0.05615			-20	-0.63049	-0.55786	-0.79834	-1.21643	-0.50964				-0.04028	-0.00732	-0.28931	-0.07629	-0.0116
-19.9	-0.24475	-0.08972	-0.15198	-0.26611	-0.02991	-0.01404			-0.000610352	-0.0061	0.00793	-0.01709	0.0061	0.00549			-19.9	-0.00366	-0.03601	-0.09705	-0.01648	-0.0238	-0.19592	-0.20691		-0.00122	-0.01221	0	-0.000610352	0.00488	-0.06592	-0.05981			-19.9	-0.63232	-0.5603	-0.77881	-1.19446	-0.51453				-0.03662	-0.000610352	-0.28931	-0.07019	-0.02991
-19.8	-0.24414	-0.0885	-0.14648	-0.27039	-0.01587	-0.00977			-0.0061	-0.00488	0.00427	-0.00549	0.00427	0.00793			-19.8	-0.0061	-0.03906	-0.10376	-0.01648	-0.0293	-0.17395	-0.19043		-0.00671	-0.0238	0.000610352	0.0061	-0.00122	-0.06592	-0.05493			-19.8	-0.62256	-0.54626	-0.77881	-1.19995	-0.50537				-0.03357	-0.00122	-0.28503	-0.0885	-0.01587
-19.7	-0.23926	-0.09155	-0.15625	-0.27222	-0.02014	-0.01526			0.01221	0.00366	0.0061	-0.00549	-0.00244	0.00366			-19.7	-0.00671	-0.03906	-0.10864	-0.01587	-0.02625	-0.18066	-0.19897		-0.0061	-0.03296	-0.00366	0.00305	0.0061	-0.0592	-0.05798			-19.7	-0.625	-0.54382	-0.77148	-1.18958	-0.50232				-0.04456	0.00732	-0.27832	-0.0708	-0.01221
-19.6	-0.23315	-0.09277	-0.13428	-0.26123	-0.01892	-0.01831			0.00305	0.00366	0.00732	0.00183	0.00488	0			-19.6	-0.01282	-0.03845	-0.11047	-0.01709	-0.02686	-0.17151	-0.20752		-0.0061	-0.02075	0.00244	0.00427	0.000610352	-0.07324	-0.04883			-19.6	-0.62744	-0.54626	-0.76599	-1.17493	-0.49377				-0.03723	-0.00427	-0.29297	-0.07202	-0.00732
-19.5	-0.224	-0.09399	-0.13855	-0.26428	-0.01465	-0.01221			-0.000610352	0.00183	-0.00366	-0.00427	0.0061	0.00793			-19.5	-0.00122	-0.03357	-0.09338	-0.01526	-0.02319	-0.15808	-0.19531		-0.00671	-0.01526	-0.00427	0.00488	0.00732	-0.05798	-0.06104			-19.5	-0.62805	-0.54321	-0.76538	-1.16394	-0.49438				-0.0415	0.00671	-0.29053	-0.07019	-0.00549
-19.4	-0.22217	-0.0885	-0.13062	-0.26428	-0.02869	-0.02502			0.00244	0.01099	-0.00732	0.00244	0.01099	0.00732			-19.4	-0.00244	-0.03662	-0.08911	-0.01465	-0.02686	-0.15198	-0.19226		-0.00305	-0.0177	-0.00427	0.0061	0.000610352	-0.0647	-0.06226			-19.4	-0.62683	-0.53833	-0.75989	-1.15112	-0.49927				-0.05005	-0.00427	-0.28198	-0.07385	-0.01343
-19.3	-0.21973	-0.10254	-0.12451	-0.25635	-0.02502	-0.02075			0.01404	0.00122	-0.00671	-0.00549	0.0061	0.00183			-19.3	-0.00549	-0.03418	-0.10193	-0.00977	-0.0238	-0.15991	-0.2002		-0.00549	-0.0293	-0.00488	0.0061	0.000610352	-0.05554	-0.05737			-19.3	-0.62744	-0.52551	-0.76416	-1.15051	-0.49561				-0.04517	0.00305	-0.27649	-0.07446	-0.00244
-19.2	-0.23132	-0.10559	-0.11963	-0.24963	-0.02319	-0.01587			0.00732	0.00183	-0.00488	-0.00732	-0.00244	0.000610352			-19.2	-0.00183	-0.03052	-0.09155	-0.01709	-0.02747	-0.14893	-0.19348		-0.00488	-0.0238	-0.00916	0.00488	0.00122	-0.06165	-0.06042			-19.2	-0.61951	-0.53894	-0.74524	-1.14014	-0.48828				-0.03601	-0.00183	-0.27161	-0.08362	-0.01404
-19.1	-0.224	-0.09644	-0.12939	-0.25146	-0.01892	-0.02625			-0.00366	0.00427	0.00854	0.00122	0.00366	0.00305			-19.1	-0.01648	-0.03235	-0.09399	-0.02075	-0.02747	-0.14526	-0.18372		-0.00671	-0.02625	0.00183	0.00305	0.00671	-0.05676	-0.05859			-19.1	-0.60791	-0.52429	-0.74646	-1.15234	-0.48706				-0.0354	-0.00305	-0.26245	-0.07751	-0.01282
-19	-0.22461	-0.10559	-0.13306	-0.24414	-0.02136	-0.01648			0.00366	0.00244	0.00793	-0.00854	0.00732	0.00427			-19	0.00427	-0.03113	-0.09277	-0.01526	-0.02075	-0.16052	-0.1886		0.00305	-0.03052	-0.00671	0.00305	0.00244	-0.06226	-0.06348			-19	-0.59753	-0.52856	-0.74707	-1.15723	-0.47424				-0.04395	-0.00427	-0.27161	-0.07385	-0.0061
-18.9	-0.22156	-0.09949	-0.12573	-0.24597	-0.02991	-0.02686			0.00854	0.00366	0.00244	-0.00793	-0.01282	0.00244			-18.9	-0.00732	-0.03418	-0.08362	-0.01221	-0.02319	-0.1532	-0.19165		-0.01404	-0.01953	0.00244	-0.00916	0.000610352	-0.05615	-0.05981			-18.9	-0.59448	-0.52551	-0.74524	-1.14868	-0.47424				-0.04456	-0.01099	-0.26062	-0.07813	0
-18.8	-0.22339	-0.09827	-0.1239	-0.24475	-0.02686	-0.02502			-0.0116	0.0061	0.00549	-0.00366	-0.01404	0			-18.8	-0.00854	-0.02991	-0.10315	-0.01526	-0.02747	-0.14282	-0.19043		-0.00977	-0.02502	0.00305	0.00427	0.00122	-0.04639	-0.06958			-18.8	-0.5896	-0.50171	-0.7428	-1.14014	-0.4657				-0.04517	-0.01648	-0.25513	-0.06714	-0.01465
-18.7	-0.22034	-0.09766	-0.12329	-0.24109	-0.04333	-0.03418			0.01465	0.00427	0.01709	-0.00183	-0.0061	-0.00305			-18.7	-0.00671	-0.02747	-0.09216	-0.01526	-0.02625	-0.14954	-0.19287		-0.00183	-0.02014	0	-0.00305	0.00732	-0.05676	-0.07141			-18.7	-0.59021	-0.50415	-0.72632	-1.13892	-0.45593				-0.04028	-0.02502	-0.25574	-0.07996	-0.01221
-18.6	-0.21912	-0.0946	-0.13	-0.24048	-0.03845	-0.03235			0.00549	0.00488	-0.00244	0	-0.01526	0.00366			-18.6	-0.000610352	-0.02869	-0.09949	-0.0238	-0.02075	-0.14587	-0.18982		-0.00488	-0.02625	0.00427	0.00122	0.00916	-0.05066	-0.08118			-18.6	-0.58044	-0.50049	-0.72388	-1.1261	-0.46326				-0.04211	-0.01465	-0.25452	-0.06897	-0.01648
-18.5	-0.21484	-0.08179	-0.13	-0.24231	-0.03845	-0.02625			0.00488	0.00549	0.00427	-0.00549	-0.00732	-0.00122			-18.5	-0.00488	-0.03723	-0.09216	-0.02258	-0.01953	-0.14954	-0.1825		-0.00366	-0.02014	-0.00854	0	0.00671	-0.04578	-0.05371			-18.5	-0.58105	-0.49683	-0.70923	-1.13403	-0.46204				-0.03662	-0.01526	-0.26611	-0.06531	-0.03052
-18.4	-0.21362	-0.08972	-0.13245	-0.2356	-0.04456	-0.03418			-0.00366	0.00244	0.00427	-0.00366	-0.01099	-0.0061			-18.4	-0.00366	-0.03906	-0.09338	-0.01221	-0.02686	-0.15259	-0.17517		-0.00244	-0.02136	0.00244	0.00671	0.0061	-0.04639	-0.05554			-18.4	-0.57251	-0.49194	-0.72205	-1.13647	-0.44128				-0.03113	-0.01404	-0.26855	-0.06836	-0.02563
-18.3	-0.2124	-0.07996	-0.13306	-0.23621	-0.03479	-0.03845			0.00671	0.0061	0.00549	-0.00977	-0.00305	-0.00305			-18.3	-0.00977	-0.03784	-0.09888	-0.0238	-0.0238	-0.15198	-0.17944		-0.00916	-0.02747	0.00366	0.00366	-0.00244	-0.03967	-0.05493			-18.3	-0.57373	-0.4895	-0.70679	-1.13525	-0.43701				-0.03296	-0.02136	-0.26123	-0.06836	-0.01648
-18.2	-0.21362	-0.08362	-0.13611	-0.23499	-0.03357	-0.03174			0.01587	0.00549	0.00427	-0.00549	0.00427	-0.00549			-18.2	-0.00793	-0.03784	-0.10437	-0.02136	-0.02075	-0.14648	-0.17456		-0.00427	-0.00916	0.00122	0.00854	-0.00122	-0.04883	-0.04028			-18.2	-0.55908	-0.48523	-0.69946	-1.11755	-0.44128				-0.02075	-0.00854	-0.26794	-0.06775	-0.01709
-18.1	-0.20142	-0.07935	-0.13245	-0.24292	-0.02991	-0.04028			0.00732	0.00732	0.00183	-0.00671	0.00427	-0.01404			-18.1	0.00305	-0.03601	-0.10498	-0.01526	-0.02075	-0.14526	-0.17517		-0.00183	-0.0177	-0.00244	0.00305	0.00305	-0.06409	-0.05859			-18.1	-0.56091	-0.4834	-0.68909	-1.11694	-0.43518				-0.02136	-0.00977	-0.25146	-0.07324	-0.02136
-18	-0.2063	-0.08057	-0.13489	-0.23376	-0.03357	-0.03418			0.00427	0.00732	0.00732	-0.0061	0.00977	-0.0116			-18	-0.00244	-0.04395	-0.09949	-0.01831	-0.02319	-0.14526	-0.17395		0.00427	-0.02686	-0.00366	0.00793	-0.00854	-0.05615	-0.04578			-18	-0.55481	-0.47241	-0.68909	-1.08154	-0.4425				-0.01526	0.00183	-0.25085	-0.06836	-0.02625
-17.9	-0.21973	-0.07935	-0.13794	-0.23865	-0.02563	-0.03052			0.01038	0.01404	0.00793	-0.00916	0.00671	-0.00854			-17.9	0.000610352	-0.03906	-0.09583	-0.01099	-0.02319	-0.17517	-0.1886		-0.00366	-0.01404	-0.00488	0	0.00305	-0.05127	-0.05371			-17.9	-0.55847	-0.46631	-0.6842	-1.09192	-0.45105				-0.02625	-0.00427	-0.2594	-0.05676	-0.01465
-17.8	-0.20935	-0.08423	-0.13733	-0.24231	-0.01221	-0.03174			0.00488	0.00488	0	-0.01953	0.00916	-0.00366			-17.8	0.00244	-0.02747	-0.10437	-0.01465	-0.02136	-0.14465	-0.17212		-0.00854	-0.01709	-0.00305	0.00122	-0.00305	-0.05615	-0.04028			-17.8	-0.56824	-0.46082	-0.66772	-1.08643	-0.44861				-0.02869	-0.01526	-0.25452	-0.06287	-0.01099
-17.7	-0.21118	-0.07996	-0.13916	-0.2417	-0.0177	-0.02197			0.01404	0.00244	0.00305	-0.01892	0.00793	-0.00183			-17.7	-0.00183	-0.0354	-0.09949	-0.0061	-0.02319	-0.15503	-0.16724		0.00305	-0.02808	-0.00366	0.00244	0	-0.06287	-0.05005			-17.7	-0.56763	-0.46875	-0.66833	-1.09497	-0.45105				-0.02808	-0.00244	-0.25024	-0.05554	0.00366
-17.6	-0.21362	-0.07385	-0.13367	-0.24658	-0.01526	-0.02197			0.0061	0.00244	0.00122	-0.01709	0.01221	0.00122			-17.6	0.00122	-0.03418	-0.09338	-0.00671	-0.02991	-0.15381	-0.16541		0	-0.02502	-0.0061	0.00244	0.000610352	-0.0592	-0.04395			-17.6	-0.55969	-0.46082	-0.67444	-1.09131	-0.43701				-0.03113	0.00427	-0.25146	-0.06592	-0.01221
-17.5	-0.21484	-0.08057	-0.13367	-0.23865	-0.02075	-0.0116			0.01099	-0.000610352	-0.00244	-0.01526	-0.00183	-0.01038			-17.5	-0.00183	-0.02991	-0.09644	-0.00916	-0.02625	-0.15564	-0.16785		0	-0.02197	0	0.00183	0.01038	-0.06226	-0.04639			-17.5	-0.55054	-0.45532	-0.65674	-1.05469	-0.43823				-0.02075	-0.000610352	-0.23987	-0.06287	-0.01465
-17.4	-0.20996	-0.07568	-0.12024	-0.23682	-0.01953	-0.01221			0.00366	0.0061	-0.00916	-0.01404	0.0061	-0.000610352			-17.4	0.00244	-0.02625	-0.10498	-0.00977	-0.03296	-0.15686	-0.17212		-0.00366	-0.0238	-0.000610352	0.00122	0.00916	-0.06104	-0.06104			-17.4	-0.5481	-0.45593	-0.64941	-1.07361	-0.42053				-0.03113	0.000610352	-0.23499	-0.06531	-0.00427
-17.3	-0.20935	-0.07751	-0.12573	-0.24597	-0.01831	-0.01526			0.01343	0.00793	-0.00183	-0.01831	0.00427	-0.00183			-17.3	-0.00366	-0.02563	-0.09827	-0.01648	-0.02075	-0.15259	-0.1709		0.00122	-0.01831	-0.00549	-0.00244	0.00244	-0.05371	-0.05981			-17.3	-0.54138	-0.4425	-0.64758	-1.07422	-0.43091				-0.01831	0.00488	-0.224	-0.07202	-0.00366
-17.2	-0.20813	-0.08118	-0.12329	-0.23743	-0.02319	-0.0177			-0.00183	0.00793	-0.01099	-0.00488	0.00122	0.00244			-17.2	0.00122	-0.03967	-0.09094	-0.01404	-0.02197	-0.16541	-0.16479		0.00183	-0.02502	-0.00488	-0.000610352	0.00305	-0.05859	-0.06165			-17.2	-0.53467	-0.45044	-0.63904	-1.073	-0.42419				-0.02686	-0.00854	-0.21484	-0.06104	-0.00183
-17.1	-0.19714	-0.08118	-0.12207	-0.24292	-0.01465	-0.0116			0.0177	0.00793	-0.00366	-0.00549	0.00732	0			-17.1	0.00122	-0.03235	-0.09033	-0.02197	-0.02197	-0.15747	-0.16296		-0.00793	-0.0238	0.00793	0.00916	0.00122	-0.06226	-0.05432			-17.1	-0.53345	-0.44556	-0.65186	-1.08398	-0.43762				-0.02197	0.00549	-0.23621	-0.07568	0
-17	-0.20203	-0.0769	-0.1178	-0.23376	-0.01526	-0.01221			0.00916	0.00305	-0.00732	-0.00122	0.00916	0.01404			-17	-0.00305	-0.02808	-0.10071	-0.01709	-0.02686	-0.14832	-0.16174		-0.00549	-0.02014	0.00793	0.00122	0.01038	-0.05493	-0.05554			-17	-0.5188	-0.43884	-0.63416	-1.07056	-0.44006				-0.02319	0.00977	-0.21545	-0.0592	-0.00366
-16.9	-0.18982	-0.09033	-0.11597	-0.23071	-0.01953	-0.01404			0.01282	0.00427	-0.0061	-0.000610352	0.0177	-0.00305			-16.9	-0.00305	-0.02563	-0.09644	-0.01831	-0.0238	-0.14832	-0.17029		-0.00244	-0.03235	-0.00366	0.00793	0.00854	-0.04761	-0.05066			-16.9	-0.52185	-0.43457	-0.63232	-1.06934	-0.43152				-0.02197	-0.00366	-0.21606	-0.06592	-0.00427
-16.8	-0.19287	-0.08362	-0.12146	-0.23499	-0.02625	-0.00977			0.0061	0.00488	-0.00854	-0.00122	0.000610352	-0.00549			-16.8	-0.01221	-0.03418	-0.09277	-0.01587	-0.02625	-0.14465	-0.1709		-0.00366	-0.01831	0.00305	0.00122	0.00854	-0.03601	-0.04578			-16.8	-0.50781	-0.42725	-0.63171	-1.06689	-0.41321				-0.01831	0.00427	-0.22156	-0.05493	-0.00427
-16.7	-0.1947	-0.09216	-0.11841	-0.23071	-0.03906	-0.01465			-0.00244	0.00244	-0.00977	0.00122	0.00366	0.00793			-16.7	-0.00244	-0.02136	-0.09094	-0.01709	-0.02747	-0.14404	-0.17517		-0.000610352	-0.01648	0.000610352	0.00854	0.0061	-0.05188	-0.05615			-16.7	-0.50476	-0.42908	-0.63049	-1.05713	-0.4187				-0.02136	0.00366	-0.22095	-0.06104	-0.00427
-16.6	-0.18372	-0.08972	-0.12207	-0.22827	-0.03174	-0.01587			-0.00122	0.000610352	-0.000610352	0.00427	0.00549	0.00732			-16.6	-0.00366	-0.02808	-0.08728	-0.01343	-0.02625	-0.13794	-0.16968		0.00305	-0.00549	-0.00488	0.00732	0.00488	-0.04395	-0.05188			-16.6	-0.5011	-0.41931	-0.62805	-1.05286	-0.42908				-0.01831	0.00793	-0.21851	-0.07141	-0.00732
-16.5	-0.19897	-0.08423	-0.11108	-0.22278	-0.03662	-0.01282			-0.01404	-0.00916	-0.00244	-0.00732	0.00488	0.00183			-16.5	0.00488	-0.02502	-0.08484	-0.01221	-0.02197	-0.13855	-0.17883		0.00671	-0.02014	-0.00183	0.00244	0.00488	-0.05249	-0.0415			-16.5	-0.49866	-0.4248	-0.62439	-1.04248	-0.42725				-0.01831	-0.00427	-0.22705	-0.05615	-0.01465
-16.4	-0.19226	-0.07324	-0.11047	-0.2179	-0.03235	-0.00732			0.01038	0.00427	-0.000610352	-0.01343	0.00793	0.01038			-16.4	-0.00366	-0.02686	-0.10254	-0.01526	-0.03113	-0.13123	-0.17151		-0.00122	-0.02136	0.00122	0.00732	0.00244	-0.04639	-0.03601			-16.4	-0.49316	-0.42664	-0.62012	-1.02783	-0.42175				-0.01831	0.00366	-0.21179	-0.04883	-0.00671
-16.3	-0.19348	-0.07629	-0.11292	-0.21606	-0.03174	-0.01404			-0.00183	0.00427	0.00244	-0.00732	0.00366	0.01648			-16.3	-0.00549	-0.02014	-0.08789	-0.01648	-0.02563	-0.13367	-0.16235		0	-0.0116	-0.00122	-0.000610352	-0.00427	-0.04639	-0.03967			-16.3	-0.49377	-0.41931	-0.61523	-1.04248	-0.42297				-0.01953	0.00305	-0.21423	-0.06592	-0.01282
-16.2	-0.18738	-0.06287	-0.11108	-0.21057	-0.02136	-0.01892			0	-0.00305	0.00549	-0.00305	0.01221	0.01099			-16.2	-0.00366	-0.01282	-0.08484	-0.01221	-0.02197	-0.13123	-0.1709		0.00244	-0.02197	0	0.00488	0.00305	-0.04822	-0.04272			-16.2	-0.49133	-0.42236	-0.6073	-1.03943	-0.42175				-0.01831	0.01038	-0.21606	-0.05737	-0.01282
-16.1	-0.19287	-0.06531	-0.12451	-0.20996	-0.02075	-0.01587			-0.00671	-0.00366	0.00671	-0.00732	-0.00122	0.01221			-16.1	-0.00549	-0.02319	-0.09033	-0.00854	-0.02747	-0.13062	-0.1593		-0.000610352	-0.02319	0.00427	0.00366	0	-0.0415	-0.03723			-16.1	-0.49683	-0.42175	-0.60242	-1.04431	-0.41443				-0.01404	-0.00244	-0.2179	-0.0531	-0.01587
-16	-0.20508	-0.06592	-0.11719	-0.20996	-0.03113	-0.00854			-0.000610352	-0.00854	0.000610352	-0.00977	-0.00977	0.00549			-16	0.00793	-0.02319	-0.09338	-0.01587	-0.03052	-0.12756	-0.15381		0.00183	-0.01648	-0.00732	0.00732	-0.00183	-0.05371	-0.03113			-16	-0.48218	-0.40588	-0.57434	-1.02356	-0.40283				-0.02502	0.00183	-0.2124	-0.05493	-0.0177
-15.9	-0.19958	-0.0647	-0.12512	-0.20691	-0.0238	-0.01709			-0.01099	-0.01099	0.01587	-0.0116	-0.00427	0.000610352			-15.9	0	-0.03174	-0.08789	-0.01709	-0.02869	-0.13855	-0.14465		0.00244	-0.01831	0.00183	-0.00122	0.000610352	-0.05127	-0.04456			-15.9	-0.48096	-0.40466	-0.56946	-1.01257	-0.4071				-0.02319	0.00732	-0.21973	-0.05798	-0.01648
-15.8	-0.2063	-0.06653	-0.12695	-0.20508	-0.01709	-0.0293			0	-0.01587	0.00977	-0.01587	0.00183	0.01221			-15.8	0.00488	-0.02014	-0.08911	-0.01831	-0.02563	-0.10681	-0.15442		0.0116	-0.02014	-0.000610352	0.00549	-0.00366	-0.04333	-0.04517			-15.8	-0.48218	-0.41504	-0.57678	-0.98938	-0.41321				-0.01831	0.00549	-0.21301	-0.0647	-0.02014
-15.7	-0.19836	-0.06958	-0.12451	-0.20386	-0.01587	-0.02686			-0.00854	-0.01038	0.00488	-0.02258	-0.00305	0.00671			-15.7	-0.00183	-0.01892	-0.09033	-0.01526	-0.02136	-0.13977	-0.14893		-0.00427	-0.01343	-0.00854	0.00244	0.0061	-0.05981	-0.03967			-15.7	-0.47424	-0.40344	-0.56641	-0.99548	-0.40771				-0.03052	-0.000610352	-0.2124	-0.0592	-0.02136
-15.6	-0.19409	-0.05981	-0.13062	-0.20447	-0.01282	-0.03174			0.00366	-0.00793	0.00793	-0.01526	-0.00549	0.00549			-15.6	-0.00427	-0.03296	-0.0885	-0.02319	-0.02625	-0.12634	-0.14404		-0.00549	-0.01099	0.00366	0.00305	0.00427	-0.0592	-0.03845			-15.6	-0.48645	-0.40894	-0.56335	-0.98999	-0.41443				-0.02136	-0.0061	-0.21118	-0.06104	-0.01404
-15.5	-0.18311	-0.05859	-0.13123	-0.20386	-0.01831	-0.01526			-0.00488	-0.0061	0.01282	-0.01404	0.00122	0.01282			-15.5	0.00488	-0.02563	-0.0885	-0.02258	-0.02075	-0.12756	-0.14465		-0.00366	-0.00549	0	-0.00244	0.00549	-0.05676	-0.05859			-15.5	-0.47485	-0.40039	-0.54871	-0.98755	-0.40833				-0.01831	0.01038	-0.20508	-0.0531	-0.01221
-15.4	-0.18372	-0.07874	-0.13062	-0.20142	-0.01404	-0.02258			0.00122	-0.01099	0.01343	-0.00793	-0.00549	0.01282			-15.4	0.00488	-0.02808	-0.08362	-0.01526	-0.02991	-0.10803	-0.15259		0.00305	-0.03052	-0.00549	-0.00549	0.00549	-0.06287	-0.04639			-15.4	-0.46082	-0.39795	-0.54688	-0.97046	-0.38086				-0.03174	-0.00183	-0.20447	-0.06592	-0.00732
-15.3	-0.17822	-0.06653	-0.12207	-0.19775	-0.00732	-0.02808			-0.00305	-0.01465	0.00916	-0.00122	-0.000610352	0.00549			-15.3	-0.00366	-0.0293	-0.08545	-0.01404	-0.02258	-0.13306	-0.14832		-0.00916	-0.01892	0.00793	-0.00183	0.00793	-0.06042	-0.0531			-15.3	-0.44678	-0.39001	-0.55298	-0.97168	-0.39978				-0.02991	0.00183	-0.1886	-0.05981	-0.00488
-15.2	-0.177	-0.07568	-0.11902	-0.20386	-0.01526	-0.0238			0.00854	-0.00793	0.01709	-0.00549	-0.00305	0.0061			-15.2	-0.00549	-0.02686	-0.0885	-0.01221	-0.02197	-0.12146	-0.15198		0.00366	-0.03784	-0.00427	0.000610352	0.00916	-0.05493	-0.05005			-15.2	-0.44678	-0.3949	-0.53406	-0.95764	-0.401				-0.02991	0.000610352	-0.18982	-0.05798	-0.000610352
-15.1	-0.19287	-0.08057	-0.10864	-0.19287	-0.01892	-0.01343			-0.01404	-0.01038	0.00488	-0.00366	-0.00793	0.00916			-15.1	-0.00427	-0.01953	-0.08301	-0.02075	-0.01892	-0.12512	-0.14099		-0.000610352	-0.01526	0.00427	0.0061	0	-0.05432	-0.04578			-15.1	-0.44189	-0.38452	-0.54993	-0.95581	-0.3949				-0.02625	-0.01221	-0.18738	-0.05554	0.00488
-15	-0.1709	-0.07324	-0.11353	-0.19714	-0.01038	-0.01831			0.00977	-0.00977	0.01038	-0.00244	0.00244	0.00916			-15	0.00305	-0.02197	-0.08789	-0.01282	-0.02563	-0.13306	-0.14038		0.00488	-0.0238	0.00671	0.00549	0.00488	-0.04211	-0.05127			-15	-0.44678	-0.39429	-0.52979	-0.95032	-0.3949				-0.02991	-0.01221	-0.18982	-0.06287	0.00732
-14.9	-0.18982	-0.06104	-0.10986	-0.20142	-0.01404	-0.01709			0.00366	-0.00793	0.00427	0	0.00732	-0.00732			-14.9	0.00427	-0.02625	-0.07507	-0.01404	-0.02197	-0.12756	-0.14893		-0.00671	-0.01343	0.00366	-0.00122	-0.00122	-0.0647	-0.05127			-14.9	-0.43457	-0.37598	-0.52124	-0.96375	-0.3717				-0.0293	-0.01099	-0.177	-0.06592	-0.00305
-14.8	-0.18311	-0.06042	-0.10132	-0.19348	-0.0177	-0.01221			0.0061	-0.00977	-0.00122	-0.00122	0.00244	-0.00671			-14.8	0.01038	-0.02502	-0.08911	-0.02197	-0.01953	-0.12817	-0.13916		0.00854	-0.02258	-0.00305	0.00244	0.00671	-0.0531	-0.04395			-14.8	-0.44067	-0.37048	-0.53772	-0.95581	-0.38025				-0.03052	-0.00671	-0.18066	-0.06531	-0.00122
-14.7	-0.1709	-0.0592	-0.10132	-0.19958	-0.02869	-0.00854			-0.00122	-0.00793	0	-0.00122	-0.00244	0.00427			-14.7	0.00183	-0.03174	-0.09277	-0.00427	-0.01892	-0.12146	-0.14954		0.000610352	-0.0238	0.00183	0.00488	0.00549	-0.05188	-0.05249			-14.7	-0.42236	-0.36621	-0.52734	-0.93994	-0.37354				-0.01831	-0.00671	-0.16724	-0.06714	-0.00366
-14.6	-0.16785	-0.06287	-0.10376	-0.20874	-0.01648	-0.00549			0.01343	-0.00427	-0.00427	-0.00305	-0.0061	-0.01038			-14.6	-0.00122	-0.02563	-0.08179	-0.00916	-0.02319	-0.13367	-0.14648		0.00427	-0.01831	0.000610352	0.00366	0.01038	-0.04211	-0.047			-14.6	-0.41809	-0.3479	-0.51758	-0.9375	-0.37659				-0.03601	-0.00732	-0.17883	-0.05859	0.00244
-14.5	-0.18799	-0.05493	-0.10803	-0.2063	-0.03174	-0.0116			0.00366	-0.01221	-0.00305	-0.00793	0.00671	0.00366			-14.5	0.00854	-0.02869	-0.08362	-0.0061	-0.02197	-0.14221	-0.15015		-0.00183	-0.02014	-0.00671	0.000610352	-0.00366	-0.04944	-0.04028			-14.5	-0.41626	-0.35339	-0.52124	-0.93079	-0.37842				-0.02808	0.000610352	-0.16541	-0.05249	0.00244
-14.4	-0.17334	-0.05249	-0.10132	-0.20752	-0.01831	-0.00549			0.00488	-0.0116	0	-0.00244	0.00244	-0.00549			-14.4	0.00854	-0.02686	-0.08972	-0.01587	-0.03723	-0.13611	-0.15259		-0.00122	-0.01831	-0.000610352	0.000610352	0.00977	-0.0354	-0.03967			-14.4	-0.4071	-0.3479	-0.51636	-0.92285	-0.36499				-0.03174	-0.00977	-0.16846	-0.0531	0.000610352
-14.3	-0.17578	-0.05676	-0.09644	-0.2063	-0.01831	-0.00977			0.00427	-0.00671	0.00244	-0.00366	0.01648	-0.00305			-14.3	-0.00366	-0.02197	-0.07935	-0.01465	-0.02136	-0.13672	-0.14038		-0.00305	-0.02319	0.00732	0.000610352	-0.00427	-0.04333	-0.03967			-14.3	-0.40649	-0.34363	-0.51147	-0.91431	-0.36804				-0.03418	-0.0116	-0.17456	-0.0592	0.00366
-14.2	-0.177	-0.05981	-0.10681	-0.19287	-0.0293	-0.01526			0.01404	0.000610352	0.00427	0.00244	0.00854	-0.00366			-14.2	0.00366	-0.02869	-0.07629	-0.0116	-0.02563	-0.12207	-0.1416		0	-0.02869	0.00183	0.01648	-0.00366	-0.03113	-0.04333			-14.2	-0.40649	-0.33936	-0.49377	-0.90515	-0.35767				-0.01648	-0.00854	-0.17517	-0.03906	0.00488
-14.1	-0.16724	-0.05676	-0.10254	-0.19348	-0.01526	-0.0061			0.00671	-0.000610352	0.01465	-0.0061	0.00732	-0.0061			-14.1	0.00183	-0.02686	-0.08484	-0.01648	-0.0293	-0.13245	-0.13672		-0.0061	-0.02258	-0.00549	0.000610352	0.00366	-0.0531	-0.03967			-14.1	-0.40039	-0.33508	-0.48584	-0.88684	-0.35583				-0.00671	0	-0.17761	-0.04944	-0.01221
-14	-0.17883	-0.05554	-0.10803	-0.18738	-0.01099	-0.01648			0.00549	0.00793	0.01465	-0.00366	0.00793	-0.00122			-14	0.00427	-0.02563	-0.06653	-0.0116	-0.0293	-0.13062	-0.13123		0.00366	-0.00732	-0.00366	0.00122	0.00183	-0.04639	-0.03601			-14	-0.40771	-0.32837	-0.47791	-0.91187	-0.35767				-0.01709	-0.000610352	-0.16968	-0.05615	-0.00366
-13.9	-0.15808	-0.06226	-0.10803	-0.17883	-0.02686	-0.02686			0.00854	0.00305	0.01221	-0.00916	0.00732	-0.00122			-13.9	0.00427	-0.02747	-0.07446	-0.01404	-0.02502	-0.13062	-0.12634		-0.0116	-0.02014	0.00427	0.00488	0.00671	-0.03235	-0.03723			-13.9	-0.39917	-0.32898	-0.47546	-0.90088	-0.34729				-0.00671	0	-0.17029	-0.05981	-0.01587
-13.8	-0.1709	-0.06226	-0.10803	-0.17578	-0.01587	-0.02563			0.01038	0.00916	0.00977	-0.00427	0	-0.00977			-13.8	0.00122	-0.02014	-0.07446	-0.02014	-0.02319	-0.13489	-0.1239		-0.00366	-0.0116	0	0.00671	0.00793	-0.0415	-0.02625			-13.8	-0.40161	-0.32593	-0.4657	-0.88745	-0.34302				-0.00366	0.00916	-0.17395	-0.03174	-0.01221
-13.7	-0.16235	-0.06714	-0.1178	-0.18188	-0.01282	-0.02869			0.0116	0.00488	0.0061	-0.01892	0.00977	-0.0061			-13.7	0.00732	-0.02502	-0.07507	-0.01343	-0.01831	-0.12878	-0.1239		-0.00244	-0.01587	0	-0.00488	0.00916	-0.04944	-0.02808			-13.7	-0.39307	-0.32654	-0.46448	-0.87219	-0.36133				-0.01587	-0.00183	-0.16724	-0.04211	-0.01587
-13.6	-0.17151	-0.06653	-0.12512	-0.17944	-0.00977	-0.01099			0	-0.00122	0.00793	-0.00916	0.01404	-0.00671			-13.6	0.00244	-0.02319	-0.08118	-0.01465	-0.02502	-0.12878	-0.12146		-0.00549	-0.01465	-0.00977	-0.000610352	0.00488	-0.03235	-0.03662			-13.6	-0.38452	-0.31311	-0.44617	-0.87585	-0.34668				-0.0116	0.00732	-0.16663	-0.05371	-0.01648
-13.5	-0.16296	-0.07629	-0.11963	-0.17822	-0.01343	-0.00671			0.000610352	0.00488	0.01465	-0.00244	0.00793	-0.00366			-13.5	0.00244	-0.02991	-0.08484	-0.01587	-0.01953	-0.12146	-0.11475		0.00122	-0.02319	0.00305	0.00366	0.00916	-0.03418	-0.02563			-13.5	-0.38086	-0.30884	-0.44495	-0.87036	-0.34119				-0.00488	-0.000610352	-0.17212	-0.04517	-0.02197
-13.4	-0.16541	-0.05798	-0.11536	-0.177	-0.01221	-0.01099			0.00244	0.00305	0.02258	-0.00366	0.00488	-0.00244			-13.4	-0.00122	-0.0238	-0.07874	-0.01526	-0.02747	-0.1178	-0.1239		-0.01343	-0.01343	0	-0.00122	0.000610352	-0.04211	-0.02747			-13.4	-0.39368	-0.32104	-0.44556	-0.85632	-0.34119				-0.00122	0.00671	-0.16479	-0.047	-0.00977
-13.3	-0.17334	-0.06042	-0.11902	-0.17822	-0.00549	-0.01099			0.01038	0.00793	0.0177	-0.01831	0.00427	-0.00366			-13.3	0.00488	-0.02014	-0.07507	-0.00916	-0.02197	-0.11902	-0.12817		-0.00244	-0.02014	0.00305	0.00366	0.00916	-0.05005	-0.02869			-13.3	-0.38818	-0.32898	-0.43518	-0.85571	-0.34424				-0.00854	0.00854	-0.1593	-0.05859	-0.01099
-13.2	-0.16357	-0.05249	-0.11719	-0.18188	-0.00916	-0.00916			0.00916	0.00244	0.01404	-0.0177	0.00793	-0.00427			-13.2	0.00244	-0.03235	-0.07874	-0.00427	-0.0238	-0.10376	-0.12146		-0.00671	-0.01465	-0.00244	0.00122	0.00549	-0.04517	-0.02563			-13.2	-0.38452	-0.31555	-0.43091	-0.85571	-0.3479				-0.0061	0.00732	-0.14954	-0.04639	0.00854
-13.1	-0.17395	-0.05188	-0.11597	-0.18677	-0.02136	-0.00244			0.00549	-0.00122	0.01526	-0.01831	0.00793	0.0061			-13.1	-0.000610352	-0.01465	-0.07874	-0.00916	-0.01099	-0.11536	-0.1239		-0.00366	-0.01831	0.00671	0.00122	0.01038	-0.0531	-0.03357			-13.1	-0.37537	-0.31921	-0.43762	-0.85388	-0.3479				-0.00488	0.00732	-0.14709	-0.05005	0.00366
-13	-0.16663	-0.05005	-0.10437	-0.17639	-0.00183	-0.00977			0.01099	0.00305	0.01526	-0.01892	0.00549	0.000610352			-13	0.00488	-0.0238	-0.07935	-0.01404	-0.01526	-0.10864	-0.1178		0.00427	-0.02136	0	-0.000610352	-0.00122	-0.05615	-0.04211			-13	-0.35767	-0.31006	-0.42419	-0.84412	-0.34058				-0.0061	0.01282	-0.14282	-0.04517	0.00793
-12.9	-0.16724	-0.0531	-0.11414	-0.18433	-0.01221	-0.01648			0.00366	-0.00183	0.00854	-0.02808	0.00916	0.00244			-12.9	-0.00366	-0.01648	-0.0708	-0.00732	-0.02686	-0.11536	-0.12329		0.00244	-0.00549	0.00732	0.00366	0.00427	-0.05371	-0.03723			-12.9	-0.3479	-0.30762	-0.41931	-0.8429	-0.35034				-0.01648	0.00977	-0.14038	-0.05066	0.01282
-12.8	-0.17029	-0.04578	-0.10376	-0.18494	-0.00488	-0.00854			0.00305	0.00549	0.01465	-0.01526	0.00549	0.00488			-12.8	0.00671	-0.02075	-0.08057	-0.01648	-0.02014	-0.1178	-0.13855		0.00305	-0.02319	0.00549	0.01038	0.00122	-0.04639	-0.04028			-12.8	-0.34851	-0.28748	-0.4364	-0.83557	-0.34546				-0.01892	0.0116	-0.13977	-0.05371	0
-12.7	-0.16174	-0.04944	-0.09277	-0.18433	-0.00549	-0.00916			-0.00122	-0.00977	0.01526	-0.01526	0.00916	-0.00122			-12.7	0.00671	-0.01892	-0.07568	-0.01038	-0.01831	-0.11108	-0.12695		0.00305	-0.0116	0	0.00793	0.00366	-0.05432	-0.05676			-12.7	-0.3418	-0.2887	-0.41382	-0.83496	-0.32349				-0.0238	0.01465	-0.14282	-0.05615	0.00732
-12.6	-0.16418	-0.05127	-0.09277	-0.18433	-0.00793	-0.01221			-0.00366	-0.01343	0.00732	-0.0116	0.00305	0.00854			-12.6	0.00854	-0.02075	-0.06958	-0.00183	-0.01221	-0.11292	-0.12878		-0.00122	-0.00916	0.00366	0.00488	0.000610352	-0.05676	-0.03357			-12.6	-0.32898	-0.28748	-0.40955	-0.82275	-0.32654				-0.01709	0.01465	-0.14404	-0.04578	0.01648
-12.5	-0.16541	-0.04211	-0.09766	-0.17822	-0.01831	-0.00977			-0.00854	0.00488	0.00854	-0.01526	0.0116	0.01099			-12.5	0.000610352	-0.01404	-0.07202	-0.00793	-0.02502	-0.09216	-0.13245		0.00916	-0.01221	0.00549	0.00488	0	-0.04456	-0.03906			-12.5	-0.34119	-0.27588	-0.40344	-0.80994	-0.34302				-0.02136	0.00732	-0.13306	-0.05432	0.00793
-12.4	-0.15625	-0.05371	-0.0946	-0.177	-0.01038	-0.03052			0.00122	0.00244	0.00122	-0.00793	0.00854	0.00977			-12.4	0.00549	-0.02197	-0.0647	-0.01099	-0.02319	-0.09949	-0.12756		-0.000610352	-0.01831	-0.00244	0.00427	-0.00244	-0.05005	-0.04517			-12.4	-0.33081	-0.27649	-0.40588	-0.80994	-0.33264				-0.0177	0.01343	-0.12756	-0.05066	0.00977
-12.3	-0.15686	-0.05615	-0.09216	-0.16663	-0.00977	-0.02319			0	-0.00732	0.00183	-0.00122	0.0061	0.00549			-12.3	0.00793	-0.0238	-0.06897	-0.02014	-0.0238	-0.11414	-0.13245		0	-0.02319	0.00427	0.00305	0.00244	-0.03723	-0.04272			-12.3	-0.33264	-0.26428	-0.39429	-0.80994	-0.33203				-0.01709	0.00549	-0.13	-0.04761	0.0061
-12.2	-0.15198	-0.0592	-0.09033	-0.16846	-0.02075	-0.0293			-0.00793	-0.01221	0.00549	0	0.01038	0.00854			-12.2	-0.000610352	-0.01587	-0.07202	-0.01465	-0.01831	-0.14893	-0.1239		-0.00122	-0.01404	0	0.0061	-0.00244	-0.03418	-0.03357			-12.2	-0.32715	-0.26184	-0.37842	-0.81482	-0.32593				-0.01587	0.00549	-0.12939	-0.05371	0.00916
-12.1	-0.15625	-0.06287	-0.09949	-0.16602	-0.02747	-0.02686			-0.00732	-0.00671	-0.00427	-0.00977	0.01221	0.00427			-12.1	0.01099	-0.02075	-0.06775	-0.00732	-0.02136	-0.1001	-0.11353		0.00183	-0.01648	-0.0116	0.00854	0.0061	-0.047	-0.03174			-12.1	-0.31555	-0.26611	-0.37476	-0.80566	-0.32593				-0.01282	0.01038	-0.1178	-0.04822	0.00244
-12	-0.15015	-0.0592	-0.09583	-0.15869	-0.02319	-0.0238			0.00427	0.00122	-0.00122	-0.01282	0.00793	0.00854			-12	0.00549	-0.01648	-0.06531	-0.00854	-0.01465	-0.10803	-0.11902		-0.00671	-0.01282	-0.00183	0.00427	-0.00183	-0.02686	-0.0293			-12	-0.32349	-0.24963	-0.36743	-0.80505	-0.32288				-0.01343	0.00916	-0.12939	-0.0531	0
-11.9	-0.16235	-0.06104	-0.09155	-0.15808	-0.02869	-0.02197			-0.00854	-0.01465	0.00427	-0.0061	0.00977	0.01099			-11.9	0.01404	-0.02747	-0.06775	-0.00549	-0.00793	-0.10864	-0.11841		0.00366	-0.01221	0.00549	0.0061	0.00122	-0.03845	-0.03479			-11.9	-0.31921	-0.25757	-0.35461	-0.79529	-0.31677				-0.00732	0.01953	-0.13	-0.03906	-0.01099
-11.8	-0.15137	-0.05615	-0.0946	-0.15503	-0.01465	-0.02075			-0.000610352	-0.00366	0.00122	-0.00122	0.00793	0.00854			-11.8	0.0061	-0.01587	-0.07019	-0.00977	-0.01526	-0.08911	-0.11475		0.00183	-0.01404	-0.00244	-0.000610352	0.00549	-0.03174	-0.02563			-11.8	-0.31128	-0.25635	-0.35156	-0.79285	-0.31189				0.00427	0.01587	-0.12817	-0.05127	-0.02197
-11.7	-0.14954	-0.04578	-0.09338	-0.16479	-0.02563	-0.02197			0.00305	-0.00427	0.00793	-0.00488	0.00366	0.01221			-11.7	0.01038	-0.02136	-0.06287	-0.00671	-0.01587	-0.09521	-0.11169		0.00305	-0.02014	0.00793	0.00732	-0.00122	-0.03601	-0.0293			-11.7	-0.30029	-0.24841	-0.35095	-0.7782	-0.30396				-0.01282	0.00305	-0.12146	-0.04211	-0.00732
-11.6	-0.14587	-0.04639	-0.08667	-0.15991	-0.01709	-0.01709			0.00549	0.00366	0.0061	0.00183	0.00549	0.01099			-11.6	0.01465	-0.02563	-0.07019	0.00427	-0.01953	-0.10132	-0.10254		-0.00488	-0.01038	0.00732	-0.00732	0.00427	-0.03601	-0.03113			-11.6	-0.30884	-0.24475	-0.35156	-0.77271	-0.30762				0.00488	0.00244	-0.11597	-0.04578	-0.00427
-11.5	-0.1355	-0.04639	-0.09094	-0.15564	-0.01831	-0.00854			-0.00366	0	0.00122	-0.00244	0.00793	0.00366			-11.5	0.01099	-0.02686	-0.06226	-0.00671	-0.02197	-0.14526	-0.09888		0.00244	-0.01465	-0.00244	0.00488	0.00671	-0.03723	-0.02625			-11.5	-0.31189	-0.25269	-0.33508	-0.77515	-0.31006				-0.00244	0.01099	-0.13245	-0.04395	-0.0116
-11.4	-0.14221	-0.03601	-0.0885	-0.15259	-0.01709	-0.0061			0.00122	0.00488	0.01221	-0.00183	-0.000610352	0.00732			-11.4	0.00427	-0.02197	-0.06531	-0.01038	-0.01282	-0.11597	-0.10254		-0.00305	-0.01221	0.000610352	0.00488	0.000610352	-0.03906	-0.01831			-11.4	-0.29846	-0.23926	-0.32715	-0.76172	-0.31555				0.00183	0.00427	-0.11047	-0.04578	0.01038
-11.3	-0.13916	-0.04272	-0.09521	-0.15503	0.00122	-0.0061			0.000610352	0.00427	0.01038	-0.00122	0	0.00549			-11.3	0.00732	-0.0238	-0.06409	-0.01404	-0.01404	-0.10742	-0.10071		0.00549	-0.00854	-0.00366	0.00366	0.00183	-0.04395	-0.02625			-11.3	-0.29907	-0.23254	-0.31555	-0.76416	-0.31189				0	-0.00183	-0.11414	-0.03723	0.00427
-11.2	-0.13367	-0.04639	-0.1123	-0.14954	-0.01099	-0.00732			0.00122	0.00183	0.01587	0.00244	-0.01221	-0.00671			-11.2	0.00671	-0.03113	-0.0592	-0.00122	-0.01221	-0.1062	-0.09338		-0.00488	-0.00488	0.00305	0.00793	0.00549	-0.03967	-0.02197			-11.2	-0.29297	-0.21423	-0.32104	-0.75928	-0.29663				-0.00122	-0.00366	-0.10376	-0.03906	0.01648
-11.1	-0.13428	-0.04761	-0.10132	-0.14648	-0.00916	-0.00427			0.00854	0.00366	0.01709	-0.00244	-0.00122	-0.00732			-11.1	0.01038	-0.02808	-0.07019	-0.00305	-0.0061	-0.16235	-0.09277		0.00488	-0.01953	0.01038	-0.00122	0.01404	-0.05066	-0.04211			-11.1	-0.29541	-0.22583	-0.31616	-0.75623	-0.29297				0.00366	-0.00122	-0.10315	-0.05249	0.00671
-11	-0.13123	-0.03967	-0.10803	-0.16113	-0.00366	-0.00549			0.000610352	0.00366	0.01465	0	-0.00854	-0.00366			-11	0.01587	-0.01831	-0.07202	-0.00183	-0.02258	-0.08911	-0.09033		0.00549	-0.00488	-0.0061	0.00549	-0.0061	-0.04578	-0.047			-11	-0.2887	-0.22217	-0.31982	-0.74402	-0.31311				-0.00549	0.00244	-0.1001	-0.04456	0.000610352
-10.9	-0.12878	-0.05066	-0.10315	-0.16479	-0.01038	-0.00305			0.01465	-0.00122	0.01099	-0.00183	-0.0061	-0.00305			-10.9	0.01099	-0.01953	-0.0647	-0.00671	-0.01038	-0.10315	-0.10132		-0.00305	-0.01526	0.00305	0.00305	0.00305	-0.05005	-0.03601			-10.9	-0.3009	-0.22644	-0.28931	-0.75317	-0.29907				-0.00305	0.0061	-0.10071	-0.04211	0.00427
-10.8	-0.13611	-0.05066	-0.10742	-0.16479	-0.00122	-0.0061			0.01038	-0.01221	0.01038	-0.00244	-0.01038	-0.01343			-10.8	0.00916	-0.01587	-0.06104	-0.00854	-0.0177	-0.12024	-0.10559		0.000610352	-0.01282	0.00427	0.000610352	-0.00671	-0.03601	-0.03357			-10.8	-0.28076	-0.20996	-0.31128	-0.7428	-0.31799				0	0.0116	-0.09766	-0.03723	0.00366
-10.7	-0.12878	-0.05432	-0.10132	-0.16296	0	-0.00183			0.01953	-0.01282	0.01587	-0.000610352	-0.00854	-0.01587			-10.7	0.00732	-0.01892	-0.07385	-0.00854	-0.01404	-0.08972	-0.10986		0	-0.01953	0.00244	0.0061	-0.00244	-0.03296	-0.03174			-10.7	-0.27466	-0.20508	-0.30762	-0.73364	-0.31616				-0.01038	0.00366	-0.09094	-0.03357	0.00977
-10.6	-0.11597	-0.05798	-0.10132	-0.14893	-0.00427	-0.00671			0.00305	-0.01404	0.0177	0.00977	-0.00366	-0.00549			-10.6	0.00732	-0.0116	-0.05859	-0.01282	-0.01343	-0.09766	-0.09888		0.000610352	-0.01587	0.00427	0.00732	0.00488	-0.03479	-0.03662			-10.6	-0.26917	-0.22034	-0.30701	-0.73547	-0.30151				-0.01465	0.01282	-0.08789	-0.03784	0.00305
-10.5	-0.13672	-0.04822	-0.09644	-0.15869	0	-0.01343			0.00854	-0.00671	0.01526	0.00366	-0.01465	-0.00671			-10.5	0.00732	-0.01709	-0.06409	-0.01099	-0.01892	-0.10925	-0.10376		0.00183	-0.01099	-0.00183	0.00488	0.00549	-0.03906	-0.0415			-10.5	-0.26306	-0.21484	-0.28259	-0.73242	-0.30212				-0.01221	0.0177	-0.08362	-0.03418	-0.00183
-10.4	-0.12817	-0.05432	-0.08911	-0.14587	0.01282	-0.00488			0.01221	-0.00854	0.01038	0.000610352	-0.01038	-0.00488			-10.4	-0.00305	-0.01648	-0.06287	-0.00122	-0.01404	-0.04211	-0.10254		0	-0.01587	0.00244	0.0061	0.00305	-0.03967	-0.02563			-10.4	-0.26672	-0.20386	-0.28259	-0.72693	-0.30151				-0.01343	0.01587	-0.09277	-0.03723	0.0061
-10.3	-0.13306	-0.04456	-0.08057	-0.15076	-0.00977	-0.00854			0.01343	-0.00549	0.01892	-0.00183	-0.00977	-0.00366			-10.3	0.00305	-0.01648	-0.06042	-0.00916	-0.02319	-0.08911	-0.09705		0.00366	-0.01099	-0.00488	0	-0.00427	-0.03357	-0.02014			-10.3	-0.26245	-0.20691	-0.27344	-0.70618	-0.2887				-0.01038	0.01404	-0.08606	-0.05005	-0.00671
-10.2	-0.12573	-0.04395	-0.09033	-0.15442	-0.00549	-0.02502			0.00366	-0.00183	0.01526	-0.00183	-0.00183	0.00183			-10.2	0.00122	-0.01404	-0.05859	-0.00488	-0.02258	-0.10376	-0.09766		-0.00183	-0.0116	0.000610352	-0.00122	0.00183	-0.03967	-0.02625			-10.2	-0.25146	-0.20935	-0.271	-0.69641	-0.27222				-0.0061	0.01648	-0.07996	-0.03357	-0.00427
-10.1	-0.13062	-0.03052	-0.08301	-0.15198	0.00244	-0.01953			0	0.00183	0.01404	-0.0061	-0.00916	0.00854			-10.1	0.0061	-0.01038	-0.06348	-0.00549	-0.01892	-0.08972	-0.09827		-0.00305	-0.00488	-0.000610352	0.00854	0.01404	-0.0354	-0.02747			-10.1	-0.23499	-0.20203	-0.25208	-0.6897	-0.28198				-0.01282	0.00854	-0.08423	-0.04272	-0.01221
-10	-0.14099	-0.03906	-0.08667	-0.1416	-0.02014	-0.00854			-0.00732	0.00427	0.0116	0.00122	0	0.00427			-10	0.02197	-0.00488	-0.05554	0	-0.01892	-0.10925	-0.10559		0.00122	-0.01221	-0.00183	0.00549	0.00793	-0.03357	-0.01648			-10	-0.2417	-0.19897	-0.25818	-0.67871	-0.26489				-0.00488	0.01831	-0.06958	-0.03784	-0.01221
-9.9	-0.12756	-0.03662	-0.07874	-0.14099	-0.0116	-0.01648			0.000610352	-0.00122	0.0116	-0.000610352	0.0061	0.00977			-9.9	0.00427	-0.00732	-0.06042	-0.00854	-0.01404	-0.06897	-0.09827		0.00122	-0.01465	0.00305	0.0061	0.00305	-0.03113	-0.01831			-9.9	-0.23499	-0.1886	-0.24475	-0.68481	-0.26917				-0.01038	0.01709	-0.07507	-0.0293	-0.01465
-9.8	-0.14587	-0.03174	-0.07874	-0.13367	-0.01953	-0.02258			-0.0061	0.0061	0.01343	0	-0.00549	0.00366			-9.8	-0.00244	-0.01648	-0.06042	-0.00732	-0.01831	-0.08545	-0.09155		0.000610352	-0.01709	-0.000610352	0.00916	0.00427	-0.02991	-0.01953			-9.8	-0.21912	-0.18433	-0.24292	-0.66956	-0.27344				0.00427	0.0061	-0.0769	-0.047	-0.00854
-9.7	-0.13062	-0.03601	-0.07874	-0.13794	-0.02563	-0.0293			0.00122	0.01038	0.01282	0.0061	-0.00305	0.00122			-9.7	0.00977	-0.02075	-0.06165	-0.00183	-0.01648	-0.12878	-0.08606		0.00488	-0.00977	-0.00427	-0.00244	0.00488	-0.03418	-0.01892			-9.7	-0.22583	-0.17639	-0.23499	-0.67627	-0.27832				0.00549	-0.0061	-0.08728	-0.0354	0.00122
-9.6	-0.12451	-0.04028	-0.07813	-0.13611	-0.01831	-0.01404			-0.00793	0.00549	0.00488	0.00366	-0.00488	0.00732			-9.6	0.01526	-0.01709	-0.05737	-0.00854	-0.01099	-0.10071	-0.0885		0.00366	-0.01038	0	0.00366	0.00916	-0.03113	-0.0177			-9.6	-0.22705	-0.17395	-0.22522	-0.66406	-0.26672				0.00122	0	-0.06531	-0.0293	0.00305
-9.5	-0.13672	-0.04211	-0.07935	-0.13489	-0.0177	-0.01282			-0.00244	-0.00183	-0.00854	0.00122	0.00793	0.00488			-9.5	0.01343	-0.01343	-0.05371	-0.00671	-0.01526	-0.09766	-0.08911		0.00183	-0.0116	-0.000610352	0.00183	0.00793	-0.02319	-0.02197			-9.5	-0.22522	-0.16785	-0.22766	-0.66833	-0.26001				0.00549	-0.00732	-0.07141	-0.04211	0.00305
-9.4	-0.13123	-0.0354	-0.07324	-0.1355	-0.01465	-0.01343			-0.00183	0.00183	0.00122	-0.00122	0.00427	0.00488			-9.4	0.0116	-0.01099	-0.06042	-0.00122	-0.01404	-0.07507	-0.09033		-0.00122	-0.01343	0.00427	0.00427	0	-0.04089	-0.03052			-9.4	-0.21606	-0.16479	-0.2124	-0.64087	-0.25818				-0.00122	0.00671	-0.07507	-0.04211	0.00854
-9.3	-0.12878	-0.04395	-0.07385	-0.12512	-0.00732	-0.0293			0.00977	-0.00305	-0.00305	0.000610352	0.01221	0.00488			-9.3	0.00122	-0.01099	-0.06348	-0.00732	-0.00916	-0.12939	-0.07507		-0.00488	-0.01221	-0.00366	0.00183	0.0061	-0.02686	-0.03357			-9.3	-0.21301	-0.15198	-0.21484	-0.64392	-0.24719				0.00488	0.00366	-0.07874	-0.0415	0.00549
-9.2	-0.13489	-0.05066	-0.08118	-0.12573	-0.02502	-0.01831			0.01465	0.00305	-0.00244	0	0.00244	0.00977			-9.2	0.00854	-0.0238	-0.05676	-0.00732	-0.01038	-0.08972	-0.07935		0.00854	-0.01404	0.00977	-0.00244	0.00732	-0.03723	-0.03357			-9.2	-0.21423	-0.15259	-0.2063	-0.62744	-0.26306				0.00366	-0.00549	-0.07935	-0.04456	0.00977
-9.1	-0.13306	-0.05188	-0.07874	-0.12817	-0.0061	-0.01404			0.00305	0.00427	-0.00427	0.000610352	0.01099	-0.00854			-9.1	0.00854	-0.01831	-0.0592	-0.01038	-0.000610352	-0.09399	-0.07446		0.00244	-0.01465	0.0061	0.00122	0.00488	-0.03357	-0.03479			-9.1	-0.20996	-0.15625	-0.20081	-0.63171	-0.25879				0.00122	-0.00183	-0.07019	-0.03723	0.00793
-9	-0.13	-0.05127	-0.0647	-0.12146	-0.01099	-0.01038			0.00244	0.000610352	0.00732	-0.00671	0.00244	0.00549			-9	0.00916	-0.02319	-0.06042	-0.01343	-0.00732	-0.09216	-0.07507		-0.00122	-0.01038	0.00793	0.00244	0	-0.04395	-0.03296			-9	-0.21973	-0.14465	-0.18982	-0.62683	-0.25024				0.000610352	0.0061	-0.06897	-0.04395	0.00732
-8.9	-0.12451	-0.04272	-0.07874	-0.12268	0.00122	-0.00854			0.0177	-0.01465	-0.00244	-0.00793	0.0061	0.00244			-8.9	0.00671	-0.01648	-0.05554	-0.01343	-0.01587	-0.09583	-0.06958		0.00916	-0.01099	-0.00183	0.00549	0.00488	-0.03296	-0.02869			-8.9	-0.22034	-0.13489	-0.1825	-0.61951	-0.25146				-0.00244	-0.00427	-0.06409	-0.03906	0.00122
-8.8	-0.11963	-0.047	-0.08118	-0.12573	0.00244	-0.00427			0.0061	-0.01465	0.00793	-0.00671	-0.00244	-0.00366			-8.8	0.02075	-0.00977	-0.06104	0	-0.01404	-0.07935	-0.06714		0.00427	-0.01526	0.00427	0.00549	0.000610352	-0.04028	-0.02319			-8.8	-0.21057	-0.13855	-0.18677	-0.61951	-0.25085				-0.01099	0.0061	-0.05554	-0.0415	0.01221
-8.7	-0.1178	-0.04089	-0.08362	-0.12756	-0.00244	-0.00549			0.00305	-0.01221	0.00977	-0.00977	0.00732	0.00366			-8.7	0.00671	-0.00793	-0.05188	-0.00488	-0.01465	-0.08545	-0.07996		0.0061	-0.01526	-0.00916	0.00427	0	-0.03662	-0.0293			-8.7	-0.2124	-0.13245	-0.18372	-0.61829	-0.24353				-0.00732	0.00488	-0.06531	-0.03967	0.00488
-8.6	-0.1123	-0.04089	-0.08057	-0.12573	0.00122	-0.00671			0.00488	-0.01404	0.00427	-0.00732	0.000610352	-0.00549			-8.6	0.01038	-0.01343	-0.05615	-0.00488	-0.00854	-0.07385	-0.06165		-0.00122	-0.00366	0.00427	0.00549	-0.000610352	-0.03723	-0.03235			-8.6	-0.19714	-0.11658	-0.16602	-0.61829	-0.25879				-0.01892	0.00549	-0.05066	-0.03052	0.01099
-8.5	-0.11414	-0.03479	-0.07629	-0.12512	-0.00732	-0.00732			0.00549	-0.0061	0.01099	-0.00732	0.00366	0.00244			-8.5	0.01526	-0.00732	-0.04822	-0.01038	-0.01282	-0.08057	-0.06958		0	-0.00671	0.00122	0.0061	0.0061	-0.03845	-0.03723			-8.5	-0.20203	-0.13367	-0.15991	-0.6134	-0.24353				-0.01953	0.0177	-0.04028	-0.0293	0.00549
-8.4	-0.10254	-0.03052	-0.07813	-0.11841	0.00671	-0.00549			0.00305	-0.00549	0.01404	-0.00977	-0.00183	-0.00122			-8.4	0.0177	-0.01404	-0.04517	-0.000610352	-0.02014	-0.11841	-0.06409		0.00916	-0.00671	-0.00366	0.00366	0	-0.05371	-0.03174			-8.4	-0.18677	-0.12024	-0.17456	-0.61035	-0.25024				-0.00793	0.00916	-0.03845	-0.0293	-0.00732
-8.3	-0.08789	-0.02319	-0.07507	-0.12634	0	-0.00854			0.00854	0.00183	0.01282	-0.01648	-0.00854	-0.00977			-8.3	0.00793	-0.0116	-0.0592	-0.00122	-0.01648	-0.04272	-0.06165		0.00732	-0.01282	0.00366	0.00854	0.00488	-0.03662	-0.03418			-8.3	-0.18311	-0.13367	-0.16235	-0.58289	-0.25452				-0.00854	0.0177	-0.03784	-0.02686	-0.00977
-8.2	-0.11353	-0.02686	-0.07935	-0.1239	0.00305	-0.01282			0.00793	0.01038	0.01465	-0.00854	-0.01526	-0.00122			-8.2	0.01038	-0.02319	-0.04272	0.000610352	-0.01404	-0.07751	-0.05798		0.00793	-0.0061	-0.00732	0.01221	0.00366	-0.02686	-0.02747			-8.2	-0.16785	-0.12756	-0.16785	-0.59326	-0.24292				-0.01099	0.00793	-0.03418	-0.01465	-0.00671
-8.1	-0.09399	-0.03174	-0.06897	-0.12695	-0.0061	-0.01526			0.00244	0.0061	0.01221	-0.00916	0.000610352	0.00305			-8.1	0.0177	-0.01831	-0.04517	-0.00305	-0.01343	-0.07751	-0.06226		0.00122	-0.00671	0	0.01282	0.00671	-0.03357	-0.02808			-8.1	-0.1825	-0.10864	-0.15686	-0.5835	-0.2478				-0.01648	0.02014	-0.03479	-0.03174	-0.01343
-8	-0.10132	-0.03113	-0.06409	-0.1239	0	-0.01526			0.01465	0.00793	0.01099	-0.01221	-0.00732	-0.0116			-8	0.00122	-0.00732	-0.04578	-0.00671	-0.01343	-0.04211	-0.05798		0.0061	-0.00427	0.00732	0.00549	0.00305	-0.02563	-0.02502			-8	-0.1593	-0.12024	-0.14648	-0.578	-0.24902				-0.01526	0.0177	-0.0354	-0.02991	-0.00122
-7.9	-0.08911	-0.03418	-0.06348	-0.12756	0.000610352	-0.01343			0.00854	0.00122	0.00122	-0.01282	-0.0061	-0.00732			-7.9	0.01221	-0.00488	-0.05127	-0.00732	-0.01526	-0.0592	-0.06775		0.00366	0.00549	0.00427	0.00793	0.00244	-0.0238	-0.03479			-7.9	-0.15503	-0.12451	-0.13245	-0.58655	-0.23865				-0.00427	0.0177	-0.03723	-0.03174	-0.0061
-7.8	-0.09888	-0.03723	-0.06531	-0.12878	-0.00732	-0.02136			0.00854	0	0.01282	-0.00549	-0.00366	-0.00427			-7.8	0.01282	-0.00305	-0.0531	0	-0.01221	-0.07629	-0.06348		-0.00671	-0.00916	-0.00916	0.00977	0.01953	-0.02625	-0.02625			-7.8	-0.15442	-0.1062	-0.13	-0.578	-0.24109				-0.00793	0.01404	-0.03235	-0.02197	0.000610352
-7.7	-0.08911	-0.0415	-0.0592	-0.12573	-0.01221	-0.01831			0.00366	0.00732	0.01343	0.00305	0.00488	0.00122			-7.7	0.02014	-0.01587	-0.04578	-0.00732	-0.01709	-0.07507	-0.05371		-0.0061	-0.01343	-0.000610352	0.000610352	0.00732	-0.03174	-0.02502			-7.7	-0.15747	-0.10742	-0.12146	-0.57434	-0.23865				-0.01526	0.0116	-0.02991	-0.02869	0.00244
-7.6	-0.10498	-0.04272	-0.05798	-0.11963	-0.00366	-0.01648			0.00122	0.00488	0.00305	-0.01221	0.00793	0.00244			-7.6	0.01892	-0.00732	-0.04822	-0.00183	-0.01404	-0.07141	-0.05859		-0.00183	-0.01038	0.00488	0.01221	-0.00183	-0.02808	-0.01465			-7.6	-0.14404	-0.10376	-0.11475	-0.56335	-0.24658				-0.00732	0.01465	-0.02991	-0.03479	-0.00854
-7.5	-0.08789	-0.04395	-0.05615	-0.12817	-0.0116	-0.02747			0.00366	0.000610352	0.00854	-0.01221	0.01038	0.00244			-7.5	0.02014	-0.00488	-0.04639	-0.00305	-0.01221	-0.09277	-0.05432		0.00549	-0.00854	0.00122	0.00793	0.0061	-0.01953	-0.01221			-7.5	-0.14038	-0.07996	-0.11597	-0.54626	-0.24414				-0.00977	0.0061	-0.02869	-0.03601	0.00305
-7.4	-0.09583	-0.03662	-0.0592	-0.11902	-0.0116	-0.01831			0.01282	0.0061	0.01343	-0.01221	0.0061	-0.000610352			-7.4	0.00732	-0.00916	-0.05066	-0.00427	-0.01221	-0.04517	-0.05005		-0.00427	0.00305	0.00732	0.00671	0.00183	-0.02197	-0.01282			-7.4	-0.14893	-0.09094	-0.09949	-0.53711	-0.24353				0	0.01648	-0.02319	-0.03357	0.0061
-7.3	-0.10498	-0.03906	-0.05798	-0.12512	-0.01648	-0.00854			0.00244	0.00122	0.01404	-0.00488	0.00122	0.00732			-7.3	0.01526	-0.01221	-0.047	-0.00793	-0.01831	-0.09033	-0.047		-0.000610352	-0.00488	0.00427	0.00549	0.00122	-0.02075	-0.01465			-7.3	-0.13855	-0.0769	-0.09277	-0.54565	-0.25452				-0.00183	0.01282	-0.01709	-0.0354	0.00244
-7.2	-0.11047	-0.03174	-0.06287	-0.11963	-0.01038	-0.00977			0.01404	0.00244	0.01831	-0.00366	0.00977	0.00305			-7.2	0.01465	-0.00366	-0.04883	-0.01038	-0.00793	-0.0769	-0.04883		0.00122	-0.01343	0.00488	0.00366	0.00305	-0.02625	-0.01343			-7.2	-0.13367	-0.07629	-0.09399	-0.53284	-0.23376				-0.0061	0.01099	-0.01465	-0.0238	0.00427
-7.1	-0.10803	-0.02808	-0.06104	-0.12146	-0.01709	-0.00854			0.00549	0.00488	0.0116	0.00122	0.000610352	0.00305			-7.1	0.00916	-0.01526	-0.0531	-0.00854	-0.01526	-0.07629	-0.05615		0.00427	-0.00977	0.00305	0.01221	0.00977	-0.0238	-0.01282			-7.1	-0.12939	-0.06836	-0.09094	-0.53223	-0.22949				-0.00305	0.00427	-0.01465	-0.03052	0.00671
-7	-0.09094	-0.02991	-0.05371	-0.11536	-0.01465	-0.00671			-0.00183	-0.00122	0.01038	-0.00854	0.00366	0.00427			-7	0.01953	-0.01038	-0.04333	-0.01099	-0.01343	-0.08667	-0.04883		0.00427	0.00122	0.0061	0.00793	0.00977	-0.02869	-0.01648			-7	-0.1355	-0.06226	-0.07629	-0.53284	-0.22583				0.000610352	0.01282	-0.01587	-0.03174	0.00366
-6.9	-0.09399	-0.02563	-0.05371	-0.10376	-0.01587	0.00183			0.00854	-0.00671	0.00854	-0.00732	0.00183	0.01282			-6.9	0.01038	-0.01221	-0.0415	-0.01099	-0.00488	-0.05554	-0.06653		0.00427	-0.01099	0.00244	0.00366	-0.00427	-0.02319	-0.01282			-6.9	-0.14038	-0.05249	-0.07385	-0.52734	-0.20203				0.00854	0.00854	-0.01709	-0.0293	0.00732
-6.8	-0.10559	-0.01648	-0.05493	-0.10559	-0.000610352	0			0.00732	-0.01892	0.00427	0.000610352	-0.00732	0.00549			-6.8	0.02014	-0.0061	-0.047	-0.000610352	-0.01465	-0.06958	-0.05676		0.00366	-0.00488	0.00122	0.00244	0.00977	-0.02625	-0.01526			-6.8	-0.13977	-0.05066	-0.05676	-0.51636	-0.21179				0.00671	0.00671	-0.02502	-0.02747	0.00305
-6.7	-0.1001	-0.01587	-0.05859	-0.09949	0.00305	0.000610352			0.000610352	-0.0116	0.00793	-0.00122	-0.01099	0.0061			-6.7	0.02075	-0.0116	-0.03845	-0.00122	-0.01221	-0.06592	-0.05798		0	-0.00488	0.00183	0.01038	0.00305	-0.04333	-0.00549			-6.7	-0.1178	-0.05615	-0.06104	-0.52063	-0.20203				0.00244	0.00732	-0.02136	-0.02502	0.01587
-6.6	-0.08179	-0.0177	-0.06165	-0.10376	-0.00671	-0.00183			0.00488	-0.00732	0.00122	-0.00427	-0.00549	0.00671			-6.6	0.00916	-0.01038	-0.04578	-0.00488	-0.01099	-0.06836	-0.05676		0.00244	-0.00366	-0.00244	0.00549	0.0061	-0.02625	-0.0061			-6.6	-0.12878	-0.05127	-0.05127	-0.50476	-0.19897				0.01099	0.00549	-0.00488	-0.02502	-0.00122
-6.5	-0.06653	-0.01953	-0.06226	-0.10132	0.000610352	0.00244			-0.01404	-0.00244	0.00488	0.00793	-0.00732	0.00244			-6.5	0.02197	0.000610352	-0.04211	-0.00732	-0.00549	-0.04578	-0.05554		0.00916	-0.0116	0.00244	0.00671	0.00488	-0.03601	-0.00916			-6.5	-0.12329	-0.03723	-0.047	-0.49683	-0.20081				0.00305	0.00122	-0.01221	-0.02747	0.00305
-6.4	-0.07874	-0.02319	-0.05981	-0.10254	-0.00488	-0.00183			0.00793	-0.01038	0.000610352	0.00671	-0.01465	0.00183			-6.4	0.02319	-0.00732	-0.03357	-0.00122	-0.01038	-0.06348	-0.05676		0.0061	-0.00732	-0.00854	0.00549	0.00244	-0.03418	-0.00366			-6.4	-0.11169	-0.03723	-0.04333	-0.49377	-0.2063				0.01099	0	-0.00488	-0.01892	0
-6.3	-0.06958	-0.02686	-0.06714	-0.09705	0.00122	0.00977			0.00366	-0.00671	-0.00488	0.00244	-0.00854	-0.00122			-6.3	0.01526	-0.00183	-0.04517	-0.00671	-0.00916	-0.06775	-0.05798		-0.00183	-0.00244	0	0.01038	0.00916	-0.01953	-0.00549			-6.3	-0.10925	-0.03906	-0.03418	-0.5011	-0.19104				0.01221	0.00244	0.000610352	-0.03235	-0.00793
-6.2	-0.06775	-0.02075	-0.0647	-0.09583	0.000610352	-0.00122			0.00305	-0.01221	-0.00427	0.00122	-0.00732	0.00244			-6.2	0.01953	-0.0061	-0.03784	-0.00122	-0.01648	-0.05432	-0.04333		-0.00305	0	0.00305	0.00122	0.000610352	-0.02625	-0.01099			-6.2	-0.10559	-0.0531	-0.04395	-0.47546	-0.18677				0.00244	-0.00488	0.00488	-0.02747	-0.01831
-6.1	-0.07507	-0.02686	-0.06104	-0.09338	0	0			0.01038	-0.00854	-0.00427	-0.000610352	0.00122	-0.000610352			-6.1	0.01648	-0.01648	-0.03723	-0.00122	-0.01404	-0.06165	-0.03113		0.0061	-0.00244	0.00305	0.0061	0.00305	-0.02991	-0.01099			-6.1	-0.10193	-0.04395	-0.03174	-0.47913	-0.1886				0.01282	-0.01221	0.00122	-0.01953	-0.0116
-6	-0.07141	-0.02869	-0.05981	-0.0885	0.00427	0.00427			-0.00122	0.00244	-0.00549	0.000610352	0.00366	0.00916			-6	0.02014	-0.0061	-0.03967	-0.0061	-0.01099	-0.05066	-0.04272		0.00793	-0.0061	-0.000610352	0.00244	0.00488	-0.01526	0.00305			-6	-0.0946	-0.02869	-0.03784	-0.46143	-0.19653				0.01282	-0.00122	0.00977	-0.01953	-0.00732
-5.9	-0.07141	-0.0293	-0.05798	-0.09155	-0.00183	-0.00183			0	-0.00488	-0.00244	0.00305	0.01282	0.00854			-5.9	0.01038	-0.00183	-0.04395	-0.00122	-0.01648	-0.06104	-0.047		0.00732	-0.00305	0.00183	0.00793	0.00122	-0.01953	-0.00732			-5.9	-0.08667	-0.03174	-0.02563	-0.46814	-0.18494				0.00916	0.0061	0.01343	-0.02563	0.00244
-5.8	-0.06775	-0.03479	-0.05737	-0.09583	-0.01099	0.00427			0.00488	0.0061	0.00122	0.00183	-0.000610352	0.00549			-5.8	0.01282	-0.01221	-0.0293	0.00183	-0.01648	-0.05554	-0.04333		0.00549	0.00305	0.00183	0	0.00488	-0.02014	-0.00427			-5.8	-0.08057	-0.01343	-0.01465	-0.46082	-0.17944				0	-0.00488	0.01038	-0.01831	-0.00732
-5.7	-0.07446	-0.03296	-0.04517	-0.09155	-0.00916	-0.00427			0.00122	0.00977	-0.0061	0.00916	0.00732	0.0061			-5.7	0.01648	-0.01282	-0.03601	-0.000610352	-0.00916	-0.05249	-0.03967		0.00488	-0.00793	0.00671	0.01526	0.01099	-0.0238	-0.000610352			-5.7	-0.07507	-0.00427	-0.01587	-0.45471	-0.18311				0.0061	0.00488	0.0177	-0.01587	0.0061
-5.6	-0.06165	-0.03052	-0.05249	-0.0885	-0.00916	-0.00488			-0.00488	0.00244	-0.000610352	0.00488	0.00366	0.00244			-5.6	0.01587	-0.00854	-0.04333	-0.00671	-0.00793	-0.06409	-0.02625		0.01465	-0.00732	0.00183	0.00366	0.0061	-0.01587	0			-5.6	-0.07141	-0.00244	-0.00916	-0.44495	-0.18311				-0.00427	-0.00305	0.01465	-0.0116	0.00488
-5.5	-0.06287	-0.02808	-0.04089	-0.09644	-0.01099	-0.00671			0.00122	-0.00183	0.00916	-0.000610352	0.01343	0.00916			-5.5	0.01526	-0.01099	-0.03662	-0.0061	-0.01587	-0.05554	-0.03235		-0.00305	0.00122	-0.00183	0.00427	0.0116	-0.01465	-0.00244			-5.5	-0.0708	-0.0061	-0.00183	-0.44128	-0.17273				-0.00488	-0.01099	0.02014	-0.01099	0.00793
-5.4	-0.06409	-0.01587	-0.04089	-0.08667	-0.0116	-0.0116			0.00366	0.00732	0.00671	0.00549	0.00793	0.00122			-5.4	0.01892	-0.01831	-0.03418	-0.0116	-0.01099	-0.06226	-0.02502		0.00488	-0.0061	0.000610352	0.00488	0.00244	-0.02319	-0.00916			-5.4	-0.05981	0.01038	0.00854	-0.43823	-0.1532				-0.01221	0.00122	0.01709	-0.0238	0.01099
-5.3	-0.06287	-0.01526	-0.03052	-0.08484	-0.01892	-0.01099			-0.000610352	0.00916	0.00427	0.0061	0.0116	-0.00977			-5.3	0.01648	-0.00671	-0.03601	-0.00732	-0.00427	-0.05005	-0.03357		0.00854	-0.00305	-0.000610352	0.00427	0.00977	-0.01526	-0.01526			-5.3	-0.06165	0.01892	0.01526	-0.42297	-0.15808				-0.000610352	-0.00427	0.02747	-0.00427	0.01343
-5.2	-0.07019	-0.01953	-0.03723	-0.08667	-0.01892	-0.00549			-0.00671	0.01282	0.01221	-0.00122	0.0116	-0.00427			-5.2	0.01831	-0.01099	-0.03052	-0.00366	-0.01404	-0.04944	-0.03174		-0.00122	-0.00122	0.00305	0	0.01099	-0.01831	-0.02197			-5.2	-0.05127	-0.00244	0.0293	-0.42786	-0.1593				-0.00366	0.00549	0.02686	-0.0177	0.00916
-5.1	-0.07019	-0.01953	-0.03845	-0.08423	-0.02014	-0.00549			-0.00122	0.01038	0.00671	0	0.01038	-0.00916			-5.1	0.01892	-0.00488	-0.03845	-0.01099	-0.0061	-0.05798	-0.02869		0.00183	-0.00671	0.00366	0.00488	0.00427	-0.01709	-0.00549			-5.1	-0.05249	0.00916	0.03662	-0.41382	-0.16663				-0.00244	0.01587	0.03235	-0.0238	0.00732
-5	-0.06104	-0.0116	-0.03662	-0.08911	-0.01038	-0.01038			0.00854	0.01099	0.00793	-0.00793	0.01648	0			-5	0.01587	-0.00427	-0.0293	0.00183	-0.00549	-0.0531	-0.02258		0	-0.0116	0.00793	0.00732	0.01221	-0.01465	-0.00427			-5	-0.06042	0.0238	0.03418	-0.40283	-0.16846				-0.000610352	0.01099	0.03113	-0.02747	0.01221
-4.9	-0.07385	-0.01099	-0.03052	-0.09888	-0.0061	-0.00916			0.000610352	0.00854	0.00427	0.00244	0.00732	-0.00854			-4.9	0.0177	-0.00671	-0.02747	-0.00366	0.00122	-0.06287	-0.03052		0.00366	0.00488	-0.00183	0.00854	0.00122	-0.01038	-0.00366			-4.9	-0.0531	0.02563	0.04578	-0.39612	-0.15564				-0.00427	0.01831	0.03906	-0.01831	0.00488
-4.8	-0.05798	-0.00977	-0.03052	-0.09644	0.000610352	-0.00977			0.00671	0.01221	0.00427	-0.00793	0.00366	-0.00916			-4.8	0.02075	-0.0116	-0.03113	-0.00366	-0.00977	-0.0647	-0.02319		0.00732	-0.00122	0.00793	0.00305	0.00427	-0.00793	-0.00488			-4.8	-0.05798	0.02869	0.04639	-0.40283	-0.15686				0	0.02747	0.03418	-0.02319	0.00732
-4.7	-0.05127	-0.00488	-0.03357	-0.09155	0.00366	-0.01038			0.00916	0.00671	0.00488	-0.01648	0.00305	-0.00671			-4.7	0.00916	-0.00244	-0.03235	0	-0.00732	-0.05798	-0.02747		0.00549	-0.00916	0.00305	0.00977	0.00366	-0.00854	-0.02136			-4.7	-0.03967	0.02686	0.05493	-0.38086	-0.15259				-0.00183	0.00732	0.03479	-0.00488	0.01526
-4.6	-0.05493	-0.01099	-0.03357	-0.08484	-0.00854	-0.00305			0.00854	0.00793	0.00854	-0.01648	-0.00122	-0.00732			-4.6	0.02197	-0.00244	-0.02502	-0.00366	-0.00671	-0.05432	-0.02014		0.00488	-0.00732	0.00793	0.01099	0.00305	-0.01648	-0.01282			-4.6	-0.047	0.03418	0.06348	-0.39001	-0.14709				0.00488	0.00793	0.03052	-0.01099	0.000610352
-4.5	-0.05371	-0.00793	-0.0293	-0.08667	-0.00183	0.00244			0.01587	0.00183	0.0116	-0.00977	-0.0116	-0.00305			-4.5	0.00916	-0.00427	-0.03967	-0.000610352	0.00305	-0.0415	-0.02136		0.00549	-0.00916	0.00183	0.00549	0.00854	-0.01099	-0.00122			-4.5	-0.04883	0.02197	0.06409	-0.37842	-0.14282				0.00366	0.01648	0.03845	-0.02014	-0.000610352
-4.4	-0.05066	-0.01221	-0.03113	-0.07019	0.00244	-0.00122			0.01221	0.00916	0.01282	-0.01099	-0.00122	-0.00427			-4.4	0.01465	-0.00244	-0.02808	0.00122	-0.00488	-0.04395	-0.02136		0.00427	0.00305	0	0.01038	-0.00244	-0.01587	-0.01343			-4.4	-0.04028	0.03174	0.07141	-0.3656	-0.15442				0.01465	0.01221	0.03967	-0.02075	0.00671
-4.3	-0.04395	-0.01221	-0.03174	-0.07324	0.00122	0.0061			0.00549	0.00732	0.00366	-0.00854	0.000610352	0.0061			-4.3	0.01892	-0.00549	-0.02686	0.00183	-0.00732	-0.04578	-0.02258		0.00732	-0.01038	0.00427	0.00305	0.00183	-0.01099	-0.01526			-4.3	-0.0415	0.03967	0.06897	-0.36316	-0.14221				0.00977	0.00732	0.0531	-0.01892	-0.00977
-4.2	-0.04089	-0.02319	-0.02197	-0.07324	-0.00244	0.00732			0.01221	0.00977	0.00122	-0.00732	0.00183	0.00244			-4.2	0.02197	-0.01953	-0.02014	-0.00183	-0.00671	-0.03479	-0.0238		0.00183	-0.00549	0.00122	0.00916	-0.00549	-0.00732	-0.00977			-4.2	-0.03662	0.05676	0.08606	-0.35034	-0.13794				0.01343	0.01099	0.04883	-0.02075	-0.00366
-4.1	-0.04028	-0.02502	-0.01648	-0.06714	0.00305	0.01038			0.00549	0.00549	-0.00366	0	-0.00732	0.00305			-4.1	0.01587	-0.00854	-0.03235	-0.00488	-0.00671	-0.02808	-0.03052		0.00549	-0.00488	-0.00549	0.00305	0.00793	-0.00793	-0.00122			-4.1	-0.0238	0.047	0.08057	-0.35095	-0.15198				0.00916	0	0.0531	-0.01038	-0.00488
-4	-0.04089	-0.02075	-0.02869	-0.06836	-0.00427	0.00549			0.01343	0.0061	-0.00488	0.00122	-0.00977	0.00305			-4	0.02075	0.00305	-0.02563	-0.00244	-0.01221	-0.03357	-0.03174		0.01221	-0.00244	0.01343	0.00427	0.00977	-0.01648	0.00366			-4	-0.0354	0.0647	0.09399	-0.3479	-0.13123				0.01892	0.00732	0.047	-0.01038	-0.0116
-3.9	-0.03845	-0.01404	-0.03174	-0.06836	-0.00122	0.00244			0.01587	0.01221	0.00488	0.00671	-0.00122	0.00793			-3.9	0.02319	-0.00854	-0.03662	-0.00671	-0.00549	-0.06592	-0.03174		0.00183	0	0.00366	0.00732	0.00244	-0.02686	0.00244			-3.9	-0.01221	0.06714	0.09216	-0.33569	-0.13489				0.01038	-0.00183	0.04517	-0.01465	0.000610352
-3.8	-0.03235	-0.01221	-0.02563	-0.06958	-0.02014	0.01221			0.01648	0.00427	0.00305	0.00183	-0.00732	0.01221			-3.8	0.01892	-0.00671	-0.02747	-0.00732	-0.01038	-0.03235	-0.03052		0.00793	0.000610352	0	0.00977	0.01038	-0.01099	-0.000610352			-3.8	-0.00916	0.07385	0.09399	-0.34119	-0.13367				0.01709	0.00366	0.047	-0.0116	0.00488
-3.7	-0.0293	-0.01465	-0.0293	-0.05859	-0.01282	0.00793			0.01282	0	-0.00488	0.00793	0.000610352	0.00854			-3.7	0.01648	-0.00488	-0.02502	-0.00183	-0.00793	-0.03357	-0.02502		0.00305	-0.00366	0.00488	0.00854	0.00854	-0.02686	0.00732			-3.7	-0.0061	0.07996	0.09399	-0.32715	-0.13428				0.01526	0.01038	0.04639	-0.01282	-0.00366
-3.6	-0.02502	-0.00977	-0.02991	-0.06775	-0.02075	0.01221			0.00427	0.01038	-0.00854	-0.00122	-0.00244	0.01099			-3.6	0.02563	0.00427	-0.02686	-0.00916	-0.01099	-0.04578	-0.02869		0.00793	0	0.00366	0.000610352	0.00488	-0.02014	-0.00183			-3.6	-0.000610352	0.07751	0.10254	-0.32837	-0.13062				0.01343	-0.00671	0.04944	-0.01038	0.01038
-3.5	-0.03113	-0.0061	-0.03113	-0.0592	-0.00671	0.00854			0.01404	0.00183	-0.00732	0	0.00244	0.00854			-3.5	0.02319	0.00427	-0.01953	-0.00427	-0.00305	-0.03357	-0.0293		-0.00183	0.0116	-0.000610352	0.00854	0.00427	-0.00366	0.01099			-3.5	0.00305	0.08423	0.10498	-0.30701	-0.11963				0.01526	-0.00488	0.04578	-0.01465	0.0116
-3.4	-0.01953	-0.00549	-0.03723	-0.0592	-0.00488	0.01038			0.01831	-0.0061	0.00916	0.00488	0.00366	0.00732			-3.4	0.02563	-0.00427	-0.02563	-0.00244	-0.00366	-0.01282	-0.0116		0	-0.01282	0.00427	0.00244	-0.00244	-0.0061	0.00427			-3.4	0.01099	0.08911	0.10986	-0.31921	-0.12756				0.01099	0.00183	0.05859	-0.01648	0.01709
-3.3	-0.02747	-0.00244	-0.02991	-0.0647	0.000610352	0.0061			0.00488	0.00427	0.00916	0.00427	0.00916	0.00793			-3.3	0.02319	-0.01343	-0.02502	-0.00366	-0.00244	-0.01953	-0.01404		0.00488	-0.00305	0.00244	0.00671	0.00977	-0.00916	0.01343			-3.3	0.01343	0.09705	0.11597	-0.30701	-0.13				0.00671	-0.00427	0.05371	-0.02502	0.00366
-3.2	-0.03174	0.00305	-0.02808	-0.05981	-0.00854	0.01038			0.00854	0.0116	0.00916	0.00366	0.00305	0.00122			-3.2	0.02747	-0.0116	-0.01709	-0.00122	-0.00183	-0.04517	-0.01221		0.000610352	0.00488	0.0061	0.00488	0.00183	0.00183	0.00793			-3.2	0.02197	0.10437	0.12024	-0.30212	-0.12939				0.01404	-0.00854	0.06226	-0.01831	0.01038
-3.1	-0.02014	0.00122	-0.02808	-0.05676	-0.01038	0.01282			-0.00305	-0.00305	0.00854	0.00977	0.00916	0.00854			-3.1	0.0177	-0.01221	-0.02502	-0.000610352	-0.00916	-0.02075	0.00244		-0.00366	-0.00488	0.00366	0.00916	0.00793	-0.00305	0.00977			-3.1	0.02502	0.0946	0.13672	-0.29114	-0.12024				0.0177	0.00122	0.06836	-0.01709	0.00549
-3	-0.02625	-0.00732	-0.01648	-0.06958	0.00977	0.0061			0.00488	-0.00244	0.01343	0.00427	0.00854	0.00977			-3	0.0238	0.00122	-0.01648	0	-0.00488	-0.03662	-0.00244		0.00122	-0.00549	0.00854	0.00977	0.00488	-0.00977	0.00366			-3	0.03479	0.1001	0.13428	-0.29724	-0.12573				0.01465	-0.00854	0.05432	-0.00366	0.01099
-2.9	-0.02563	0.00122	-0.0116	-0.07141	0	0.00305			-0.00122	-0.01038	0.01282	0.00488	0.00732	0.01526			-2.9	0.01953	-0.00549	-0.02502	-0.00671	0.00244	-0.03967	-0.02563		0.00305	-0.00122	0.00854	0.00305	0.0061	-0.00488	0.00305			-2.9	0.03418	0.09216	0.14709	-0.28748	-0.12024				0.00305	0.00122	0.06897	-0.01526	0.00854
-2.8	-0.0116	-0.00122	-0.01099	-0.06714	0	0.00916			-0.00366	-0.00305	0.00732	0.00549	0.01038	0.00977			-2.8	0.02502	-0.00549	-0.0238	0	0.00183	-0.04211	-0.00977		0.00671	-0.00793	0.00793	0.0061	0.01099	0.000610352	0.01282			-2.8	0.03601	0.1062	0.15198	-0.27832	-0.11719				-0.00671	0.00793	0.06714	-0.00671	0.01404
-2.7	-0.0293	-0.00732	-0.00977	-0.0592	-0.00427	0.00122			-0.0061	-0.00671	0.01404	-0.000610352	0.01038	0.00122			-2.7	0.02014	-0.00854	-0.01465	-0.00305	0.00366	0.00366	-0.00244		-0.00122	-0.00854	-0.00244	0	0.01282	0.000610352	0.01038			-2.7	0.03906	0.10803	0.16357	-0.27771	-0.12024				0.00549	0.01892	0.07202	-0.01404	0.00916
-2.6	-0.01465	-0.01038	-0.00732	-0.06836	0.00488	0.01099			0.00366	-0.00427	0.00854	0.00122	0.00427	0.000610352			-2.6	0.0293	-0.00366	-0.02136	0.000610352	-0.000610352	-0.05554	0.00366		0.00732	0.00305	0.01343	0.00793	0.00916	-0.00549	0.01587			-2.6	0.047	0.10986	0.17456	-0.26489	-0.11047				0.01221	0.00916	0.06897	-0.00854	0.00549
-2.5	-0.02014	-0.01404	-0.00671	-0.07019	-0.00305	-0.00671			0.01038	0.00977	0.01038	0	0.0116	0.00122			-2.5	0.02197	-0.00671	-0.01099	-0.00366	0.00427	-0.0116	0.00305		0.00793	0.00305	0.00977	0.00732	0.00732	0.00549	0.00549			-2.5	0.0531	0.11353	0.17334	-0.25208	-0.11169				0.00305	0.02197	0.08179	0	0.00122
-2.4	-0.02502	-0.01526	-0.01709	-0.06165	0.00427	-0.0061			0.01038	0.00122	0.00305	0.00366	0.00732	0.00366			-2.4	0.03357	-0.00854	-0.01221	-0.00122	0.00122	-0.04089	0.00854		0.00854	0.00488	0.00305	0.00916	0.000610352	-0.00427	0.01099			-2.4	0.04761	0.12268	0.18616	-0.25269	-0.10071				-0.00366	0.01099	0.08362	-0.01038	0.00244
-2.3	-0.0177	-0.0116	-0.01099	-0.05859	-0.00305	-0.00122			0.00305	0	-0.00916	0.00122	0.01038	0.00549			-2.3	0.0238	-0.00366	-0.01526	-0.000610352	-0.00854	-0.04517	-0.00122		0.00244	-0.00122	-0.00366	0.01038	0.00366	0.000610352	0.01038			-2.3	0.05798	0.11658	0.19897	-0.23865	-0.09277				0.00366	0.02319	0.08728	0.00122	0.0061
-2.2	-0.01221	-0.00732	-0.00671	-0.05371	0.00366	0.0061			0.01099	-0.00549	0	-0.00854	0.01465	0.00122			-2.2	0.02991	-0.000610352	-0.02197	-0.00122	-0.00916	-0.02869	0.01404		0.00305	0	0.00549	0.00854	0.00366	0.00488	0.0116			-2.2	0.05737	0.13367	0.20569	-0.23682	-0.09949				0	0.0177	0.08911	-0.00122	0.00122
-2.1	-0.01404	-0.00305	-0.0061	-0.05066	-0.00122	0.00793			0.00916	0.00427	-0.00488	-0.00366	0.00488	0.00244			-2.1	0.0293	-0.00488	-0.01831	-0.00732	-0.00732	-0.02625	0.01221		0.00488	0.00305	0	0.00732	0.00305	-0.01648	0.00977			-2.1	0.07019	0.13	0.19348	-0.23682	-0.09216				0.00549	0.02808	0.10864	0.00366	-0.00427
-2	-0.03113	0.00244	-0.00427	-0.04639	-0.01831	0.00977			0.00488	0.01282	0.00183	0.00183	0.00977	0.01038			-2	0.02502	0.00122	-0.01953	0.00549	0.00244	-0.00366	0.00427		0.00854	-0.00671	0.00671	0.00793	-0.00122	0.00183	0.00305			-2	0.07324	0.14404	0.20996	-0.22949	-0.0708				0.01099	0.01282	0.10559	-0.00488	0
-1.9	-0.0238	0.01282	-0.00427	-0.04883	-0.0116	0.00916			0.00244	0.01038	0.01343	0.000610352	0.01343	0.01282			-1.9	0.02625	-0.01343	-0.00488	0.01465	-0.00122	-0.03662	0.00977		0.00916	0.00488	0.00122	0.00854	0.0116	-0.00732	0			-1.9	0.07568	0.14893	0.21301	-0.21851	-0.08484				0.00488	0.01709	0.10864	-0.00488	-0.00244
-1.8	-0.02136	0.00732	-0.00549	-0.04639	-0.01099	0.01221			0.01221	0.00488	0.01343	-0.00305	0.01709	0.00488			-1.8	0.03052	-0.00366	-0.01099	-0.00305	0.00122	-0.02319	0.01221		0.00916	-0.000610352	-0.000610352	0.0061	0.00488	-0.00671	0.00427			-1.8	0.07446	0.15564	0.21484	-0.21362	-0.08484				0.01038	0.01099	0.10437	-0.01282	-0.00122
-1.7	-0.01099	0.01465	-0.00305	-0.04395	-0.01648	0.01465			0.00916	0.01404	0.01587	-0.0116	0.00977	0.0177			-1.7	0.02197	-0.00305	-0.0116	-0.00183	0.00854	-0.02991	0.0177		-0.00122	-0.000610352	0.00671	-0.00122	0.01099	-0.01221	0.00549			-1.7	0.07629	0.14587	0.23132	-0.20691	-0.07751				0.01038	0.02258	0.11169	-0.00366	-0.00488
-1.6	-0.01099	0.01099	-0.00427	-0.04272	-0.00244	0.01709			0.00793	0.00854	0.00977	-0.00977	0.00488	0.00916			-1.6	0.02686	-0.0061	-0.00549	-0.00488	0.00427	-0.02319	0.00793		0.00488	-0.00244	0.00732	0.000610352	0.00305	-0.01343	0.01465			-1.6	0.06958	0.15747	0.23132	-0.19226	-0.07629				0.01526	0.01465	0.11963	-0.00549	-0.00977
-1.5	-0.02014	0.00488	-0.000610352	-0.03662	0.00122	0.01343			0.01282	0.00977	0.0061	-0.01038	0.00366	0.01892			-1.5	0.03357	-0.0061	-0.00793	0.00122	-0.00732	-0.01709	0.01404		0.00549	0.00732	0.01709	0.00732	0.00549	-0.00854	0.00977			-1.5	0.08301	0.16968	0.24231	-0.19531	-0.06897				0.0177	0.01221	0.11536	-0.00854	0.00244
-1.4	-0.01038	0.0116	-0.00671	-0.03601	-0.00366	0.00732			0.01343	0.0177	0.02014	-0.01404	0.00732	0.00549			-1.4	0.03357	-0.0061	-0.00488	-0.00366	-0.0061	-0.01831	0.01648		-0.00732	0.000610352	0.01038	0.00732	0.00732	-0.01099	-0.00183			-1.4	0.08728	0.16479	0.2417	-0.19714	-0.06165				0.02075	0.02075	0.12146	-0.01831	0.00183
-1.3	-0.01038	0.00793	-0.00549	-0.03357	-0.00549	0.01099			0.01892	0.01099	0.01404	-0.01404	-0.000610352	0.01038			-1.3	0.02747	-0.00916	-0.00549	-0.000610352	0.00305	-0.0238	0.0177		0.00427	0.00183	0.00122	0.00427	0.0061	0.00244	-0.00183			-1.3	0.08118	0.18921	0.25269	-0.17761	-0.07019				0.01831	0.01404	0.11963	-0.00366	-0.00793
-1.2	-0.00977	0.01587	0.00305	-0.03174	-0.00427	0.00305			0.02014	0.01343	0.00793	-0.00183	0.00122	0.01221			-1.2	0.0293	-0.00732	-0.0061	0.00427	0.00427	-0.00977	0.00427		0.00183	-0.00244	0.00427	-0.00122	0.00793	-0.000610352	0.00549			-1.2	0.09033	0.18066	0.25208	-0.18433	-0.06348				0.01953	0.00732	0.12695	-0.00488	0.00854
-1.1	0	0.00793	0.000610352	-0.03174	0.00122	0.00549			0.01221	0.00671	0.00244	0.00427	0.000610352	0.01038			-1.1	0.02502	-0.00854	-0.00305	0.00366	-0.000610352	-0.00671	0.00793		0.00793	-0.00549	0.00549	0.00122	0.00549	0.00488	0.0061			-1.1	0.09338	0.18433	0.26978	-0.17883	-0.06104				0.02625	0.01404	0.11902	-0.0116	0.00854
-1	0.00854	0.00305	-0.00366	-0.02869	-0.00488	0.00671			0.01831	0.00732	0.00793	0.00427	-0.00916	0.01221			-1	0.03113	0.00305	0.00427	0.00305	0.00793	-0.00305	0.00977		0.0061	0.00854	0.01038	0.00854	0.0061	0.00427	0.02014			-1	0.09399	0.20691	0.26428	-0.15686	-0.06592				0.02258	0.01709	0.13184	-0.01282	0.00427
-0.9	-0.00244	0.00732	-0.00305	-0.02808	0.00305	-0.00305			0.01587	0.01526	0.00793	0.000610352	-0.00305	0.02136			-0.9	0.01892	-0.00488	-0.01953	0.00122	0.00122	-0.01709	0.00977		0.00732	0.00183	0.00305	0.00244	0.01221	-0.00854	0			-0.9	0.1001	0.21362	0.26794	-0.15503	-0.05737				0.01587	0.01587	0.13123	0.00488	0.00977
-0.8	-0.00305	-0.00305	-0.00244	-0.02808	0.00488	0.00671			0.01099	0.01099	0.00732	0.000610352	-0.00183	0.01038			-0.8	0.02869	0.000610352	0.00305	-0.00183	0.00366	-0.01648	0.02258		0.0061	0.0061	0.00427	0.000610352	0.00122	0.0061	0.00916			-0.8	0.10498	0.20447	0.27344	-0.1593	-0.0531				0.02563	0.01587	0.13123	-0.0061	0.01038
-0.7	0.00183	-0.00427	-0.00549	-0.0238	0.000610352	0.01038			0.01526	0.00427	-0.00671	0.00732	-0.000610352	0.01221			-0.7	0.02808	-0.00671	-0.00488	0.01038	-0.00488	-0.02686	0.02319		0.00366	0.00854	0.00793	0.0061	0.00916	0.00183	0.01099			-0.7	0.10803	0.20935	0.28748	-0.15015	-0.04333				0.01709	0.00122	0.14587	-0.000610352	0.02014
-0.6	0.01709	0.00671	-0.00732	-0.02197	0.00366	-0.00122			0.01038	0.01343	-0.00732	0.00427	-0.00671	0.00916			-0.6	0.02197	-0.00183	-0.00732	-0.00183	0.00244	-0.01831	0.03418		0.00671	0.00305	0.01343	0.00793	0.000610352	0.000610352	0.01648			-0.6	0.11047	0.20569	0.28748	-0.13245	-0.05005				0.02869	-0.00122	0.13977	0.0061	0.01526
-0.5	0.01282	0.00977	-0.00366	-0.02747	0.00793	0			0.01587	0.00793	-0.000610352	-0.000610352	0.00549	0.01221			-0.5	0.03723	0.00244	0.00366	0	0	0.01648	0.03357		0.00916	-0.00183	0.00549	0.00671	0.00427	0.00977	0.02075			-0.5	0.11963	0.22339	0.28931	-0.13062	-0.04883				0.02502	0.01465	0.13733	0	0.00854
-0.4	0.00793	0.00977	0.00183	-0.02625	0.00732	0			0.01892	0.0116	-0.00488	0.00183	0.00671	0.01465			-0.4	0.02014	-0.00549	0.00427	0.000610352	-0.00183	0.00793	0.03784		0.0061	0.00244	0.01038	0.00977	0.00183	0.0116	0.02014			-0.4	0.12146	0.22095	0.29114	-0.13306	-0.04944				0.02747	0.01587	0.14954	-0.00183	0.02197
-0.3	0.02502	0.02258	-0.0061	-0.01831	-0.00427	0.00488			0.01709	0.00732	0.000610352	0.00671	0.01099	0.0061			-0.3	0.02014	0.00366	-0.00183	0.00122	0.000610352	-0.02747	0.03296		0.00244	-0.00549	0.00183	0.00488	0.00122	0.00854	0.02563			-0.3	0.12451	0.22461	0.29419	-0.11841	-0.06409				0.02258	0.01038	0.14099	0.00305	0.00977
-0.2	0.01099	0.01892	-0.0061	-0.01648	0.00549	0.00854			0.01465	0.00977	0.00122	-0.0061	0.01526	0			-0.2	0.02747	0	-0.00122	-0.00366	0.00122	-0.0177	0.03479		0.00488	0.01038	0.00977	0.0061	0.00488	0.01282	0.02502			-0.2	0.13611	0.23376	0.30212	-0.11353	-0.04883				0.02563	0.00732	0.13428	0.00793	0.01404
-0.1	0.02136	0.01221	-0.00488	-0.02502	0.01343	0.01221			0.02747	-0.00244	0.00305	0.00305	0.00916	-0.00183			-0.1	0.03113	-0.00366	0.00549	-0.00244	0.00427	-0.02197	0.03967		0.0116	-0.00488	0.00977	0.00305	0.00671	0.00366	0.0177			-0.1	0.12939	0.23499	0.3064	-0.11353	-0.05005				0.02502	0.00916	0.14526	0.00671	0.00916
0	0.01953	0.01831	-0.00305	-0.02197	0.0061	0.01709			0.01465	-0.00366	0.01282	-0.00793	0.00977	-0.00122			0	0.03723	-0.00977	0.00305	-0.00183	-0.00488	-0.02014	0.03723		0.00244	0.00366	-0.00122	0.00671	0	0.01099	0.02197			0	0.14465	0.23499	0.31372	-0.10193	-0.05005				0.03113	0.00122	0.12878	0.00305	0.00793
0.1	0.00854	0.02625	-0.00549	-0.0177	0.00488	0.01526			0.02014	-0.00732	0.00427	-0.00427	0.01221	0.00549			0.1	0.03052	-0.00366	0.0061	0.00244	0.00122	-0.0116	0.04089		0.00854	0	0.01587	0.0177	0.00122	0.0061	0.02625			0.1	0.14771	0.23987	0.32593	-0.10681	-0.05249				0.02258	0	0.15259	-0.00366	0.02258
0.2	0.02136	0.01831	-0.00488	-0.01648	0.00549	0.01953			0.01221	0.00488	0.00916	-0.0116	0.00549	0.00549			0.2	0.03052	0.0061	-0.00305	-0.00732	0.000610352	-0.03662	0.04333		0.00305	0.00366	0.00916	0.00244	0.00549	0.01526	0.02136			0.2	0.16052	0.24536	0.31982	-0.09155	-0.03967				0.02502	0.00244	0.15259	-0.00549	0.00977
0.3	0.02991	0.02075	-0.00122	-0.01465	0.00305	0.01953			0.02136	0.000610352	0.01465	-0.02075	0.01953	0.01465			0.3	0.03113	-0.00732	0.00244	0.00427	0.000610352	-0.02319	0.03967		0.00427	0.00122	0.00916	0.00732	0.00122	0.00732	0.02808			0.3	0.15381	0.26001	0.32715	-0.09033	-0.04395				0.02747	0.01709	0.15259	-0.00244	0.0177
0.4	0.02747	0.01526	-0.00366	-0.01526	0.00977	0.0238			0.00977	0.00244	0.01099	-0.01099	0.01282	0.02136			0.4	0.03113	-0.00305	0.00244	-0.0061	0.000610352	-0.01587	0.03845		0.01038	0.00916	0.01221	0.00122	0.00793	0.01099	0.02991			0.4	0.15747	0.25269	0.33386	-0.08667	-0.03967				0.02991	0.01099	0.15564	-0.000610352	0.0116
0.5	0.02625	0.01038	0	-0.01648	0.01465	0.02197			0.01587	-0.00122	0.00793	-0.01343	0.01526	0.01404			0.5	0.03479	0.00488	0.00488	-0.00244	-0.00183	0.00122	0.03296		0.00427	-0.00244	0.01038	0.00488	-0.00122	0.0116	0.02686			0.5	0.16785	0.25085	0.35034	-0.08057	-0.01953				0.03174	0.01709	0.13916	0.0061	0.01526
0.6	0.03601	0.02197	0.00427	-0.02075	0.01465	0.01587			0.01953	-0.00488	0.02014	-0.00732	0.00977	0.01648			0.6	0.02991	0.00305	0.00671	0.00366	-0.00366	0.00427	0.02319		0.01038	0.00427	0.00732	-0.00122	0.00244	0.01343	0.02686			0.6	0.17151	0.26245	0.35095	-0.06897	-0.02075				0.02869	0.01953	0.14648	-0.00244	0.01282
0.7	0.03174	0.01282	0.00977	-0.0293	0.000610352	0.01831			0.00488	-0.00671	0.01709	-0.0061	0.0061	0.01282			0.7	0.0293	-0.00366	0.00244	0.00244	0.0061	0.00732	0.03967		0.00305	0.00305	0.00793	-0.000610352	0.01282	0.00793	0.01709			0.7	0.18127	0.25879	0.35583	-0.05188	-0.00854				0.03845	0.01648	0.15076	0.00427	0.02197
0.8	0.0354	0.00366	0.00916	-0.0238	0.00977	0.02869			0.01648	-0.00793	0.01343	-0.00427	-0.00488	0.01404			0.8	0.04089	0.01221	0.01343	0	-0.00183	-0.00183	0.04272		0.00366	0.00244	0.00244	-0.00183	0.00977	0.00488	0.02747			0.8	0.17883	0.25574	0.36987	-0.05066	-0.02136				0.02869	0.01587	0.15686	-0.00122	0.0177
0.9	0.03113	0.01038	0.01648	-0.01465	0.01343	0.01709			0.01282	-0.00122	0.0116	0	0.000610352	0.01221			0.9	0.0293	0.00671	0.0061	-0.00122	0.00427	-0.000610352	0.04333		0.00732	0.01282	0.00854	0.00854	0.00244	0	0.02075			0.9	0.19653	0.25574	0.37537	-0.05066	-0.01648				0.02808	0.02747	0.16296	0.00671	0.01465
1	0.03296	0.01038	0.0177	-0.00549	0.00793	0.01526			0.01282	0.00244	0.01221	-0.00366	-0.000610352	0.02625			1	0.03296	0.00488	0.00732	0.0061	0.00427	0.01343	0.04211		0.00549	0.00793	0.01221	0.00122	0.01038	-0.00549	0.0354			1	0.19836	0.26611	0.38025	-0.04517	0.000610352				0.01892	0.02563	0.15747	0.01038	0.01831
1.1	0.03357	0.01343	0.01465	-0.00916	0.0061	0.01953			0	-0.00427	0.01587	0.00366	0.00122	0.0116			1.1	0.02991	-0.000610352	0.00427	0.00122	0.01221	0.0061	0.04517		0.01099	0.00183	0.000610352	0.00854	0.00549	0.00122	0.03052			1.1	0.19592	0.26978	0.38696	-0.03357	-0.00305				0.01892	0.02502	0.15991	0.00244	0.01648
1.2	0.02991	0.00732	0.01831	-0.00549	0.01038	0.01587			0.00366	-0.00488	0.01648	0.00122	0.00977	0.02563			1.2	0.02747	0.00305	0.00977	0.00427	0.00549	0.00916	0.04944		0.00305	0.00122	0.01038	0.01038	0.00854	0.00427	0.02258			1.2	0.2002	0.28809	0.38696	-0.0238	0.00366				0.01465	0.02136	0.17883	0.00916	0.00977
1.3	0.02747	0.01404	0.01404	-0.00977	-0.00183	0.02014			0.01953	-0.01099	0.01038	-0.000610352	-0.00183	0.00977			1.3	0.03784	0.00305	0.00977	0.00366	0.00427	0.00366	0.06042		0.00427	-0.000610352	0.00427	0	0.00244	-0.00366	0.02136			1.3	0.20508	0.29785	0.38574	-0.01953	0.00793				0.0061	0.02258	0.17761	0.01099	0.01587
1.4	0.03784	0.01953	0.02319	-0.00366	0.00916	0.02197			0.00244	0.00244	0.00732	-0.00122	0.01221	0.01648			1.4	0.03235	0.00244	0.00183	0.000610352	0.00366	0.00854	0.05249		0.00854	0.01404	0.00183	0.00366	0.0061	0.01343	0.02197			1.4	0.20813	0.29724	0.40894	-0.01648	0.0061				0.01282	0.01404	0.18677	0.0061	0.0061
1.5	0.02869	0.0177	0.02258	-0.00244	0.00366	0.0177			0.000610352	0.00549	0.00854	-0.000610352	0.01587	0.01709			1.5	0.03113	0.00732	0.00366	0.00549	0.0116	0.01038	0.06226		0.01465	-0.00427	0.00488	0.00244	0.00366	0.00488	0.01892			1.5	0.20569	0.3064	0.41321	-0.01343	0.01526				0.02075	0.02014	0.19043	0.00854	0.01953
1.6	0.0354	0.02197	0.02808	-0.000610352	-0.00305	0.01526			0.00488	-0.00122	0.00793	0.00122	0.00549	0.01709			1.6	0.03906	0	0.01648	-0.000610352	0.00427	0.00854	0.06409		0.00244	0.01221	0.01221	0.00854	0.0061	-0.00244	0.02258			1.6	0.2002	0.30212	0.41748	-0.00183	0.00305				0.02014	0.02747	0.19531	0.0116	0.01404
1.7	0.03784	0.01526	0.02625	0.00549	0.00488	0.01343			0.00305	0.00427	-0.00366	-0.00427	0.0116	0.01953			1.7	0.03723	-0.00244	0.01282	0.00244	0.00122	0.0116	0.06409		0.00732	0.0061	0.00305	0.0061	0.00793	0.01038	0.01038			1.7	0.22278	0.30823	0.42419	0.00793	0.01221				0.03235	0.02625	0.19409	0.00427	0.00977
1.8	0.03052	0.02686	0.02747	0.00549	0.01038	0.01953			0.00549	0.01099	-0.00183	0.00244	0.00488	0.01892			1.8	0.04028	0.00732	0.01953	0	0.00244	0.01404	0.06653		0.00244	0.00916	0.00549	0.00488	0.0061	0.01587	0.01953			1.8	0.21301	0.32104	0.43579	0.00793	0.02136				0.03357	0.02136	0.19287	0.01038	0.00549
1.9	0.04089	0.02808	0.03235	0.00854	-0.000610352	0.01038			0.01343	0.01221	0.00244	-0.00366	0.01465	0.01282			1.9	0.04456	0.00793	0.0177	0.00183	0.00427	0.01221	0.06409		0.00732	0.01526	0.00549	0.00366	-0.00183	0.00977	0.01099			1.9	0.21362	0.31006	0.43274	0.02319	0.01526				0.03052	0.02075	0.20508	0.00854	0.01587
2	0.05554	0.03723	0.0293	0.00793	0.00366	0.00122			0.00549	0.00793	0.00244	-0.01038	0.00916	0.01221			2	0.03296	0.00244	0.01831	-0.000610352	0.00549	0.01343	0.05981		0.01465	0.00366	0.00549	0.00854	0.00305	0.01343	0.01404			2	0.21423	0.33081	0.45044	0.02014	0.01953				0.03052	0.02563	0.20386	0.0116	0.01099
2.1	0.04822	0.03845	0.03113	0.01221	-0.00793	0.00854			-0.00427	0.0116	0.00488	-0.00793	0.01465	0.00366			2.1	0.04333	0.0061	0.01526	0.00366	0.0061	0.0177	0.07324		0.0061	0.01282	0.00793	0.00977	0.00305	0.00977	0.02136			2.1	0.2301	0.32349	0.45837	0.0354	0.02686				0.03296	0.02563	0.20386	0.00427	0.01587
2.2	0.04639	0.03418	0.03723	0.01526	-0.00122	0.00549			0	0.00427	0.01526	-0.00427	0.01953	-0.000610352			2.2	0.03113	0.00488	0.01404	0.00549	-0.000610352	0.00916	0.05737		0.00183	0.00366	0.00122	0.01465	0.00732	0.02258	0.01404			2.2	0.22705	0.32959	0.45349	0.03967	0.02258				0.0415	0.02563	0.22034	0.0061	0.00916
2.3	0.06042	0.03601	0.03418	0.01404	0.00122	0.01648			0.00732	0.00488	0.01526	-0.00854	0.01099	0.000610352			2.3	0.03357	0.0061	0.0177	0.00488	0.00366	0.00671	0.06165		0.01282	0.00854	0.00549	-0.00244	-0.00122	0.01343	0.01404			2.3	0.22888	0.3418	0.46509	0.04272	0.02197				0.03174	0.02625	0.20996	-0.00366	0.00854
2.4	0.06409	0.03479	0.04211	0.0177	0.00488	0.02258			0.00549	0.01831	0.01465	-0.01343	0.0116	0.00305			2.4	0.03418	0.00122	0.01526	0.00793	0.00488	0.00305	0.06653		0.01099	0.01831	0.0061	0.00305	0.0061	0.01282	0.01465			2.4	0.23621	0.33447	0.46387	0.03601	0.02563				0.03784	0.02075	0.21851	0.01282	0.00183
2.5	0.05981	0.03601	0.03357	0.01831	-0.000610352	0.01831			-0.00305	0.00977	0.01709	-0.01587	0.01404	0.00488			2.5	0.03967	0.01099	0.02075	-0.00244	0.00793	0.01465	0.06775		0.00793	0.00732	0.00793	0.00549	0	0.0116	0.02686			2.5	0.24231	0.34729	0.47424	0.03967	0.02991				0.03967	0.02686	0.21851	0.01526	-0.00183
2.6	0.06409	0.03479	0.03479	0.02258	-0.00549	0.01831			0.01648	-0.00122	0.0177	-0.01221	0.00916	0.01343			2.6	0.0415	0.00183	0.01587	0.00916	-0.00244	0.00488	0.0708		0.00977	0.01038	0.00549	0.00732	0.01282	0.01892	0.03296			2.6	0.24353	0.34546	0.47485	0.06287	0.03662				0.03662	0.02808	0.2301	0.0061	0.00854
2.7	0.05432	0.04089	0.0354	0.02563	0.00427	0.02502			0.0116	0.00244	0.02197	-0.01465	0.00549	0.02075			2.7	0.04089	-0.00732	0.01892	0.00671	0.00366	0.00732	0.07568		0.00732	0.00549	0.00549	0.00122	0.00488	0.02258	0.03174			2.7	0.25757	0.34485	0.47485	0.07202	0.0354				0.02869	0.02747	0.22705	0.01099	0.00488
2.8	0.06836	0.03784	0.0354	0.02258	0	0.0238			0.01099	-0.00671	0.00854	-0.00488	-0.0061	0.01526			2.8	0.03662	0.01099	0.01831	0.00732	0.01831	0.00732	0.07568		0.01282	0.00916	0.01648	0.00122	0.00366	0.0293	0.02808			2.8	0.26367	0.34607	0.48706	0.06165	0.03967				0.03601	0.02747	0.21973	0.01038	-0.00366
2.9	0.06958	0.03601	0.04333	0.0116	0.01404	0.03235			0.01709	-0.0061	0.00977	-0.01038	-0.00549	0.01953			2.9	0.03418	0	0.01587	0.00549	0.01099	0.01465	0.09583		0.00977	0.00671	0.00427	0.00488	0.00854	0.02014	0.02991			2.9	0.26794	0.34973	0.48462	0.06897	0.04089				0.03662	0.01221	0.22766	0.00244	0.00732
3	0.06409	0.03967	0.03174	0.00977	0.0061	0.02869			0.01709	-0.00732	0.01648	-0.01404	-0.00671	0.01465			3	0.03662	0.01343	0.02319	0.01099	0.00732	0.01221	0.08057		0.00488	0.01648	0.00854	0.00549	0.00916	0.01709	0.03418			3	0.26306	0.35034	0.49744	0.08301	0.04822				0.01831	0.02075	0.24109	0.01343	0.00793
3.1	0.07019	0.04211	0.04028	0.01099	0.00793	0.02319			0.01709	-0.00916	0.00977	-0.00244	0.00244	0.01221			3.1	0.04028	0.00977	0.01343	0.01038	0.0061	0.01831	0.08972		0.00427	0.00549	0.01038	0.00244	0.00671	0.02563	0.03662			3.1	0.271	0.36682	0.49988	0.09338	0.06042				0.01892	0.0116	0.23865	0.01648	0.0061
3.2	0.06958	0.02563	0.03479	0.01648	0.01953	0.02991			0.01709	-0.00854	0.01709	-0.00183	-0.00427	0.02258			3.2	0.03113	0.00732	0.02869	0.00916	0.00916	0.02869	0.08911		-0.00488	-0.00183	0.00122	0.01343	0.00366	0.01892	0.03418			3.2	0.26428	0.3772	0.49744	0.09949	0.05493				0.02258	0.00977	0.23926	0.00549	0.0061
3.3	0.07935	0.01892	0.04089	0.01221	0.00549	0.02258			0.02686	-0.00183	0.01465	-0.00244	-0.00549	0.01282			3.3	0.05188	0.00977	0.02502	0.00488	0.00732	0.02136	0.0885		0.00854	0.00122	0.01831	0.00916	0.00305	0.02563	0.03174			3.3	0.27771	0.36926	0.50903	0.10559	0.0531				0.02869	0.01221	0.24048	0.01465	-0.000610352
3.4	0.06897	0.03113	0.047	0.0238	0.01831	0.02075			0.02319	-0.00122	0.00793	0.000610352	0	0.0116			3.4	0.04578	0.01465	0.02258	0.00549	0.00732	0.02869	0.09583		0.00854	0.00488	0.00244	0.000610352	0.00732	0.02747	0.03296			3.4	0.28992	0.3772	0.51147	0.10742	0.04822				0.0238	0.00916	0.23743	0.01404	0.00916
3.5	0.07874	0.02502	0.04272	0.03235	0.0238	0.01831			0.00549	-0.00549	0.0116	0.00366	0.00366	0.01221			3.5	0.03784	0	0.0293	0.00977	0.00793	0.03418	0.10132		0.00916	0.00671	0.00427	0.00793	0.00183	0.0177	0.03601			3.5	0.29297	0.38635	0.5304	0.11475	0.04028				0.03784	0.00793	0.24292	0.02502	0.02197
3.6	0.07385	0.03845	0.0354	0.0354	0.01465	0.00549			0.01465	0.00305	0.02258	-0.000610352	0.00671	-0.00122			3.6	0.03784	0.01099	0.03296	0.00549	0.00122	0.02869	0.09399		0	0.01587	0.00916	0.0061	0.0061	0.02808	0.03296			3.6	0.29236	0.38147	0.52429	0.13245	0.05554				0.02991	0.01831	0.24902	0.00793	0.01404
3.7	0.07324	0.03052	0.04578	0.0415	0.01404	0.01709			0.02014	0.00793	0.00427	-0.00244	0.01099	0.00732			3.7	0.03967	0.01282	0.02625	-0.00183	0.01465	0.03357	0.10254		0.01099	0.01709	0.00183	0.00549	0.00122	0.02686	0.0293			3.7	0.30212	0.39124	0.52795	0.13245	0.05066				0.03784	0.01709	0.25391	0.02197	0.01709
3.8	0.08972	0.04211	0.05066	0.0354	0.01892	0.0116			0.02502	0.00854	0.00244	0.00427	0.00793	0.0061			3.8	0.03662	0.00916	0.03235	0.00244	0.0061	0.02869	0.09583		0.00854	0.01587	0.00977	0.01038	0.01099	0.01892	0.03418			3.8	0.30762	0.40833	0.53345	0.14282	0.06775				0.03967	0.01038	0.24597	0.01587	0.01892
3.9	0.08362	0.0415	0.04761	0.03601	0.02808	0.01465			0.02502	0.00427	0.00305	0.00366	0.01404	0.000610352			3.9	0.03784	0.0177	0.03235	0.00488	0.01038	0.03296	0.09888		0.01038	0.01465	0.01221	0.00977	0.00854	0.01465	0.03418			3.9	0.3125	0.41748	0.54504	0.15381	0.06836				0.03967	0.01221	0.25146	0.01404	0.01648
4	0.09216	0.04333	0.04517	0.03723	0.02502	0.01343			0.01526	0.01038	0.000610352	0.00488	0.0116	0.00366			4	0.03845	0.01465	0.03357	0.00427	-0.000610352	0.03906	0.1001		0.00183	0.01282	0.00122	-0.00305	-0.00244	0.02258	0.02319			4	0.30884	0.42358	0.54932	0.15686	0.05798				0.04517	0.02075	0.24963	0.02258	0.01343
4.1	0.08362	0.04272	0.04456	0.04211	0.01709	0.02502			0.02075	0.00793	0.00366	0.00122	0.02197	0.00244			4.1	0.04395	0.00977	0.03418	0.00793	0.00488	0.03906	0.10071		0.00732	0.00854	0.01648	0.01038	0	0.01343	0.0293			4.1	0.31555	0.42358	0.56641	0.1532	0.07202				0.03906	0.01831	0.26672	0.01099	0.03235
4.2	0.07935	0.047	0.04211	0.04089	0.01526	0.02563			0.02625	0.00671	-0.000610352	0.00732	0.00366	0.00488			4.2	0.04333	0.01526	0.04211	0.00916	0.01282	0.03784	0.10254		0.00488	0.01038	0.0116	0.00549	0.000610352	0.01587	0.02014			4.2	0.31128	0.42786	0.56213	0.15686	0.07996				0.04211	0.02197	0.25269	0.01282	0.02625
4.3	0.08545	0.04517	0.03418	0.04456	0.01587	0.02747			0.02258	0.00427	0.00854	-0.00305	0.01221	-0.000610352			4.3	0.04395	0.01343	0.02625	0.01526	0.0061	0.01221	0.09094		0.01221	0.00244	0.00793	0.00122	0.00427	0.01587	0.01953			4.3	0.3241	0.43091	0.56824	0.17578	0.08789				0.04028	0.03052	0.25574	0.0177	0.02808
4.4	0.09338	0.04639	0.04883	0.04272	0.02197	0.03235			0.01343	0.01099	0.00244	0.00488	0.00854	0.01099			4.4	0.04517	0.00977	0.02991	0.01099	0.00671	0.04944	0.1001		0.01526	0.01404	0.01343	-0.00122	0.00549	0.02014	0.02258			4.4	0.33264	0.43152	0.57312	0.18311	0.09155				0.04272	0.02319	0.26672	0.01282	0.02136
4.5	0.08911	0.04761	0.05005	0.03479	0.02258	0.02563			0.01587	0.0061	-0.00244	0.000610352	0.01343	0.01099			4.5	0.03662	0.00244	0.03967	0.0061	0.0116	0.03235	0.09827		0.00854	0.00427	0.00488	0.00854	0.00732	0.02502	0.03113			4.5	0.32959	0.43884	0.58472	0.18677	0.08362				0.04028	0.02319	0.27466	0.01038	0.02563
4.6	0.09338	0.05005	0.03906	0.03662	0.01648	0.01648			0.02563	0.00854	0.00916	0.00122	0.01343	0.00854			4.6	0.04517	0.01465	0.02808	0.01343	0.00916	0.01953	0.10986		0.00916	0.02075	0.00549	0.00488	0.00916	0.01038	0.02686			4.6	0.32837	0.43762	0.58472	0.18799	0.08606				0.04395	0.03113	0.27588	0.0293	0.02625
4.7	0.08545	0.0531	0.05066	0.03723	0.02075	0.03296			0.01831	0.00732	0.0061	-0.00427	0.01221	0.0177			4.7	0.03845	0.01343	0.03662	0.00183	0.01587	0.03418	0.10681		0.00977	0.01099	0.01526	0.00732	0.00793	0.01709	0.03784			4.7	0.3302	0.44067	0.60486	0.19348	0.09583				0.04578	0.03052	0.27405	0.01282	0.02319
4.8	0.09155	0.04761	0.04944	0.03357	0.02502	0.03601			0.02319	0.00244	0.01099	0.00305	0.01587	0.01892			4.8	0.04578	0	0.0415	0.00671	0.00977	0.04761	0.10986		0.00427	0.01099	0.01221	0.01282	0.00793	0.01648	0.03174			4.8	0.32776	0.45105	0.6189	0.19653	0.09399				0.0354	0.0354	0.26672	0.02197	0.02625
4.9	0.09644	0.04822	0.04883	0.03052	0.01526	0.02625			0.0293	0.00671	0.0116	-0.00244	0.01404	0.02197			4.9	0.03906	0.01038	0.0293	0.00793	0.00732	0.02014	0.11292		0.01038	0.01526	0.00977	0.00854	0.01404	0.01648	0.03845			4.9	0.32959	0.45959	0.60974	0.21484	0.10437				0.04028	0.02502	0.27771	0.02747	0.02747
5	0.10437	0.04822	0.0531	0.03723	0.0238	0.02991			0.01526	0.00732	0.01221	-0.01099	0.01343	0.01831			5	0.04456	0.00244	0.03906	0.00427	0.00854	0.04578	0.11963		0.00122	0.01709	0.01038	0.00549	0.00916	0.02319	0.047			5	0.33752	0.45776	0.6311	0.21606	0.10315				0.03784	0.02991	0.28015	0.01953	0.02258
5.1	0.1062	0.04761	0.04089	0.0415	0.02563	0.02075			0.01587	-0.00244	0.01831	0.0061	0.0061	0.01343			5.1	0.04272	0.01282	0.04883	0.01038	0.01038	0.03845	0.11902		0.01404	0.00793	0.00488	0.01709	0.01221	0.01892	0.03113			5.1	0.33386	0.46509	0.63354	0.22156	0.11719				0.03723	0.02869	0.2832	0.02808	0.02563
5.2	0.11169	0.04517	0.04761	0.04822	0.02869	0.02136			0.01526	-0.00122	0.02319	0.00305	0.01099	0.01526			5.2	0.047	0.00793	0.04089	0.00549	0.0177	0.04944	0.11536		0.01343	0.01526	0	0.000610352	0.00183	0.02014	0.03601			5.2	0.34851	0.47974	0.63782	0.23254	0.11658				0.03418	0.03357	0.27649	0.02136	0.02075
5.3	0.1239	0.04272	0.047	0.05005	0.01709	0.01587			0.00732	-0.0061	0.02197	-0.00183	0.00671	0.01831			5.3	0.04333	0.00977	0.047	0.00854	0.01038	0.0592	0.12634		0.00488	0.01038	0.00305	0.01038	0.00977	0.01404	0.04822			5.3	0.36011	0.47058	0.64514	0.24048	0.12207				0.0293	0.03723	0.28687	0.01465	0.02136
5.4	0.11292	0.047	0.04578	0.05432	0.01892	0.01648			0.01953	-0.00916	0.02014	-0.01221	0.00366	0.01404			5.4	0.03967	0.0238	0.04456	0.01099	0.01221	0.00366	0.12939		0.00732	0.01709	0.000610352	0.00488	0.00488	0.01465	0.03418			5.4	0.35522	0.48218	0.65369	0.24719	0.12268				0.03479	0.02808	0.28809	0.01953	0.01831
5.5	0.12146	0.04761	0.04456	0.047	0.02686	0.01465			0.00916	-0.01038	0.01404	-0.0177	-0.00854	0.0116			5.5	0.047	0.02258	0.05005	0.01892	0.01526	0.05127	0.13123		0.00488	0.01831	0.0061	0.00366	0.00854	0.02014	0.02808			5.5	0.37659	0.47546	0.64819	0.24841	0.1239				0.02136	0.02014	0.27954	0.02258	0.02197
5.6	0.12878	0.03662	0.05615	0.05737	0.02075	0.01648			0.00977	-0.0061	0.02319	-0.00977	-0.00183	0.01404			5.6	0.0531	0.01099	0.04028	0.01038	0.00854	0.04944	0.13428		0.01343	0.01831	0.01099	0.00488	0	0.01709	0.0415			5.6	0.36804	0.47485	0.66406	0.26794	0.11841				0.03235	0.0238	0.28137	0.02869	0.01831
5.7	0.13	0.04089	0.04822	0.06653	0.0293	0.01099			-0.00305	-0.00549	0.02197	-0.00916	-0.00793	0.01099			5.7	0.04578	0.01953	0.04333	0.00977	0.01526	0.06287	0.13794		0.01282	0.01038	0.00977	0.0061	0.000610352	0.02747	0.03601			5.7	0.36987	0.47302	0.67383	0.28015	0.11963				0.03052	0.0177	0.28992	0.03174	0.02258
5.8	0.12756	0.04028	0.047	0.06287	0.0238	0.0177			0.01343	-0.00427	0.02625	-0.00488	0	0.01709			5.8	0.0415	0.02319	0.047	0.00916	0.01221	0.0592	0.13		0.01221	0.02319	0.0061	0.01038	0.000610352	0.02563	0.03906			5.8	0.37231	0.47241	0.68176	0.26978	0.13794				0.02869	0.0238	0.29541	0.02625	0.0238
5.9	0.12878	0.03967	0.05737	0.06104	0.01892	0.02014			-0.00366	0.00732	0.01282	-0.00671	-0.00854	0.00793			5.9	0.05066	0.01282	0.05188	0.00977	0.00549	0.0647	0.14282		0.00977	0.01465	0.01404	0.00244	0.00793	0.02197	0.03723			5.9	0.3772	0.47729	0.6781	0.27832	0.13306				0.03296	0.01221	0.29541	0.0238	0.02686
6	0.1239	0.04028	0.06592	0.06287	0.01526	0.02808			0.00122	0.00305	0.01587	0	0.00488	0.01648			6	0.04028	0.0293	0.05371	0.00732	0.01831	0.07446	0.14343		0.00916	0.01282	0.01343	0.000610352	0.000610352	0.01587	0.0293			6	0.38879	0.49011	0.6897	0.28076	0.14038				0.03967	0.02502	0.31799	0.03723	0.02502
6.1	0.12512	0.04761	0.06165	0.06897	0.01526	0.02991			0.00854	0.00732	0.01465	0	-0.00427	0.0116			6.1	0.04272	0.01648	0.04395	0.00977	0.02014	0.05615	0.13794		0.00549	-0.00122	0.0061	0.000610352	0.00122	0.02014	0.03174			6.1	0.39795	0.49805	0.69763	0.29785	0.13489				0.04639	0.00916	0.2948	0.01526	0.02258
6.2	0.12756	0.04761	0.07507	0.06897	0.02625	0.03113			0.01709	0.00305	0.01526	0.00366	0	0.00977			6.2	0.0531	0.01465	0.05005	0.00366	0.00671	0.05066	0.13367		0.00122	0.00732	0.00549	0.000610352	0.00183	0.02686	0.02625			6.2	0.40222	0.49988	0.68726	0.30151	0.11841				0.04639	0.01892	0.31616	0.03235	0.02136
6.3	0.1123	0.04395	0.06409	0.06714	0.02258	0.02563			0.0116	0.00366	0.02014	0.00122	0	0.00366			6.3	0.05371	0.02563	0.05127	0.01709	0.01892	0.05493	0.14648		0.01648	0.01648	0.0177	0.00427	0.0061	0.02625	0.03418			6.3	0.40588	0.50537	0.69702	0.31677	0.12573				0.04578	0.01221	0.30762	0.01953	0.0238
6.4	0.10925	0.0531	0.06348	0.06897	0.01099	0.03052			0.01953	0.00916	0.01892	-0.000610352	0.00427	-0.00122			6.4	0.05005	0.01648	0.05554	0.01648	0.01953	0.05981	0.13611		0.00488	0.02075	0.00671	0.00793	0.00854	0.03052	0.02686			6.4	0.40527	0.51575	0.70618	0.30884	0.12878				0.04395	0.0415	0.31128	0.02197	0.02747
6.5	0.12512	0.05981	0.07813	0.07568	0.00977	0.03296			0.01526	0.0116	0.01831	0.00305	0.00732	0.00244			6.5	0.05615	0.01953	0.05615	0.01343	0.01953	0.0531	0.14709		0.0116	0.03418	0.01343	0.01038	0.00732	0.02136	0.03845			6.5	0.40588	0.52856	0.71228	0.32288	0.14648				0.04211	0.04028	0.31128	0.03296	0.01343
6.6	0.13733	0.05188	0.07751	0.06897	0.02686	0.02747			0.01221	0.01404	0.01526	0.00366	0.00305	0.00732			6.6	0.047	0.02563	0.05371	0.01282	0.01953	0.05981	0.14282		0.00427	0.00977	0.0061	0.00793	0.01038	0.03235	0.03723			6.6	0.41321	0.53345	0.72449	0.32715	0.14465				0.04578	0.02991	0.3125	0.02869	0.02197
6.7	0.13184	0.06042	0.07935	0.07019	0.02563	0.03235			0.01709	0.00854	0.00305	0.00122	0.00549	0.00427			6.7	0.04456	0.0116	0.05676	0.00732	0.02747	0.05188	0.1416		0.00854	0.01526	0.00977	0.00549	0.00854	0.03052	0.04028			6.7	0.41748	0.53223	0.71899	0.34424	0.16235				0.04028	0.03357	0.31921	0.03174	0.00916
6.8	0.13794	0.06287	0.07874	0.07629	0.01099	0.03601			0.02625	0.00977	0.01404	-0.000610352	0.00977	-0.00244			6.8	0.04822	0.02319	0.05737	0.01282	0.01099	0.05066	0.14893		0.00366	0.01953	0.01404	0.01465	0.00977	0.03296	0.04395			6.8	0.42786	0.54016	0.71472	0.34668	0.1593				0.04944	0.03052	0.32227	0.02197	0.0061
6.9	0.15015	0.06165	0.07507	0.07874	0.02136	0.02991			0.02686	-0.00122	0.01282	-0.000610352	0.00854	0.00366			6.9	0.04517	0.02075	0.05249	0.01404	0.01587	-0.00305	0.14832		0.01282	0.02136	0.01038	0.00244	0.00854	0.02625	0.04883			6.9	0.4303	0.5426	0.72876	0.33447	0.16357				0.04639	0.02991	0.33264	0.02808	0.01648
7	0.14404	0.05615	0.08606	0.07385	0.0116	0.03967			0.01526	0.00977	-0.00366	0.00916	0.01526	0.00244			7	0.05371	0.02502	0.07141	0.00732	0.01282	0.0592	0.14099		0.01099	0.00854	0.00549	0.00793	0.01038	0.04028	0.03235			7	0.42908	0.55298	0.73364	0.34607	0.16602				0.04883	0.03235	0.33142	0.02869	0.00977
7.1	0.14587	0.0592	0.08179	0.0769	0.0177	0.03601			0.02319	0.00793	0.0116	0.00549	0.01465	0.01038			7.1	0.05554	0.02075	0.05737	0.01282	0.01282	0.06287	0.14221		0.01709	0.01587	0.00122	0.00916	0.01099	0.03235	0.04333			7.1	0.42847	0.5603	0.74036	0.36865	0.17395				0.04272	0.03479	0.3363	0.02808	0.00916
7.2	0.15381	0.05798	0.08179	0.07324	0.02869	0.03357			0.01892	0.00244	-0.00793	0.00305	0.01343	0.00366			7.2	0.05127	0.01953	0.05798	0.00854	0.01099	0.06775	0.14771		0.00977	0.01953	0.01038	0.01221	0.00183	0.04456	0.04272			7.2	0.43396	0.56091	0.75317	0.3772	0.17578				0.04028	0.03418	0.33997	0.03052	0.01282
7.3	0.14465	0.0531	0.08667	0.07446	0.00793	0.03113			0.01343	-0.00366	-0.000610352	0.01038	0.00977	0.00854			7.3	0.04517	0.03052	0.06042	0.01038	0.01709	0	0.14893		0.01221	0.0177	0.00977	0.00427	0.01221	0.03174	0.05005			7.3	0.44373	0.55664	0.75439	0.36987	0.19226				0.03418	0.0293	0.34363	0.03235	0.0061
7.4	0.16235	0.0592	0.09399	0.07202	0.02808	0.02869			0.01038	-0.00732	-0.00671	0.00793	0.00732	0.01343			7.4	0.04517	0.02563	0.06165	0.01648	0.01221	0.06104	0.15137		0.00793	0.01831	0.01221	0.01343	-0.00183	0.03418	0.04089			7.4	0.45166	0.57434	0.76965	0.37842	0.18433				0.03723	0.0293	0.34424	0.03967	0.01892
7.5	0.16357	0.05676	0.08423	0.06958	0.0177	0.03784			0.00549	-0.0061	0.00977	-0.000610352	0.00916	0.00732			7.5	0.05493	0.0177	0.06653	0.01038	0.01587	0.06104	0.14221		0.01221	0.01831	0.0061	0.00671	0.00305	0.04211	0.04272			7.5	0.45288	0.57495	0.78735	0.38025	0.18616				0.03357	0.01587	0.36133	0.02808	0.00732
7.6	0.16052	0.06531	0.08301	0.06409	0.02319	0.01526			0.01343	-0.00549	0.01099	0.00854	0.00854	0.00122			7.6	0.05127	0.02136	0.06714	0.01221	0.01221	0.06287	0.15076		0.00549	0.01404	0.01526	0.00488	0.00732	0.03357	0.04333			7.6	0.45837	0.56335	0.7843	0.39795	0.19165				0.03906	0.02319	0.35828	0.0293	0.00244
7.7	0.16479	0.05432	0.09277	0.07141	0.01892	0.01465			0.00977	-0.00244	0.00977	0.01038	0.00977	0.00977			7.7	0.04761	0.02502	0.05737	0.00732	0.01709	0.07935	0.15198		0.01465	0.01587	0.01587	0.01343	0.00977	0.04395	0.0354			7.7	0.4541	0.58105	0.78979	0.40894	0.18982				0.03845	0.02197	0.35278	0.02625	0.00366
7.8	0.17822	0.05188	0.09827	0.07019	0.01892	0.02197			0.00122	-0.01099	0.01038	0.00732	0.00122	0.01221			7.8	0.05005	0.02075	0.06165	0.00366	0.02258	0.07813	0.14771		0.00854	0.01892	0.0116	0.00549	0.00366	0.0415	0.03784			7.8	0.45044	0.57922	0.79956	0.40771	0.19531				0.04456	0.01282	0.35889	0.03479	0.00977
7.9	0.16968	0.05127	0.09827	0.07446	0.02136	0.02747			0.01099	-0.0116	0.00793	0.01038	-0.00305	0.01587			7.9	0.05188	0.01953	0.06226	0.00732	0.02014	0.07874	0.16235		0	0.01404	0.01282	0.00732	0.00977	0.03906	0.04578			7.9	0.46631	0.57373	0.80627	0.4248	0.18799				0.0354	0.02563	0.36133	0.03235	0.00183
8	0.16602	0.04944	0.09705	0.07568	0.01648	0.03174			0.01404	0	0.00732	0.00122	-0.00977	0.01038			8	0.0592	0.01648	0.0769	0.01404	0.01526	0.10986	0.1593		0.00732	0.01465	0.02014	0.01038	0.01038	0.03784	0.03662			8	0.46753	0.59204	0.80566	0.42419	0.20203				0.03967	0.02075	0.37109	0.02808	0.02136
8.1	0.17578	0.05188	0.09705	0.06409	0.02258	0.0354			0.0061	-0.00183	0.01282	0.0061	-0.00427	0.02258			8.1	0.05432	0.02136	0.06958	0.00916	0.02563	0.08301	0.15747		0.00122	0.02747	0.01221	0.00427	0.00854	0.04028	0.03845			8.1	0.46753	0.6073	0.80872	0.43457	0.18921				0.04028	0.02686	0.37109	0.03174	0.01465
8.2	0.17822	0.05249	0.10376	0.07813	0.02563	0.03479			0.0116	0.00244	0.01343	0.00366	-0.000610352	0.01831			8.2	0.05188	0.00916	0.06104	0.01526	0.02258	0.08423	0.16724		0.01038	0.01038	0.01038	0.01526	0.00916	0.04517	0.04333			8.2	0.47729	0.59387	0.82397	0.44006	0.20142				0.04578	0.03113	0.36499	0.0354	0.01709
8.3	0.17273	0.05371	0.10376	0.07141	0.03723	0.03601			0.01465	0.00366	0.01587	-0.00732	0.00305	0.00671			8.3	0.05981	0.02502	0.05676	0.0177	0.02319	0.08606	0.17029		0.00977	0.02625	0.0177	0.0061	0.00183	0.0415	0.03418			8.3	0.48828	0.60669	0.81116	0.44495	0.21179				0.05066	0.03357	0.38208	0.03296	0.02563
8.4	0.18311	0.06409	0.10437	0.08301	0.04272	0.0354			0.02747	0.0116	0.00916	-0.00366	0.00122	0.02075			8.4	0.05432	0.01892	0.06531	0.0177	0.0238	0.08728	0.17822		0.01465	0.01831	0.00977	0.00244	0.0061	0.05371	0.04456			8.4	0.48767	0.60364	0.8313	0.43945	0.20752				0.04456	0.0293	0.38208	0.03601	0.03418
8.5	0.17883	0.05676	0.09766	0.08728	0.03601	0.0354			0.01709	0.01282	0.01892	-0.01038	0.01404	0.00732			8.5	0.05737	0.02563	0.06653	0.01282	0.02258	0.08911	0.18799		0.00671	0.02319	0.01038	0.00854	0.000610352	0.05249	0.04211			8.5	0.4834	0.60852	0.82031	0.45837	0.20691				0.05371	0.04517	0.37598	0.0415	0.02258
8.6	0.17822	0.07141	0.09766	0.08484	0.03723	0.03052			0.02502	0.01404	0.01038	0.000610352	0.00488	0.0238			8.6	0.05066	0.02075	0.06958	0.01221	0.0177	0.08972	0.18066		0.00977	0.02686	0.00916	0.01099	0	0.04517	0.05371			8.6	0.49377	0.61951	0.8429	0.45227	0.20142				0.04944	0.03662	0.38757	0.03723	0.02808
8.7	0.18311	0.06409	0.09338	0.08911	0.02747	0.02197			0.02014	0.00916	0.01526	-0.00977	0.00549	-0.00122			8.7	0.05798	0.03113	0.06592	0.01709	0.02502	0.11169	0.18372		0.01465	0.02563	0.0177	0.00244	0.00793	0.04639	0.05127			8.7	0.49988	0.62134	0.84961	0.45837	0.21057				0.05249	0.0354	0.37598	0.04272	0.02563
8.8	0.18188	0.07019	0.09583	0.08545	0.03784	0.02502			0.01465	0.01099	0.01709	0	0.00366	0.02014			8.8	0.05432	0.0238	0.07446	0.02075	0.02747	0.08911	0.17944		0.01282	0.01953	0.01221	0.00732	0.00793	0.0531	0.05127			8.8	0.4895	0.61584	0.85632	0.4657	0.2179				0.05188	0.03357	0.3894	0.03845	0.03357
8.9	0.17456	0.07385	0.08484	0.09766	0.02869	0.02808			0.01892	0.01465	0.01831	0.00183	0.00793	0.01404			8.9	0.05127	0.03113	0.08484	0.02197	0.0293	0.09521	0.18127		0.00854	0.02075	0.00732	0.01221	0.01526	0.0415	0.05737			8.9	0.50049	0.61646	0.87036	0.48828	0.22278				0.04822	0.02991	0.38757	0.03601	0.02014
9	0.17639	0.07874	0.09155	0.0946	0.04089	0.02258			0.01709	0.00793	0.00854	-0.01099	0.00122	0.01953			9	0.05188	0.02136	0.08911	0.01221	0.02197	0.09338	0.19409		0.01587	0.01404	0.00977	0.01282	-0.00122	0.04944	0.06531			9	0.49194	0.63904	0.88013	0.48889	0.22705				0.04761	0.03845	0.37903	0.04272	0.0177
9.1	0.18372	0.0769	0.0885	0.09399	0.04089	0.03113			0.01587	0.01099	0.01953	-0.00854	0.01099	0.02014			9.1	0.047	0.02625	0.07874	0.02014	0.0293	0.09155	0.19897		0.01282	0.01953	-0.00244	0.00244	0.00732	0.05066	0.06226			9.1	0.49927	0.62805	0.87585	0.48706	0.22766				0.05371	0.03235	0.39917	0.04333	0.01953
9.2	0.19592	0.07324	0.09399	0.09338	0.04456	0.03113			0.01648	0.01404	0.01587	-0.00671	0.01404	0.00977			9.2	0.05676	0.03052	0.07568	0.00854	0.01953	0.09827	0.19592		0.01587	0.02502	0.000610352	0.00854	0.00977	0.04333	0.05798			9.2	0.50171	0.64514	0.87769	0.495	0.22888				0.05005	0.02991	0.39673	0.04456	0.00549
9.3	0.20569	0.0769	0.10254	0.10437	0.03479	0.03479			0.02747	0.00549	0.0177	-0.0061	0.01038	0.01587			9.3	0.05859	0.02258	0.0824	0.02014	0.0177	0.08484	0.19958		0.01465	0.0354	0.01465	0.00427	0.00305	0.04883	0.05066			9.3	0.49683	0.64209	0.90271	0.50964	0.22766				0.05127	0.03723	0.40283	0.03906	0.01099
9.4	0.20508	0.07141	0.09338	0.10437	0.03235	0.03235			0.02075	0.00916	0.0061	-0.00366	0.00793	0.0177			9.4	0.05249	0.03418	0.08911	0.00854	0.02625	0.09521	0.20142		0.01526	0.02747	0.00793	0.00549	0.00305	0.04883	0.05615			9.4	0.50171	0.65918	0.89905	0.51575	0.24536				0.04456	0.02319	0.40283	0.047	0.00671
9.5	0.21118	0.07813	0.09399	0.10437	0.0354	0.04089			0.01038	-0.00244	0.01221	-0.00183	0.0061	0.00854			9.5	0.05981	0.02869	0.08484	0.02014	0.02014	0.08667	0.19958		0.02258	0.02075	0.01953	0.00732	0	0.04517	0.047			9.5	0.52002	0.66284	0.90332	0.52307	0.24658				0.04028	0.02686	0.41809	0.04089	0.00977
9.6	0.21057	0.07568	0.10254	0.10498	0.04517	0.03906			0.02197	0.00183	0.00854	-0.00305	-0.00183	0.01343			9.6	0.06592	0.03052	0.0824	0.01892	0.01831	0.09155	0.19348		0.01221	0.02197	0.02136	0.01221	-0.00305	0.03418	0.05737			9.6	0.52246	0.65674	0.92407	0.52979	0.24353				0.03418	0.03052	0.40466	0.04517	0.00549
9.7	0.2179	0.06958	0.1062	0.1123	0.04211	0.03967			0.02014	-0.00366	0.01465	-0.00244	0.01526	0.01709			9.7	0.06042	0.02319	0.08667	0.01404	0.02502	0.09644	0.20386		0.01648	0.01221	0.01404	0.0061	0.0061	0.03967	0.05859			9.7	0.53101	0.66711	0.90332	0.5365	0.24109				0.03235	0.02747	0.41138	0.03418	0.00549
9.8	0.2179	0.07141	0.1123	0.10986	0.03479	0.04272			0.00977	-0.00732	0.0177	-0.00732	0.00366	0.00793			9.8	0.06592	0.0293	0.08362	0.0238	0.0293	0.10986	0.20508		0.00732	0.02747	0.00854	0.00183	0.00366	0.03906	0.05066			9.8	0.5426	0.67139	0.9198	0.54688	0.26917				0.03601	0.03052	0.41138	0.04211	0.00549
9.9	0.224	0.07141	0.11108	0.11108	0.04089	0.04395			0.01343	0.000610352	0.00122	-0.00183	0.01587	0.01038			9.9	0.05737	0.02197	0.08911	0.01221	0.01892	0.09888	0.2002		0.00793	0.02136	0.00732	0.01038	0.00854	0.04395	0.05615			9.9	0.54199	0.68848	0.9259	0.54565	0.26611				0.0415	0.02258	0.41931	0.04272	0.01831
10	0.22827	0.07874	0.12146	0.10803	0.04761	0.04578			0.0177	0.00977	0.00793	0.00366	0.01099	0.00732			10	0.06287	0.02258	0.08362	0.02197	0.03479	0.10315	0.21179		0.01282	0.02563	0.01404	0.00671	0.00305	0.04822	0.03967			10	0.54688	0.68542	0.94543	0.57373	0.26306				0.03296	0.02686	0.40771	0.047	0.01038
10.1	0.2179	0.0647	0.10864	0.11475	0.04333	0.03052			0.01648	0.00122	0.00427	0.00366	0.01526	0.00732			10.1	0.05798	0.02869	0.07874	0.02075	0.02625	0.1001	0.20386		0.00793	0.02991	0.01038	0.00732	0.01099	0.04333	0.04272			10.1	0.55481	0.69458	0.94055	0.56946	0.2771				0.04456	0.0293	0.42664	0.03906	0.00549
10.2	0.2301	0.0769	0.11841	0.10864	0.04578	0.02625			0.0177	0.00732	0.00244	0.01587	0.01831	0.02258			10.2	0.06287	0.02686	0.08606	0.01648	0.02808	0.09888	0.20874		0.01038	0.01343	0.01038	-0.000610352	0.00305	0.047	0.04944			10.2	0.55725	0.69946	0.94299	0.57861	0.28259				0.04761	0.02014	0.4187	0.04333	0.00427
10.3	0.22522	0.06714	0.12329	0.11536	0.03784	0.02625			0.0177	0.01282	0.000610352	0.00244	0.01343	0.0061			10.3	0.06104	0.03296	0.08484	0.01099	0.03113	0.10742	0.20508		0.01526	0.02014	0.01892	0.00366	0.00427	0.0531	0.04517			10.3	0.56458	0.70129	0.9552	0.58655	0.26978				0.05127	0.02197	0.41382	0.04333	0.01587
10.4	0.23132	0.06287	0.13184	0.11475	0.04272	0.03479			0.01648	0.00793	0.00183	0.00549	0.00427	0.00732			10.4	0.06042	0.03113	0.08423	0.02075	0.03052	0.09888	0.21362		0.01282	0.03296	0.0116	0.01038	0.00793	0.04517	0.05554			10.4	0.57007	0.7135	0.9491	0.59753	0.27771				0.047	0.0177	0.42297	0.04089	0.01953
10.5	0.23621	0.05737	0.12329	0.11353	0.04395	0.03845			0.02075	0.01099	-0.00366	0.01282	0.0061	0.00366			10.5	0.06409	0.03357	0.09521	0.02625	0.03357	0.11292	0.22156		0.01465	0.02808	0.01465	0.00793	0.00305	0.05127	0.04395			10.5	0.56641	0.7019	0.96985	0.59814	0.27466				0.04822	0.01343	0.41443	0.04028	0.02625
10.6	0.23804	0.0647	0.12878	0.12329	0.04456	0.04517			0.00916	0.01587	0.01404	0.01038	0.00305	0.00732			10.6	0.05737	0.02563	0.09155	0.01587	0.0238	0.10986	0.22461		0.0116	0.01587	0.01343	0.01343	0.00671	0.05432	0.04456			10.6	0.56824	0.71106	0.97412	0.6012	0.28381				0.05188	0.0177	0.43091	0.04822	0.03052
10.7	0.24475	0.06836	0.13245	0.12451	0.04639	0.05371			0.00732	0.01221	0.0177	0.00916	0.00305	-0.000610352			10.7	0.05676	0.03601	0.1001	0.01648	0.0354	0.12024	0.21301		0.01038	0.03479	0.0061	0.01099	0.01404	0.0531	0.05859			10.7	0.5719	0.71289	0.96008	0.61646	0.29297				0.05859	0.02808	0.42419	0.05005	0.02563
10.8	0.23438	0.07019	0.12939	0.1178	0.04333	0.05066			0.00854	0.00916	0.01221	0.01343	0.00305	0			10.8	0.0647	0.03357	0.09949	0.02014	0.04028	0.1178	0.21667		0.01343	0.02502	0.01282	0.00305	0.00488	0.06042	0.0592			10.8	0.57556	0.71655	0.97534	0.61218	0.30029				0.06165	0.02197	0.42969	0.03906	0.01831
10.9	0.24109	0.07019	0.13855	0.11841	0.04395	0.0415			0.01526	0.00488	0.00916	0.01221	0.00549	0.00916			10.9	0.06409	0.02991	0.0946	0.01404	0.03296	0.11719	0.22217		0.01465	0.03235	0.01038	0.00549	0.01282	0.06897	0.06042			10.9	0.57678	0.72144	0.98206	0.63232	0.30701				0.05005	0.02686	0.44128	0.04517	0.02808
11	0.23804	0.07751	0.13611	0.11292	0.04822	0.04883			0.01709	0.00854	0.01343	0.01099	0.00244	0.01282			11	0.07568	0.02991	0.10132	0.01465	0.02686	0.13245	0.22583		0.00916	0.02258	0.0116	0.00793	0.00488	0.0592	0.05615			11	0.58228	0.72083	0.98816	0.62927	0.3064				0.05798	0.03418	0.44067	0.05981	0.02502
11.1	0.23315	0.07019	0.13794	0.11292	0.02991	0.04822			0.01343	0.01343	0.01343	0.00793	0.00183	0.01465			11.1	0.06653	0.03296	0.09277	0.01526	0.02747	0.1062	0.22034		0.01221	0.02563	0.00977	0.00793	0.00793	0.05981	0.05859			11.1	0.58167	0.72449	0.99915	0.62866	0.32043				0.05249	0.02014	0.44861	0.04089	0.02075
11.2	0.24963	0.08057	0.13794	0.12024	0.04517	0.05066			0.02197	-0.00549	0.01221	0.00488	-0.00427	0.01221			11.2	0.05859	0.02991	0.10315	0.01831	0.02869	0.12512	0.22644		0.00793	0.01892	0.0116	0.00732	0.00366	0.06653	0.06592			11.2	0.57556	0.74463	0.9967	0.64575	0.32349				0.04578	0.01831	0.44067	0.0531	0.02625
11.3	0.23926	0.08057	0.14221	0.13428	0.04089	0.05554			0.02319	0.00916	0.01648	0.01099	-0.00244	0.00977			11.3	0.06165	0.03296	0.1062	0.01282	0.02991	0.1178	0.22705		0.00488	0.01953	0.01099	0.01282	0.00366	0.05859	0.05798			11.3	0.57861	0.74463	1.00281	0.65308	0.32654				0.05493	0.03418	0.43762	0.05066	0.02014
11.4	0.24841	0.08362	0.14221	0.12512	0.03967	0.04517			0.02319	0.01038	0.01831	0.01038	-0.00977	0.00793			11.4	0.06897	0.03235	0.10132	0.01892	0.03418	0.12207	0.22461		0.01404	0.02075	0.01648	0.01343	0.00122	0.06409	0.06897			11.4	0.58899	0.75195	1.01135	0.65857	0.32837				0.04883	0.02747	0.44373	0.047	0.0293
11.5	0.25085	0.08545	0.13977	0.11536	0.02258	0.0415			0.0061	-0.00244	0.01526	0.00793	0.00305	0.01038			11.5	0.07324	0.02869	0.1062	0.02808	0.03052	0.12146	0.21362		0.0177	0.02075	0.01831	0.00488	0.00671	0.05493	0.06165			11.5	0.59937	0.77759	1.02173	0.66895	0.32715				0.04944	0.03235	0.45288	0.05493	0.02991
11.6	0.26123	0.07996	0.13733	0.11292	0.0354	0.03845			0.03052	0.00122	0.00244	0.01465	0.00671	0.01831			11.6	0.06958	0.03296	0.10376	0.02563	0.02991	0.12878	0.22522		0.00916	0.02808	0.01404	0.00244	0.00977	0.05493	0.0708			11.6	0.60852	0.79224	1.01929	0.66711	0.33081				0.04272	0.03601	0.44617	0.05249	0.0293
11.7	0.26672	0.08484	0.14343	0.11658	0.03052	0.03723			0.02502	-0.00427	0.0061	0.00916	0.0061	0.01465			11.7	0.06714	0.02808	0.10437	0.01892	0.0354	0.13672	0.22583		0.02319	0.02136	0.01282	0.0116	0.00244	0.05737	0.06897			11.7	0.61707	0.78308	1.03149	0.67078	0.33142				0.0354	0.04272	0.46875	0.04456	0.03479
11.8	0.27222	0.08362	0.14221	0.11719	0.03784	0.03113			0.02869	-0.00244	0.00122	0.00916	-0.00305	0.01526			11.8	0.06714	0.03418	0.10864	0.02319	0.02625	0.12695	0.23315		0.01526	0.03113	0.02197	0.01099	0.00793	0.04944	0.06653			11.8	0.62378	0.78552	1.03821	0.67505	0.34485				0.03601	0.03906	0.46509	0.0531	0.02686
11.9	0.27161	0.09521	0.14893	0.12817	0.04333	0.0293			0.02075	-0.000610352	-0.00977	0.0061	-0.00549	0.01648			11.9	0.07813	0.02197	0.11414	0.01709	0.03357	0.12573	0.22522		0.01038	0.03235	0.02197	0.00488	0.01709	0.05249	0.06409			11.9	0.62683	0.78979	1.04431	0.68909	0.35461				0.04578	0.04944	0.46509	0.05615	0.02747
12	0.27405	0.0946	0.15686	0.13794	0.05432	0.04944			0.02014	0.00305	-0.00183	0.01038	0.0061	0.01404			12	0.07751	0.03662	0.10986	0.02869	0.03723	0.13428	0.22034		0.01465	0.0238	0.02258	0.00854	0.00671	0.05981	0.06531			12	0.63232	0.79407	1.06262	0.7074	0.35217				0.0354	0.03357	0.45349	0.05005	0.03052
12.1	0.27649	0.09033	0.15137	0.12695	0.04333	0.04456			0.02563	0.00427	-0.00366	0.01343	0.00793	0.02014			12.1	0.06104	0.03784	0.10803	0.03052	0.03235	0.13672	0.23315		0.02014	0.02563	0.00793	0.00977	0.00244	0.05249	0.05981			12.1	0.62866	0.80627	1.07239	0.71289	0.35645				0.03845	0.03967	0.45959	0.04639	0.01831
12.2	0.27893	0.08667	0.15381	0.13489	0.03845	0.05127			0.02747	0.00122	0.00366	0.01099	0.00427	0.01526			12.2	0.0769	0.03601	0.11108	0.02319	0.03723	0.13	0.24048		0.01404	0.02625	0.0116	0.0061	0.0061	0.06348	0.05066			12.2	0.63965	0.80322	1.07544	0.70923	0.34668				0.04211	0.0354	0.45837	0.04333	0.01587
12.3	0.28381	0.09888	0.15381	0.13733	0.03784	0.05188			0.01831	0.01526	-0.00366	0.00732	0.0116	0.0061			12.3	0.08118	0.03479	0.11108	0.02808	0.03357	0.13489	0.23132		0.01404	0.01831	0.00732	0.0116	0.0061	0.06348	0.05859			12.3	0.64575	0.80383	1.07544	0.71411	0.3595				0.04578	0.02808	0.4657	0.047	0.03479
12.4	0.27954	0.08972	0.16113	0.14526	0.05249	0.05493			0.01404	0.01953	0.000610352	0.01038	0.01831	0.01343			12.4	0.0769	0.03174	0.11597	0.02197	0.03296	0.12512	0.23926		0.01343	0.02014	0.0116	0.00366	-0.00427	0.06409	0.05798			12.4	0.65186	0.8075	1.08643	0.72021	0.35095				0.05493	0.03723	0.47241	0.05798	0.03906
12.5	0.28564	0.08545	0.14954	0.14343	0.04944	0.05066			0.02258	0.01221	0.01282	0.0061	0.01831	0.0177			12.5	0.07507	0.03845	0.11292	0.02258	0.03784	0.11414	0.24963		0.01099	0.03235	0.00366	0.00793	0.00854	0.06897	0.0647			12.5	0.64941	0.81482	1.08337	0.73547	0.3656				0.0415	0.04028	0.46265	0.0531	0.0177
12.6	0.2832	0.08057	0.14648	0.14771	0.04944	0.04944			0.02747	0.01221	0.01282	0.00977	0.01709	0.01831			12.6	0.07568	0.02319	0.12451	0.0177	0.03845	0.13611	0.25452		0.02075	0.02747	0.01831	0.00854	0.00305	0.06104	0.05127			12.6	0.65002	0.80627	1.10046	0.74036	0.3656				0.05737	0.04211	0.46814	0.05737	0.0238
12.7	0.29358	0.0769	0.1593	0.14832	0.04639	0.05127			0.03296	0.01404	0.01465	0.00793	0.01587	0.0238			12.7	0.06836	0.03113	0.10742	0.0238	0.04578	0.13794	0.25513		0.01648	0.02686	0.01587	0.00244	0.00793	0.06592	0.06836			12.7	0.66589	0.82214	1.10535	0.75317	0.3656				0.05676	0.0415	0.4718	0.0592	0.02747
12.8	0.29724	0.08911	0.15625	0.14709	0.04211	0.0531			0.01221	0.00977	0.0177	-0.00244	0.01343	0.01526			12.8	0.08545	0.03845	0.11963	0.01648	0.03723	0.13184	0.26245		0.01648	0.02563	0.00549	0.00122	0.01038	0.06958	0.0647			12.8	0.65491	0.82825	1.11694	0.75684	0.36072				0.05737	0.04211	0.47302	0.06226	0.01892
12.9	0.29724	0.08301	0.16357	0.14709	0.04395	0.06409			0.02808	0.01282	0.01221	0.00427	0.00916	0.01892			12.9	0.07751	0.047	0.13	0.02991	0.04517	0.12878	0.25818		0.00671	0.02319	0.01587	0.0061	0.00732	0.06958	0.0769			12.9	0.66345	0.82153	1.09863	0.75928	0.3772				0.06348	0.03601	0.47791	0.06042	0.01404
13	0.2948	0.07874	0.15869	0.14954	0.05249	0.05188			0.01343	0.01343	0.00854	-0.00549	0.01038	0.01953			13	0.08179	0.03174	0.11658	0.02258	0.03113	0.13	0.26611		0.00977	0.02991	0.01343	0.00366	0.00916	0.07019	0.07874			13	0.65552	0.8313	1.10168	0.77576	0.38879				0.06714	0.03479	0.47363	0.05615	0.01526
13.1	0.29419	0.08301	0.14954	0.14893	0.03845	0.04578			0.01404	0.01282	0.01099	0.00244	0.01099	0.01404			13.1	0.07446	0.047	0.11963	0.0238	0.03906	0.13245	0.27039		0.01099	0.03357	0.00732	0.0177	0.01221	0.07385	0.07141			13.1	0.65613	0.84412	1.10596	0.76904	0.38879				0.06653	0.03235	0.48157	0.05005	0.01831
13.2	0.29785	0.08118	0.15137	0.14893	0.03479	0.05188			0.00366	0.01587	0.01526	0.000610352	0.01282	0.02502			13.2	0.06592	0.03113	0.12695	0.02808	0.04456	0.1532	0.26184		0.01831	0.02563	0.01526	0.00671	0.0061	0.08179	0.0769			13.2	0.65857	0.85144	1.1084	0.79468	0.39124				0.05737	0.03601	0.4834	0.0647	0.01648
13.3	0.29358	0.08301	0.14343	0.14099	0.03113	0.04333			0.0061	0.00488	0.00916	-0.00244	0.01831	0.01587			13.3	0.08179	0.03662	0.13184	0.02136	0.04517	0.14709	0.25879		0.01709	0.01892	0.0061	0.00793	0.00977	0.06592	0.0769			13.3	0.66345	0.85693	1.12	0.78979	0.40161				0.06653	0.03235	0.48706	0.06226	0.01343
13.4	0.29297	0.08057	0.15137	0.14648	0.047	0.03601			0.01892	0.00366	-0.00488	-0.00854	0.01465	0.01587			13.4	0.07813	0.03906	0.11902	0.01953	0.04028	0.14343	0.27527		0.00366	0.03052	0.0177	0.01465	0.00183	0.07019	0.0824			13.4	0.67566	0.86426	1.1322	0.80383	0.401				0.06897	0.03235	0.49927	0.06958	0.0116
13.5	0.2948	0.08972	0.16235	0.14404	0.0354	0.05066			0.0177	-0.000610352	0.00244	-0.0061	0.01404	0.02075			13.5	0.08667	0.0238	0.11902	0.02991	0.02991	0.15869	0.27283		0.01343	0.01892	0.01648	0.00854	0.01404	0.07813	0.08301			13.5	0.66406	0.87036	1.14319	0.81909	0.40955				0.06348	0.03784	0.50659	0.06042	0.0293
13.6	0.30579	0.09583	0.16846	0.13794	0.03235	0.047			0.02502	-0.000610352	-0.00427	-0.00122	0.01343	0.02625			13.6	0.0769	0.03418	0.11902	0.02625	0.03723	0.12695	0.26672		0.01587	0.03052	0.01953	0.00488	0.00122	0.07874	0.0647			13.6	0.67078	0.87524	1.1554	0.82275	0.41382				0.05615	0.04211	0.5188	0.05554	0.01282
13.7	0.30457	0.10254	0.17822	0.15137	0.03662	0.04761			0.00366	0.00366	-0.00732	0.00671	0.01038	0.01343			13.7	0.08972	0.04028	0.12878	0.01892	0.03601	0.15686	0.26733		0.02197	0.00916	0.01587	0.00977	0.00916	0.07446	0.07385			13.7	0.67688	0.87158	1.1615	0.84045	0.41931				0.05798	0.04028	0.51636	0.05371	0.02014
13.8	0.30457	0.10681	0.1825	0.14343	0.03906	0.06287			0.01465	0.000610352	0.00427	0.00549	0.01099	0.02319			13.8	0.08362	0.03784	0.11902	0.02869	0.04211	0.15015	0.26917		0.0177	0.03052	0.01831	0.00977	0.00427	0.07996	0.08301			13.8	0.69092	0.88379	1.16699	0.83496	0.42236				0.05432	0.03967	0.51514	0.06897	0.02869
13.9	0.31616	0.10254	0.17578	0.14954	0.04272	0.05188			0.02319	0.00916	0.01099	0.00488	0.00244	0.01953			13.9	0.08545	0.03601	0.1239	0.02502	0.03784	0.15503	0.28137		0.01343	0.03845	0.02075	0.00427	0.00305	0.07324	0.07019			13.9	0.6897	0.87891	1.16455	0.83069	0.43457				0.04395	0.03479	0.52429	0.06409	0.02808
14	0.32166	0.10376	0.18005	0.15442	0.05371	0.06958			0.0177	0.00732	0.00549	0.0061	0.000610352	0.02075			14	0.07751	0.04028	0.13733	0.03174	0.04028	0.16052	0.26672		0.02014	0.02625	0.02258	0.00488	0.00977	0.07874	0.06348			14	0.69275	0.88257	1.18774	0.85205	0.43457				0.04883	0.03967	0.51758	0.05188	0.03296
14.1	0.33264	0.1001	0.18188	0.15808	0.04822	0.06348			0.02625	0.01526	0.01404	0.00366	0.01221	0.02197			14.1	0.07751	0.0354	0.1355	0.02014	0.05188	0.17822	0.27832		0.0177	0.02502	0.01404	0.00427	0.01221	0.0769	0.06592			14.1	0.70557	0.88989	1.19385	0.85632	0.44189				0.04822	0.0354	0.5304	0.06531	0.03662
14.2	0.31982	0.1062	0.18311	0.16052	0.05615	0.05981			0.02747	0.0116	0.01953	0.00793	0.01465	0.03174			14.2	0.06653	0.0415	0.12207	0.02625	0.04211	0.14526	0.28198		0.00366	0.03601	0.01099	0.00366	0.00854	0.07751	0.05981			14.2	0.69824	0.89539	1.20728	0.86304	0.4425				0.04517	0.01953	0.52917	0.05066	0.0293
14.3	0.32654	0.11047	0.18066	0.15869	0.05737	0.05981			0.0238	0.01587	0.01953	0.00916	0.00122	0.01099			14.3	0.0769	0.03906	0.1416	0.02686	0.04333	0.16785	0.28687		0.01343	0.02258	0.01221	0.00671	0.01038	0.06836	0.06287			14.3	0.72144	0.89844	1.19324	0.86792	0.44067				0.05859	0.01526	0.52246	0.05798	0.0415
14.4	0.33508	0.10193	0.18555	0.16785	0.05676	0.06592			0.02808	0.01526	0.01465	0.00732	0.000610352	0.00977			14.4	0.08179	0.04028	0.13611	0.01953	0.04395	0.16052	0.2887		0.02075	0.02747	0.01221	0.0061	0.01221	0.08484	0.06531			14.4	0.71045	0.89783	1.21033	0.86853	0.45532				0.05554	0.03296	0.54321	0.06226	0.03662
14.5	0.34119	0.10681	0.18799	0.17334	0.05432	0.0647			0.01953	0.02014	0.01465	0.00854	-0.0061	0.0177			14.5	0.08057	0.0354	0.13794	0.03357	0.04517	0.15808	0.29236		0.01709	0.02563	0.02319	0.01099	0.00854	0.08057	0.06531			14.5	0.72327	0.90515	1.2146	0.88379	0.448				0.05981	0.03479	0.53406	0.0531	0.02563
14.6	0.3363	0.10742	0.17639	0.17883	0.05371	0.05798			0.02197	0.0177	0.01404	0.00916	0.00549	0.01221			14.6	0.0769	0.04028	0.1532	0.02502	0.03479	0.1709	0.28931		0.01831	0.04456	0.01526	0.00122	0.00549	0.0769	0.06592			14.6	0.72021	0.89844	1.21521	0.89233	0.45227				0.06531	0.03174	0.53894	0.05371	0.0354
14.7	0.33997	0.10376	0.18066	0.17151	0.06104	0.05005			0.0177	0.01465	0.01648	0.00793	-0.00488	0.01465			14.7	0.07935	0.047	0.13916	0.02869	0.03967	0.16174	0.28442		0.01282	0.02747	0.01038	0.00549	0.01343	0.0885	0.07141			14.7	0.74036	0.89294	1.22681	0.9198	0.45837				0.06714	0.02197	0.54749	0.06531	0.03418
14.8	0.3479	0.10742	0.17212	0.17334	0.05859	0.05005			0.01953	0.01465	0.01648	0.01221	-0.00183	0.01099			14.8	0.08362	0.03967	0.14282	0.0293	0.04456	0.16724	0.28442		0.01648	0.03296	0.00916	0.00732	0.00549	0.09399	0.08728			14.8	0.73792	0.89661	1.22681	0.91309	0.46814				0.06958	0.02136	0.54688	0.06714	0.03479
14.9	0.34485	0.11108	0.17883	0.17517	0.04944	0.05066			0.00671	0.01709	0.00549	0.00122	0.00793	0.00793			14.9	0.0824	0.04333	0.14221	0.02075	0.04456	0.16541	0.28015		0.01709	0.02808	0.01038	0.00977	0.00977	0.08179	0.07324			14.9	0.74036	0.91248	1.2439	0.91614	0.48401				0.06592	0.0293	0.55054	0.06775	0.03357
15	0.35217	0.11719	0.177	0.17029	0.05371	0.04517			0.00916	0.01343	0.00671	-0.00488	0.01343	0.00183			15	0.08362	0.05066	0.14893	0.03357	0.04639	0.16296	0.28809		0.01831	0.02319	0.01343	0.01038	0.01038	0.08179	0.07507			15	0.75867	0.92163	1.22986	0.93384	0.47485				0.06409	0.02991	0.55237	0.06714	0.02197
15.1	0.34363	0.11597	0.18372	0.17456	0.03723	0.0415			0.0238	0.01587	0.00244	0.00305	0.01465	0.00305			15.1	0.08911	0.04517	0.1355	0.03174	0.04883	0.16113	0.28809		0.01343	0.03174	0.01892	0.01099	0.01038	0.0769	0.08362			15.1	0.75684	0.93018	1.24207	0.93079	0.48706				0.06836	0.03052	0.55847	0.05859	0.03479
15.2	0.34241	0.11353	0.19043	0.18066	0.05554	0.05432			0.01038	0.01404	-0.00122	0.00244	0.01709	0.01282			15.2	0.08972	0.05676	0.14465	0.02502	0.05432	0.17212	0.29358		0.01038	0.03052	0.00366	0.00793	0.01282	0.0769	0.08423			15.2	0.75684	0.94299	1.25183	0.93994	0.49194				0.07446	0.04028	0.5603	0.06165	0.03113
15.3	0.34241	0.1123	0.18738	0.17822	0.04211	0.06104			0.00671	0.01648	0.00366	-0.000610352	0.01587	0.0061			15.3	0.07202	0.04089	0.14832	0.03296	0.04761	0.177	0.31189		0.01404	0.03784	0.01709	0.00977	0.00854	0.08179	0.07751			15.3	0.76599	0.95276	1.25366	0.96069	0.50781				0.06714	0.02563	0.57129	0.07446	0.03479
15.4	0.34302	0.11597	0.19592	0.18616	0.04211	0.06409			0.02014	0.00549	0.00793	-0.00366	0.0238	0.01099			15.4	0.0885	0.0531	0.14587	0.03357	0.04272	0.13855	0.30884		0.02869	0.0293	0.01404	0.00671	0.00549	0.07996	0.08179			15.4	0.77026	0.96436	1.25793	0.94666	0.50049				0.07324	0.03235	0.58228	0.07568	0.0293
15.5	0.35217	0.10742	0.20142	0.177	0.05005	0.06348			0.02075	0.00366	0.00916	-0.00549	0.01831	0.01709			15.5	0.08545	0.04211	0.1532	0.0415	0.04333	0.17395	0.30212		0.00854	0.03906	0.01526	0.01282	0.00244	0.07568	0.08423			15.5	0.76965	0.96313	1.26831	0.95886	0.49866				0.0708	0.02747	0.57495	0.07324	0.02747
15.6	0.34729	0.1123	0.2002	0.17944	0.05676	0.06592			0.01709	-0.00732	0.00671	-0.00793	0.01587	0.02808			15.6	0.09216	0.03845	0.14465	0.02991	0.0415	0.18372	0.30518		0.01587	0.03784	0.01831	0.00916	0.00366	0.07935	0.0824			15.6	0.77209	0.9845	1.28174	0.96924	0.50049				0.0769	0.03601	0.578	0.07019	0.03235
15.7	0.33997	0.10925	0.20203	0.17517	0.04822	0.07019			0.02747	-0.00366	0.01892	-0.00671	0.01892	0.01526			15.7	0.08301	0.04089	0.14465	0.02258	0.05188	0.20874	0.31006		0.02319	0.03845	0.02136	0.00793	0.00793	0.08667	0.08423			15.7	0.77393	0.98511	1.30188	0.9729	0.49133				0.06897	0.03052	0.58838	0.07446	0.03479
15.8	0.35828	0.10071	0.20996	0.17883	0.05432	0.06775			0.02502	-0.00244	0.02319	0.00366	0.01099	0.0116			15.8	0.08545	0.04089	0.14832	0.03174	0.04944	0.18921	0.30945		0.02197	0.02563	0.0177	0.00977	0.00732	0.0824	0.09216			15.8	0.78369	0.98877	1.31775	0.98999	0.49316				0.06592	0.03967	0.5896	0.07507	0.03296
15.9	0.36682	0.11963	0.20325	0.18311	0.07019	0.06897			0.02319	0.00793	0.01282	0.00305	0.01038	0.0177			15.9	0.07874	0.04822	0.14526	0.02991	0.04517	0.18066	0.31677		0.01038	0.02808	0.02014	0.00427	0.00671	0.08057	0.08484			15.9	0.7843	0.9967	1.31042	0.99854	0.50476				0.0592	0.03113	0.59387	0.06104	0.02625
16	0.36682	0.11292	0.20447	0.18188	0.06531	0.07874			0.02014	-0.00122	0.01953	0.01282	0.0177	0.02747			16	0.08972	0.03845	0.15747	0.0238	0.05188	0.18738	0.32166		0.01343	0.03845	0.0116	0.0061	0.00854	0.06836	0.07141			16	0.79346	1.00708	1.31714	1.02295	0.51208				0.05371	0.03601	0.60059	0.07629	0.01465
16.1	0.36865	0.10437	0.20996	0.17822	0.06836	0.07019			0.02747	-0.00122	0.0177	-0.00183	0.01038	0.02197			16.1	0.09949	0.04822	0.15747	0.03479	0.04822	0.19714	0.32898		0.01953	0.0354	0.02869	0.00183	0.00427	0.07996	0.07751			16.1	0.79895	1.00281	1.32996	1.01196	0.5188				0.06104	0.03662	0.6073	0.0647	0.02808
16.2	0.37292	0.10803	0.20203	0.177	0.06409	0.06897			0.03296	0.00977	0.01953	0.00793	0.01038	0.02991			16.2	0.08972	0.05188	0.15564	0.03479	0.05005	0.17456	0.33142		0.00916	0.03113	0.01892	0.00671	0.00488	0.08606	0.07935			16.2	0.79773	1.00525	1.32385	1.026	0.51514				0.06592	0.04211	0.60486	0.0647	0.02136
16.3	0.37354	0.10803	0.2063	0.18494	0.06348	0.06897			0.0354	0.01099	0.01404	0.01221	0.01038	0.02075			16.3	0.09521	0.05005	0.16174	0.03357	0.05676	0.18066	0.33508		0.01831	0.03113	0.02136	0.00916	0.00305	0.08728	0.08789			16.3	0.80566	1.00891	1.34094	1.03149	0.51819				0.06897	0.04456	0.60669	0.07813	0.0177
16.4	0.37292	0.10132	0.21057	0.18555	0.06409	0.07202			0.02869	0.00671	0.01709	0.01282	0.00671	0.02502			16.4	0.08911	0.04761	0.16052	0.02686	0.047	0.1947	0.32654		0.01831	0.02869	0.01831	0.00488	0.01221	0.0824	0.07202			16.4	0.81055	1.00952	1.33972	1.02966	0.52063				0.07874	0.05005	0.60608	0.06897	0.0293
16.5	0.37781	0.10254	0.19897	0.18372	0.04211	0.06287			0.03784	0.01526	0.01099	0.00122	0.00244	0.02197			16.5	0.09277	0.05188	0.16541	0.04028	0.05066	0.19714	0.32776		0.0116	0.03174	0.02014	0.00427	0.00977	0.09155	0.07385			16.5	0.80994	1.02356	1.36597	1.04248	0.52002				0.07813	0.05432	0.59937	0.07446	0.02625
16.6	0.38635	0.11719	0.19775	0.18616	0.04822	0.07507			0.03235	0.01099	-0.00122	0.00549	0.00305	0.02197			16.6	0.09399	0.04578	0.16724	0.03662	0.04761	0.177	0.33569		0.0116	0.03601	0.0238	0.00671	0.0061	0.0946	0.07813			16.6	0.80322	1.01929	1.35864	1.06628	0.5188				0.07996	0.04517	0.6073	0.07507	0.01953
[truncated: 834 more rows]

## Sheet: ED Figure 2b
WT		minus NBA								plus NBA						W864A		minus NBA								plus NBA						R905A		minus NBA								plus NBA					H908A		minus NBA
[truncated: 2,003 more rows]
[truncated: 104 more columns]

[truncated: 1 more sheets: ED Figure 2d]
