# Supplementary material for: Temperature and intrinsic Ca2+ reshape TRPM4 pharmacology
Source: Nat Struct Mol Biol. 2026 Jun 9;33(6):973–84. doi: 10.1038/s41594-026-01818-3 (PMC13275316; doi:10.1038/s41594-026-01818-3)
Supplement: Supplementary file 12 — Electrophysiology source data for Extended Data Fig. 3a–c. [file 41594_2026_1818_MOESM12_ESM.xlsx]

## Sheet: ED Figure 3a
Representative trace for dose measurement at zero Ca						Representative trace for dose measurement at 0.1 µM Ca							Representative trace for dose measurement at 1 µM Ca
Time(sec)	plus 80mV	minus 80mV				Time(sec)	plus 80mV	minus 80mV					Time(sec)	plus 80mV	minus 80mV
0	0.11536	-0.03479				0	0.35706	-0.16724					0	1.36719	-0.10437
5	0.10315	-0.02563				5	0.38025	-0.13611					5	1.39709	-0.09949
10	0.07507	-0.02747				10	0.34851	-0.11169					10	1.34644	-0.09583
15	0.09521	-0.03601				15	0.37231	-0.16541					15	1.34644	-0.11108
20	0.07568	-0.02686				20	0.33752	-0.13611					20	1.32385	-0.1001
25	0.07813	-0.03235				25	0.38269	-0.16479					25	1.34094	-0.10742
30	0.08179	-0.02747				30	0.34912	-0.17029					30	1.3562	-0.10071
35	0.08972	-0.02869				35	0.30701	-0.14404					35	1.35803	-0.09827
40	0.08667	-0.02319				40	0.32166	-0.15503					40	1.37817	-0.09705
45	0.07751	-0.03906				45	0.32532	-0.13611					45	1.39526	-0.10864
50	0.07813	-0.03113				50	0.31982	-0.15442					50	1.38062	-0.10315
55	0.06287	-0.02075				55	0.32166	-0.14832					55	1.40381	-0.10986
60	0.07813	-0.03113				60	0.354	-0.14893					60	1.35803	-0.09644
65	0.06287	-0.02502				65	0.31738	-0.14526					65	1.36963	-0.11597
70	0.07385	-0.02991				70	0.31677	-0.11963					70	1.35559	-0.12878
75	0.0647	-0.02563				75	0.31555	-0.14526					75	1.35742	-0.11536
80	0.05554	-0.02319				80	0.3479	-0.17151					80	1.37512	-0.1001
85	0.07568	-0.02197				85	0.36011	-0.16479					85	1.44287	-0.11353
90	0.06409	-0.01953				90	0.36072	-0.15381					90	1.4386	-0.10315
95	0.05798	-0.03113				95	0.33752	-0.17761					95	1.38306	-0.11536
100	0.05554	-0.0238				100	0.32776	-0.13367					100	1.42395	-0.10254
105	0.0769	-0.03174				105	0.29175	-0.14587					105	1.42273	-0.10681
110	0.06653	-0.03296				110	0.32959	-0.16541					110	1.42517	-0.09888
115	0.06226	-0.02319				115	0.2948	-0.14709					115	1.34766	-0.14038
120	0.05859	-0.0293				120	0.27527	-0.13611					120	1.40015	-0.10437
125	0.06409	-0.0293				125	0.31067	-0.12451					125	1.43188	-0.11292
130	0.06409	-0.03052				130	0.28809	-0.1416					130	1.3916	-0.12939
135	0.0769	-0.02991				135	0.27771	-0.12878					135	1.42517	-0.12329
140	0.07507	-0.03357				140	0.32471	-0.15198					140	1.48865	-0.10742
145	0.08118	-0.04089				145	0.30701	-0.1178					145	1.43005	-0.11963
150	0.07019	-0.0293				150	0.2832	-0.15564					150	1.41785	-0.09949
155	0.07324	-0.03845				155	0.2832	-0.13611					155	1.46851	-0.13428
160	0.07202	-0.03174				160	0.25513	-0.11108					160	1.42395	-0.13306
165	0.06714	-0.0293				165	0.31677	-0.16846					165	1.37085	-0.11963
170	0.06836	-0.02869				170	0.31677	-0.13855					170	1.45996	-0.12024
175	0.07202	-0.03235				175	0.25146	-0.11902					175	1.48621	-0.11597
180	0.07813	-0.03296				180	0.31067	-0.13062					180	1.46667	-0.12817
185	0.05737	-0.03601				185	0.26917	-0.13428					185	1.43433	-0.11414
190	0.07385	-0.03418				190	0.28687	-0.11292					190	1.40381	-0.12329
195	0.07141	-0.0293				195	0.28564	-0.12024					195	1.47217	-0.13
200	0.07141	-0.03967				200	0.27771	-0.13306					200	1.43555	-0.12939
205	0.07019	-0.02869				205	0.28137	-0.14282					205	1.521	-0.11658
210	0.06775	-0.03601				210	0.33325	-0.13184					210	1.44836	-0.13977
215	0.06287	-0.03174				215	0.30151	-0.13367					215	1.42639	-0.13367
220	0.0769	-0.0354				220	0.27222	-0.15076					220	1.32751	-0.21118
225	0.06836	-0.03235				225	0.3064	-0.13367					225	1.47888	-0.24963
230	0.06348	-0.02747				230	0.34668	-0.13428					230	1.45813	-0.24658
235	0.07324	-0.03357				235	0.34058	-0.14954					235	1.46729	-0.15381
240	0.07935	-0.03784				240	0.33813	-0.14465					240	1.45264	-0.12878
245	0.07141	-0.0238				245	0.30579	-0.12939					245	1.48804	-0.12756
250	0.08179	-0.0354				250	0.29968	-0.14587					250	1.46729	-0.14893
255	0.07751	-0.03418				255	0.28442	-0.12451					255	1.51062	-0.13855
260	0.08484	-0.04333				260	0.30762	-0.16052					260	1.5509	-0.12268
265	0.09094	-0.04333				265	0.3064	-0.1532					265	1.46912	-0.14648
270	0.07019	-0.03357				270	0.29297	-0.15442					270	1.48315	-0.15869
275	0.06958	-0.03357				275	0.32654	-0.13428					275	1.49231	-0.14099
280	0.08484	-0.0415				280	0.31067	-0.13794					280	1.49475	-0.14832
285	0.06897	-0.03784				285	0.31128	-0.14343					285	1.46423	-0.16235
290	0.07385	-0.03723				290	0.32959	-0.16479					290	1.43127	-0.15808
295	0.07874	-0.0415				295	0.35156	-0.16174					295	1.48987	-0.14587
300	0.07935	-0.03662				300	0.32227	-0.16724					300	1.48254	-0.15503
305	0.08301	-0.04028				305	0.2948	-0.15259					305	1.521	-0.16052
310	0.07507	-0.02991				310	0.32349	-0.15503					310	1.52893	-0.1593
315	0.10681	-0.04639				315	0.31921	-0.16479					315	1.50269	-0.14221
320	0.10559	-0.04456				320	0.28259	-0.14893					320	1.47156	-0.14648
325	0.08423	-0.03845				325	0.3418	-0.17395					325	1.42822	-0.14526
330	0.10254	-0.0531				330	0.34241	-0.16174					330	1.45325	-0.1593
335	0.08972	-0.04211				335	0.34424	-0.17334					335	1.49109	-0.13062
340	0.10315	-0.04089				340	0.35034	-0.1825					340	1.50146	-0.14099
345	0.08728	-0.05432				345	0.34973	-0.15564					345	1.46973	-0.14954
350	0.08728	-0.05188				350	0.3363	-0.14587					350	1.45325	-0.13367
355	0.09277	-0.03845				355	0.3125	-0.14282					355	1.50085	-0.13794
360	0.09888	-0.03662				360	0.39001	-0.19775					360	1.46545	-0.15564
365	0.10254	-0.04517				365	0.34851	-0.17334					365	1.51855	-0.1532
370	0.09766	-0.04944				370	0.37842	-0.19348					370	1.48621	-0.15991
375	0.10254	-0.03845				375	0.35034	-0.17334					375	1.55334	-0.18005
380	0.07935	-0.04089				380	0.39124	-0.19836					380	1.51306	-0.16052
385	0.11719	-0.05676				385	0.38452	-0.20447					385	1.54602	-0.14221
390	0.08606	-0.05066				390	0.38147	-0.18982					390	1.56433	-0.17578
395	0.09949	-0.04517				395	0.39673	-0.17517					395	1.51245	-0.16968
400	0.09827	-0.04822				400	0.42114	-0.20691					400	1.41968	-0.16235
405	0.10986	-0.05676				405	0.41016	-0.20386					405	1.48987	-0.13977
410	0.09338	-0.04395				410	0.42053	-0.19531					410	1.48254	-0.1593
415	0.10132	-0.04639				415	0.38086	-0.19165					415	1.43372	-0.14526
420	0.09888	-0.05127				420	0.42542	-0.20813					420	1.44409	-0.13794
425	0.10986	-0.05371				425	0.40894	-0.22095					425	1.42334	-0.14526
430	0.09766	-0.047				430	0.39978	-0.21667					430	1.41052	-0.12939
435	0.10437	-0.04517				435	0.42664	-0.18738					435	1.34949	-0.23376
440	0.09094	-0.04028				440	0.4187	-0.19226					440	1.41785	-0.19165
445	0.09277	-0.04761				445	0.44312	-0.21973					445	1.38916	-0.21118
450	0.09766	-0.04272				450	0.40344	-0.20264					450	1.42761	-0.19897
455	0.10376	-0.03845				455	0.42297	-0.18921					455	1.36108	-0.16785
460	0.10376	-0.0531				460	0.43396	-0.20935					460	1.3916	-0.21118
465	0.11841	-0.05859				465	0.43152	-0.19043					465	1.35437	-0.1886
470	0.12024	-0.05188				470	0.42786	-0.20447					470	1.34277	-0.2356
475	0.10742	-0.06104				475	0.42969	-0.22583					475	1.36414	-0.18433
480	0.11475	-0.05676				480	0.42969	-0.21484					480	1.2561	-0.13977
485	0.1178	-0.05371				485	0.44434	-0.22949					485	1.30554	-0.20386
490	0.11841	-0.06897				490	0.43152	-0.21912					490	1.32263	-0.14648
495	0.10498	-0.05798				495	0.48401	-0.26062					495	1.28174	-0.16296
500	0.11169	-0.04944				500	0.44128	-0.23621					500	1.31531	-0.18921
505	0.10925	-0.0531				505	0.46875	-0.22095					505	1.30554	-0.21118
510	0.12451	-0.04822				510	0.47974	-0.26001					510	1.30249	-0.17395
515	0.11963	-0.04822				515	0.47791	-0.23438					515	1.26587	-0.11597
520	0.10925	-0.05371				520	0.48401	-0.23376					520	1.27502	-0.15686
525	0.11475	-0.06775				525	0.46265	-0.224					525	1.27502	-0.12756
530	0.11719	-0.05066				530	0.5481	-0.27405					530	1.3031	-0.1239
535	0.11414	-0.06226				535	0.56091	-0.26917					535	1.2561	-0.13916
540	0.12756	-0.04822				540	0.50659	-0.2594					540	1.22742	-0.13611
545	0.12878	-0.05188				545	0.55481	-0.27588					545	1.24573	-0.20142
550	0.1001	-0.04272				550	0.5365	-0.2887					550	1.28174	-0.14343
555	0.14587	-0.06836				555	0.59814	-0.28809					555	1.24268	-0.18372
560	0.12634	-0.0531				560	0.61401	-0.33508					560	1.24268	-0.17456
565	0.13489	-0.06165				565	0.61096	-0.32227					565	1.19995	-0.11353
570	0.15137	-0.06409				570	0.63599	-0.32532					570	1.16821	-0.12207
575	0.14648	-0.0647				575	0.65979	-0.34729					575	1.16577	-0.14343
580	0.13855	-0.06775				580	0.62134	-0.33569					580	1.15662	-0.12146
585	0.14954	-0.06042				585	0.68237	-0.36133					585	1.12732	-0.12329
590	0.14648	-0.07568				590	0.64697	-0.32288					590	1.17188	-0.13916
595	0.11597	-0.06531				595	0.63354	-0.35461					595	1.17737	-0.14282
600	0.12939	-0.0592				600	0.73975	-0.37842					600	1.12793	-0.12939
605	0.1355	-0.07324				605	0.74463	-0.401					605	1.19446	-0.12268
610	0.13977	-0.06409				610	0.7605	-0.40466					610	1.16638	-0.15076
615	0.13367	-0.06348				615	0.80261	-0.43823					615	1.18713	-0.1355
620	0.14038	-0.0708				620	0.80322	-0.45105					620	1.12183	-0.12451
625	0.15015	-0.07446				625	0.86426	-0.49255					625	1.0907	-0.12268
630	0.15137	-0.06042				630	0.83557	-0.47607					630	1.14319	-0.13733
635	0.11902	-0.05676				635	0.85449	-0.49194					635	1.10107	-0.1062
640	0.12634	-0.05188				640	0.88867	-0.50903					640	1.10535	-0.13184
645	0.13611	-0.06409				645	0.95764	-0.52795					645	1.12488	-0.14526
650	0.15747	-0.08179				650	0.93079	-0.52917					650	1.11694	-0.15686
655	0.13367	-0.06409				655	1.0199	-0.55054					655	1.11328	-0.16235
660	0.13733	-0.08118				660	1.06384	-0.62195					660	1.10962	-0.14771
665	0.15137	-0.06775				665	1.01563	-0.58838					665	1.13098	-0.12146
670	0.14343	-0.07507				670	1.0907	-0.62561					670	1.07666	-0.13733
675	0.12207	-0.05981				675	1.08826	-0.65002					675	1.10901	-0.14709
680	0.15198	-0.08118				680	1.10657	-0.6311					680	1.11389	-0.1593
685	0.15076	-0.07385				685	1.17798	-0.68848					685	1.10901	-0.13794
690	0.15259	-0.08911				690	1.23535	-0.71838					690	1.13831	-0.14587
695	0.15137	-0.08301				695	1.31165	-0.79041					695	1.12305	-0.14954
700	0.14038	-0.07324				700	1.33545	-0.77942					700	1.13342	-0.1239
705	0.16113	-0.06226				705	1.34827	-0.81726					705	1.09253	-0.11902
710	0.14404	-0.07019				710	1.35986	-0.82825					710	1.09314	-0.13428
715	0.13672	-0.05371				715	1.39587	-0.89905					715	1.17188	-0.14587
720	0.14526	-0.07019				720	1.4447	-0.91309					720	1.09741	-0.12329
725	0.15381	-0.09338				725	1.51978	-0.96863					725	1.16638	-0.1062
730	0.15137	-0.06897				730	1.59058	-0.98938					730	1.14075	-0.15503
735	0.1593	-0.07629				735	1.65466	-1.08398					735	1.09314	-0.10315
740	0.16357	-0.07935				740	1.7218	-1.09375					740	1.10779	-0.11902
745	0.18738	-0.09827				745	1.73035	-1.13403					745	1.12915	-0.13367
750	0.16724	-0.09155				750	1.83411	-1.23657					750	1.15234	-0.14282
755	0.16602	-0.09949				755	1.86829	-1.27991					755	1.1322	-0.13672
760	0.16846	-0.10315				760	1.95313	-1.29761					760	1.09192	-0.11841
765	0.19714	-0.09399				765	2.02332	-1.38123					765	1.13342	-0.12024
770	0.19348	-0.09521				770	2.08252	-1.45203					770	1.13831	-0.11963
775	0.18433	-0.09705				775	2.15942	-1.49841					775	1.07483	-0.12451
780	0.20935	-0.10437				780	2.276	-1.55151					780	1.12854	-0.14404
785	0.23071	-0.12451				785	2.34802	-1.66504					785	1.12549	-0.14038
790	0.19592	-0.09705				790	2.45728	-1.72485					790	1.10291	-0.11414
795	0.20752	-0.10376				795	2.46338	-1.7511					795	1.12427	-0.11658
800	0.22522	-0.12024				800	2.52991	-1.82983					800	1.13708	-0.15015
805	0.22827	-0.1239				805	2.57446	-1.89514					805	1.15967	-0.13672
810	0.20813	-0.11536				810	2.79297	-2.04224					810	1.13953	-0.14465
815	0.20752	-0.11719				815	2.88513	-2.14233					815	1.11206	-0.14343
820	0.20752	-0.12207				820	2.90466	-2.16187					820	1.23108	-0.17395
825	0.22583	-0.12146				825	3.07678	-2.32971					825	1.17065	-0.14099
830	0.23438	-0.13062				830	3.14392	-2.3877					830	1.15784	-0.13245
835	0.23682	-0.11536				835	3.28918	-2.4939					835	1.14197	-0.14893
840	0.26917	-0.14404				840	3.31787	-2.5238					840	1.14685	-0.14832
845	0.27466	-0.13062				845	3.43079	-2.63794					845	1.09314	-0.15747
850	0.25818	-0.14099				850	3.50708	-2.77161					850	1.08032	-0.11353
855	0.26062	-0.15198				855	3.67065	-2.83386					855	1.11694	-0.14282
860	0.26855	-0.15076				860	3.7384	-2.95898					860	1.10413	-0.1062
865	0.29541	-0.17456				865	3.81348	-3.04382					865	1.15234	-0.12329
870	0.28442	-0.15991				870	3.93005	-3.14758					870	1.13647	-0.12329
875	0.27344	-0.16113				875	3.99109	-3.19702					875	1.09558	-0.12268
880	0.30273	-0.17212				880	4.11865	-3.33374					880	1.0907	-0.11658
885	0.32166	-0.18555				885	4.23706	-3.49243					885	1.14258	-0.10559
890	0.3302	-0.18799				890	4.30298	-3.56628					890	1.08704	-0.11719
895	0.33752	-0.2002				895	4.39636	-3.64075					895	1.15845	-0.11719
900	0.3363	-0.20813				900	4.53674	-3.77563					900	1.15784	-0.10376
905	0.39368	-0.1886				905	4.58435	-3.87695					905	1.11938	-0.10986
910	0.3772	-0.25391				910	4.73022	-3.99353					910	1.07849	-0.10437
915	0.42358	-0.22522				915	4.80103	-4.08875					915	1.14563	-0.12451
920	0.34363	-0.20386				920	4.90723	-4.19617					920	1.13403	-0.14221
925	0.3833	-0.22827				925	4.98474	-4.27917					925	1.11023	-0.10925
930	0.44067	-0.27527				930	5.12939	-4.42261					930	1.08887	-0.12817
935	0.45715	-0.27405				935	5.20752	-4.52271					935	1.05103	-0.10681
940	0.54321	-0.3009				940	5.31799	-4.66858					940	1.11633	-0.1178
945	0.51575	-0.3186				945	5.42053	-4.74548					945	1.0791	-0.11414
950	0.51697	-0.32227				950	5.49866	-4.85046					950	1.01318	-0.10559
955	0.46143	-0.28564				955	5.5896	-4.94568					955	1.08582	-0.10132
960	0.56274	-0.31616				960	5.73425	-5.09277					960	0.99487	-0.08789
965	0.57983	-0.34546				965	5.83069	-5.2179					965	1.00159	-0.09705
970	0.6189	-0.34607				970	5.91736	-5.29846					970	0.99182	-0.11047
975	0.60242	-0.38269				975	6.02844	-5.41138					975	1.03943	-0.10376
980	0.65735	-0.42419				980	6.10413	-5.51025					980	1.00281	-0.09888
985	0.66162	-0.4126				985	6.25244	-5.66528					985	1.04004	-0.09338
990	0.70557	-0.401				990	6.34216	-5.74585					990	1.0376	-0.10803
995	0.74585	-0.48035				995	6.41724	-5.86975					995	1.05835	-0.10193
1000	0.77271	-0.46997				1000	6.4917	-5.9314					1000	1.08521	-0.11475
1005	0.78613	-0.47607				1005	6.60583	-6.05713					1005	1.07666	-0.10986
1010	0.82825	-0.50964				1010	6.70715	-6.16577					1010	1.00708	-0.08118
1015	0.88928	-0.54932				1015	6.81152	-6.26099					1015	1.05042	-0.11841
1020	0.8728	-0.51575				1020	6.87744	-6.35132					1020	1.0022	-0.09033
1025	0.85999	-0.57373				1025	6.95679	-6.46362					1025	1.02417	-0.11963
1030	0.91248	-0.57922				1030	6.99524	-6.52161					1030	1.05164	-0.10681
1035	1.026	-0.63721				1035	7.06909	-6.59302					1035	0.9967	-0.10132
1040	1.00525	-0.64941				1040	7.16553	-6.72058					1040	0.99792	-0.12817
1045	1.0022	-0.6189				1045	7.25525	-6.80359					1045	1.00098	-0.1001
1050	1.11267	-0.65857				1050	7.28088	-6.84448					1050	1.04004	-0.12207
1055	1.06995	-0.68909				1055	7.38159	-6.9574					1055	1.00403	-0.11719
1060	1.14136	-0.72021				1060	7.47314	-7.06543					1060	1.01746	-0.13062
1065	1.18286	-0.7428				1065	7.53662	-7.15759					1065	0.97717	-0.11475
1070	1.31775	-0.81238				1070	7.63	-7.23694					1070	1.08643	-0.1239
1075	1.30798	-0.83557				1075	7.67029	-7.31323					1075	0.99548	-0.10315
1080	1.37329	-0.85571				1080	7.7887	-7.43774					1080	0.99976	-0.11597
1085	1.38062	-0.90332				1085	7.8418	-7.49634					1085	1.02295	-0.14038
1090	1.45142	-0.97412				1090	7.84119	-7.51099					1090	1.0083	-0.12268
1095	1.41785	-0.90637				1095	7.90405	-7.59277					1095	1.02417	-0.1239
1100	1.58081	-1.02112				1100	8.02673	-7.70691					1100	1.02966	-0.10254
1105	1.58447	-1.01074				1105	8.10303	-7.79846					1105	1.00037	-0.10132
1110	1.61804	-1.06873				1110	8.17749	-7.90405					1110	1.02295	-0.11536
1115	1.77307	-1.1554				1115	8.29224	-7.99438					1115	0.97046	-0.10925
1120	1.8335	-1.22131				1120	8.31848	-8.02368					1120	1.04492	-0.11841
1125	1.82068	-1.21948				1125	8.44299	-8.16528					1125	1.03088	-0.11536
1130	2.07703	-1.3739				1130	8.50952	-8.2428					1130	1.00281	-0.13062
1135	2.05078	-1.40015				1135	8.54187	-8.29346					1135	0.98267	-0.09949
1140	2.03979	-1.38977				1140	8.57178	-8.33496					1140	0.97534	-0.10681
1145	2.15942	-1.46362				1145	8.68347	-8.46558					1145	0.97046	-0.12573
1150	2.20642	-1.56921				1150	8.79333	-8.54187					1150	1.0022	-0.10559
1155	2.37366	-1.58264				1155	8.81714	-8.573					1155	1.01501	-0.10498
1160	2.37732	-1.63818				1160	8.9093	-8.67554					1160	1.01074	-0.13306
1165	2.51404	-1.71387				1165	8.92273	-8.69507					1165	1.02112	-0.12146
1170	2.45605	-1.67847				1170	9.0094	-8.78967					1170	1.03271	-0.10498
1175	2.69653	-1.8512				1175	9.08875	-8.86597					1175	1.0144	-0.1062
1180	2.74841	-1.87012				1180	9.09058	-8.87939					1180	1.05286	-0.12451
1185	2.93823	-2.02454				1185	9.16016	-8.94165					1185	1.00525	-0.12573
1190	2.96143	-2.03308				1190	9.23279	-9.04602					1190	0.99609	-0.12512
1195	3.07312	-2.14294				1195	9.2572	-9.05945					1195	0.98633	-0.13123
1200	3.17688	-2.18567				1200	9.26453	-9.08875					1200	1.02722	-0.11292
1205	3.31482	-2.38403				1205	9.39087	-9.21082					1205	1.05103	-0.13794
1210	3.40515	-2.31934				1210	9.39697	-9.245					1210	1.10596	-0.1355
1215	3.50952	-2.45789				1215	9.45679	-9.27307					1215	1.03943	-0.1355
1220	3.65112	-2.64709				1220	9.51965	-9.34875					1220	1.1084	-0.13245
1225	3.75671	-2.67578				1225	9.56177	-9.39331					1225	1.0376	-0.11658
1230	3.88428	-2.7533				1230	9.58923	-9.43481					1230	1.06995	-0.12878
1235	3.99475	-2.79907				1235	9.57336	-9.42688					1235	1.03699	-0.12573
1240	4.02405	-2.90527				1240	9.60999	-9.4635					1240	1.04431	-0.13306
1245	4.28772	-3.11584				1245	9.65698	-9.48669					1245	1.04248	-0.1239
1250	4.34631	-3.15186				1250	9.69543	-9.53918					1250	1.07544	-0.13306
1255	4.50073	-3.25195				1255	9.72412	-9.58618					1255	1.00281	-0.11902
1260	4.49158	-3.32581				1260	9.8114	-9.66125					1260	1.05957	-0.12573
1265	4.6875	-3.42468				1265	9.84741	-9.70764					1265	1.0199	-0.12451
1270	4.89563	-3.62427				1270	9.87427	-9.73694					1270	1.06934	-0.10559
1275	4.93591	-3.66211				1275	9.87854	-9.74609					1275	1.03333	-0.11414
1280	5.18799	-3.82568				1280	9.98962	-9.85962					1280	1.02905	-0.12146
1285	5.2887	-3.96484				1285	9.99023	-9.85352					1285	1.0553	-0.13367
1290	5.3302	-4.03931				1290	10.022	-9.8822					1290	1.05591	-0.15198
1295	5.49744	-4.15039				1295	10.0549	-9.9176					1295	1.06262	-0.13611
1300	5.61646	-4.2218				1300	10.1074	-9.97192
1305	5.72021	-4.30176				1305	10.1221	-9.99573
1310	5.90515	-4.505				1310	10.2014	-10.0732
1315	6.05286	-4.65759				1315	10.2289	-10.0873
1320	6.22192	-4.78821				1320	10.2893	-10.1331
1325	6.33362	-4.94141				1325	10.3064	-10.1721
1330	6.51978	-5.05188				1330	10.3387	-10.2081
1335	6.69922	-5.22583				1335	10.3772	-10.2435
1340	6.81335	-5.25146				1340	10.3961	-10.2557
1345	6.98792	-5.55542				1345	10.437	-10.2936
1350	7.12341	-5.63293				1350	10.4529	-10.3332
1355	7.25952	-5.75012				1355	10.4846	-10.3467
1360	7.48108	-5.93811				1360	10.4718	-10.3509
1365	7.63184	-6.10413				1365	10.4932	-10.3705
1370	7.75757	-6.22009				1370	10.5023	-10.4083
1375	7.90283	-6.41479				1375	10.5188	-10.4065
1380	8.15308	-6.53198				1380	10.4999	-10.3809
1385	8.15491	-6.5387				1385	10.4742	-10.3601
1390	8.35876	-6.78955				1390	10.4273	-10.3326
1395	8.56262	-6.98853				1395	10.3967	-10.2856
1400	8.68896	-7.13867				1400	10.3882	-10.3101
1405	8.88977	-7.34558				1405	10.3546	-10.2484
1410	9.00879	-7.46887				1410	10.3259	-10.2277
1415	9.198	-7.64648				1415	10.2918	-10.1971
1420	9.25842	-7.77039				1420	10.3009	-10.2008
1425	9.47876	-7.93457				1425	10.2863	-10.1825
1430	9.67041	-8.12134				1430	10.2863	-10.1697
1435	9.8053	-8.2959				1435	10.2521	-10.1447
1440	9.92371	-8.36731				1440	10.2685	-10.1721
1445	10.0836	-8.58643				1445	10.2551	-10.1715
1450	10.2411	-8.73413				1450	10.2771	-10.1746
1455	10.4108	-8.95447				1455	10.2588	-10.1862
1460	10.5188	-9.05029				1460	10.2283	-10.1239
1465	10.7037	-9.23828				1465	10.2405	-10.1453
1470	10.7873	-9.36646				1470	10.2441	-10.1428
1475	10.9882	-9.5105				1475	10.2051	-10.1141
1480	11.178	-9.78577				1480	10.2277	-10.1294
1485	11.3287	-9.8938				1485	10.2301	-10.1105
1490	11.4789	-10.0348				1490	10.2307	-10.1227
1495	11.5857	-10.1325				1495	10.2179	-10.1221
1500	11.7706	-10.3619				1500	10.213	-10.1202
1505	11.9324	-10.5396
1510	12.1435	-10.7318
1515	12.1698	-10.8154
1520	12.3132	-10.9503
1525	12.4603	-11.1261
1530	12.5958	-11.3263
1535	12.7655	-11.4972
1540	12.9187	-11.6333
1545	13.0389	-11.806
1550	13.1653	-11.9196
1555	13.2782	-12.0587
1560	13.4351	-12.2363
1565	13.551	-12.345
1570	13.6816	-12.547
1575	13.8001	-12.641
1580	13.9673	-12.8394
1585	14.0527	-12.8833
1590	14.1656	-13.067
1595	14.3249	-13.23
1600	14.4318	-13.3392
1605	14.5154	-13.432
1610	14.6228	-13.6005
1615	14.7766	-13.7543
1620	14.8785	-13.8678
1625	14.9847	-14.021
1630	15.0824	-14.0924
1635	15.1977	-14.2487
1640	15.2734	-14.328
1645	15.4083	-14.4665
1650	15.4779	-14.5648
1655	15.5823	-14.6771
1660	15.6903	-14.8212
1665	15.7996	-14.9445
1670	15.8728	-14.9884
1675	15.968	-15.1367
1680	16.0474	-15.2563
1685	16.153	-15.3729
1690	16.2537	-15.4663
1695	16.3178	-15.5591
1700	16.4185	-15.6708
1705	16.4496	-15.7074
1710	16.5509	-15.8319
1715	16.5997	-15.8716
1720	16.723	-16.0059
1725	16.795	-16.084
1730	16.8414	-16.17
1735	16.9415	-16.2683
1740	17.0184	-16.3678
1745	17.0819	-16.4587
1750	17.121	-16.4972
1755	17.1985	-16.5955
1760	17.2553	-16.6797
1765	17.3206	-16.7535
1770	17.3724	-16.8323
1775	17.4335	-16.9153
1780	17.4866	-16.9556
1785	17.5458	-17.0508
1790	17.5946	-17.0783
1795	17.6483	-17.1558
1800	17.7148	-17.2046
1805	17.7362	-17.2815
1810	17.7844	-17.3279
1815	17.8436	-17.3987
1820	17.8735	-17.4347
1825	17.9163	-17.4811
1830	17.9663	-17.5446
1835	18.0102	-17.605
1840	18.028	-17.6392
1845	18.0939	-17.7179
1850	18.1165	-17.7521
1855	18.1616	-17.7991
1860	18.1934	-17.8418
1865	18.2416	-17.9138
1870	18.2495	-17.9273
1875	18.3069	-17.9834
1880	18.3221	-18.006
1885	18.3624	-18.0353
1890	18.385	-18.0768
1895	18.3966	-18.111
1900	18.4222	-18.1476
1905	18.4509	-18.1818
1910	18.4662	-18.205
1915	18.4839	-18.2385
1920	18.5132	-18.2654
1925	18.515	-18.3002
1930	18.5394	-18.3295
1935	18.5706	-18.3685
1940	18.5791	-18.3899
1945	18.6078	-18.4137
1950	18.6414	-18.4308
1955	18.6414	-18.4521
1960	18.6511	-18.4979
1965	18.6645	-18.4998
1970	18.6755	-18.5242
1975	18.6768	-18.5309
1980	18.7061	-18.5608
1985	18.7122	-18.5785
1990	18.7085	-18.584
1995	18.7244	-18.6139
2000	18.7335	-18.6261
2005	18.7293	-18.6243
2010	18.7402	-18.6536
2015	18.7451	-18.6621
2020	18.7415	-18.6414
2025	18.75	-18.67
2030	18.7524	-18.6676
2035	18.7378	-18.6615
2040	18.7415	-18.6774
2045	18.7463	-18.6774
2055	18.7329	-18.6804
2060	18.736	-18.6652
2065	18.7372	-18.67
2070	18.7378	-18.6499
2075	18.7152	-18.6627
2080	18.7036	-18.6469
2085	18.7097	-18.6469
2090	18.6859	-18.6249

## Sheet: ED Figure 3b
WT		minus NC1								plus NC1						N786A		minus NC1								plus NC1						S789A		minus NC1								plus NC1					Y790A		minus NC1
Voltage (mV)	Current (nA)															Voltage (mV)	Current (nA)															Voltage (mV)	Current (nA)														Voltage (mV)	Current (nA)
	C1	C2	C3	C4	C5				C1	C2	C3	C4	C5				C1	C2	C3	C4	C5				C1	C2	C3	C4	C5				C1	C2	C3	C4					C1	C2	C3	C4				C1	C2
-100	-1.46362	-0.61829	-0.10193	-0.18921	-0.15015				-12.1564	-10.1831	-6.45203	-6.88782	-9.4751			-100	-0.04639	-0.03418	-0.00427	-0.0531	-0.07935				-0.02625	-0.03784	-0.00916	-0.20203	-0.11414			-100	-0.43884	-0.27954	-0.52673	-0.36621					-7.17957	-6.03577	-2.51709	-7.10266			-100	-0.81665	-0.52856
-99.9	-1.44104	-0.59021	-0.10254	-0.19653	-0.13855				-12.1429	-10.1739	-6.44653	-6.88782	-9.47754			-99.9	-0.04761	-0.0354	-0.00549	-0.05554	-0.07874				-0.02869	-0.03662	-0.01038	-0.20752	-0.11292			-99.9	-0.42969	-0.28564	-0.54077	-0.36987					-7.18018	-6.03577	-2.52441	-7.10205			-99.9	-0.81726	-0.52551
-99.8	-1.46484	-0.61646	-0.09155	-0.1886	-0.12634				-12.1472	-10.1843	-6.44775	-6.88477	-9.4928			-99.8	-0.04395	-0.03174	-0.00671	-0.05554	-0.0769				-0.02686	-0.04028	-0.01465	-0.21301	-0.10742			-99.8	-0.41504	-0.29297	-0.55725	-0.38269					-7.18323	-6.03333	-2.53601	-7.09839			-99.8	-0.81665	-0.51636
-99.7	-1.40808	-0.62439	-0.0885	-0.18921	-0.14832				-12.1417	-10.1825	-6.45569	-6.87744	-9.47327			-99.7	-0.04395	-0.03235	-0.00549	-0.05066	-0.07629				-0.02075	-0.03784	-0.01587	-0.21057	-0.10254			-99.7	-0.40771	-0.29785	-0.5603	-0.38513					-7.18689	-6.02539	-2.54761	-7.0929			-99.7	-0.82031	-0.51575
-99.6	-1.37573	-0.59753	-0.08484	-0.18921	-0.16052				-12.146	-10.2008	-6.45447	-6.87256	-9.45984			-99.6	-0.04395	-0.03418	-0.00366	-0.05127	-0.07751				-0.01953	-0.03784	-0.01465	-0.20935	-0.09521			-99.6	-0.40466	-0.30579	-0.54504	-0.38086					-7.18933	-6.0144	-2.55432	-7.09229			-99.6	-0.82703	-0.51575
-99.5	-1.3855	-0.59814	-0.09827	-0.19653	-0.15076				-12.1356	-10.1971	-6.4563	-6.87256	-9.44031			-99.5	-0.04456	-0.03479	-0.00183	-0.04883	-0.07813				-0.02075	-0.03845	-0.01404	-0.21667	-0.09033			-99.5	-0.40222	-0.29907	-0.53345	-0.38452					-7.18689	-6.01013	-2.56836	-7.08862			-99.5	-0.82642	-0.50293
-99.4	-1.427	-0.61523	-0.10864	-0.21179	-0.15564				-12.1344	-10.1947	-6.4447	-6.89209	-9.43176			-99.4	-0.04883	-0.03113	-0.00305	-0.05249	-0.0769				-0.02197	-0.03723	-0.01465	-0.22278	-0.08911			-99.4	-0.40344	-0.2948	-0.52979	-0.3772					-7.1875	-6.00891	-2.58179	-7.09045			-99.4	-0.82581	-0.50293
-99.3	-1.40259	-0.61035	-0.10132	-0.21851	-0.14893				-12.1344	-10.1831	-6.45935	-6.87805	-9.44275			-99.3	-0.04517	-0.03601	-0.00549	-0.05676	-0.07568				-0.02136	-0.03845	-0.01953	-0.21973	-0.0885			-99.3	-0.41016	-0.3009	-0.51819	-0.37781					-7.1875	-6.00464	-2.58179	-7.09229			-99.3	-0.82153	-0.51392
-99.2	-1.38489	-0.63049	-0.09277	-0.22034	-0.15991				-12.1374	-10.177	-6.45691	-6.89819	-9.43542			-99.2	-0.04456	-0.03601	-0.0061	-0.05676	-0.07141				-0.02502	-0.03784	-0.02014	-0.20874	-0.08728			-99.2	-0.40894	-0.29663	-0.51697	-0.39063					-7.18506	-6.00525	-2.56714	-7.09167			-99.2	-0.81848	-0.52551
-99.1	-1.42395	-0.60242	-0.11597	-0.21301	-0.16357				-12.1423	-10.1843	-6.44775	-6.87256	-9.4458			-99.1	-0.04211	-0.03418	-0.00366	-0.05737	-0.06897				-0.02686	-0.03906	-0.01587	-0.20508	-0.08667			-99.1	-0.40771	-0.29175	-0.53284	-0.39124					-7.18811	-6.00708	-2.55249	-7.0929			-99.1	-0.81787	-0.52124
-99	-1.40137	-0.62195	-0.10742	-0.22583	-0.14832				-12.16	-10.1971	-6.45447	-6.89026	-9.4696			-99	-0.04395	-0.03418	-0.00244	-0.05615	-0.07019				-0.02686	-0.03723	-0.01587	-0.21423	-0.08789			-99	-0.39917	-0.28259	-0.53894	-0.38025					-7.19116	-6.00891	-2.5415	-7.09229			-99	-0.81848	-0.52795
-98.9	-1.37329	-0.62012	-0.1001	-0.21545	-0.15198				-12.157	-10.1837	-6.43677	-6.8689	-9.49341			-98.9	-0.0415	-0.03235	-0.00549	-0.05981	-0.07446				-0.02502	-0.03357	-0.01587	-0.22278	-0.09033			-98.9	-0.39063	-0.28198	-0.55481	-0.36926					-7.18811	-6.00159	-2.54456	-7.09534			-98.9	-0.81787	-0.54321
-98.8	-1.30981	-0.62073	-0.10498	-0.19653	-0.15259				-12.1497	-10.1886	-6.46118	-6.88416	-9.49951			-98.8	-0.04028	-0.02991	-0.00366	-0.05859	-0.07385				-0.02563	-0.03357	-0.01526	-0.23132	-0.08911			-98.8	-0.39063	-0.28748	-0.56885	-0.3717					-7.18628	-5.99243	-2.55127	-7.09412			-98.8	-0.82031	-0.55237
-98.7	-1.30798	-0.60303	-0.12573	-0.19653	-0.15015				-12.1289	-10.1636	-6.45081	-6.87744	-9.49951			-98.7	-0.04028	-0.02991	-0.00244	-0.05249	-0.07385				-0.02625	-0.03235	-0.01465	-0.24414	-0.08911			-98.7	-0.39001	-0.28992	-0.56274	-0.37842					-7.1875	-5.98999	-2.55066	-7.0929			-98.7	-0.81909	-0.55542
-98.6	-1.31104	-0.59387	-0.11108	-0.20874	-0.13428				-12.1216	-10.1672	-6.45447	-6.87378	-9.47266			-98.6	-0.03906	-0.03174	-0.00549	-0.05798	-0.07629				-0.02319	-0.02808	-0.01526	-0.24963	-0.09338			-98.6	-0.38574	-0.29358	-0.56519	-0.38208					-7.18994	-5.97961	-2.53784	-7.09839			-98.6	-0.82092	-0.55969
-98.5	-1.29639	-0.59387	-0.12024	-0.2179	-0.14038				-12.0984	-10.155	-6.44348	-6.86279	-9.44641			-98.5	-0.04272	-0.03296	-0.00366	-0.05676	-0.07629				-0.02075	-0.02991	-0.01526	-0.2533	-0.09888			-98.5	-0.37781	-0.30029	-0.56946	-0.38147					-7.18567	-5.97046	-2.52075	-7.09839			-98.5	-0.82397	-0.56274
-98.4	-1.34033	-0.59448	-0.11658	-0.22217	-0.13733				-12.0795	-10.1447	-6.4386	-6.8512	-9.41833			-98.4	-0.04395	-0.03296	-0.00427	-0.05005	-0.07629				-0.02136	-0.0238	-0.01526	-0.25818	-0.10132			-98.4	-0.37842	-0.30273	-0.55481	-0.37598					-7.17712	-5.97412	-2.5116	-7.09045			-98.4	-0.82275	-0.57007
-98.3	-1.33728	-0.6134	-0.10864	-0.20508	-0.14221				-12.0844	-10.1306	-6.43494	-6.83472	-9.45557			-98.3	-0.03723	-0.03235	-0.0061	-0.05615	-0.07996				-0.02197	-0.02747	-0.01343	-0.25879	-0.10132			-98.3	-0.38513	-0.30212	-0.53833	-0.3656					-7.16675	-5.97839	-2.51709	-7.08252			-98.3	-0.82092	-0.57007
-98.2	-1.35986	-0.63171	-0.11475	-0.19287	-0.14771				-12.0807	-10.1074	-6.4209	-6.83044	-9.44214			-98.2	-0.03662	-0.0293	-0.00549	-0.06165	-0.08118				-0.01953	-0.0293	-0.01465	-0.25391	-0.10437			-98.2	-0.39001	-0.30396	-0.52979	-0.35522					-7.16492	-5.97412	-2.52136	-7.07336			-98.2	-0.8252	-0.55664
-98.1	-1.3501	-0.62439	-0.09705	-0.19165	-0.12756				-12.0715	-10.1148	-6.38855	-6.83411	-9.45007			-98.1	-0.03967	-0.02991	-0.00427	-0.06042	-0.08118				-0.01709	-0.02869	-0.0177	-0.25024	-0.10254			-98.1	-0.39063	-0.29602	-0.52368	-0.35767					-7.15515	-5.96436	-2.52197	-7.06421			-98.1	-0.8252	-0.54871
-98	-1.35925	-0.64026	-0.09949	-0.20691	-0.12695				-12.0715	-10.0867	-6.40259	-6.81458	-9.39758			-98	-0.04028	-0.03235	-0.00488	-0.0592	-0.08057				-0.02014	-0.03174	-0.02136	-0.24475	-0.09766			-98	-0.3772	-0.28931	-0.52979	-0.36865					-7.14966	-5.9552	-2.52625	-7.06055			-98	-0.82703	-0.54565
-97.9	-1.38611	-0.64697	-0.10986	-0.22339	-0.14771				-12.074	-10.0708	-6.38489	-6.79993	-9.37988			-97.9	-0.03845	-0.03357	-0.0061	-0.06042	-0.07568				-0.02014	-0.03418	-0.02197	-0.24536	-0.09399			-97.9	-0.36865	-0.29236	-0.53345	-0.37354					-7.14722	-5.94971	-2.52197	-7.05322			-97.9	-0.82703	-0.53345
-97.8	-1.40198	-0.59814	-0.08362	-0.2179	-0.13672				-12.03	-10.0531	-6.37024	-6.79749	-9.36707			-97.8	-0.03845	-0.02991	-0.00854	-0.05615	-0.07141				-0.01648	-0.03357	-0.02136	-0.25085	-0.09277			-97.8	-0.37354	-0.29907	-0.54016	-0.36987					-7.13684	-5.94299	-2.50977	-7.04041			-97.8	-0.82703	-0.51941
-97.7	-1.39404	-0.60974	-0.07385	-0.22827	-0.14526				-12.0325	-10.0519	-6.37024	-6.79504	-9.3457			-97.7	-0.0415	-0.0293	-0.00549	-0.05127	-0.07385				-0.02136	-0.03235	-0.02136	-0.25146	-0.08911			-97.7	-0.37659	-0.30029	-0.54077	-0.37231					-7.12036	-5.93689	-2.49634	-7.02942			-97.7	-0.8252	-0.50598
-97.6	-1.39465	-0.62622	-0.07324	-0.20508	-0.14526				-12.0148	-10.0635	-6.35376	-6.77979	-9.33777			-97.6	-0.0415	-0.03113	0.000610352	-0.05188	-0.07141				-0.02563	-0.03418	-0.02197	-0.2478	-0.08484			-97.6	-0.36865	-0.29907	-0.5249	-0.36377					-7.11304	-5.9375	-2.48535	-7.02087			-97.6	-0.83008	-0.49866
-97.5	-1.33911	-0.62744	-0.0769	-0.20691	-0.13916				-12.0013	-10.0494	-6.35193	-6.77368	-9.35364			-97.5	-0.03845	-0.03052	-0.00244	-0.05066	-0.06958				-0.02014	-0.03113	-0.01709	-0.24414	-0.08423			-97.5	-0.37292	-0.3009	-0.52002	-0.36865					-7.10938	-5.93628	-2.48474	-7.01416			-97.5	-0.83557	-0.4895
-97.4	-1.29333	-0.62012	-0.08667	-0.20935	-0.12939				-11.9904	-10.0397	-6.36963	-6.77368	-9.33105			-97.4	-0.03845	-0.02625	-0.00427	-0.05371	-0.06836				-0.02075	-0.02991	-0.01465	-0.24536	-0.0885			-97.4	-0.37231	-0.30151	-0.53101	-0.36682					-7.10449	-5.93018	-2.48779	-7.00562			-97.4	-0.83679	-0.48584
-97.3	-1.27258	-0.59265	-0.08972	-0.22278	-0.13489				-11.9714	-10.0159	-6.35315	-6.77673	-9.32434			-97.3	-0.04028	-0.02686	-0.00549	-0.05554	-0.06836				-0.02197	-0.03113	-0.01282	-0.24841	-0.08972			-97.3	-0.37964	-0.29724	-0.54504	-0.36865					-7.099	-5.91736	-2.4762	-6.99646			-97.3	-0.83618	-0.48706
-97.2	-1.20117	-0.61035	-0.08911	-0.20752	-0.14954				-11.955	-10.0098	-6.34094	-6.76575	-9.3219			-97.2	-0.04333	-0.02808	-0.00549	-0.0531	-0.06836				-0.02197	-0.03113	-0.01526	-0.25452	-0.09216			-97.2	-0.3894	-0.29724	-0.54932	-0.36865					-7.08923	-5.90515	-2.45789	-6.98914			-97.2	-0.83252	-0.49622
-97.1	-1.21033	-0.58838	-0.08484	-0.20203	-0.16113				-11.9452	-9.99878	-6.33789	-6.74805	-9.28711			-97.1	-0.0415	-0.02991	-0.00488	-0.04944	-0.06836				-0.02014	-0.03296	-0.0177	-0.25574	-0.09644			-97.1	-0.39185	-0.29419	-0.54749	-0.36682					-7.07764	-5.89478	-2.45239	-6.97998			-97.1	-0.83008	-0.50049
-97	-1.2616	-0.59021	-0.08789	-0.18372	-0.13855				-11.9318	-9.98291	-6.33179	-6.7395	-9.2981			-97	-0.0415	-0.03113	-0.00366	-0.047	-0.06592				-0.02014	-0.03113	-0.01648	-0.25757	-0.10071			-97	-0.38696	-0.29663	-0.55115	-0.3595					-7.06787	-5.89478	-2.45789	-6.97815			-97	-0.82947	-0.5188
-96.9	-1.34644	-0.61707	-0.10071	-0.19531	-0.14038				-11.8994	-9.97314	-6.33301	-6.73584	-9.29199			-96.9	-0.04333	-0.02625	-0.00366	-0.04944	-0.06592				-0.02808	-0.02991	-0.01038	-0.24841	-0.10437			-96.9	-0.38086	-0.29907	-0.55725	-0.35034					-7.05994	-5.8905	-2.44751	-6.97571			-96.9	-0.82703	-0.5426
-96.8	-1.38367	-0.61951	-0.10315	-0.19653	-0.15137				-11.9025	-9.96399	-6.33118	-6.71936	-9.27673			-96.8	-0.04211	-0.03052	-0.00366	-0.04639	-0.06714				-0.02319	-0.02808	-0.01404	-0.23438	-0.1062			-96.8	-0.38025	-0.30151	-0.55542	-0.34729					-7.04895	-5.8844	-2.43591	-6.97083			-96.8	-0.82336	-0.5603
-96.7	-1.34583	-0.61584	-0.09033	-0.19287	-0.14954				-11.8671	-9.95605	-6.3208	-6.70349	-9.29626			-96.7	-0.04211	-0.03052	-0.00427	-0.04639	-0.06653				-0.02136	-0.02808	-0.01099	-0.24536	-0.10559			-96.7	-0.38452	-0.30334	-0.55481	-0.35278					-7.03918	-5.8783	-2.43347	-6.96228			-96.7	-0.82336	-0.55786
-96.6	-1.31531	-0.61584	-0.08484	-0.22888	-0.15503				-11.8805	-9.95056	-6.30493	-6.70593	-9.27429			-96.6	-0.04456	-0.03052	-0.0061	-0.04883	-0.06531				-0.02136	-0.02991	-0.01099	-0.25574	-0.10254			-96.6	-0.39124	-0.30396	-0.56213	-0.37048					-7.03674	-5.8783	-2.42798	-6.95251			-96.6	-0.82336	-0.54443
-96.5	-1.31531	-0.61523	-0.08606	-0.21362	-0.14771				-11.8573	-9.93042	-6.28784	-6.68762	-9.28162			-96.5	-0.04456	-0.02808	-0.0061	-0.05005	-0.06348				-0.02136	-0.02991	-0.01526	-0.2594	-0.09766			-96.5	-0.39673	-0.30579	-0.55786	-0.39063					-7.02271	-5.86853	-2.41455	-6.94519			-96.5	-0.82275	-0.52917
-96.4	-1.30798	-0.60974	-0.08179	-0.2002	-0.13				-11.8323	-9.91577	-6.29089	-6.67114	-9.23645			-96.4	-0.04028	-0.03052	-0.00244	-0.04761	-0.06042				-0.02197	-0.03052	-0.01099	-0.26184	-0.09766			-96.4	-0.39124	-0.30334	-0.55054	-0.39246					-7.0105	-5.87219	-2.39319	-6.93542			-96.4	-0.81665	-0.51331
-96.3	-1.31165	-0.62073	-0.08667	-0.22522	-0.12756				-11.8518	-9.89136	-6.28662	-6.66077	-9.23218			-96.3	-0.03723	-0.02869	-0.00305	-0.04883	-0.05798				-0.02197	-0.03357	-0.00977	-0.26794	-0.09644			-96.3	-0.38635	-0.29175	-0.54871	-0.38513					-7.005	-5.87585	-2.38525	-6.92383			-96.3	-0.81299	-0.50171
-96.2	-1.32507	-0.61035	-0.09155	-0.23254	-0.10681				-11.8433	-9.86511	-6.28418	-6.63635	-9.23096			-96.2	-0.03723	-0.02563	-0.00244	-0.04944	-0.05554				-0.02136	-0.03357	-0.01343	-0.27588	-0.09094			-96.2	-0.38269	-0.28809	-0.54443	-0.37842					-6.99829	-5.86548	-2.38831	-6.91528			-96.2	-0.8075	-0.49377
-96.1	-1.29089	-0.59814	-0.07385	-0.22034	-0.13062				-11.8011	-9.88159	-6.2854	-6.66016	-9.26147			-96.1	-0.03906	-0.03357	-0.00488	-0.05127	-0.05676				-0.02258	-0.03418	-0.01404	-0.27527	-0.08606			-96.1	-0.38391	-0.28198	-0.53223	-0.37354					-6.99219	-5.85022	-2.3999	-6.90735			-96.1	-0.80444	-0.49561
-96	-1.24878	-0.57739	-0.07629	-0.20813	-0.12512				-11.7932	-9.88403	-6.26831	-6.64001	-9.2218			-96	-0.03967	-0.03479	-0.00366	-0.04578	-0.05737				-0.02502	-0.03479	-0.01404	-0.28259	-0.08545			-96	-0.3894	-0.28015	-0.53345	-0.37231					-6.98059	-5.84167	-2.41638	-6.90369			-96	-0.80139	-0.49988
-95.9	-1.27747	-0.59448	-0.08423	-0.19653	-0.10742				-11.803	-9.86877	-6.25732	-6.63086	-9.20532			-95.9	-0.04028	-0.03113	-0.00366	-0.05432	-0.05554				-0.02502	-0.03418	-0.0116	-0.29358	-0.08545			-95.9	-0.39795	-0.28564	-0.54382	-0.37048					-6.97632	-5.8374	-2.41821	-6.90247			-95.9	-0.79529	-0.50598
-95.8	-1.28662	-0.59387	-0.07385	-0.19348	-0.1178				-11.8011	-9.85962	-6.25061	-6.62903	-9.18518			-95.8	-0.03845	-0.03296	-0.00183	-0.05554	-0.05737				-0.02258	-0.03296	-0.01099	-0.30151	-0.08423			-95.8	-0.40161	-0.28137	-0.5481	-0.36499					-6.97083	-5.83923	-2.41272	-6.89392			-95.8	-0.79346	-0.49866
-95.7	-1.30615	-0.5957	-0.07507	-0.20203	-0.1239				-11.767	-9.84131	-6.24451	-6.63635	-9.14612			-95.7	-0.03418	-0.03601	-0.00305	-0.05493	-0.05859				-0.02319	-0.03296	-0.01343	-0.30701	-0.08667			-95.7	-0.39795	-0.27893	-0.54993	-0.35278					-6.96472	-5.84534	-2.41028	-6.88416			-95.7	-0.79468	-0.49744
-95.6	-1.32385	-0.61218	-0.07629	-0.20203	-0.13062				-11.7505	-9.84436	-6.22375	-6.61438	-9.16687			-95.6	-0.03357	-0.03296	-0.00244	-0.05127	-0.05859				-0.02686	-0.03052	-0.01343	-0.31677	-0.0885			-95.6	-0.38757	-0.2771	-0.54199	-0.34668					-6.95313	-5.83191	-2.40479	-6.87927			-95.6	-0.79346	-0.49072
-95.5	-1.3324	-0.61584	-0.07935	-0.19287	-0.1123				-11.7322	-9.80713	-6.20972	-6.62415	-9.1571			-95.5	-0.03418	-0.03113	-0.00427	-0.04883	-0.05859				-0.02686	-0.03296	-0.01343	-0.3186	-0.0885			-95.5	-0.37537	-0.27039	-0.52979	-0.34607					-6.94824	-5.82214	-2.3999	-6.87439			-95.5	-0.79224	-0.48401
-95.4	-1.34033	-0.61951	-0.08057	-0.19104	-0.11597				-11.7395	-9.7937	-6.22009	-6.60156	-9.16016			-95.4	-0.03418	-0.03113	-0.00488	-0.04822	-0.05859				-0.02686	-0.03418	-0.00854	-0.31677	-0.08911			-95.4	-0.37476	-0.26733	-0.51453	-0.34607					-6.9458	-5.81238	-2.39868	-6.86768			-95.4	-0.79529	-0.48157
-95.3	-1.35681	-0.625	-0.08301	-0.19958	-0.12268				-11.7096	-9.79553	-6.20239	-6.58081	-9.17419			-95.3	-0.03601	-0.03296	-0.00244	-0.05066	-0.05554				-0.02747	-0.03479	-0.01038	-0.3125	-0.09094			-95.3	-0.37903	-0.26184	-0.50781	-0.34485					-6.93542	-5.80627	-2.39075	-6.85974			-95.3	-0.79041	-0.4895
-95.2	-1.33667	-0.61768	-0.09094	-0.1886	-0.1239				-11.7108	-9.78149	-6.18958	-6.58203	-9.15955			-95.2	-0.03906	-0.03174	-0.00305	-0.04944	-0.05981				-0.02563	-0.0354	-0.00916	-0.3064	-0.09216			-95.2	-0.3772	-0.25757	-0.51086	-0.34241					-6.92444	-5.802	-2.37488	-6.84814			-95.2	-0.78735	-0.49866
-95.1	-1.32446	-0.60181	-0.08606	-0.18005	-0.10376				-11.6943	-9.77783	-6.18225	-6.56982	-9.17664			-95.1	-0.03845	-0.02991	-0.00427	-0.04822	-0.06042				-0.02686	-0.03601	-0.0061	-0.30151	-0.09644			-95.1	-0.37964	-0.26184	-0.51331	-0.33569					-6.92078	-5.7959	-2.36389	-6.83655			-95.1	-0.78979	-0.50049
-95	-1.34277	-0.6012	-0.09338	-0.15869	-0.11292				-11.6827	-9.75952	-6.19141	-6.56006	-9.16077			-95	-0.03296	-0.03235	-0.00366	-0.04517	-0.06287				-0.02625	-0.0354	-0.00732	-0.3009	-0.10193			-95	-0.37476	-0.26611	-0.50354	-0.32959					-6.92078	-5.78796	-2.35352	-6.82739			-95	-0.79529	-0.5011
-94.9	-1.30615	-0.57495	-0.08484	-0.16113	-0.11169				-11.6748	-9.73938	-6.1731	-6.56799	-9.12781			-94.9	-0.03174	-0.03052	-0.00488	-0.04456	-0.06653				-0.02014	-0.03174	-0.00854	-0.29602	-0.10437			-94.9	-0.36682	-0.27161	-0.49866	-0.32227					-6.91467	-5.77881	-2.34497	-6.82129			-94.9	-0.79102	-0.50476
-94.8	-1.30127	-0.58716	-0.09766	-0.19409	-0.11169				-11.6846	-9.73145	-6.16394	-6.53687	-9.13574			-94.8	-0.03357	-0.02808	-0.00183	-0.04456	-0.06836				-0.01953	-0.02991	-0.00977	-0.27893	-0.10254			-94.8	-0.36133	-0.27893	-0.50293	-0.32166					-6.90613	-5.7605	-2.33215	-6.81274			-94.8	-0.79407	-0.51086
-94.7	-1.33362	-0.57617	-0.08911	-0.19226	-0.11719				-11.6699	-9.71985	-6.17554	-6.52832	-9.12964			-94.7	-0.03662	-0.02747	-0.00244	-0.04822	-0.07141				-0.01648	-0.03174	-0.01038	-0.26306	-0.10681			-94.7	-0.35461	-0.28076	-0.49561	-0.32166					-6.89636	-5.75378	-2.32849	-6.80359			-94.7	-0.80139	-0.50781
-94.6	-1.30981	-0.58105	-0.09827	-0.18066	-0.12207				-11.654	-9.70947	-6.15723	-6.52832	-9.08386			-94.6	-0.0354	-0.03052	-0.00305	-0.04761	-0.07568				-0.01587	-0.0293	-0.00916	-0.26062	-0.10498			-94.6	-0.35156	-0.27466	-0.48157	-0.32227					-6.89148	-5.74585	-2.33276	-6.79382			-94.6	-0.79285	-0.50842
-94.5	-1.28662	-0.58838	-0.10681	-0.19043	-0.1416				-11.6333	-9.68689	-6.15173	-6.53015	-9.08142			-94.5	-0.03662	-0.03113	-0.00305	-0.04578	-0.07446				-0.01709	-0.02502	-0.0116	-0.26245	-0.10742			-94.5	-0.34973	-0.27222	-0.46387	-0.33325					-6.88416	-5.73608	-2.33826	-6.78589			-94.5	-0.79346	-0.51331
-94.4	-1.25549	-0.6189	-0.0885	-0.19226	-0.13733				-11.6248	-9.67834	-6.15051	-6.52588	-9.07593			-94.4	-0.03479	-0.03418	-0.00427	-0.047	-0.07324				-0.01953	-0.02502	-0.00793	-0.26367	-0.10986			-94.4	-0.34485	-0.26978	-0.45776	-0.33813					-6.875	-5.7373	-2.33765	-6.77734			-94.4	-0.79895	-0.52246
-94.3	-1.29761	-0.60303	-0.08423	-0.18677	-0.12878				-11.6009	-9.66431	-6.14319	-6.52527	-9.04236			-94.3	-0.03174	-0.03479	-0.00427	-0.04517	-0.07385				-0.01831	-0.02747	-0.00549	-0.26428	-0.10559			-94.3	-0.34668	-0.26978	-0.46387	-0.33386					-6.8634	-5.7251	-2.35168	-6.76758			-94.3	-0.80017	-0.5365
-94.2	-1.31897	-0.58411	-0.08484	-0.20325	-0.12207				-11.5894	-9.67224	-6.13892	-6.50513	-9.05273			-94.2	-0.03418	-0.02747	-0.00122	-0.04211	-0.0708				-0.01709	-0.02869	-0.00854	-0.26733	-0.10498			-94.2	-0.35217	-0.26428	-0.46814	-0.32654					-6.84998	-5.71472	-2.37488	-6.75781			-94.2	-0.79407	-0.55298
-94.1	-1.32385	-0.6012	-0.08057	-0.20691	-0.12268				-11.5588	-9.66614	-6.13098	-6.48926	-9.00452			-94.1	-0.03418	-0.02686	-0.00305	-0.04211	-0.06836				-0.01587	-0.02747	-0.01038	-0.26917	-0.10803			-94.1	-0.35522	-0.25085	-0.47363	-0.32227					-6.84326	-5.71167	-2.38525	-6.75354			-94.1	-0.79346	-0.55847
-94	-1.37329	-0.61401	-0.07751	-0.224	-0.11475				-11.5546	-9.6344	-6.12976	-6.47339	-9.021			-94	-0.03113	-0.02991	-0.00488	-0.0415	-0.06531				-0.01465	-0.02563	-0.01465	-0.27405	-0.10864			-94	-0.34973	-0.25146	-0.48523	-0.32166					-6.83533	-5.70862	-2.39014	-6.73889			-94	-0.79041	-0.5542
-93.9	-1.33972	-0.60242	-0.08972	-0.21057	-0.10681				-11.5704	-9.64294	-6.11572	-6.48621	-9.02771			-93.9	-0.03479	-0.02808	-0.00244	-0.04395	-0.06348				-0.01648	-0.0238	-0.01526	-0.27283	-0.10742			-93.9	-0.34363	-0.25757	-0.49072	-0.32104					-6.82312	-5.7074	-2.38586	-6.72668			-93.9	-0.78613	-0.55542
-93.8	-1.36536	-0.5957	-0.09277	-0.20752	-0.09766				-11.5387	-9.63013	-6.10779	-6.46118	-9.00879			-93.8	-0.03357	-0.03174	-0.00305	-0.04089	-0.06165				-0.02136	-0.02319	-0.01404	-0.26062	-0.10559			-93.8	-0.33325	-0.24963	-0.495	-0.32043					-6.81519	-5.70435	-2.36938	-6.72607			-93.8	-0.78308	-0.54932
-93.7	-1.41602	-0.61584	-0.07019	-0.19836	-0.10071				-11.5124	-9.62036	-6.09497	-6.46423	-8.99414			-93.7	-0.02991	-0.03357	-0.00305	-0.03967	-0.05981				-0.02197	-0.02563	-0.01404	-0.25635	-0.10803			-93.7	-0.32593	-0.25024	-0.49316	-0.32532					-6.80725	-5.70374	-2.35901	-6.71997			-93.7	-0.78247	-0.53467
-93.6	-1.39893	-0.64209	-0.08423	-0.19226	-0.0946				-11.5253	-9.59778	-6.09741	-6.45508	-8.98804			-93.6	-0.03418	-0.03479	-0.00427	-0.04028	-0.06042				-0.01953	-0.02625	-0.01404	-0.25269	-0.10986			-93.6	-0.32654	-0.25146	-0.495	-0.32471					-6.80115	-5.69946	-2.35657	-6.71692			-93.6	-0.78125	-0.53955
-93.5	-1.37634	-0.63904	-0.09277	-0.21606	-0.11353				-11.4984	-9.57336	-6.08582	-6.43616	-8.9978			-93.5	-0.03479	-0.03113	-0.00366	-0.03906	-0.06104				-0.01831	-0.02869	-0.01282	-0.24292	-0.1062			-93.5	-0.3363	-0.25085	-0.51086	-0.32166					-6.79382	-5.6897	-2.34985	-6.71448			-93.5	-0.77209	-0.54871
-93.4	-1.32202	-0.60303	-0.09033	-0.21484	-0.12573				-11.4783	-9.56848	-6.08643	-6.44958	-8.97217			-93.4	-0.03601	-0.03113	-0.00122	-0.03845	-0.06104				-0.02136	-0.02502	-0.01343	-0.24231	-0.10254			-93.4	-0.34424	-0.24475	-0.51636	-0.32349					-6.78833	-5.67627	-2.34619	-6.70471			-93.4	-0.7666	-0.55115
-93.3	-1.28784	-0.58899	-0.07324	-0.2002	-0.12451				-11.4807	-9.57642	-6.0675	-6.43555	-8.95203			-93.3	-0.03601	-0.03113	-0.00183	-0.03601	-0.06348				-0.02258	-0.02502	-0.01221	-0.24963	-0.1001			-93.3	-0.35828	-0.24109	-0.51086	-0.3125					-6.77856	-5.66772	-2.35168	-6.69434			-93.3	-0.76599	-0.54077
-93.2	-1.28906	-0.59814	-0.08057	-0.20508	-0.12268				-11.4703	-9.54651	-6.06934	-6.44226	-8.927			-93.2	-0.03906	-0.0293	-0.00244	-0.03662	-0.06653				-0.0293	-0.02502	-0.01221	-0.26428	-0.1001			-93.2	-0.36499	-0.24292	-0.51025	-0.29846					-6.77124	-5.65979	-2.35413	-6.68457			-93.2	-0.76599	-0.53284
-93.1	-1.28296	-0.60547	-0.08179	-0.20752	-0.12817				-11.43	-9.53369	-6.0376	-6.41785	-8.9447			-93.1	-0.03174	-0.03235	-0.00366	-0.03967	-0.06592				-0.02991	-0.02686	-0.01282	-0.26917	-0.1001			-93.1	-0.36987	-0.2478	-0.51697	-0.29846					-6.76514	-5.6488	-2.35596	-6.67664			-93.1	-0.76843	-0.5127
-93	-1.33484	-0.58594	-0.09033	-0.21423	-0.11108				-11.4142	-9.51782	-6.02356	-6.40137	-8.91541			-93	-0.03235	-0.03174	-0.00427	-0.04028	-0.06409				-0.02502	-0.02625	-0.01465	-0.26794	-0.10376			-93	-0.37231	-0.25879	-0.5188	-0.30884					-6.75598	-5.63843	-2.34741	-6.67053			-93	-0.76965	-0.50293
-92.9	-1.3269	-0.58044	-0.09155	-0.19653	-0.12756				-11.4191	-9.53369	-6.03516	-6.38916	-8.89282			-92.9	-0.03479	-0.03113	-0.00366	-0.04578	-0.0592				-0.02502	-0.02808	-0.01465	-0.27222	-0.10986			-92.9	-0.37292	-0.25146	-0.52551	-0.31738					-6.74988	-5.625	-2.33093	-6.6687			-92.9	-0.76416	-0.49866
-92.8	-1.27563	-0.58105	-0.09094	-0.20447	-0.1355				-11.4032	-9.50134	-6.02539	-6.38062	-8.90259			-92.8	-0.03174	-0.03174	-0.00244	-0.04456	-0.05432				-0.02869	-0.02686	-0.01404	-0.26672	-0.11414			-92.8	-0.37109	-0.25269	-0.52917	-0.31555					-6.74683	-5.6134	-2.31506	-6.65833			-92.8	-0.75928	-0.49072
-92.7	-1.20361	-0.59509	-0.11108	-0.19775	-0.13489				-11.3898	-9.50989	-6.03394	-6.38184	-8.89038			-92.7	-0.03479	-0.02869	-0.00244	-0.03723	-0.05554				-0.02869	-0.02747	-0.01587	-0.25391	-0.11292			-92.7	-0.36804	-0.25696	-0.52856	-0.3186					-6.73523	-5.60669	-2.31384	-6.65588			-92.7	-0.75256	-0.49011
-92.6	-1.21155	-0.578	-0.10071	-0.19348	-0.11292				-11.3702	-9.49951	-6.00159	-6.37878	-8.85681			-92.6	-0.03357	-0.02747	-0.00305	-0.03967	-0.05737				-0.02625	-0.02625	-0.01648	-0.24658	-0.1123			-92.6	-0.36499	-0.25696	-0.51514	-0.32227					-6.72546	-5.59631	-2.30835	-6.65344			-92.6	-0.74097	-0.50049
-92.5	-1.25671	-0.57312	-0.09644	-0.19165	-0.11902				-11.3531	-9.48425	-6.00037	-6.36536	-8.85315			-92.5	-0.03479	-0.0293	-0.00122	-0.03845	-0.05493				-0.02625	-0.02869	-0.01892	-0.24231	-0.11414			-92.5	-0.36072	-0.24963	-0.49927	-0.32349					-6.72058	-5.5896	-2.28821	-6.64429			-92.5	-0.74646	-0.50842
-92.4	-1.23779	-0.57617	-0.09338	-0.18555	-0.11597				-11.3367	-9.46106	-5.99609	-6.34644	-8.82446			-92.4	-0.03418	-0.02747	-0.00183	-0.03418	-0.05249				-0.02502	-0.02991	-0.01587	-0.23376	-0.11292			-92.4	-0.36438	-0.2478	-0.50659	-0.32104					-6.71509	-5.58899	-2.27722	-6.63757			-92.4	-0.74707	-0.51453
-92.3	-1.26953	-0.57678	-0.08911	-0.19348	-0.1239				-11.3361	-9.44092	-5.96802	-6.3562	-8.82019			-92.3	-0.03357	-0.02747	-0.00244	-0.0354	-0.05127				-0.02197	-0.02991	-0.01282	-0.22461	-0.10925			-92.3	-0.36926	-0.25452	-0.5188	-0.32227					-6.70837	-5.59265	-2.2699	-6.6272			-92.3	-0.74951	-0.51086
-92.2	-1.26038	-0.58167	-0.08301	-0.19165	-0.13123				-11.319	-9.43665	-5.98572	-6.34338	-8.82568			-92.2	-0.03418	-0.02869	-0.00488	-0.03906	-0.05554				-0.02197	-0.02686	-0.01404	-0.22217	-0.10803			-92.2	-0.37354	-0.25635	-0.51697	-0.33447					-6.69861	-5.58533	-2.26013	-6.6156			-92.2	-0.75867	-0.50598
-92.1	-1.28113	-0.59265	-0.09094	-0.20447	-0.13184				-11.297	-9.42688	-5.9845	-6.33057	-8.80371			-92.1	-0.03418	-0.03052	-0.00488	-0.0415	-0.05493				-0.02563	-0.02869	-0.01465	-0.2301	-0.10803			-92.1	-0.36499	-0.26001	-0.52002	-0.34119					-6.68335	-5.57495	-2.25098	-6.60645			-92.1	-0.76172	-0.52063
-92	-1.2677	-0.6073	-0.09033	-0.23438	-0.14282				-11.2677	-9.4165	-5.96375	-6.34216	-8.80676			-92	-0.03418	-0.02747	-0.00122	-0.04272	-0.05493				-0.02686	-0.02747	-0.01709	-0.23132	-0.10803			-92	-0.35278	-0.25879	-0.5249	-0.34607					-6.67419	-5.56396	-2.26257	-6.59973			-92	-0.76355	-0.54077
-91.9	-1.22742	-0.61401	-0.09705	-0.23315	-0.12756				-11.2683	-9.41833	-5.99304	-6.33057	-8.79944			-91.9	-0.03174	-0.02869	-0.000610352	-0.0415	-0.05615				-0.02136	-0.0238	-0.0177	-0.224	-0.10315			-91.9	-0.34424	-0.25818	-0.52551	-0.34546					-6.67358	-5.56213	-2.27234	-6.59241			-91.9	-0.76416	-0.54565
-91.8	-1.20422	-0.60852	-0.10254	-0.23865	-0.11963				-11.2482	-9.40613	-5.94727	-6.31958	-8.77747			-91.8	-0.03418	-0.03235	-0.00244	-0.03967	-0.05676				-0.02319	-0.02563	-0.01648	-0.22217	-0.09766			-91.8	-0.35217	-0.25818	-0.51697	-0.34973					-6.66687	-5.56213	-2.276	-6.58325			-91.8	-0.76843	-0.54199
-91.7	-1.19812	-0.58899	-0.10803	-0.22522	-0.1062				-11.2463	-9.40674	-5.94482	-6.32751	-8.77625			-91.7	-0.03662	-0.03296	-0.00366	-0.04333	-0.05615				-0.02747	-0.02319	-0.01709	-0.22034	-0.09583			-91.7	-0.36011	-0.26672	-0.50781	-0.34668					-6.65833	-5.55542	-2.28271	-6.57349			-91.7	-0.76782	-0.53528
-91.6	-1.23413	-0.56091	-0.10681	-0.2124	-0.12024				-11.2341	-9.38904	-5.95947	-6.30188	-8.77319			-91.6	-0.03601	-0.03967	-0.00366	-0.04028	-0.05432				-0.02625	-0.0238	-0.01831	-0.20935	-0.09155			-91.6	-0.36377	-0.26978	-0.50781	-0.33264					-6.651	-5.54321	-2.29004	-6.56677			-91.6	-0.76416	-0.53406
-91.5	-1.26526	-0.59937	-0.1001	-0.19897	-0.13367				-11.2323	-9.375	-5.93689	-6.29333	-8.75732			-91.5	-0.03357	-0.0415	-0.00122	-0.04333	-0.05493				-0.0238	-0.0238	-0.02136	-0.19775	-0.08667			-91.5	-0.37048	-0.26428	-0.51208	-0.32715					-6.64246	-5.53101	-2.30225	-6.55701			-91.5	-0.75806	-0.53772
-91.4	-1.31226	-0.61096	-0.09583	-0.19287	-0.11108				-11.214	-9.36523	-5.93079	-6.30188	-8.78906			-91.4	-0.03906	-0.03967	-0.00244	-0.04578	-0.05615				-0.02563	-0.0238	-0.02197	-0.18677	-0.08789			-91.4	-0.36743	-0.27039	-0.51575	-0.33386					-6.63086	-5.52856	-2.30652	-6.54663			-91.4	-0.75806	-0.53772
-91.3	-1.26953	-0.62012	-0.10071	-0.20569	-0.1239				-11.1981	-9.35242	-5.91797	-6.28357	-8.76221			-91.3	-0.03784	-0.03967	-0.00244	-0.0415	-0.05371				-0.02686	-0.0238	-0.01953	-0.18188	-0.09216			-91.3	-0.36316	-0.26794	-0.50537	-0.34302					-6.62048	-5.52002	-2.30164	-6.53748			-91.3	-0.7605	-0.52979
-91.2	-1.23108	-0.60791	-0.09033	-0.18982	-0.1239				-11.189	-9.34204	-5.92224	-6.26953	-8.7439			-91.2	-0.03906	-0.04028	-0.00488	-0.03845	-0.05493				-0.02686	-0.02197	-0.01831	-0.17883	-0.09338			-91.2	-0.35767	-0.26062	-0.50049	-0.34546					-6.61865	-5.50842	-2.29126	-6.53015			-91.2	-0.76782	-0.52673
-91.1	-1.25854	-0.60486	-0.10132	-0.19043	-0.08728				-11.1786	-9.32922	-5.92041	-6.27014	-8.73718			-91.1	-0.03662	-0.03784	-0.00244	-0.03967	-0.05432				-0.02625	-0.02502	-0.01892	-0.17944	-0.09521			-91.1	-0.35339	-0.25879	-0.50903	-0.3418					-6.61621	-5.49377	-2.2821	-6.52832			-91.1	-0.77393	-0.52979
-91	-1.29517	-0.57861	-0.09888	-0.18433	-0.10803				-11.17	-9.32373	-5.90698	-6.25732	-8.7207			-91	-0.03296	-0.0354	-0.00244	-0.03845	-0.05127				-0.02502	-0.02686	-0.02075	-0.18738	-0.09888			-91	-0.34546	-0.2594	-0.51392	-0.34485					-6.60706	-5.48889	-2.27234	-6.52222			-91	-0.77148	-0.54504
-90.9	-1.28296	-0.56152	-0.09949	-0.18372	-0.10986				-11.1511	-9.30481	-5.91187	-6.24878	-8.703			-90.9	-0.03296	-0.0354	-0.00183	-0.03296	-0.05249				-0.02319	-0.02319	-0.01892	-0.18921	-0.09766			-90.9	-0.33936	-0.2594	-0.51575	-0.3418					-6.59851	-5.47791	-2.27478	-6.51306			-90.9	-0.77271	-0.5542
-90.8	-1.28296	-0.59387	-0.11414	-0.18066	-0.11536				-11.1554	-9.29626	-5.90454	-6.24634	-8.68286			-90.8	-0.03296	-0.0293	-0.00183	-0.03845	-0.05432				-0.01953	-0.02197	-0.0177	-0.19165	-0.09888			-90.8	-0.33752	-0.25146	-0.50232	-0.3418					-6.58447	-5.46265	-2.26501	-6.50391			-90.8	-0.77759	-0.55481
-90.7	-1.2439	-0.59509	-0.10742	-0.18311	-0.11414				-11.1206	-9.29626	-5.89111	-6.21948	-8.66699			-90.7	-0.03052	-0.03052	-0.00183	-0.03967	-0.05371				-0.0177	-0.02258	-0.01526	-0.19409	-0.1001			-90.7	-0.34058	-0.24658	-0.49805	-0.34058					-6.5741	-5.45105	-2.25891	-6.49475			-90.7	-0.77637	-0.54565
-90.6	-1.26709	-0.57739	-0.09949	-0.1886	-0.12939				-11.1047	-9.28345	-5.89661	-6.22986	-8.65417			-90.6	-0.02991	-0.03052	-0.00122	-0.03601	-0.05615				-0.01892	-0.02197	-0.01526	-0.19226	-0.1001			-90.6	-0.34119	-0.24841	-0.49622	-0.34546					-6.56921	-5.45227	-2.2583	-6.49048			-90.6	-0.76965	-0.53589
-90.5	-1.31897	-0.57983	-0.10132	-0.1886	-0.12573				-11.0858	-9.25659	-5.87769	-6.22742	-8.66333			-90.5	-0.03418	-0.02869	-0.00183	-0.03784	-0.05615				-0.01953	-0.02197	-0.01587	-0.1886	-0.0946			-90.5	-0.33936	-0.25024	-0.49133	-0.34668					-6.56555	-5.45166	-2.24548	-6.48376			-90.5	-0.76416	-0.53345
-90.4	-1.30615	-0.55908	-0.10559	-0.20447	-0.13				-11.0773	-9.24377	-5.86426	-6.20422	-8.6499			-90.4	-0.03723	-0.02808	-0.00305	-0.03906	-0.05676				-0.0177	-0.01953	-0.01526	-0.18372	-0.08911			-90.4	-0.33508	-0.2533	-0.49133	-0.33875					-6.55945	-5.44617	-2.22961	-6.47156			-90.4	-0.76233	-0.54138
-90.3	-1.33667	-0.5658	-0.10864	-0.22827	-0.11597				-11.0596	-9.23279	-5.85693	-6.19507	-8.62854			-90.3	-0.03662	-0.0293	-0.00183	-0.03967	-0.05859				-0.01648	-0.02563	-0.01587	-0.18799	-0.08728			-90.3	-0.33569	-0.25574	-0.49927	-0.33447					-6.55457	-5.4303	-2.22534	-6.4624			-90.3	-0.75928	-0.54626
-90.2	-1.31897	-0.58838	-0.10498	-0.21362	-0.1178				-11.0693	-9.22668	-5.85144	-6.18225	-8.6615			-90.2	-0.03479	-0.02258	-0.00183	-0.03601	-0.05981				-0.01831	-0.02014	-0.01526	-0.19409	-0.08362			-90.2	-0.3418	-0.25574	-0.50476	-0.33386					-6.54968	-5.41687	-2.24121	-6.4563			-90.2	-0.75928	-0.53772
-90.1	-1.33545	-0.59448	-0.09705	-0.2179	-0.11108				-11.0419	-9.21082	-5.83984	-6.18591	-8.63098			-90.1	-0.03357	-0.02625	-0.00244	-0.04333	-0.06287				-0.01892	-0.02014	-0.01343	-0.20264	-0.08118			-90.1	-0.33508	-0.25452	-0.50659	-0.33325					-6.5448	-5.40955	-2.25464	-6.44958			-90.1	-0.75684	-0.52917
-90	-1.3385	-0.61218	-0.09155	-0.22217	-0.12756				-11.0181	-9.21448	-5.82947	-6.18225	-8.64685			-90	-0.0354	-0.03235	-0.000610352	-0.03113	-0.06531				-0.02014	-0.02869	-0.01099	-0.2063	-0.08179			-90	-0.32654	-0.25452	-0.49316	-0.33813					-6.53687	-5.4071	-2.25586	-6.44165			-90	-0.75439	-0.52551
-89.9	-1.29456	-0.62317	-0.09949	-0.21057	-0.12817				-11.0126	-9.18823	-5.82642	-6.17798	-8.62488			-89.9	-0.0354	-0.03174	-0.00244	-0.03662	-0.06531				-0.01831	-0.02502	-0.00916	-0.20996	-0.08423			-89.9	-0.32349	-0.26184	-0.47852	-0.33569					-6.52832	-5.40649	-2.24609	-6.43494			-89.9	-0.75195	-0.52246
-89.8	-1.31226	-0.59998	-0.08789	-0.21118	-0.12268				-10.9924	-9.18396	-5.8374	-6.18408	-8.58582			-89.8	-0.03357	-0.03174	-0.00549	-0.0354	-0.0647				-0.0177	-0.02686	-0.01099	-0.21057	-0.08667			-89.8	-0.32166	-0.26428	-0.47668	-0.33813					-6.52161	-5.40222	-2.23511	-6.42578			-89.8	-0.75134	-0.52795
-89.7	-1.33545	-0.61707	-0.10193	-0.20935	-0.1178				-10.9955	-9.18396	-5.8136	-6.16577	-8.61511			-89.7	-0.03235	-0.02991	-0.00244	-0.03418	-0.06592				-0.01587	-0.03052	-0.01099	-0.21362	-0.08667			-89.7	-0.32837	-0.26062	-0.47546	-0.33325					-6.51245	-5.40161	-2.2345	-6.42029			-89.7	-0.74646	-0.54321
-89.6	-1.36108	-0.60852	-0.10376	-0.19714	-0.10681				-10.965	-9.16809	-5.80444	-6.13708	-8.61084			-89.6	-0.03052	-0.03052	-0.00244	-0.03723	-0.06775				-0.01831	-0.02502	-0.0177	-0.21973	-0.09216			-89.6	-0.33325	-0.26489	-0.4657	-0.32043					-6.50513	-5.39734	-2.24182	-6.41602			-89.6	-0.75256	-0.54626
-89.5	-1.34766	-0.578	-0.10803	-0.19592	-0.11292				-10.9607	-9.14246	-5.80078	-6.13159	-8.59436			-89.5	-0.03174	-0.03174	-0.00244	-0.03662	-0.07019				-0.01831	-0.02197	-0.02014	-0.22522	-0.09827			-89.5	-0.33569	-0.26733	-0.4657	-0.31799					-6.49902	-5.39612	-2.24792	-6.41113			-89.5	-0.75134	-0.54321
-89.4	-1.35559	-0.5896	-0.11414	-0.19287	-0.12268				-10.943	-9.1449	-5.80322	-6.12183	-8.57666			-89.4	-0.03418	-0.02869	-0.00366	-0.03601	-0.07324				-0.0177	-0.0238	-0.01465	-0.23254	-0.10132			-89.4	-0.33203	-0.27283	-0.46204	-0.31555					-6.49475	-5.39795	-2.24182	-6.40259			-89.4	-0.74707	-0.53101
-89.3	-1.36536	-0.60486	-0.10803	-0.17822	-0.13306				-10.9296	-9.12964	-5.81238	-6.12854	-8.53455			-89.3	-0.03418	-0.02686	-0.00183	-0.03601	-0.07568				-0.0177	-0.02319	-0.01343	-0.23071	-0.10742			-89.3	-0.3302	-0.271	-0.46448	-0.31616					-6.48315	-5.3949	-2.23267	-6.39404			-89.3	-0.74524	-0.51331
-89.2	-1.33301	-0.59937	-0.09277	-0.17822	-0.13245				-10.918	-9.12903	-5.78552	-6.11084	-8.5144			-89.2	-0.0354	-0.02747	-0.00244	-0.03845	-0.07507				-0.01648	-0.02014	-0.01221	-0.2301	-0.10803			-89.2	-0.32166	-0.25269	-0.47546	-0.32532					-6.47461	-5.38696	-2.23022	-6.38428			-89.2	-0.74036	-0.49194
-89.1	-1.3147	-0.59265	-0.09583	-0.17456	-0.14038				-10.8991	-9.13696	-5.78003	-6.11206	-8.52478			-89.1	-0.03418	-0.02747	-0.00305	-0.03418	-0.07568				-0.01831	-0.02136	-0.01038	-0.22949	-0.11292			-89.1	-0.32043	-0.24231	-0.48584	-0.32349					-6.46362	-5.37598	-2.229	-6.37573			-89.1	-0.73669	-0.48889
-89	-1.31836	-0.59631	-0.08423	-0.17578	-0.13367				-10.8899	-9.11011	-5.78613	-6.11023	-8.53027			-89	-0.03174	-0.02808	-0.00244	-0.03418	-0.07324				-0.01587	-0.0238	-0.01221	-0.22583	-0.11414			-89	-0.33875	-0.24414	-0.49072	-0.3241					-6.45813	-5.36377	-2.2229	-6.36719			-89	-0.73792	-0.50476
-88.9	-1.30493	-0.58472	-0.07935	-0.17822	-0.11597				-10.8917	-9.10339	-5.78003	-6.08704	-8.52112			-88.9	-0.03479	-0.02686	-0.00122	-0.03662	-0.07019				-0.01648	-0.02502	-0.01282	-0.22583	-0.11108			-88.9	-0.34485	-0.24475	-0.48523	-0.33081					-6.44714	-5.3595	-2.21252	-6.36047			-88.9	-0.72876	-0.51514
-88.8	-1.27991	-0.5835	-0.09399	-0.19287	-0.1239				-10.8838	-9.09302	-5.74707	-6.07239	-8.51624			-88.8	-0.03418	-0.02686	-0.00366	-0.03479	-0.06653				-0.01892	-0.02808	-0.01221	-0.22461	-0.10742			-88.8	-0.33325	-0.23926	-0.48828	-0.33142					-6.43677	-5.34851	-2.19971	-6.35071			-88.8	-0.71838	-0.5127
-88.7	-1.25977	-0.58838	-0.08789	-0.19226	-0.09338				-10.8844	-9.0741	-5.74829	-6.06934	-8.53821			-88.7	-0.03418	-0.02686	-0.00366	-0.03418	-0.06348				-0.01892	-0.02563	-0.01099	-0.22278	-0.10498			-88.7	-0.33325	-0.22949	-0.49805	-0.33264					-6.43311	-5.34241	-2.19666	-6.34155			-88.7	-0.71716	-0.50903
-88.6	-1.23962	-0.58899	-0.07874	-0.20691	-0.10742				-10.8691	-9.06677	-5.74158	-6.06201	-8.50769			-88.6	-0.03296	-0.02563	-0.00244	-0.03479	-0.06165				-0.02258	-0.02319	-0.01526	-0.2179	-0.10437			-88.6	-0.33936	-0.22095	-0.50354	-0.33447					-6.42456	-5.33386	-2.20337	-6.33057			-88.6	-0.72693	-0.50842
-88.5	-1.24939	-0.58838	-0.08423	-0.19836	-0.10925				-10.8649	-9.05029	-5.73303	-6.04492	-8.46375			-88.5	-0.03418	-0.0238	-0.00183	-0.03601	-0.05798				-0.02502	-0.02502	-0.01831	-0.22644	-0.09888			-88.5	-0.3363	-0.2179	-0.50781	-0.33813					-6.41174	-5.31677	-2.21252	-6.32446			-88.5	-0.73853	-0.50903
-88.4	-1.20544	-0.60913	-0.10803	-0.22034	-0.11902				-10.8325	-9.04419	-5.72754	-6.06079	-8.46924			-88.4	-0.03418	-0.02014	-0.00427	-0.03479	-0.05554				-0.02502	-0.02258	-0.01892	-0.21423	-0.09827			-88.4	-0.33936	-0.21301	-0.50781	-0.34485					-6.40869	-5.31006	-2.22717	-6.32019			-88.4	-0.74524	-0.50598
-88.3	-1.23962	-0.60242	-0.09583	-0.20813	-0.13489				-10.8179	-9.0387	-5.7312	-6.02478	-8.4436			-88.3	-0.03357	-0.02197	-0.00122	-0.03662	-0.05432				-0.02625	-0.02686	-0.02075	-0.20996	-0.10071			-88.3	-0.33875	-0.22217	-0.49255	-0.34241					-6.39099	-5.31006	-2.23022	-6.30981			-88.3	-0.75562	-0.49622
-88.2	-1.24146	-0.59753	-0.08606	-0.22217	-0.13184				-10.8008	-9.0271	-5.72205	-6.02783	-8.40332			-88.2	-0.03235	-0.02625	-0.000610352	-0.0354	-0.05432				-0.02869	-0.02197	-0.01709	-0.20874	-0.09949			-88.2	-0.3363	-0.2301	-0.47546	-0.33081					-6.38428	-5.30518	-2.229	-6.297			-88.2	-0.76172	-0.49011
-88.1	-1.24878	-0.58533	-0.07385	-0.18555	-0.12207				-10.7855	-9.01428	-5.71899	-6.02295	-8.4021			-88.1	-0.03479	-0.02319	-0.00366	-0.03784	-0.0592				-0.02502	-0.02075	-0.01221	-0.20874	-0.09949			-88.1	-0.34302	-0.23193	-0.4657	-0.32288					-6.37878	-5.2948	-2.22229	-6.29028			-88.1	-0.76538	-0.48645
-88	-1.24695	-0.58472	-0.08667	-0.17212	-0.11658				-10.7703	-9.00391	-5.70801	-6.0144	-8.4082			-88	-0.03662	-0.02502	-0.00305	-0.03723	-0.05981				-0.02197	-0.02747	-0.01221	-0.20874	-0.1001			-88	-0.35461	-0.22461	-0.45715	-0.32898					-6.37146	-5.28687	-2.21741	-6.28174			-88	-0.76599	-0.47729
-87.9	-1.28296	-0.58655	-0.07751	-0.20386	-0.10498				-10.7477	-8.9978	-5.70557	-6.00342	-8.41675			-87.9	-0.03601	-0.03113	-0.00244	-0.03662	-0.06287				-0.0238	-0.02563	-0.01221	-0.2063	-0.10132			-87.9	-0.36011	-0.22583	-0.45654	-0.32898					-6.36292	-5.28809	-2.21741	-6.27136			-87.9	-0.76782	-0.47058
-87.8	-1.22437	-0.58167	-0.08057	-0.17517	-0.11963				-10.7434	-8.9624	-5.7019	-5.99792	-8.3844			-87.8	-0.03662	-0.02197	-0.00244	-0.03662	-0.06409				-0.02075	-0.0177	-0.01343	-0.19653	-0.10071			-87.8	-0.36194	-0.23254	-0.46143	-0.33081					-6.3562	-5.28809	-2.2052	-6.27136			-87.8	-0.77026	-0.47852
-87.7	-1.19446	-0.60913	-0.07507	-0.15686	-0.10071				-10.7452	-8.96362	-5.7019	-5.9906	-8.39966			-87.7	-0.0415	-0.02319	-0.00366	-0.03845	-0.0647				-0.01953	-0.02258	-0.01282	-0.19714	-0.09766			-87.7	-0.36682	-0.23621	-0.46326	-0.32837					-6.35071	-5.27588	-2.19666	-6.2677			-87.7	-0.76904	-0.49316
-87.6	-1.15662	-0.58289	-0.08118	-0.17883	-0.10193				-10.7324	-8.95508	-5.69214	-5.9668	-8.37036			-87.6	-0.03662	-0.0238	-0.00488	-0.03845	-0.0647				-0.01831	-0.02319	-0.00854	-0.20813	-0.09521			-87.6	-0.36987	-0.24048	-0.46692	-0.32166					-6.3446	-5.26184	-2.19849	-6.25793			-87.6	-0.76294	-0.49072
-87.5	-1.17126	-0.57556	-0.07813	-0.18555	-0.12268				-10.7172	-8.96118	-5.68848	-5.97351	-8.33557			-87.5	-0.03357	-0.02197	-0.00427	-0.04028	-0.06409				-0.02075	-0.0238	-0.00671	-0.21606	-0.09277			-87.5	-0.35889	-0.24475	-0.46448	-0.32227					-6.3385	-5.25574	-2.20825	-6.25366			-87.5	-0.75806	-0.49438
-87.4	-1.1731	-0.56824	-0.08057	-0.19165	-0.10864				-10.6928	-8.94287	-5.67383	-5.9613	-8.3551			-87.4	-0.03357	-0.02686	-0.00183	-0.04211	-0.06287				-0.02258	-0.02319	-0.00854	-0.21851	-0.09033			-87.4	-0.35095	-0.24536	-0.45349	-0.31799					-6.33301	-5.25574	-2.21741	-6.24634			-87.4	-0.75012	-0.49805
-87.3	-1.19141	-0.58594	-0.07385	-0.18127	-0.11108				-10.7062	-8.91724	-5.66711	-5.97473	-8.34778			-87.3	-0.0293	-0.02563	-0.00122	-0.04272	-0.06226				-0.0238	-0.02197	-0.00977	-0.22278	-0.0885			-87.3	-0.35156	-0.24597	-0.45959	-0.31372					-6.32568	-5.24963	-2.21802	-6.24207			-87.3	-0.74341	-0.49927
-87.2	-1.14746	-0.57556	-0.07141	-0.17456	-0.11475				-10.6812	-8.9032	-5.66956	-5.95215	-8.32397			-87.2	-0.0293	-0.02625	0	-0.03906	-0.06104				-0.02319	-0.02075	-0.00793	-0.24292	-0.0946			-87.2	-0.35278	-0.24963	-0.45654	-0.3064					-6.31653	-5.23804	-2.21741	-6.23413			-87.2	-0.74097	-0.5011
-87.1	-1.16028	-0.58899	-0.07935	-0.16296	-0.11597				-10.6665	-8.89954	-5.66772	-5.94055	-8.30322			-87.1	-0.03235	-0.02686	-0.00122	-0.03662	-0.0592				-0.0238	-0.02197	-0.00671	-0.25635	-0.09949			-87.1	-0.35034	-0.24109	-0.44922	-0.30457					-6.31104	-5.22705	-2.21924	-6.22803			-87.1	-0.73914	-0.50476
-87	-1.20911	-0.59082	-0.08057	-0.17822	-0.10376				-10.6634	-8.88672	-5.66162	-5.94055	-8.32153			-87	-0.0293	-0.02319	-0.00305	-0.04028	-0.0592				-0.02686	-0.02686	-0.01038	-0.25452	-0.09949			-87	-0.35034	-0.23865	-0.44922	-0.30334					-6.30493	-5.21912	-2.22656	-6.21887			-87	-0.73547	-0.49866
-86.9	-1.23657	-0.59509	-0.08301	-0.17456	-0.11475				-10.639	-8.86475	-5.65247	-5.93689	-8.30322			-86.9	-0.02747	-0.02258	-0.00427	-0.04272	-0.0592				-0.02197	-0.02869	-0.01221	-0.24719	-0.09583			-86.9	-0.35522	-0.23315	-0.44312	-0.31006					-6.29883	-5.21301	-2.2345	-6.20789			-86.9	-0.73364	-0.49744
-86.8	-1.18591	-0.58716	-0.08972	-0.17761	-0.10498				-10.6348	-8.85559	-5.64514	-5.91919	-8.28735			-86.8	-0.02502	-0.02136	-0.00122	-0.0415	-0.05981				-0.02136	-0.02686	-0.01099	-0.24292	-0.09094			-86.8	-0.354	-0.23254	-0.42542	-0.31189					-6.29028	-5.20447	-2.23633	-6.19751			-86.8	-0.74036	-0.48889
-86.7	-1.24512	-0.56885	-0.07507	-0.19775	-0.10132				-10.6165	-8.83911	-5.65002	-5.92834	-8.27393			-86.7	-0.02747	-0.02502	0.000610352	-0.04211	-0.05737				-0.01892	-0.02686	-0.0116	-0.23743	-0.08972			-86.7	-0.3418	-0.22888	-0.42236	-0.30334					-6.2854	-5.18799	-2.23816	-6.18713			-86.7	-0.73669	-0.47791
-86.6	-1.24207	-0.57861	-0.09216	-0.20447	-0.11414				-10.6122	-8.83972	-5.6366	-5.92285	-8.26965			-86.6	-0.02808	-0.02808	-0.00244	-0.047	-0.0592				-0.01892	-0.02502	-0.00977	-0.22766	-0.09399			-86.6	-0.33569	-0.22766	-0.41626	-0.29419					-6.27808	-5.17517	-2.23267	-6.17859			-86.6	-0.7428	-0.47546
-86.5	-1.25488	-0.57373	-0.08057	-0.18738	-0.13611				-10.5835	-8.82202	-5.62622	-5.90332	-8.26721			-86.5	-0.02563	-0.02686	-0.00183	-0.04456	-0.05798				-0.02075	-0.02563	-0.01221	-0.22339	-0.09827			-86.5	-0.32898	-0.23376	-0.40588	-0.29419					-6.27197	-5.16235	-2.229	-6.1676			-86.5	-0.74341	-0.47913
-86.4	-1.23596	-0.56396	-0.09155	-0.19348	-0.13				-10.5633	-8.80676	-5.61646	-5.89966	-8.26538			-86.4	-0.02625	-0.02563	-0.00244	-0.04272	-0.05859				-0.02319	-0.02258	-0.01221	-0.23132	-0.09949			-86.4	-0.31677	-0.23865	-0.41504	-0.30334					-6.2616	-5.15869	-2.22412	-6.15662			-86.4	-0.74768	-0.4834
-86.3	-1.22925	-0.57373	-0.08118	-0.20813	-0.13062				-10.553	-8.79822	-5.60059	-5.90149	-8.21655			-86.3	-0.02563	-0.02319	-0.00183	-0.04028	-0.05676				-0.01892	-0.02197	-0.01038	-0.23926	-0.09827			-86.3	-0.31738	-0.24109	-0.42419	-0.31006					-6.2561	-5.15442	-2.21863	-6.14319			-86.3	-0.75073	-0.49194
-86.2	-1.21155	-0.58167	-0.07385	-0.2063	-0.12451				-10.5402	-8.79028	-5.59509	-5.86243	-8.20313			-86.2	-0.02808	-0.02014	-0.00183	-0.03845	-0.05493				-0.01709	-0.02075	-0.01221	-0.23132	-0.10071			-86.2	-0.31799	-0.24109	-0.42114	-0.31128					-6.24817	-5.14832	-2.20703	-6.13464			-86.2	-0.74646	-0.50293
-86.1	-1.18652	-0.60608	-0.0708	-0.20325	-0.13				-10.5322	-8.78662	-5.58899	-5.87646	-8.23792			-86.1	-0.0238	-0.02258	-0.00122	-0.0354	-0.05493				-0.02136	-0.02075	-0.01404	-0.22949	-0.1001			-86.1	-0.31189	-0.23743	-0.42603	-0.30762					-6.23535	-5.13123	-2.20215	-6.12915			-86.1	-0.74341	-0.50171
-86	-1.20605	-0.57861	-0.07874	-0.19165	-0.14099				-10.5298	-8.78479	-5.58594	-5.86609	-8.21838			-86	-0.02502	-0.02808	0	-0.03845	-0.05493				-0.02319	-0.02319	-0.01404	-0.23499	-0.09949			-86	-0.30945	-0.23438	-0.43457	-0.30579					-6.22803	-5.12085	-2.20581	-6.12366			-86	-0.74097	-0.49377
-85.9	-1.1908	-0.57434	-0.07629	-0.16968	-0.13794				-10.5194	-8.77441	-5.58472	-5.84839	-8.20862			-85.9	-0.0238	-0.02808	-0.00183	-0.04395	-0.05188				-0.02136	-0.02197	-0.01099	-0.23743	-0.09399			-85.9	-0.30945	-0.23499	-0.43884	-0.30457					-6.22803	-5.10803	-2.21619	-6.11633			-85.9	-0.73914	-0.49805
-85.8	-1.17798	-0.59448	-0.07935	-0.17883	-0.13				-10.4919	-8.74878	-5.59875	-5.83801	-8.21533			-85.8	-0.02136	-0.02686	-0.00488	-0.03967	-0.05005				-0.02319	-0.02319	-0.01099	-0.23743	-0.09094			-85.8	-0.30762	-0.24353	-0.44067	-0.30579					-6.21765	-5.0946	-2.22534	-6.10779			-85.8	-0.7312	-0.51514
-85.7	-1.19507	-0.55725	-0.08118	-0.17578	-0.15625				-10.4864	-8.74756	-5.58899	-5.86304	-8.20129			-85.7	-0.02686	-0.0238	-0.00122	-0.0415	-0.05005				-0.02319	-0.02258	-0.0116	-0.23621	-0.08972			-85.7	-0.31616	-0.23865	-0.43884	-0.30823					-6.20728	-5.09033	-2.22229	-6.1084			-85.7	-0.72815	-0.5304
-85.6	-1.22864	-0.5542	-0.09094	-0.17395	-0.14771				-10.4797	-8.74573	-5.57373	-5.82825	-8.17322			-85.6	-0.03174	-0.02502	-0.00427	-0.04089	-0.05432				-0.02258	-0.02319	-0.01099	-0.23071	-0.09094			-85.6	-0.3302	-0.23804	-0.43945	-0.30518					-6.19995	-5.0885	-2.21436	-6.10413			-85.6	-0.72876	-0.52856
-85.5	-1.21338	-0.5542	-0.08179	-0.17456	-0.15869				-10.4645	-8.71338	-5.56335	-5.80811	-8.19214			-85.5	-0.03052	-0.02319	-0.00244	-0.03906	-0.05676				-0.0238	-0.02197	-0.01099	-0.22949	-0.09033			-85.5	-0.34302	-0.24597	-0.44434	-0.30884					-6.18652	-5.07996	-2.20581	-6.09436			-85.5	-0.7312	-0.52063
-85.4	-1.19385	-0.57068	-0.05859	-0.19043	-0.16663				-10.4456	-8.72009	-5.55786	-5.8252	-8.19397			-85.4	-0.03235	-0.02747	-0.00305	-0.04028	-0.05615				-0.02625	-0.0238	-0.01343	-0.23254	-0.09155			-85.4	-0.34241	-0.24536	-0.44983	-0.31555					-6.18286	-5.06836	-2.19666	-6.08826			-85.4	-0.73364	-0.51636
-85.3	-1.20667	-0.56824	-0.07568	-0.21301	-0.15259				-10.4248	-8.69934	-5.54626	-5.79712	-8.18848			-85.3	-0.02991	-0.02991	-0.00671	-0.04395	-0.05432				-0.02502	-0.02197	-0.01404	-0.23743	-0.09583			-85.3	-0.33813	-0.24719	-0.45288	-0.32349					-6.17798	-5.06042	-2.18201	-6.07971			-85.3	-0.73059	-0.5188
-85.2	-1.22864	-0.5719	-0.08057	-0.2063	-0.15076				-10.4175	-8.69446	-5.53833	-5.80566	-8.18359			-85.2	-0.02625	-0.02747	-0.00366	-0.04883	-0.05432				-0.02563	-0.02502	-0.01526	-0.24231	-0.09827			-85.2	-0.33142	-0.23926	-0.45776	-0.32532					-6.16943	-5.05432	-2.17651	-6.07056			-85.2	-0.72693	-0.51147
-85.1	-1.2207	-0.55908	-0.09033	-0.18677	-0.14282				-10.4114	-8.69385	-5.53772	-5.7782	-8.16406			-85.1	-0.02625	-0.02502	0	-0.04944	-0.05554				-0.02563	-0.02625	-0.01404	-0.23804	-0.09949			-85.1	-0.32837	-0.23376	-0.46692	-0.3241					-6.15601	-5.05127	-2.16919	-6.06262			-85.1	-0.7251	-0.50903
-85	-1.22131	-0.55298	-0.09399	-0.18188	-0.14832				-10.3937	-8.67432	-5.52917	-5.77209	-8.15247			-85	-0.02502	-0.02686	-0.00244	-0.04211	-0.05493				-0.02197	-0.02319	-0.01465	-0.23132	-0.1001			-85	-0.33264	-0.23193	-0.46326	-0.32532					-6.14807	-5.04395	-2.16064	-6.05469			-85	-0.72449	-0.5127
-84.9	-1.20117	-0.55298	-0.08179	-0.1532	-0.14587				-10.3821	-8.66577	-5.52429	-5.75256	-8.16162			-84.9	-0.02808	-0.02563	0	-0.03845	-0.05615				-0.02502	-0.02319	-0.01404	-0.22644	-0.09827			-84.9	-0.32776	-0.22583	-0.45532	-0.32471					-6.14319	-5.04456	-2.14783	-6.04797			-84.9	-0.72388	-0.51331
-84.8	-1.22192	-0.5603	-0.09766	-0.1532	-0.13062				-10.3644	-8.65173	-5.52307	-5.75745	-8.1488			-84.8	-0.02869	-0.02563	0	-0.03662	-0.05676				-0.02319	-0.01953	-0.01221	-0.224	-0.09644			-84.8	-0.32654	-0.21667	-0.45105	-0.32532					-6.12854	-5.03967	-2.13623	-6.04004			-84.8	-0.72205	-0.50781
-84.7	-1.26526	-0.53955	-0.08972	-0.15076	-0.11353				-10.3626	-8.6499	-5.51331	-5.74402	-8.13843			-84.7	-0.02869	-0.02686	-0.00244	-0.04028	-0.05676				-0.02197	-0.01892	-0.0116	-0.22217	-0.09521			-84.7	-0.32715	-0.2124	-0.45471	-0.32715					-6.12122	-5.03479	-2.13013	-6.026			-84.7	-0.71533	-0.50537
-84.6	-1.26465	-0.55664	-0.08301	-0.14038	-0.12024				-10.3461	-8.6377	-5.49805	-5.75378	-8.13721			-84.6	-0.02747	-0.02625	-0.00366	-0.03784	-0.05493				-0.02136	-0.02075	-0.01099	-0.22156	-0.0946			-84.6	-0.32776	-0.20874	-0.46997	-0.33142					-6.10962	-5.02563	-2.12769	-6.0199			-84.6	-0.71045	-0.51208
-84.5	-1.19446	-0.56274	-0.09644	-0.15747	-0.11475				-10.3406	-8.63159	-5.4895	-5.75317	-8.12012			-84.5	-0.02686	-0.02625	-0.000610352	-0.03662	-0.05798				-0.02136	-0.02136	-0.01465	-0.22034	-0.09155			-84.5	-0.32776	-0.20752	-0.47424	-0.33752					-6.09619	-5.0116	-2.13135	-6.01929			-84.5	-0.70801	-0.5127
-84.4	-1.19629	-0.56335	-0.09888	-0.17456	-0.13062				-10.3241	-8.58765	-5.48035	-5.72998	-8.09692			-84.4	-0.02563	-0.0293	-0.00305	-0.03967	-0.06042				-0.02014	-0.02502	-0.01831	-0.224	-0.08789			-84.4	-0.32043	-0.20325	-0.48523	-0.33875					-6.08826	-5.00488	-2.12769	-6.01379			-84.4	-0.70801	-0.51575
-84.3	-1.21521	-0.5603	-0.08545	-0.17944	-0.13977				-10.3046	-8.60535	-5.4895	-5.7196	-8.08655			-84.3	-0.02747	-0.02869	-0.00488	-0.04089	-0.0592				-0.01953	-0.0238	-0.01892	-0.22766	-0.08789			-84.3	-0.31738	-0.20447	-0.495	-0.33081					-6.08093	-5.00305	-2.1228	-6.00403			-84.3	-0.7074	-0.52307
-84.2	-1.23657	-0.54749	-0.08423	-0.17761	-0.12695				-10.2979	-8.58704	-5.48645	-5.72266	-8.08167			-84.2	-0.02869	-0.0293	-0.000610352	-0.03906	-0.06165				-0.02014	-0.01953	-0.01465	-0.22644	-0.08789			-84.2	-0.31067	-0.20691	-0.48401	-0.32593					-6.07544	-4.99023	-2.11792	-5.99976			-84.2	-0.70374	-0.52917
-84.1	-1.23962	-0.55664	-0.0885	-0.177	-0.10803				-10.2808	-8.56689	-5.47119	-5.71899	-8.07068			-84.1	-0.03052	-0.02991	-0.00183	-0.0415	-0.0592				-0.01953	-0.0177	-0.00916	-0.22583	-0.09155			-84.1	-0.29663	-0.21179	-0.48523	-0.32166					-6.07056	-4.98535	-2.10999	-5.99243			-84.1	-0.70007	-0.52673
-84	-1.21155	-0.5481	-0.09644	-0.18005	-0.1239				-10.2557	-8.56018	-5.47363	-5.7074	-8.05908			-84	-0.02869	-0.02625	-0.00183	-0.0415	-0.05737				-0.01953	-0.02075	-0.00977	-0.22461	-0.09827			-84	-0.2887	-0.21667	-0.48401	-0.32043					-6.05957	-4.98657	-2.09595	-5.98083			-84	-0.69275	-0.51392
-83.9	-1.19812	-0.55115	-0.09155	-0.17517	-0.13				-10.2618	-8.54065	-5.4657	-5.68542	-8.02795			-83.9	-0.02686	-0.02197	-0.000610352	-0.04211	-0.05432				-0.01831	-0.02747	-0.01221	-0.21973	-0.10071			-83.9	-0.28931	-0.22217	-0.47241	-0.31372					-6.04919	-4.98108	-2.09045	-5.96924			-83.9	-0.68604	-0.49316
-83.8	-1.22864	-0.57617	-0.10742	-0.177	-0.10315				-10.2484	-8.53943	-5.48279	-5.67932	-7.99683			-83.8	-0.03052	-0.0238	-0.00122	-0.04456	-0.05188				-0.02075	-0.02869	-0.00916	-0.2179	-0.10071			-83.8	-0.29541	-0.2301	-0.46936	-0.3125					-6.04492	-4.97009	-2.09839	-5.96313			-83.8	-0.68604	-0.47974
-83.7	-1.23718	-0.57373	-0.1001	-0.18921	-0.11963				-10.2429	-8.53943	-5.47241	-5.67932	-7.99988			-83.7	-0.02991	-0.02563	-0.00122	-0.04456	-0.05432				-0.02197	-0.02502	-0.00916	-0.21667	-0.09888			-83.7	-0.30579	-0.22888	-0.47546	-0.31311					-6.04004	-4.96155	-2.10754	-5.95581			-83.7	-0.68481	-0.47607
-83.6	-1.2561	-0.55237	-0.0946	-0.21118	-0.10742				-10.2222	-8.51563	-5.45898	-5.65613	-7.96997			-83.6	-0.02747	-0.02625	-0.000610352	-0.047	-0.05493				-0.02197	-0.02319	-0.0061	-0.2124	-0.09888			-83.6	-0.31372	-0.22583	-0.48462	-0.31616					-6.03271	-4.95239	-2.11731	-5.94971			-83.6	-0.68359	-0.47485
-83.5	-1.27258	-0.52917	-0.08972	-0.22156	-0.10071				-10.1898	-8.50464	-5.44678	-5.65857	-7.97913			-83.5	-0.02686	-0.02625	0.000610352	-0.04517	-0.05249				-0.02136	-0.02197	-0.00671	-0.20813	-0.09766			-83.5	-0.31128	-0.22522	-0.48279	-0.32227					-6.02356	-4.94568	-2.12524	-5.94177			-83.5	-0.67871	-0.47119
-83.4	-1.2561	-0.53284	-0.09033	-0.22339	-0.11719				-10.1874	-8.50159	-5.44861	-5.6427	-7.95654			-83.4	-0.02502	-0.02747	-0.00183	-0.04272	-0.05188				-0.02502	-0.02136	-0.00854	-0.20569	-0.09521			-83.4	-0.31128	-0.22461	-0.47302	-0.31799					-6.01196	-4.94141	-2.13013	-5.9314			-83.4	-0.67566	-0.46509
-83.3	-1.24207	-0.54077	-0.0885	-0.22034	-0.11658				-10.1831	-8.48694	-5.43518	-5.6366	-7.94373			-83.3	-0.02686	-0.02319	-0.00183	-0.04395	-0.05066				-0.02686	-0.01831	-0.0116	-0.20142	-0.09094			-83.3	-0.31555	-0.22034	-0.47607	-0.30701					-6.00281	-4.93591	-2.13013	-5.9259			-83.3	-0.67627	-0.45593
-83.2	-1.24634	-0.5658	-0.07874	-0.20203	-0.12451				-10.1581	-8.48816	-5.42847	-5.63171	-7.94556			-83.2	-0.02502	-0.02014	-0.00183	-0.0415	-0.05005				-0.02991	-0.02136	-0.00977	-0.19226	-0.08362			-83.2	-0.31372	-0.22644	-0.47974	-0.30212					-5.99731	-4.93042	-2.11182	-5.91919			-83.2	-0.67749	-0.44739
-83.1	-1.26526	-0.5658	-0.07629	-0.224	-0.11047				-10.1611	-8.47229	-5.401	-5.61768	-7.948			-83.1	-0.02197	-0.02136	-0.00122	-0.0415	-0.05005				-0.0293	-0.02197	-0.00793	-0.19165	-0.07996			-83.1	-0.30823	-0.23132	-0.48157	-0.30273					-5.98877	-4.92737	-2.09412	-5.91614			-83.1	-0.67993	-0.44312
-83	-1.29395	-0.53345	-0.09277	-0.20264	-0.12146				-10.1623	-8.45093	-5.38879	-5.61279	-7.95349			-83	-0.02319	-0.0238	0	-0.04028	-0.04944				-0.02747	-0.01831	-0.00916	-0.19531	-0.08057			-83	-0.30945	-0.23315	-0.4834	-0.30396					-5.98267	-4.92737	-2.09167	-5.9137			-83	-0.67627	-0.43701
-82.9	-1.29333	-0.52307	-0.09216	-0.20142	-0.11536				-10.155	-8.44604	-5.39429	-5.61401	-7.91382			-82.9	-0.02319	-0.02136	-0.000610352	-0.04211	-0.04761				-0.02686	-0.02136	-0.00854	-0.20081	-0.07996			-82.9	-0.31494	-0.23254	-0.48279	-0.29663					-5.97839	-4.92188	-2.09534	-5.90637			-82.9	-0.67322	-0.42725
-82.8	-1.26526	-0.52368	-0.0824	-0.19165	-0.12329				-10.1154	-8.43079	-5.38696	-5.60364	-7.91077			-82.8	-0.02075	-0.02136	-0.00122	-0.04333	-0.04578				-0.02686	-0.02136	-0.01221	-0.21423	-0.07568			-82.8	-0.32043	-0.23499	-0.47424	-0.29053					-5.96985	-4.91455	-2.09656	-5.89478			-82.8	-0.66895	-0.41931
-82.7	-1.26038	-0.52795	-0.09338	-0.19104	-0.11353				-10.1148	-8.40576	-5.3894	-5.57678	-7.89795			-82.7	-0.02563	-0.02319	-0.00183	-0.04211	-0.047				-0.0293	-0.02075	-0.01465	-0.22278	-0.07446			-82.7	-0.31494	-0.23499	-0.46997	-0.29053					-5.96497	-4.90295	-2.09717	-5.88379			-82.7	-0.66833	-0.4248
-82.6	-1.25061	-0.54871	-0.09216	-0.20203	-0.11902				-10.1086	-8.39233	-5.37964	-5.5603	-7.89124			-82.6	-0.02319	-0.02258	0.000610352	-0.04211	-0.04822				-0.02869	-0.02075	-0.01343	-0.21912	-0.07751			-82.6	-0.31128	-0.224	-0.46875	-0.28809					-5.95886	-4.89319	-2.08801	-5.87952			-82.6	-0.66956	-0.43701
-82.5	-1.25488	-0.56946	-0.10193	-0.224	-0.12451				-10.0836	-8.37646	-5.3595	-5.58777	-7.87354			-82.5	-0.01953	-0.02197	-0.000610352	-0.03906	-0.047				-0.02747	-0.02014	-0.01404	-0.20935	-0.08118			-82.5	-0.30884	-0.2179	-0.47729	-0.29419					-5.95459	-4.88892	-2.07947	-5.87463			-82.5	-0.66711	-0.45166
-82.4	-1.25061	-0.56091	-0.1001	-0.24353	-0.1001				-10.0543	-8.37097	-5.34912	-5.57007	-7.87781			-82.4	-0.02014	-0.02075	-0.00244	-0.03662	-0.047				-0.02686	-0.0177	-0.01282	-0.20752	-0.08667			-82.4	-0.30823	-0.21851	-0.47913	-0.30579					-5.95093	-4.89014	-2.08557	-5.86365			-82.4	-0.66345	-0.46387
-82.3	-1.24451	-0.53528	-0.09827	-0.22217	-0.11658				-10.0543	-8.36121	-5.34973	-5.5603	-7.86011			-82.3	-0.02319	-0.02136	-0.00183	-0.03723	-0.04639				-0.02563	-0.01892	-0.01221	-0.21423	-0.08667			-82.3	-0.30457	-0.22278	-0.46753	-0.31067					-5.94055	-4.8877	-2.09839	-5.85144			-82.3	-0.66223	-0.47546
-82.2	-1.21765	-0.54626	-0.10437	-0.20935	-0.13672				-10.044	-8.35205	-5.33142	-5.58594	-7.87292			-82.2	-0.02197	-0.02075	-0.00244	-0.03601	-0.04456				-0.02747	-0.02136	-0.01099	-0.22156	-0.08362			-82.2	-0.30212	-0.22461	-0.45715	-0.32227					-5.9314	-4.88831	-2.10815	-5.84229			-82.2	-0.66345	-0.47546
-82.1	-1.20361	-0.52368	-0.10376	-0.20447	-0.10864				-10.0415	-8.36365	-5.33264	-5.56519	-7.86682			-82.1	-0.02197	-0.02136	-0.00122	-0.03662	-0.04456				-0.0238	-0.02319	-0.01221	-0.22888	-0.08301			-82.1	-0.30273	-0.22766	-0.45654	-0.33081					-5.9259	-4.88525	-2.11304	-5.83496			-82.1	-0.66772	-0.46814
-82	-1.23352	-0.53772	-0.10559	-0.19348	-0.09521				-10.0159	-8.34717	-5.32043	-5.53833	-7.84424			-82	-0.0238	-0.02075	-0.000610352	-0.03296	-0.04395				-0.02563	-0.01953	-0.01038	-0.2417	-0.08301			-82	-0.30701	-0.23193	-0.4541	-0.32776					-5.91919	-4.87183	-2.11609	-5.82764			-82	-0.67444	-0.4657
-81.9	-1.23291	-0.52673	-0.10132	-0.20691	-0.1001				-10.0159	-8.32947	-5.31555	-5.5542	-7.83508			-81.9	-0.02502	-0.02197	-0.00183	-0.03845	-0.0415				-0.02563	-0.02319	-0.00916	-0.24902	-0.08057			-81.9	-0.3125	-0.22949	-0.45654	-0.32104					-5.90698	-4.85779	-2.11487	-5.82092			-81.9	-0.68237	-0.46509
-81.8	-1.22009	-0.54382	-0.1001	-0.21484	-0.10681				-10.0006	-8.32092	-5.31799	-5.53589	-7.81128			-81.8	-0.02625	-0.02258	-0.00244	-0.03845	-0.04089				-0.02502	-0.02625	-0.01221	-0.24963	-0.08057			-81.8	-0.31738	-0.22949	-0.46021	-0.31006					-5.89661	-4.85046	-2.10754	-5.81299			-81.8	-0.68298	-0.46326
-81.7	-1.22009	-0.51453	-0.10498	-0.21057	-0.11475				-9.9884	-8.30078	-5.31006	-5.53101	-7.81494			-81.7	-0.02319	-0.02197	-0.00122	-0.03418	-0.0415				-0.02136	-0.02197	-0.01343	-0.25024	-0.08118			-81.7	-0.31189	-0.22339	-0.46265	-0.30029					-5.88684	-4.84863	-2.10693	-5.81116			-81.7	-0.67505	-0.45715
-81.6	-1.20605	-0.52368	-0.10437	-0.20386	-0.11414				-9.96948	-8.30322	-5.29602	-5.52734	-7.79358			-81.6	-0.02136	-0.02136	-0.000610352	-0.03845	-0.04028				-0.02258	-0.02502	-0.00854	-0.25452	-0.08423			-81.6	-0.31067	-0.21423	-0.45532	-0.29175					-5.87463	-4.84619	-2.1106	-5.80627			-81.6	-0.66711	-0.45471
-81.5	-1.15295	-0.50293	-0.09277	-0.20935	-0.12024				-9.95239	-8.28918	-5.30029	-5.50842	-7.80273			-81.5	-0.02197	-0.02319	-0.00122	-0.0354	-0.04211				-0.02319	-0.0238	-0.00488	-0.26123	-0.08545			-81.5	-0.30884	-0.21301	-0.44495	-0.28931					-5.86426	-4.84375	-2.10266	-5.79041			-81.5	-0.66956	-0.44739
-81.4	-1.12	-0.51147	-0.10498	-0.19043	-0.11047				-9.92676	-8.26477	-5.30273	-5.49927	-7.79297			-81.4	-0.02502	-0.02319	-0.00183	-0.03052	-0.04272				-0.02686	-0.02136	-0.00732	-0.25818	-0.07996			-81.4	-0.30518	-0.21851	-0.43884	-0.29175					-5.86243	-4.83826	-2.09412	-5.78247			-81.4	-0.67017	-0.43823
-81.3	-1.17859	-0.52368	-0.11475	-0.177	-0.12756				-9.92432	-8.26599	-5.27527	-5.49072	-7.7771			-81.3	-0.0238	-0.0238	-0.00183	-0.03845	-0.04211				-0.02747	-0.02563	-0.00916	-0.24536	-0.07568			-81.3	-0.30579	-0.22461	-0.43396	-0.2948					-5.85571	-4.83093	-2.09167	-5.77576			-81.3	-0.66956	-0.43152
-81.2	-1.20789	-0.5127	-0.1062	-0.18005	-0.13794				-9.90662	-8.25989	-5.27771	-5.49133	-7.75146			-81.2	-0.0238	-0.02258	-0.00122	-0.03906	-0.04089				-0.02563	-0.02258	-0.00916	-0.23804	-0.07751			-81.2	-0.3125	-0.22949	-0.42847	-0.29236					-5.85266	-4.82361	-2.10449	-5.76477			-81.2	-0.66528	-0.42419
-81.1	-1.22742	-0.52612	-0.1178	-0.21545	-0.13916				-9.88464	-8.24463	-5.28076	-5.47913	-7.77161			-81.1	-0.02319	-0.02014	-0.00122	-0.03113	-0.04089				-0.02319	-0.02319	-0.00732	-0.2356	-0.0824			-81.1	-0.3186	-0.22888	-0.43213	-0.29419					-5.849	-4.81506	-2.11731	-5.75928			-81.1	-0.66528	-0.42358
-81	-1.25793	-0.50293	-0.11719	-0.21423	-0.12878				-9.88831	-8.22571	-5.25146	-5.46448	-7.74658			-81	-0.02502	-0.02136	-0.000610352	-0.02686	-0.04089				-0.02625	-0.02563	-0.0061	-0.23865	-0.08118			-81	-0.32104	-0.22217	-0.43396	-0.29541					-5.83618	-4.80713	-2.11487	-5.75867			-81	-0.66711	-0.4187
-80.9	-1.22559	-0.49561	-0.10315	-0.23071	-0.12756				-9.87244	-8.20923	-5.25818	-5.4657	-7.7478			-80.9	-0.02563	-0.02319	-0.000610352	-0.02991	-0.04211				-0.02686	-0.02136	-0.00671	-0.24292	-0.07629			-80.9	-0.33081	-0.21912	-0.42664	-0.28564					-5.83191	-4.80042	-2.10754	-5.74951			-80.9	-0.66895	-0.4071
-80.8	-1.21643	-0.50171	-0.10071	-0.23438	-0.13062				-9.86267	-8.19946	-5.2594	-5.45715	-7.7478			-80.8	-0.02319	-0.02502	0.00122	-0.03235	-0.04211				-0.02686	-0.02258	-0.0061	-0.24475	-0.07446			-80.8	-0.33997	-0.21606	-0.41809	-0.28259					-5.82581	-4.79126	-2.10938	-5.74463			-80.8	-0.66895	-0.39917
-80.7	-1.20605	-0.50049	-0.1062	-0.22766	-0.13611				-9.83826	-8.1842	-5.22827	-5.43518	-7.72461			-80.7	-0.02136	-0.02136	-0.00122	-0.03296	-0.04395				-0.02197	-0.02075	-0.00977	-0.25146	-0.07751			-80.7	-0.3302	-0.21484	-0.4126	-0.2832					-5.8197	-4.78394	-2.10693	-5.74036			-80.7	-0.66772	-0.39673
-80.6	-1.20239	-0.52979	-0.09644	-0.224	-0.13123				-9.84314	-8.1781	-5.24658	-5.42847	-7.72217			-80.6	-0.02319	-0.02136	-0.00244	-0.03052	-0.04639				-0.02075	-0.02014	-0.01343	-0.25269	-0.07874			-80.6	-0.32532	-0.21912	-0.4248	-0.28809					-5.80994	-4.77905	-2.10266	-5.73486			-80.6	-0.66895	-0.40649
-80.5	-1.16516	-0.51636	-0.09766	-0.21179	-0.11475				-9.82239	-8.17932	-5.23132	-5.42725	-7.71362			-80.5	-0.02502	-0.02197	0	-0.0293	-0.04517				-0.02014	-0.01831	-0.01343	-0.26001	-0.08057			-80.5	-0.31616	-0.22461	-0.44373	-0.29053					-5.80078	-4.77173	-2.10144	-5.72388			-80.5	-0.67505	-0.42847
-80.4	-1.14868	-0.50171	-0.09827	-0.22095	-0.11414				-9.80652	-8.16284	-5.20935	-5.42603	-7.70691			-80.4	-0.02197	-0.02808	-0.00183	-0.03113	-0.04517				-0.02136	-0.01892	-0.01343	-0.25879	-0.08179			-80.4	-0.30945	-0.22644	-0.44189	-0.29297					-5.79224	-4.76807	-2.11182	-5.71777			-80.4	-0.67688	-0.43762
-80.3	-1.14746	-0.49988	-0.11414	-0.22339	-0.1178				-9.79553	-8.15002	-5.20264	-5.42175	-7.68311			-80.3	-0.02136	-0.02747	-0.00366	-0.03479	-0.04578				-0.02686	-0.02258	-0.01343	-0.25269	-0.07751			-80.3	-0.3125	-0.22766	-0.44189	-0.29358					-5.77942	-4.7583	-2.11975	-5.71106			-80.3	-0.67688	-0.43213
-80.2	-1.15967	-0.52307	-0.10681	-0.21118	-0.10437				-9.7644	-8.14636	-5.19958	-5.41626	-7.69165			-80.2	-0.02502	-0.02502	-0.000610352	-0.03357	-0.047				-0.03113	-0.01953	-0.01648	-0.24231	-0.07507			-80.2	-0.31616	-0.22461	-0.43945	-0.30518					-5.77271	-4.74365	-2.11792	-5.7019			-80.2	-0.67688	-0.43335
-80.1	-1.18347	-0.51453	-0.09583	-0.20203	-0.11169				-9.76318	-8.14209	-5.21301	-5.40039	-7.66968			-80.1	-0.02563	-0.02502	-0.00183	-0.03357	-0.04883				-0.02869	-0.02014	-0.01953	-0.23193	-0.07446			-80.1	-0.30884	-0.22705	-0.42908	-0.31738					-5.76172	-4.73328	-2.1106	-5.69214			-80.1	-0.67749	-0.43518
-80	-1.18286	-0.51636	-0.08789	-0.20691	-0.10986				-9.75098	-8.13049	-5.19775	-5.39124	-7.66968			-80	-0.02319	-0.0238	-0.000610352	-0.03296	-0.04822				-0.0293	-0.01709	-0.0177	-0.24231	-0.0769			-80	-0.30701	-0.22583	-0.42786	-0.3186					-5.75256	-4.73083	-2.10327	-5.6842			-80	-0.67932	-0.4303
-79.9	-1.20667	-0.52368	-0.08423	-0.2124	-0.09521				-9.74731	-8.10242	-5.18188	-5.37903	-7.65137			-79.9	-0.0238	-0.01953	-0.00244	-0.03357	-0.04944				-0.03174	-0.02136	-0.01709	-0.24414	-0.07751			-79.9	-0.30457	-0.22644	-0.43335	-0.31616					-5.74951	-4.73206	-2.10022	-5.67932			-79.9	-0.67505	-0.41931
-79.8	-1.25916	-0.52002	-0.06592	-0.23193	-0.09277				-9.73877	-8.10974	-5.17822	-5.38147	-7.62451			-79.8	-0.02747	-0.01831	-0.00183	-0.03418	-0.04944				-0.02991	-0.02136	-0.01831	-0.24414	-0.07751			-79.8	-0.30457	-0.22705	-0.42908	-0.31616					-5.73364	-4.7229	-2.09045	-5.66895			-79.8	-0.672	-0.41443
-79.7	-1.22437	-0.53711	-0.08423	-0.21118	-0.09705				-9.72656	-8.09814	-5.16663	-5.36865	-7.64404			-79.7	-0.02747	-0.01953	-0.00122	-0.03357	-0.05066				-0.02197	-0.01892	-0.01892	-0.24902	-0.07813			-79.7	-0.30884	-0.22888	-0.42664	-0.31372					-5.72327	-4.71252	-2.08923	-5.66101			-79.7	-0.67261	-0.41809
-79.6	-1.24878	-0.52917	-0.09155	-0.22827	-0.10559				-9.72961	-8.08105	-5.16785	-5.37842	-7.63977			-79.6	-0.02502	-0.01587	-0.00183	-0.03174	-0.05249				-0.01953	-0.02258	-0.01831	-0.25391	-0.07874			-79.6	-0.31799	-0.23254	-0.4303	-0.31006					-5.72021	-4.70398	-2.08923	-5.65247			-79.6	-0.67261	-0.41687
-79.5	-1.25	-0.50964	-0.09644	-0.24109	-0.10925				-9.69849	-8.07068	-5.15625	-5.37964	-7.60742			-79.5	-0.02319	-0.01831	0.000610352	-0.03235	-0.05615				-0.02075	-0.02258	-0.01831	-0.25085	-0.07874			-79.5	-0.3241	-0.22949	-0.43701	-0.30945					-5.71289	-4.69727	-2.07886	-5.64331			-79.5	-0.67505	-0.40405
-79.4	-1.26526	-0.50476	-0.1001	-0.23682	-0.11536				-9.68262	-8.05237	-5.15503	-5.34485	-7.58728			-79.4	-0.02563	-0.02502	-0.00183	-0.0293	-0.05554				-0.02136	-0.02197	-0.01648	-0.2478	-0.08423			-79.4	-0.31921	-0.22766	-0.45044	-0.30762					-5.70679	-4.68445	-2.08496	-5.6366			-79.4	-0.67627	-0.39734
-79.3	-1.24573	-0.50903	-0.10315	-0.24353	-0.1062				-9.68811	-8.04993	-5.13733	-5.3479	-7.58911			-79.3	-0.02563	-0.02319	-0.00183	-0.03479	-0.05371				-0.01892	-0.02258	-0.01526	-0.25146	-0.09033			-79.3	-0.31189	-0.22949	-0.46326	-0.30579					-5.70557	-4.67346	-2.07825	-5.62866			-79.3	-0.67566	-0.39856
-79.2	-1.21094	-0.52002	-0.10437	-0.23193	-0.11047				-9.65881	-8.03894	-5.13672	-5.32837	-7.60864			-79.2	-0.02625	-0.02563	0	-0.04272	-0.05188				-0.01953	-0.02075	-0.01709	-0.25513	-0.09338			-79.2	-0.31067	-0.2301	-0.46997	-0.29968					-5.7019	-4.67407	-2.06482	-5.62256			-79.2	-0.67444	-0.39917
-79.1	-1.24634	-0.52368	-0.11536	-0.21973	-0.1123				-9.63745	-8.03162	-5.13245	-5.32043	-7.59644			-79.1	-0.02319	-0.03357	0.000610352	-0.0415	-0.05066				-0.02014	-0.02075	-0.01648	-0.25635	-0.09521			-79.1	-0.30701	-0.22644	-0.47302	-0.29846					-5.69275	-4.67651	-2.04773	-5.61646			-79.1	-0.67444	-0.3949
-79	-1.24451	-0.5249	-0.10315	-0.22217	-0.11902				-9.6405	-8.02612	-5.13	-5.32776	-7.5946			-79	-0.0238	-0.03052	-0.00122	-0.03723	-0.05066				-0.02075	-0.01892	-0.01282	-0.2533	-0.09399			-79	-0.31189	-0.22217	-0.47485	-0.3009					-5.67993	-4.66736	-2.03613	-5.61462			-79	-0.67444	-0.39734
-78.9	-1.25305	-0.51697	-0.08728	-0.22339	-0.13184				-9.62158	-8.01575	-5.13062	-5.31677	-7.58118			-78.9	-0.02686	-0.02625	-0.00244	-0.03906	-0.047				-0.02319	-0.01709	-0.01343	-0.2478	-0.09277			-78.9	-0.3125	-0.21667	-0.47119	-0.29846					-5.672	-4.66003	-2.0343	-5.60913			-78.9	-0.67444	-0.39734
-78.8	-1.24268	-0.53284	-0.08789	-0.21606	-0.12939				-9.60083	-7.99927	-5.12756	-5.31738	-7.55615			-78.8	-0.02563	-0.02319	-0.00183	-0.0415	-0.04517				-0.02502	-0.01953	-0.01221	-0.23682	-0.09033			-78.8	-0.3186	-0.21667	-0.46082	-0.28931					-5.6665	-4.65332	-2.03979	-5.60059			-78.8	-0.6781	-0.38696
-78.7	-1.26709	-0.52063	-0.10132	-0.21912	-0.11169				-9.59656	-7.98645	-5.0946	-5.29663	-7.53418			-78.7	-0.02319	-0.02136	0	-0.04272	-0.04578				-0.01892	-0.0177	-0.01221	-0.2301	-0.08911			-78.7	-0.32471	-0.2179	-0.45471	-0.28687					-5.65491	-4.64905	-2.03308	-5.59082			-78.7	-0.67932	-0.38269
-78.6	-1.27686	-0.53162	-0.1062	-0.20752	-0.11292				-9.56787	-7.97852	-5.09338	-5.29907	-7.53662			-78.6	-0.02258	-0.02502	0.000610352	-0.04578	-0.04639				-0.01953	-0.0177	-0.00977	-0.22949	-0.0885			-78.6	-0.3241	-0.21667	-0.45959	-0.28259					-5.64636	-4.64478	-2.03125	-5.58228			-78.6	-0.68237	-0.39185
-78.5	-1.22375	-0.52856	-0.0885	-0.18677	-0.12573				-9.56421	-7.95959	-5.09521	-5.27588	-7.52258			-78.5	-0.02319	-0.0238	-0.00244	-0.04517	-0.04517				-0.02319	-0.01953	-0.00854	-0.23315	-0.08789			-78.5	-0.32715	-0.224	-0.46387	-0.28137					-5.64087	-4.63257	-2.04163	-5.57678			-78.5	-0.67932	-0.3949
-78.4	-1.24207	-0.51697	-0.09521	-0.19714	-0.10559				-9.55322	-7.95959	-5.08179	-5.27527	-7.54883			-78.4	-0.02319	-0.02319	-0.00366	-0.04211	-0.04456				-0.02136	-0.02014	-0.00854	-0.23438	-0.08728			-78.4	-0.32837	-0.22949	-0.46509	-0.28625					-5.63477	-4.62036	-2.05078	-5.57129			-78.4	-0.6842	-0.39978
-78.3	-1.22559	-0.51331	-0.09766	-0.21423	-0.08057				-9.51477	-7.94739	-5.07751	-5.26489	-7.53784			-78.3	-0.0238	-0.02625	-0.00183	-0.04333	-0.0415				-0.01831	-0.01953	-0.00854	-0.23071	-0.08728			-78.3	-0.32104	-0.22705	-0.47241	-0.29358					-5.62378	-4.60999	-2.06116	-5.5603			-78.3	-0.68237	-0.41321
-78.2	-1.28174	-0.50842	-0.10071	-0.20447	-0.09155				-9.52026	-7.95166	-5.07202	-5.25818	-7.53662			-78.2	-0.02625	-0.02625	-0.00122	-0.04272	-0.04272				-0.01953	-0.01709	-0.0061	-0.23132	-0.08667			-78.2	-0.31067	-0.21851	-0.47729	-0.29358					-5.61523	-4.6106	-2.0752	-5.54504			-78.2	-0.67688	-0.42419
-78.1	-1.29578	-0.51392	-0.10132	-0.20386	-0.09399				-9.50317	-7.92603	-5.04578	-5.24231	-7.50488			-78.1	-0.02136	-0.02686	-0.000610352	-0.03906	-0.04761				-0.01953	-0.01831	-0.00366	-0.22705	-0.08789			-78.1	-0.30823	-0.21423	-0.47302	-0.29541					-5.61096	-4.60571	-2.07764	-5.53528			-78.1	-0.67383	-0.43091
-78	-1.32446	-0.50293	-0.07996	-0.21912	-0.0946				-9.49097	-7.91382	-5.04395	-5.23376	-7.4707			-78	-0.02014	-0.02747	-0.000610352	-0.04089	-0.04883				-0.01892	-0.01892	-0.0061	-0.23132	-0.08728			-78	-0.30884	-0.20935	-0.47119	-0.29419					-5.60852	-4.60571	-2.06604	-5.52551			-78	-0.66528	-0.43091
-77.9	-1.32141	-0.50415	-0.07813	-0.22644	-0.10071				-9.46472	-7.91199	-5.03296	-5.24597	-7.46704			-77.9	-0.02319	-0.02869	-0.00244	-0.03967	-0.05005				-0.01282	-0.01953	-0.00671	-0.22888	-0.08423			-77.9	-0.3125	-0.20264	-0.47913	-0.28992					-5.60242	-4.59412	-2.04651	-5.51331			-77.9	-0.65552	-0.42603
-77.8	-1.28418	-0.49011	-0.07935	-0.23376	-0.11414				-9.46228	-7.90894	-5.0238	-5.21973	-7.47192			-77.8	-0.02136	-0.02502	-0.00305	-0.03784	-0.05127				-0.00916	-0.01648	-0.00488	-0.21118	-0.08423			-77.8	-0.31311	-0.19592	-0.47729	-0.28381					-5.59082	-4.58435	-2.03369	-5.50537			-77.8	-0.65918	-0.42236
-77.7	-1.22131	-0.50598	-0.06958	-0.22949	-0.13062				-9.45557	-7.89368	-5.02014	-5.20996	-7.44324			-77.7	-0.02319	-0.02258	-0.000610352	-0.03723	-0.05005				-0.0116	-0.01648	-0.00427	-0.21484	-0.08606			-77.7	-0.31311	-0.19226	-0.47668	-0.27954					-5.58289	-4.58618	-2.03491	-5.49622			-77.7	-0.6604	-0.42114
-77.6	-1.18286	-0.52612	-0.06897	-0.2301	-0.12024				-9.44153	-7.88879	-5.00244	-5.20935	-7.45117			-77.6	-0.02075	-0.02136	-0.00244	-0.03662	-0.05188				-0.01282	-0.01587	-0.00122	-0.21057	-0.08545			-77.6	-0.31128	-0.19714	-0.48157	-0.28076					-5.57312	-4.57458	-2.03735	-5.48462			-77.6	-0.65613	-0.41138
-77.5	-1.19629	-0.52917	-0.07141	-0.19592	-0.1123				-9.42871	-7.87048	-5.0116	-5.18982	-7.43713			-77.5	-0.02319	-0.0177	0	-0.03662	-0.05432				-0.01343	-0.0177	-0.00549	-0.20752	-0.08667			-77.5	-0.3064	-0.20752	-0.48401	-0.28198					-5.56641	-4.5697	-2.03125	-5.47607			-77.5	-0.6543	-0.39734
-77.4	-1.19629	-0.52124	-0.06958	-0.18433	-0.09766				-9.43115	-7.84973	-5.00488	-5.18494	-7.40784			-77.4	-0.02319	-0.01831	0.00244	-0.03479	-0.05676				-0.01221	-0.01892	-0.00671	-0.20325	-0.08545			-77.4	-0.29602	-0.2063	-0.48645	-0.2832					-5.56091	-4.56848	-2.03247	-5.47485			-77.4	-0.65796	-0.39978
-77.3	-1.18835	-0.50293	-0.06958	-0.19897	-0.09705				-9.38354	-7.85461	-4.99084	-5.18433	-7.41028			-77.3	-0.02258	-0.02014	-0.00122	-0.03357	-0.05554				-0.01038	-0.0177	-0.00854	-0.19958	-0.08667			-77.3	-0.28137	-0.20996	-0.49072	-0.28625					-5.55298	-4.56543	-2.02698	-5.46326			-77.3	-0.65735	-0.4071
-77.2	-1.15295	-0.51636	-0.07446	-0.20447	-0.10864				-9.3866	-7.82043	-4.99878	-5.16602	-7.41516			-77.2	-0.02319	-0.01526	-0.00244	-0.03113	-0.05249				-0.01099	-0.0177	-0.0061	-0.19348	-0.08606			-77.2	-0.28137	-0.21484	-0.49622	-0.28687					-5.5481	-4.55566	-2.01843	-5.45959			-77.2	-0.65125	-0.41809
-77.1	-1.14807	-0.49683	-0.0647	-0.19165	-0.1001				-9.3866	-7.82532	-4.99756	-5.16113	-7.42432			-77.1	-0.02563	-0.02319	-0.00122	-0.03357	-0.05371				-0.0177	-0.01587	-0.00305	-0.19348	-0.0885			-77.1	-0.28564	-0.21362	-0.49133	-0.28564					-5.53894	-4.54468	-1.9989	-5.45654			-77.1	-0.64941	-0.41809
-77	-1.15173	-0.49561	-0.07019	-0.19775	-0.1123				-9.35974	-7.81372	-4.97375	-5.18188	-7.42493			-77	-0.0238	-0.02197	-0.00183	-0.03296	-0.05005				-0.01831	-0.01831	-0.00427	-0.19592	-0.08972			-77	-0.29114	-0.22339	-0.48828	-0.28748					-5.52979	-4.53186	-1.97815	-5.44434			-77	-0.65125	-0.41016
-76.9	-1.19568	-0.4895	-0.06714	-0.19714	-0.10071				-9.36157	-7.80396	-4.96033	-5.15747	-7.38098			-76.9	-0.02197	-0.01831	0.000610352	-0.03174	-0.04944				-0.01526	-0.01831	-0.00427	-0.20142	-0.08911			-76.9	-0.29602	-0.22827	-0.49438	-0.29053					-5.52673	-4.51355	-1.96167	-5.44067			-76.9	-0.65369	-0.40466
-76.8	-1.23962	-0.48523	-0.06836	-0.19531	-0.09338				-9.34204	-7.7948	-4.95422	-5.15625	-7.38403			-76.8	-0.02075	-0.01892	0.00122	-0.02869	-0.04883				-0.0177	-0.01709	-0.00183	-0.20264	-0.08667			-76.8	-0.29419	-0.21851	-0.50293	-0.29358					-5.52124	-4.50745	-1.95618	-5.43884			-76.8	-0.6543	-0.40588
-76.7	-1.20605	-0.48462	-0.0769	-0.20508	-0.0946				-9.30664	-7.78625	-4.96094	-5.13855	-7.37732			-76.7	-0.02014	-0.02197	0.000610352	-0.02991	-0.04639				-0.02075	-0.01343	-0.00427	-0.20447	-0.08728			-76.7	-0.29175	-0.20813	-0.50903	-0.29541					-5.51514	-4.51111	-1.95618	-5.4303			-76.7	-0.65491	-0.39917
-76.6	-1.19629	-0.49377	-0.0769	-0.20203	-0.10437				-9.30176	-7.7771	-4.95728	-5.13306	-7.3407			-76.6	-0.01953	-0.02197	-0.00122	-0.03357	-0.04822				-0.01587	-0.01831	-0.00549	-0.20813	-0.09033			-76.6	-0.28931	-0.20752	-0.50781	-0.28992					-5.5072	-4.50867	-1.95984	-5.4187			-76.6	-0.65002	-0.39246
-76.5	-1.20239	-0.51941	-0.07996	-0.23682	-0.10132				-9.28284	-7.75269	-4.94751	-5.11475	-7.34375			-76.5	-0.02136	-0.02014	0	-0.03479	-0.04883				-0.01526	-0.01831	-0.00793	-0.21179	-0.09094			-76.5	-0.28137	-0.21179	-0.4895	-0.28687					-5.50293	-4.505	-1.95374	-5.40833			-76.5	-0.64331	-0.40222
-76.4	-1.20422	-0.51941	-0.09399	-0.25818	-0.08789				-9.2688	-7.74536	-4.94263	-5.12329	-7.32849			-76.4	-0.02197	-0.01892	-0.00183	-0.03174	-0.04883				-0.01526	-0.01892	-0.00732	-0.22156	-0.09033			-76.4	-0.27588	-0.21423	-0.48218	-0.29053					-5.49683	-4.4989	-1.93848	-5.39978			-76.4	-0.63782	-0.3949
-76.3	-1.16577	-0.51453	-0.10071	-0.23071	-0.10193				-9.25415	-7.73071	-4.94202	-5.11414	-7.36023			-76.3	-0.02319	-0.01831	-0.000610352	-0.02808	-0.047				-0.01648	-0.0177	-0.01099	-0.22766	-0.08972			-76.3	-0.28198	-0.21118	-0.48218	-0.29297					-5.49072	-4.49585	-1.91345	-5.39307			-76.3	-0.63721	-0.40894
-76.2	-1.20605	-0.50964	-0.0946	-0.2179	-0.09888				-9.25842	-7.72034	-4.93896	-5.09094	-7.32849			-76.2	-0.02502	-0.01831	0.00122	-0.03357	-0.04639				-0.01709	-0.01831	-0.01038	-0.23132	-0.09277			-76.2	-0.28992	-0.20813	-0.4834	-0.29785					-5.48035	-4.49402	-1.9104	-5.38635			-76.2	-0.63599	-0.42236
-76.1	-1.23352	-0.49683	-0.09827	-0.21179	-0.0885				-9.25415	-7.70996	-4.9176	-5.09033	-7.31262			-76.1	-0.0293	-0.01709	-0.000610352	-0.03479	-0.04578				-0.01343	-0.01587	-0.00854	-0.22583	-0.09766			-76.1	-0.29541	-0.20508	-0.48584	-0.29602					-5.46997	-4.48853	-1.92749	-5.3772			-76.1	-0.63293	-0.42725
-76	-1.21216	-0.49866	-0.10071	-0.2063	-0.10559				-9.23889	-7.7179	-4.92188	-5.0885	-7.32544			-76	-0.02319	-0.01953	0.00244	-0.03418	-0.04395				-0.0116	-0.01587	-0.01221	-0.22644	-0.09705			-76	-0.30273	-0.20142	-0.47668	-0.29053					-5.46082	-4.47571	-1.93787	-5.3717			-76	-0.6366	-0.43457
-75.9	-1.1792	-0.48889	-0.10376	-0.20569	-0.09888				-9.22363	-7.7063	-4.89929	-5.07324	-7.3053			-75.9	-0.02502	-0.01892	0	-0.03601	-0.0415				-0.01587	-0.0177	-0.01465	-0.23071	-0.09399			-75.9	-0.29968	-0.19714	-0.4718	-0.28503					-5.45227	-4.45801	-1.94092	-5.3656			-75.9	-0.64331	-0.42969
-75.8	-1.15723	-0.51147	-0.08606	-0.20142	-0.10864				-9.20959	-7.68555	-4.88708	-5.07507	-7.29492			-75.8	-0.02563	-0.01892	-0.00305	-0.03418	-0.03967				-0.01343	-0.01892	-0.01221	-0.23499	-0.09338			-75.8	-0.2948	-0.19775	-0.48401	-0.2832					-5.43823	-4.45068	-1.93298	-5.35828			-75.8	-0.64758	-0.41687
-75.7	-1.15479	-0.50903	-0.08179	-0.19592	-0.10864				-9.17847	-7.66663	-4.88403	-5.06775	-7.2522			-75.7	-0.0238	-0.01953	0.000610352	-0.03174	-0.04089				-0.01038	-0.01892	-0.01282	-0.23193	-0.09583			-75.7	-0.30212	-0.20203	-0.47607	-0.28015					-5.43091	-4.45007	-1.93115	-5.35217			-75.7	-0.65002	-0.41443
-75.6	-1.20911	-0.51575	-0.07019	-0.20691	-0.10864				-9.18152	-7.66846	-4.87854	-5.05249	-7.24182			-75.6	-0.02869	-0.02197	0	-0.03418	-0.04089				-0.01099	-0.01892	-0.01282	-0.22522	-0.09644			-75.6	-0.30518	-0.20203	-0.45532	-0.28076					-5.42542	-4.44153	-1.9281	-5.34546			-75.6	-0.65369	-0.41931
-75.5	-1.23108	-0.50354	-0.07385	-0.18921	-0.09338				-9.16138	-7.66113	-4.8761	-5.047	-7.23572			-75.5	-0.02686	-0.02136	-0.00244	-0.0354	-0.04333				-0.01343	-0.01831	-0.01343	-0.22034	-0.09766			-75.5	-0.30273	-0.2002	-0.44983	-0.28625					-5.41809	-4.43481	-1.91406	-5.33813			-75.5	-0.6543	-0.42175
-75.4	-1.22498	-0.48462	-0.08179	-0.1886	-0.10925				-9.1571	-7.63611	-4.86633	-5.047	-7.23267			-75.4	-0.02625	-0.01648	-0.00305	-0.03906	-0.0415				-0.01465	-0.01648	-0.01343	-0.21301	-0.09705			-75.4	-0.30457	-0.1947	-0.44556	-0.29053					-5.40955	-4.43298	-1.90063	-5.33203			-75.4	-0.65308	-0.42786
-75.3	-1.24878	-0.48828	-0.06653	-0.19836	-0.10376				-9.14429	-7.6239	-4.85596	-5.02563	-7.19482			-75.3	-0.02502	-0.01648	0	-0.03845	-0.0415				-0.01221	-0.01953	-0.01587	-0.20691	-0.09644			-75.3	-0.30273	-0.19287	-0.44189	-0.28137					-5.40405	-4.43176	-1.89758	-5.32288			-75.3	-0.65125	-0.43518
-75.2	-1.25122	-0.49255	-0.07813	-0.20447	-0.10315				-9.13147	-7.61353	-4.85474	-5.01892	-7.21313			-75.2	-0.02502	-0.0177	0.00244	-0.03357	-0.04089				-0.01404	-0.01831	-0.01709	-0.19836	-0.09583			-75.2	-0.30396	-0.19287	-0.44006	-0.27039					-5.39673	-4.42261	-1.90613	-5.31799			-75.2	-0.64758	-0.44128
-75.1	-1.26526	-0.49927	-0.0769	-0.19287	-0.10742				-9.10278	-7.60254	-4.84497	-5.01099	-7.21252			-75.1	-0.02502	-0.01831	0.00122	-0.03845	-0.04089				-0.01587	-0.01892	-0.01526	-0.19043	-0.09766			-75.1	-0.3009	-0.19165	-0.44922	-0.27283					-5.38696	-4.4104	-1.91833	-5.31006			-75.1	-0.6427	-0.44495
-75	-1.26831	-0.51514	-0.07446	-0.18738	-0.10498				-9.11499	-7.59094	-4.84619	-5.01343	-7.19116			-75	-0.02197	-0.02014	-0.00183	-0.03906	-0.04517				-0.0116	-0.01648	-0.01526	-0.18433	-0.09766			-75	-0.30212	-0.19531	-0.45105	-0.28198					-5.38025	-4.40369	-1.91956	-5.29602			-75	-0.64209	-0.43762
-74.9	-1.27441	-0.51331	-0.08606	-0.1886	-0.10925				-9.11011	-7.57874	-4.82849	-5.00061	-7.1698			-74.9	-0.02197	-0.01892	-0.00122	-0.03418	-0.04822				-0.01221	-0.01709	-0.01709	-0.18127	-0.09338			-74.9	-0.30823	-0.20081	-0.4425	-0.27893					-5.37415	-4.40247	-1.91284	-5.29419			-74.9	-0.64453	-0.43335
-74.8	-1.24878	-0.50964	-0.08606	-0.18494	-0.11597				-9.08142	-7.55981	-4.81445	-5.00366	-7.17957			-74.8	-0.02075	-0.02075	0.00183	-0.0354	-0.05005				-0.01282	-0.01953	-0.01587	-0.17822	-0.09155			-74.8	-0.3125	-0.20081	-0.43701	-0.27832					-5.36499	-4.40552	-1.92017	-5.28992			-74.8	-0.64758	-0.4248
-74.7	-1.24268	-0.47729	-0.08057	-0.18066	-0.11475				-9.05945	-7.55615	-4.81873	-4.99329	-7.17224			-74.7	-0.0238	-0.0177	0.000610352	-0.03723	-0.04761				-0.0116	-0.02075	-0.01587	-0.17761	-0.09277			-74.7	-0.31921	-0.2002	-0.43884	-0.27649					-5.35522	-4.40308	-1.91345	-5.28015			-74.7	-0.64514	-0.4126
-74.6	-1.21887	-0.47791	-0.07568	-0.19958	-0.10681				-9.07471	-7.54944	-4.80957	-4.99023	-7.17834			-74.6	-0.02502	-0.01709	-0.000610352	-0.03601	-0.047				-0.01099	-0.01831	-0.01404	-0.18188	-0.09521			-74.6	-0.32288	-0.19775	-0.44189	-0.271					-5.34912	-4.39087	-1.90308	-5.26855			-74.6	-0.64026	-0.41382
-74.5	-1.19995	-0.46936	-0.08362	-0.18372	-0.09705				-9.04602	-7.54028	-4.78699	-4.97681	-7.18445			-74.5	-0.02075	-0.02075	-0.00244	-0.0354	-0.05066				-0.00854	-0.01892	-0.01221	-0.1825	-0.09399			-74.5	-0.32166	-0.19714	-0.45044	-0.26917					-5.34973	-4.38049	-1.89392	-5.26306			-74.5	-0.63965	-0.41504
-74.4	-1.20911	-0.47119	-0.07874	-0.17822	-0.10803				-9.03076	-7.52197	-4.77478	-4.97131	-7.18079			-74.4	-0.02319	-0.01892	-0.00183	-0.03662	-0.04944				-0.00732	-0.01892	-0.0116	-0.18738	-0.09277			-74.4	-0.31311	-0.20264	-0.46692	-0.27222					-5.34363	-4.37134	-1.88721	-5.26062			-74.4	-0.6366	-0.4071
-74.3	-1.23474	-0.47913	-0.06775	-0.16174	-0.10376				-9.0387	-7.51709	-4.78333	-4.98535	-7.17163			-74.3	-0.0238	-0.01648	-0.00183	-0.0354	-0.04822				-0.01099	-0.0177	-0.01221	-0.19165	-0.0946			-74.3	-0.31128	-0.20935	-0.46997	-0.2771					-5.33203	-4.36584	-1.87561	-5.25269			-74.3	-0.63354	-0.40222
-74.2	-1.22681	-0.46814	-0.08667	-0.1416	-0.09705				-9.01245	-7.49695	-4.76868	-4.95667	-7.14417			-74.2	-0.02075	-0.02075	-0.00183	-0.03601	-0.04883				-0.01404	-0.01709	-0.01221	-0.19592	-0.0946			-74.2	-0.30884	-0.21301	-0.4657	-0.27771					-5.32166	-4.36218	-1.87317	-5.24292			-74.2	-0.63782	-0.39368
-74.1	-1.24023	-0.47485	-0.07202	-0.15198	-0.09338				-8.99719	-7.48535	-4.77112	-4.9408	-7.13684			-74.1	-0.02014	-0.01953	0	-0.03662	-0.05066				-0.0177	-0.01892	-0.01282	-0.20142	-0.09277			-74.1	-0.30701	-0.21362	-0.45715	-0.28137					-5.30945	-4.34204	-1.88477	-5.23499			-74.1	-0.64209	-0.40161
-74	-1.24573	-0.46021	-0.06714	-0.16235	-0.09827				-8.99963	-7.46582	-4.77112	-4.95422	-7.09595			-74	-0.01953	-0.02075	0	-0.03235	-0.05432				-0.01709	-0.02075	-0.01221	-0.20386	-0.08972			-74	-0.30762	-0.20691	-0.45288	-0.28442					-5.29785	-4.33472	-1.89087	-5.22766			-74	-0.64453	-0.40588
-73.9	-1.20789	-0.47424	-0.07629	-0.16357	-0.08911				-8.97644	-7.46826	-4.76746	-4.94263	-7.0929			-73.9	-0.01831	-0.01709	-0.000610352	-0.03296	-0.05615				-0.0177	-0.01892	-0.01099	-0.19836	-0.09216			-73.9	-0.31311	-0.20508	-0.44006	-0.2832					-5.29297	-4.34082	-1.88354	-5.22156			-73.9	-0.64453	-0.41382
-73.8	-1.23596	-0.49683	-0.07751	-0.16357	-0.1001				-8.97644	-7.45483	-4.76257	-4.93164	-7.08496			-73.8	-0.02319	-0.01709	-0.00183	-0.03174	-0.05615				-0.01587	-0.01709	-0.00854	-0.19287	-0.08911			-73.8	-0.31982	-0.20996	-0.43335	-0.29053					-5.29114	-4.33167	-1.87927	-5.21484			-73.8	-0.64087	-0.41931
-73.7	-1.23291	-0.49011	-0.07507	-0.15625	-0.11475				-8.95691	-7.43713	-4.76135	-4.92432	-7.09106			-73.7	-0.02197	-0.0177	-0.00183	-0.03601	-0.05188				-0.01526	-0.01709	-0.0061	-0.18311	-0.08911			-73.7	-0.31799	-0.2124	-0.41992	-0.29846					-5.28442	-4.3219	-1.87805	-5.20691			-73.7	-0.64331	-0.41626
-73.6	-1.2384	-0.49377	-0.07996	-0.14587	-0.10498				-8.93372	-7.42432	-4.74121	-4.91821	-7.0752			-73.6	-0.01953	-0.01709	-0.00183	-0.03235	-0.05005				-0.02136	-0.0177	-0.00854	-0.17273	-0.08728			-73.6	-0.31128	-0.2179	-0.41016	-0.29541					-5.27344	-4.31641	-1.87988	-5.19836			-73.6	-0.64575	-0.41199
-73.5	-1.22681	-0.49255	-0.07019	-0.15259	-0.09155				-8.92517	-7.41516	-4.73022	-4.88281	-7.04102			-73.5	-0.02075	-0.01526	0.000610352	-0.03357	-0.05249				-0.02075	-0.01099	-0.01038	-0.16785	-0.08545			-73.5	-0.30273	-0.21667	-0.41016	-0.2887					-5.26184	-4.30725	-1.89392	-5.18433			-73.5	-0.6488	-0.41687
-73.4	-1.18774	-0.49683	-0.08728	-0.1709	-0.0946				-8.92578	-7.39868	-4.7229	-4.89014	-7.01721			-73.4	-0.01953	-0.01648	0.00244	-0.03662	-0.05188				-0.01892	-0.01404	-0.00977	-0.17273	-0.0885			-73.4	-0.30029	-0.21118	-0.41687	-0.28625					-5.2533	-4.30359	-1.90857	-5.17273			-73.4	-0.65308	-0.41931
-73.3	-1.17065	-0.48035	-0.08545	-0.17761	-0.09644				-8.9032	-7.3999	-4.70764	-4.89258	-7.02515			-73.3	-0.02136	-0.02014	0	-0.02625	-0.05127				-0.01892	-0.01953	-0.01099	-0.177	-0.08789			-73.3	-0.3009	-0.21545	-0.4303	-0.28625					-5.2478	-4.30237	-1.90308	-5.16479			-73.3	-0.65308	-0.42297
-73.2	-1.19324	-0.47424	-0.07446	-0.15442	-0.10803				-8.89343	-7.39502	-4.70703	-4.87305	-7.00439			-73.2	-0.01953	-0.01831	0.000610352	-0.02686	-0.05005				-0.02014	-0.01587	-0.01221	-0.17822	-0.08606			-73.2	-0.30029	-0.22034	-0.44495	-0.29053					-5.2417	-4.30298	-1.88843	-5.1593			-73.2	-0.64758	-0.41748
-73.1	-1.16272	-0.47607	-0.0769	-0.16052	-0.11902				-8.86902	-7.3761	-4.70032	-4.86572	-7.00378			-73.1	-0.01953	-0.01526	0	-0.02625	-0.05188				-0.02075	-0.01892	-0.01282	-0.17456	-0.08484			-73.1	-0.30273	-0.22278	-0.448	-0.28564					-5.23621	-4.29932	-1.87622	-5.15686			-73.1	-0.6488	-0.40527
-73	-1.15723	-0.48523	-0.07996	-0.17273	-0.10315				-8.85376	-7.36511	-4.7052	-4.86572	-6.99402			-73	-0.01892	-0.01587	0	-0.02747	-0.0531				-0.01648	-0.02197	-0.01404	-0.17334	-0.08484			-73	-0.30273	-0.21667	-0.44922	-0.28015					-5.22644	-4.29321	-1.86584	-5.14648			-73	-0.6488	-0.40222
-72.9	-1.17371	-0.49377	-0.07568	-0.18311	-0.11902				-8.85803	-7.35962	-4.69177	-4.86267	-6.9873			-72.9	-0.02075	-0.01953	0	-0.02991	-0.05249				-0.01404	-0.02075	-0.01404	-0.17883	-0.08179			-72.9	-0.30396	-0.21057	-0.44739	-0.27771					-5.22156	-4.28772	-1.85913	-5.1416			-72.9	-0.64697	-0.39734
-72.8	-1.18286	-0.47791	-0.09094	-0.177	-0.09277				-8.83789	-7.35596	-4.6936	-4.83765	-6.99646			-72.8	-0.02319	-0.02075	0.00244	-0.02869	-0.05615				-0.01709	-0.01648	-0.01343	-0.18066	-0.08179			-72.8	-0.30334	-0.20752	-0.44312	-0.27893					-5.21606	-4.28223	-1.84998	-5.13367			-72.8	-0.64758	-0.39734
-72.7	-1.14441	-0.47058	-0.07874	-0.1709	-0.10498				-8.82874	-7.35107	-4.6875	-4.83704	-6.97632			-72.7	-0.0177	-0.01709	0.00122	-0.02747	-0.05554				-0.01709	-0.0177	-0.01404	-0.18188	-0.08362			-72.7	-0.3009	-0.20508	-0.43701	-0.27039					-5.20691	-4.27124	-1.84326	-5.12573			-72.7	-0.64941	-0.41016
-72.6	-1.1438	-0.45105	-0.07629	-0.19226	-0.1001				-8.81348	-7.33521	-4.6991	-4.83521	-6.97205			-72.6	-0.01892	-0.01587	-0.000610352	-0.03113	-0.05432				-0.02014	-0.01892	-0.00916	-0.18738	-0.08362			-72.6	-0.30029	-0.2002	-0.4364	-0.26917					-5.19775	-4.26514	-1.83533	-5.11719			-72.6	-0.64941	-0.41931
-72.5	-1.15479	-0.44556	-0.09766	-0.18311	-0.09399				-8.797	-7.32422	-4.69421	-4.83643	-6.95496			-72.5	-0.01953	-0.01648	0.000610352	-0.03235	-0.05127				-0.02197	-0.01892	-0.01038	-0.19958	-0.07935			-72.5	-0.28564	-0.1947	-0.44861	-0.27283					-5.18921	-4.2627	-1.82678	-5.10864			-72.5	-0.6488	-0.42236
-72.4	-1.17737	-0.45349	-0.09216	-0.18127	-0.09521				-8.78174	-7.2998	-4.66919	-4.82727	-6.93909			-72.4	-0.01953	-0.0177	0.000610352	-0.03357	-0.05005				-0.01587	-0.01709	-0.01099	-0.20264	-0.07935			-72.4	-0.2832	-0.19531	-0.45349	-0.26978					-5.18433	-4.25476	-1.82739	-5.10376			-72.4	-0.64819	-0.42053
-72.3	-1.17126	-0.47424	-0.08606	-0.16418	-0.09338				-8.77747	-7.30408	-4.66431	-4.81995	-6.922			-72.3	-0.02136	-0.01587	-0.00183	-0.03235	-0.04761				-0.01892	-0.02014	-0.01038	-0.20203	-0.07874			-72.3	-0.28687	-0.20203	-0.46143	-0.27161					-5.17822	-4.25171	-1.82983	-5.09705			-72.3	-0.64819	-0.4248
-72.2	-1.1499	-0.48218	-0.08423	-0.18372	-0.09399				-8.77991	-7.27356	-4.66492	-4.8053	-6.93298			-72.2	-0.02014	-0.02014	0.000610352	-0.03296	-0.04578				-0.02075	-0.01648	-0.01038	-0.19775	-0.0769			-72.2	-0.28687	-0.20752	-0.46814	-0.271					-5.17212	-4.24377	-1.82861	-5.09094			-72.2	-0.64636	-0.4248
-72.1	-1.18896	-0.47424	-0.08179	-0.18311	-0.11475				-8.75732	-7.25769	-4.66736	-4.80774	-6.90369			-72.1	-0.01953	-0.02075	0.00305	-0.03662	-0.04517				-0.02075	-0.01587	-0.00793	-0.19104	-0.0769			-72.1	-0.29724	-0.20691	-0.46753	-0.271					-5.16846	-4.23157	-1.82739	-5.07935			-72.1	-0.64575	-0.41626
-72	-1.2146	-0.48462	-0.0769	-0.18555	-0.11841				-8.74146	-7.26013	-4.64966	-4.80347	-6.90002			-72	-0.02136	-0.01892	0.00122	-0.0354	-0.047				-0.02014	-0.01587	-0.00671	-0.18311	-0.07813			-72	-0.30579	-0.2002	-0.45349	-0.27222					-5.16174	-4.22546	-1.83105	-5.07324			-72	-0.65002	-0.40955
-71.9	-1.17676	-0.49438	-0.07935	-0.17639	-0.10803				-8.73047	-7.2467	-4.64233	-4.78882	-6.90674			-71.9	-0.01953	-0.01831	-0.000610352	-0.02991	-0.04639				-0.02075	-0.01343	-0.0061	-0.18677	-0.07813			-71.9	-0.3009	-0.20142	-0.44006	-0.27771					-5.14893	-4.21997	-1.84509	-5.06348			-71.9	-0.6543	-0.41321
-71.8	-1.18042	-0.48462	-0.05737	-0.18677	-0.09888				-8.72986	-7.23022	-4.64355	-4.80164	-6.87866			-71.8	-0.01648	-0.01709	0.000610352	-0.02747	-0.047				-0.01892	-0.01404	-0.00488	-0.19226	-0.0769			-71.8	-0.2948	-0.20752	-0.44006	-0.28076					-5.14099	-4.20898	-1.86096	-5.05859			-71.8	-0.65796	-0.41809
-71.7	-1.15601	-0.46753	-0.06104	-0.18921	-0.10132				-8.71338	-7.2345	-4.63135	-4.78394	-6.86829			-71.7	-0.01892	-0.01587	0	-0.02625	-0.04944				-0.01465	-0.01526	-0.00183	-0.18311	-0.0824			-71.7	-0.2887	-0.20325	-0.45654	-0.28198					-5.13123	-4.20105	-1.87378	-5.04944			-71.7	-0.65552	-0.41687
-71.6	-1.14136	-0.44739	-0.07202	-0.20691	-0.09888				-8.68164	-7.23145	-4.62097	-4.77722	-6.88965			-71.6	-0.01892	-0.01648	0.00122	-0.02563	-0.05066				-0.01526	-0.01892	0	-0.18372	-0.08545			-71.6	-0.2887	-0.20447	-0.46509	-0.27832					-5.11536	-4.19495	-1.8689	-5.03906			-71.6	-0.65491	-0.40405
-71.5	-1.15051	-0.43945	-0.05432	-0.20874	-0.09888				-8.66943	-7.2052	-4.62158	-4.76929	-6.86279			-71.5	-0.02075	-0.01953	0.000610352	-0.0293	-0.05188				-0.01587	-0.01648	-0.00427	-0.18799	-0.08789			-71.5	-0.28992	-0.21057	-0.46143	-0.26978					-5.11108	-4.18945	-1.8689	-5.03479			-71.5	-0.6543	-0.401
-71.4	-1.17493	-0.43396	-0.07385	-0.22339	-0.10071				-8.6615	-7.2052	-4.62463	-4.75586	-6.84753			-71.4	-0.02075	-0.01221	0	-0.03113	-0.05066				-0.01648	-0.01465	-0.00183	-0.19226	-0.09033			-71.4	-0.29541	-0.21851	-0.46631	-0.271					-5.10254	-4.18213	-1.85486	-5.02808			-71.4	-0.65063	-0.40222
-71.3	-1.22559	-0.4425	-0.06836	-0.20874	-0.0885				-8.6438	-7.19055	-4.60693	-4.74854	-6.85364			-71.3	-0.02014	-0.01587	-0.00122	-0.03113	-0.047				-0.01648	-0.01709	-0.00183	-0.19836	-0.09277			-71.3	-0.29785	-0.21667	-0.46753	-0.27527					-5.09277	-4.16931	-1.84448	-5.01648			-71.3	-0.64819	-0.40405
-71.2	-1.21216	-0.44617	-0.08057	-0.17883	-0.11292				-8.63953	-7.18628	-4.60266	-4.73816	-6.82556			-71.2	-0.02319	-0.01526	0.00244	-0.0293	-0.04944				-0.01526	-0.01831	-0.00549	-0.20142	-0.08972			-71.2	-0.29785	-0.224	-0.4541	-0.27954					-5.08606	-4.16382	-1.84143	-5.0061			-71.2	-0.64758	-0.39917
-71.1	-1.18469	-0.46204	-0.09521	-0.18005	-0.1355				-8.63403	-7.16614	-4.60205	-4.729	-6.81763			-71.1	-0.02136	-0.01038	-0.000610352	-0.0293	-0.05127				-0.01465	-0.01282	-0.00549	-0.20447	-0.0885			-71.1	-0.29663	-0.22888	-0.44678	-0.28564					-5.07935	-4.1571	-1.83716	-5.00366			-71.1	-0.64697	-0.3949
-71	-1.18591	-0.45227	-0.08728	-0.19714	-0.10559				-8.61938	-7.15942	-4.59106	-4.72595	-6.81946			-71	-0.02197	-0.01648	-0.00122	-0.02625	-0.04883				-0.01587	-0.01587	-0.00427	-0.20935	-0.08728			-71	-0.29358	-0.22522	-0.44922	-0.29358					-5.07141	-4.14429	-1.83716	-4.99756			-71	-0.64514	-0.39917
-70.9	-1.21216	-0.43945	-0.09644	-0.18738	-0.10254				-8.60168	-7.13562	-4.59534	-4.71375	-6.80664			-70.9	-0.02197	-0.01892	-0.00305	-0.02808	-0.04517				-0.01587	-0.02014	-0.0061	-0.20691	-0.08667			-70.9	-0.29602	-0.21851	-0.44128	-0.29907					-5.06226	-4.13635	-1.84753	-4.98901			-70.9	-0.6427	-0.40283
-70.8	-1.23535	-0.44922	-0.07874	-0.19653	-0.10132				-8.59192	-7.13379	-4.58557	-4.6936	-6.80054			-70.8	-0.02197	-0.01892	-0.000610352	-0.02747	-0.04089				-0.01648	-0.02136	-0.00916	-0.21362	-0.08789			-70.8	-0.29907	-0.22156	-0.43335	-0.29907					-5.05432	-4.12598	-1.85059	-4.97925			-70.8	-0.63843	-0.41016
-70.7	-1.18042	-0.44128	-0.0769	-0.18494	-0.09399				-8.57971	-7.12463	-4.57825	-4.69421	-6.77673			-70.7	-0.01953	-0.0177	0.00122	-0.02686	-0.03845				-0.01831	-0.02075	-0.0116	-0.22217	-0.08667			-70.7	-0.30029	-0.22461	-0.4364	-0.29114					-5.04578	-4.1217	-1.84753	-4.9707			-70.7	-0.63354	-0.41504
-70.6	-1.14441	-0.45166	-0.08545	-0.15503	-0.11597				-8.54614	-7.10815	-4.56482	-4.68445	-6.76147			-70.6	-0.01831	-0.01892	0.00122	-0.02563	-0.03784				-0.0177	-0.02075	-0.01343	-0.22705	-0.08606			-70.6	-0.30396	-0.22339	-0.44128	-0.28015					-5.03845	-4.11499	-1.84021	-4.95911			-70.6	-0.62866	-0.42114
-70.5	-1.15723	-0.43762	-0.07874	-0.17395	-0.10803				-8.53821	-7.08496	-4.56116	-4.68323	-6.75842			-70.5	-0.02136	-0.01892	0.00488	-0.02563	-0.03845				-0.01831	-0.02319	-0.01648	-0.21973	-0.08545			-70.5	-0.29724	-0.22766	-0.44617	-0.28137					-5.02869	-4.10706	-1.828	-4.95544			-70.5	-0.62012	-0.42786
-70.4	-1.12854	-0.42786	-0.07385	-0.18311	-0.0885				-8.53333	-7.07642	-4.54651	-4.67346	-6.71875			-70.4	-0.02319	-0.01892	0	-0.03235	-0.0354				-0.01831	-0.0238	-0.01404	-0.21118	-0.08179			-70.4	-0.2887	-0.224	-0.45471	-0.27649					-5.02502	-4.10522	-1.81274	-4.94751			-70.4	-0.61584	-0.42847
-70.3	-1.1261	-0.44128	-0.06897	-0.18188	-0.11292				-8.51318	-7.07825	-4.53674	-4.66492	-6.7218			-70.3	-0.02136	-0.01892	-0.00183	-0.03418	-0.03479				-0.01892	-0.02258	-0.0116	-0.20996	-0.07996			-70.3	-0.28259	-0.21484	-0.44922	-0.27771					-5.0177	-4.09973	-1.80664	-4.93958			-70.3	-0.61707	-0.42725
-70.2	-1.15906	-0.44678	-0.06897	-0.177	-0.10315				-8.50037	-7.0813	-4.52209	-4.66309	-6.71692			-70.2	-0.02136	-0.01587	0.000610352	-0.0354	-0.03235				-0.01953	-0.01831	-0.00854	-0.21118	-0.07935			-70.2	-0.27405	-0.21179	-0.44739	-0.27771					-5.00854	-4.09546	-1.81396	-4.93591			-70.2	-0.62012	-0.42725
-70.1	-1.16577	-0.46448	-0.07629	-0.17517	-0.09888				-8.47717	-7.05566	-4.53003	-4.64233	-6.71265			-70.1	-0.02502	-0.01587	0.00122	-0.03357	-0.0354				-0.01648	-0.01831	-0.00549	-0.21851	-0.07935			-70.1	-0.27954	-0.21484	-0.45532	-0.27893					-4.99817	-4.0863	-1.81274	-4.93103			-70.1	-0.62256	-0.43396
-70	-1.20544	-0.42969	-0.07019	-0.18066	-0.09521				-8.46802	-7.05322	-4.53674	-4.61853	-6.70532			-70	-0.02686	-0.01709	0.00244	-0.03113	-0.03601				-0.01526	-0.01953	-0.00732	-0.21973	-0.08301			-70	-0.2832	-0.21851	-0.46631	-0.2771					-4.98962	-4.0802	-1.80664	-4.92065			-70	-0.62256	-0.43396
-69.9	-1.21033	-0.42053	-0.06653	-0.16968	-0.0769				-8.46069	-7.04895	-4.51233	-4.63989	-6.71753			-69.9	-0.02319	-0.01343	-0.00122	-0.02991	-0.03357				-0.01831	-0.01831	-0.00427	-0.2179	-0.07996			-69.9	-0.28809	-0.22278	-0.46021	-0.271					-4.98047	-4.07532	-1.80115	-4.91333			-69.9	-0.62561	-0.42664
-69.8	-1.22498	-0.43152	-0.08301	-0.17456	-0.09644				-8.45276	-7.04102	-4.51294	-4.61792	-6.70532			-69.8	-0.02014	-0.01526	0	-0.02991	-0.03174				-0.01953	-0.01526	-0.00244	-0.20874	-0.07874			-69.8	-0.29358	-0.22278	-0.45654	-0.26978					-4.97437	-4.07227	-1.79688	-4.90845			-69.8	-0.61401	-0.42175
-69.7	-1.19751	-0.40283	-0.0769	-0.177	-0.10071				-8.43689	-7.01721	-4.51233	-4.60083	-6.69067			-69.7	-0.02136	-0.01648	0.000610352	-0.03113	-0.03113				-0.0177	-0.01526	-0.00427	-0.20874	-0.07935			-69.7	-0.29175	-0.22278	-0.45349	-0.26733					-4.96521	-4.06677	-1.79626	-4.8999			-69.7	-0.61401	-0.42297
-69.6	-1.24023	-0.41504	-0.08545	-0.18188	-0.09338				-8.43079	-7.00684	-4.505	-4.60327	-6.67786			-69.6	-0.02136	-0.01526	0.00244	-0.03601	-0.03174				-0.0177	-0.01465	-0.0061	-0.21301	-0.0769			-69.6	-0.29053	-0.22278	-0.44617	-0.26917					-4.95178	-4.06006	-1.79871	-4.89319			-69.6	-0.61279	-0.43091
-69.5	-1.24329	-0.40466	-0.08667	-0.19653	-0.09399				-8.42163	-6.98486	-4.50073	-4.61365	-6.66321			-69.5	-0.01892	-0.01343	0.00244	-0.03723	-0.03052				-0.01831	-0.01404	-0.00977	-0.22156	-0.07751			-69.5	-0.29114	-0.22583	-0.44312	-0.2771					-4.94629	-4.05151	-1.80359	-4.88281			-69.5	-0.61096	-0.43884
-69.4	-1.2207	-0.41016	-0.09338	-0.19714	-0.0885				-8.40759	-6.97327	-4.4873	-4.59534	-6.66687			-69.4	-0.01648	-0.01587	-0.000610352	-0.03845	-0.02991				-0.0177	-0.01221	-0.00671	-0.23315	-0.08057			-69.4	-0.29175	-0.23254	-0.44983	-0.27832					-4.94019	-4.04053	-1.79504	-4.87793			-69.4	-0.60852	-0.43579
-69.3	-1.21765	-0.40466	-0.09705	-0.1947	-0.08545				-8.39844	-6.97021	-4.49036	-4.58801	-6.63757			-69.3	-0.0177	-0.01892	-0.00244	-0.03662	-0.02991				-0.0177	-0.01587	-0.00549	-0.2356	-0.08179			-69.3	-0.29053	-0.23132	-0.4541	-0.27344					-4.93469	-4.03625	-1.79321	-4.8761			-69.3	-0.61035	-0.43152
-69.2	-1.22253	-0.41626	-0.09583	-0.15869	-0.11475				-8.37097	-6.9519	-4.47998	-4.59045	-6.63391			-69.2	-0.01892	-0.01465	-0.00122	-0.03601	-0.03174				-0.0177	-0.01404	-0.00732	-0.23865	-0.08179			-69.2	-0.28992	-0.22217	-0.44922	-0.27222					-4.93042	-4.02954	-1.79626	-4.87488			-69.2	-0.61096	-0.42725
-69.1	-1.2207	-0.42358	-0.09644	-0.16235	-0.1239				-8.36792	-6.95923	-4.4574	-4.56787	-6.6156			-69.1	-0.0177	-0.01526	0.000610352	-0.03662	-0.03174				-0.01526	-0.01343	-0.00977	-0.24109	-0.08362			-69.1	-0.29785	-0.21973	-0.45654	-0.27039					-4.92249	-4.02161	-1.80481	-4.85962			-69.1	-0.60913	-0.42175
-69	-1.21338	-0.42236	-0.09583	-0.18433	-0.09521				-8.349	-6.94763	-4.45618	-4.5636	-6.62354			-69	-0.02075	-0.01648	-0.000610352	-0.03662	-0.03296				-0.01465	-0.01404	-0.00732	-0.24902	-0.08484			-69	-0.29968	-0.21362	-0.46448	-0.26794					-4.9115	-4.01733	-1.81458	-4.85474			-69	-0.60791	-0.40955
-68.9	-1.20239	-0.41687	-0.09216	-0.18982	-0.10559				-8.33374	-6.9397	-4.45557	-4.56055	-6.60278			-68.9	-0.0238	-0.01465	0.00305	-0.03784	-0.03296				-0.01526	-0.01648	-0.00977	-0.25452	-0.08423			-68.9	-0.29602	-0.2179	-0.45959	-0.26306					-4.90173	-4.0155	-1.80725	-4.84192			-68.9	-0.60974	-0.40527
-68.8	-1.17126	-0.41992	-0.0885	-0.17761	-0.09888				-8.32275	-6.92566	-4.44519	-4.56909	-6.6217			-68.8	-0.01953	-0.01587	0.00366	-0.0354	-0.03296				-0.01099	-0.01587	-0.0116	-0.25208	-0.08484			-68.8	-0.29236	-0.224	-0.45654	-0.26123					-4.89441	-4.01184	-1.78955	-4.83337			-68.8	-0.6134	-0.40405
-68.7	-1.15295	-0.42297	-0.08606	-0.18494	-0.10498				-8.29895	-6.92078	-4.44214	-4.57397	-6.5802			-68.7	-0.02136	-0.01709	0.00183	-0.0354	-0.0354				-0.01038	-0.01709	-0.00916	-0.24048	-0.08545			-68.7	-0.29236	-0.22888	-0.46448	-0.26672					-4.88708	-4.00269	-1.78101	-4.82544			-68.7	-0.61218	-0.40161
-68.6	-1.12244	-0.43396	-0.0824	-0.1886	-0.09399				-8.30383	-6.90125	-4.43054	-4.55688	-6.58691			-68.6	-0.02014	-0.01465	0.000610352	-0.03967	-0.03601				-0.00854	-0.01526	-0.00854	-0.23132	-0.08179			-68.6	-0.29114	-0.2356	-0.47302	-0.26672					-4.87244	-3.99292	-1.77551	-4.81873			-68.6	-0.60791	-0.39978
-68.5	-1.14258	-0.42358	-0.07935	-0.18066	-0.08667				-8.27576	-6.8988	-4.41345	-4.53735	-6.55823			-68.5	-0.01648	-0.01709	0.00122	-0.03784	-0.03418				-0.00732	-0.01465	-0.0116	-0.23132	-0.08057			-68.5	-0.29663	-0.23743	-0.48279	-0.26489					-4.86389	-3.98315	-1.77124	-4.81445			-68.5	-0.60059	-0.40588
-68.4	-1.13647	-0.4071	-0.08423	-0.17639	-0.08057				-8.28003	-6.88965	-4.40491	-4.52881	-6.54114			-68.4	-0.01709	-0.01465	-0.000610352	-0.03723	-0.03601				-0.01099	-0.01404	-0.01587	-0.23804	-0.07935			-68.4	-0.29846	-0.23193	-0.49133	-0.27161					-4.86145	-3.97949	-1.77185	-4.80713			-68.4	-0.60242	-0.40833
-68.3	-1.15051	-0.37964	-0.07935	-0.16663	-0.09583				-8.24707	-6.88416	-4.40369	-4.53247	-6.53503			-68.3	-0.01709	-0.01282	-0.00183	-0.03723	-0.03723				-0.01465	-0.01221	-0.01709	-0.23865	-0.07751			-68.3	-0.29907	-0.23682	-0.48828	-0.27039					-4.85229	-3.97522	-1.76575	-4.7937			-68.3	-0.60669	-0.41138
-68.2	-1.13647	-0.37659	-0.07202	-0.17151	-0.07629				-8.24646	-6.87012	-4.3988	-4.51233	-6.49719			-68.2	-0.01709	-0.01404	0	-0.03906	-0.03845				-0.01221	-0.01404	-0.01404	-0.23621	-0.07751			-68.2	-0.29053	-0.23987	-0.47424	-0.26917					-4.84375	-3.97522	-1.75537	-4.78394			-68.2	-0.60852	-0.40833
-68.1	-1.14624	-0.39246	-0.05859	-0.18066	-0.08423				-8.23303	-6.83533	-4.39392	-4.4873	-6.51489			-68.1	-0.01831	-0.01709	0.00122	-0.03906	-0.03906				-0.01221	-0.01282	-0.01282	-0.23743	-0.07813			-68.1	-0.28809	-0.24475	-0.46936	-0.27283					-4.83948	-3.97095	-1.75293	-4.77661			-68.1	-0.60913	-0.40833
-68	-1.10901	-0.39734	-0.06287	-0.18555	-0.09338				-8.21594	-6.83777	-4.39026	-4.49524	-6.52161			-68	-0.01709	-0.01526	0	-0.03906	-0.03723				-0.01404	-0.01648	-0.0116	-0.23865	-0.07935			-68	-0.28931	-0.25085	-0.46997	-0.2771					-4.83704	-3.96423	-1.75232	-4.76929			-68	-0.6134	-0.4126
-67.9	-1.12122	-0.42053	-0.05981	-0.18494	-0.08484				-8.21106	-6.82861	-4.3689	-4.49463	-6.51855			-67.9	-0.01831	-0.01404	0.00122	-0.0354	-0.03479				-0.01465	-0.01892	-0.00854	-0.2417	-0.08118			-67.9	-0.28259	-0.25085	-0.4718	-0.27893					-4.83337	-3.95996	-1.75537	-4.75708			-67.9	-0.61279	-0.40466
-67.8	-1.12183	-0.40649	-0.0769	-0.19226	-0.07324				-8.19458	-6.80725	-4.3634	-4.49585	-6.51672			-67.8	-0.0177	-0.01648	0.00122	-0.03357	-0.03479				-0.01892	-0.01343	-0.00977	-0.24597	-0.08057			-67.8	-0.27405	-0.25269	-0.47974	-0.2832					-4.82422	-3.95081	-1.7627	-4.74609			-67.8	-0.61096	-0.4071
-67.7	-1.10291	-0.39734	-0.04517	-0.18066	-0.0708				-8.16528	-6.80176	-4.35974	-4.48425	-6.50879			-67.7	-0.01892	-0.01587	0.00183	-0.03418	-0.03601				-0.01709	-0.01343	-0.01587	-0.24231	-0.07629			-67.7	-0.27954	-0.25085	-0.4834	-0.2832					-4.81628	-3.94714	-1.77429	-4.73755			-67.7	-0.60242	-0.41748
-67.6	-1.1084	-0.38574	-0.06897	-0.20203	-0.08057				-8.16528	-6.80115	-4.36035	-4.46594	-6.49841			-67.6	-0.01587	-0.01465	0.000610352	-0.03113	-0.0354				-0.01526	-0.01282	-0.01526	-0.24353	-0.07324			-67.6	-0.28381	-0.24292	-0.48096	-0.28137					-4.80774	-3.93494	-1.77795	-4.73267			-67.6	-0.59937	-0.41809
-67.5	-1.13647	-0.39978	-0.05859	-0.19287	-0.07446				-8.1427	-6.7688	-4.35547	-4.45129	-6.51428			-67.5	-0.01648	-0.01465	0.00183	-0.03296	-0.03235				-0.01587	-0.01099	-0.0116	-0.24597	-0.07202			-67.5	-0.29175	-0.23682	-0.47913	-0.28198					-4.79797	-3.92273	-1.77673	-4.72351			-67.5	-0.59875	-0.42175
-67.4	-1.21094	-0.39612	-0.07385	-0.18555	-0.0531				-8.14941	-6.76514	-4.34814	-4.4519	-6.47095			-67.4	-0.01709	-0.01343	0	-0.03174	-0.03235				-0.01404	-0.0116	-0.0116	-0.24658	-0.07446			-67.4	-0.29541	-0.23987	-0.47852	-0.27954					-4.7876	-3.91846	-1.77979	-4.71741			-67.4	-0.59326	-0.42786
-67.3	-1.21399	-0.39246	-0.06897	-0.19897	-0.08301				-8.12805	-6.75354	-4.34448	-4.4342	-6.46301			-67.3	-0.01648	-0.01221	0.00122	-0.0293	-0.03235				-0.01282	-0.01343	-0.01526	-0.24231	-0.07507			-67.3	-0.29419	-0.23376	-0.47485	-0.27466					-4.78333	-3.90747	-1.77368	-4.71436			-67.3	-0.58533	-0.44189
-67.2	-1.19385	-0.39307	-0.06592	-0.19287	-0.08911				-8.11707	-6.75293	-4.32434	-4.44641	-6.45325			-67.2	-0.0177	-0.01282	0.00122	-0.02991	-0.02991				-0.01465	-0.01465	-0.01831	-0.23987	-0.08362			-67.2	-0.29419	-0.224	-0.47729	-0.26794					-4.77783	-3.89648	-1.75354	-4.70642			-67.2	-0.58472	-0.44434
-67.1	-1.19324	-0.37598	-0.06897	-0.18738	-0.09094				-8.11584	-6.75171	-4.32129	-4.44031	-6.42822			-67.1	-0.0177	-0.01709	0	-0.02991	-0.02808				-0.01404	-0.01343	-0.02014	-0.23926	-0.08606			-67.1	-0.29114	-0.22034	-0.47546	-0.26611					-4.76746	-3.88855	-1.74683	-4.69482			-67.1	-0.58655	-0.44312
-67	-1.20056	-0.38208	-0.06287	-0.19836	-0.08057				-8.1073	-6.73462	-4.31519	-4.41528	-6.42517			-67	-0.0177	-0.01648	0.00122	-0.02747	-0.02808				-0.01404	-0.01404	-0.02014	-0.23621	-0.08423			-67	-0.2948	-0.2179	-0.46387	-0.25574					-4.75647	-3.88123	-1.74316	-4.68384			-67	-0.58716	-0.45288
-66.9	-1.21887	-0.38452	-0.07446	-0.1947	-0.10315				-8.08228	-6.71936	-4.29871	-4.42078	-6.41846			-66.9	-0.02075	-0.01404	0.00244	-0.0293	-0.03052				-0.01648	-0.01526	-0.01892	-0.22888	-0.08789			-66.9	-0.30029	-0.21973	-0.45532	-0.25085					-4.75098	-3.87512	-1.73218	-4.67651			-66.9	-0.59143	-0.46143
-66.8	-1.21399	-0.38879	-0.06653	-0.2002	-0.08911				-8.06702	-6.72119	-4.30176	-4.40857	-6.39587			-66.8	-0.02014	-0.01343	0.000610352	-0.02869	-0.03357				-0.01648	-0.01587	-0.02136	-0.22644	-0.08728			-66.8	-0.29663	-0.21851	-0.45471	-0.24902					-4.74365	-3.86963	-1.72302	-4.67285			-66.8	-0.59387	-0.45349
-66.7	-1.20667	-0.38269	-0.06592	-0.19714	-0.09216				-8.04749	-6.70837	-4.28406	-4.40247	-6.40564			-66.7	-0.01465	-0.01221	0.000610352	-0.03052	-0.03235				-0.01953	-0.01831	-0.02075	-0.22522	-0.08789			-66.7	-0.2948	-0.22156	-0.45471	-0.24353					-4.73389	-3.86353	-1.72546	-4.66431			-66.7	-0.59387	-0.44861
-66.6	-1.1676	-0.40222	-0.06409	-0.17578	-0.11047				-8.03406	-6.70288	-4.29016	-4.40308	-6.38428			-66.6	-0.01465	-0.01465	0.000610352	-0.03174	-0.03235				-0.01953	-0.01526	-0.01587	-0.22644	-0.08911			-66.6	-0.29785	-0.22583	-0.44983	-0.24292					-4.72168	-3.86475	-1.73218	-4.65454			-66.6	-0.59265	-0.44983
-66.5	-1.18164	-0.39429	-0.06348	-0.16052	-0.10254				-8.02673	-6.6864	-4.28345	-4.38416	-6.36719			-66.5	-0.01831	-0.01831	0.000610352	-0.03052	-0.02991				-0.01892	-0.01282	-0.01648	-0.224	-0.0885			-66.5	-0.29785	-0.22522	-0.44373	-0.24536					-4.71313	-3.86475	-1.72791	-4.646			-66.5	-0.59204	-0.44739
-66.4	-1.19141	-0.39734	-0.07202	-0.16418	-0.10254				-8.00964	-6.66626	-4.26636	-4.37744	-6.35254			-66.4	-0.01892	-0.01404	0.00244	-0.02869	-0.0293				-0.01587	-0.01526	-0.01526	-0.21118	-0.08911			-66.4	-0.29236	-0.22278	-0.44189	-0.24597					-4.70581	-3.86169	-1.71814	-4.63745			-66.4	-0.5896	-0.45105
-66.3	-1.18469	-0.40771	-0.07507	-0.17944	-0.08667				-8.00171	-6.66809	-4.26941	-4.37195	-6.37512			-66.3	-0.01831	-0.01343	0.000610352	-0.02808	-0.02625				-0.01587	-0.01587	-0.01587	-0.2063	-0.09338			-66.3	-0.29358	-0.22095	-0.44189	-0.24475					-4.70276	-3.86108	-1.69983	-4.63013			-66.3	-0.58594	-0.45959
-66.2	-1.22314	-0.40466	-0.07446	-0.19714	-0.07874				-7.98462	-6.65833	-4.24927	-4.36096	-6.34827			-66.2	-0.01892	-0.01587	-0.000610352	-0.02747	-0.02502				-0.01526	-0.01099	-0.01587	-0.20935	-0.09521			-66.2	-0.28625	-0.22034	-0.44312	-0.2417					-4.69727	-3.85193	-1.68579	-4.62524			-66.2	-0.58472	-0.46387
-66.1	-1.22498	-0.40283	-0.06958	-0.19958	-0.0885				-7.98096	-6.65649	-4.23706	-4.38049	-6.32263			-66.1	-0.01831	-0.01404	0.00183	-0.0293	-0.02563				-0.01648	-0.01038	-0.01465	-0.20874	-0.09827			-66.1	-0.27954	-0.21973	-0.44373	-0.23743					-4.69055	-3.84766	-1.68701	-4.61975			-66.1	-0.58594	-0.45837
-66	-1.18896	-0.41748	-0.07751	-0.20874	-0.07385				-7.95959	-6.62842	-4.2334	-4.35852	-6.31958			-66	-0.01526	-0.01404	0.00305	-0.02869	-0.02686				-0.01587	-0.01221	-0.0116	-0.20203	-0.09949			-66	-0.27832	-0.2179	-0.44067	-0.23743					-4.68445	-3.84155	-1.67847	-4.61304			-66	-0.58777	-0.45471
-65.9	-1.13403	-0.41748	-0.08179	-0.20081	-0.10315				-7.95837	-6.6095	-4.22791	-4.32983	-6.30981			-65.9	-0.01892	-0.01465	0	-0.0238	-0.02747				-0.01526	-0.01465	-0.01343	-0.20447	-0.10437			-65.9	-0.26611	-0.21545	-0.43884	-0.24292					-4.68018	-3.8324	-1.67053	-4.60632			-65.9	-0.58228	-0.44922
-65.8	-1.13892	-0.401	-0.06409	-0.20874	-0.09338				-7.948	-6.60767	-4.23401	-4.34448	-6.3147			-65.8	-0.01526	-0.01526	-0.00122	-0.02625	-0.02747				-0.01709	-0.01221	-0.0177	-0.20813	-0.1062			-65.8	-0.26489	-0.21545	-0.44678	-0.24597					-4.67041	-3.82263	-1.66992	-4.59778			-65.8	-0.57617	-0.4425
-65.7	-1.10657	-0.40527	-0.0769	-0.20569	-0.07813				-7.90955	-6.5918	-4.2218	-4.35425	-6.31714			-65.7	-0.01404	-0.01343	0.00122	-0.02686	-0.02686				-0.01465	-0.01099	-0.01648	-0.21851	-0.10254			-65.7	-0.26428	-0.22461	-0.44128	-0.2478					-4.66003	-3.82141	-1.66809	-4.59412			-65.7	-0.57068	-0.43884
-65.6	-1.11206	-0.3894	-0.07996	-0.21606	-0.0946				-7.89978	-6.59546	-4.22791	-4.3103	-6.29272			-65.6	-0.01587	-0.01526	0	-0.02747	-0.02808				-0.01282	-0.0116	-0.01526	-0.224	-0.09827			-65.6	-0.26367	-0.22827	-0.45166	-0.24902					-4.65027	-3.82202	-1.67358	-4.58923			-65.6	-0.57312	-0.43091
-65.5	-1.10657	-0.41138	-0.05737	-0.21606	-0.10132				-7.89368	-6.56738	-4.21082	-4.3042	-6.26831			-65.5	-0.01404	-0.01587	0.00305	-0.02747	-0.02869				-0.01587	-0.01221	-0.0116	-0.2179	-0.09583			-65.5	-0.26245	-0.22461	-0.46448	-0.2478					-4.64478	-3.82141	-1.67664	-4.57947			-65.5	-0.57312	-0.42664
-65.4	-1.12	-0.41199	-0.07324	-0.20752	-0.08606				-7.89001	-6.57166	-4.20288	-4.30969	-6.25366			-65.4	-0.01465	-0.01343	0	-0.03113	-0.0293				-0.01587	-0.01648	-0.01038	-0.20935	-0.09216			-65.4	-0.26062	-0.22339	-0.44861	-0.24353					-4.63745	-3.8147	-1.67542	-4.57092			-65.4	-0.57617	-0.42786
-65.3	-1.09985	-0.41565	-0.05798	-0.19897	-0.07813				-7.85522	-6.55823	-4.20837	-4.28772	-6.24695			-65.3	-0.01709	-0.01465	0.000610352	-0.03052	-0.02808				-0.0116	-0.01526	-0.01221	-0.20325	-0.09094			-65.3	-0.26367	-0.22156	-0.44373	-0.24719					-4.63135	-3.80676	-1.67725	-4.56543			-65.3	-0.57556	-0.42908
-65.2	-1.11206	-0.3949	-0.06042	-0.19104	-0.06409				-7.84973	-6.56006	-4.19556	-4.29077	-6.23413			-65.2	-0.01709	-0.01343	0	-0.03357	-0.03174				-0.01526	-0.01831	-0.01343	-0.1947	-0.08606			-65.2	-0.26123	-0.22034	-0.45471	-0.24658					-4.6228	-3.80127	-1.68945	-4.55566			-65.2	-0.56946	-0.42725
-65.1	-1.11816	-0.40161	-0.06958	-0.1947	-0.09277				-7.83325	-6.55029	-4.19373	-4.27979	-6.23535			-65.1	-0.01587	-0.01465	0.00122	-0.02686	-0.03357				-0.01587	-0.01221	-0.01465	-0.19592	-0.08118			-65.1	-0.26428	-0.224	-0.46509	-0.24414					-4.61121	-3.7915	-1.70105	-4.54407			-65.1	-0.56702	-0.43152
-65	-1.16821	-0.39307	-0.08118	-0.19348	-0.0769				-7.82776	-6.53259	-4.17786	-4.26941	-6.21399			-65	-0.01526	-0.01526	0.000610352	-0.02686	-0.0293				-0.01404	-0.01221	-0.01587	-0.20874	-0.0824			-65	-0.27222	-0.22644	-0.46448	-0.24292					-4.60083	-3.77686	-1.70654	-4.53491			-65	-0.56702	-0.42847
-64.9	-1.17615	-0.36987	-0.0769	-0.18188	-0.09338				-7.81921	-6.51855	-4.16504	-4.27734	-6.20911			-64.9	-0.01465	-0.01648	-0.00183	-0.03479	-0.0293				-0.01343	-0.0177	-0.01282	-0.2124	-0.08179			-64.9	-0.27405	-0.22217	-0.44922	-0.23987					-4.59534	-3.77197	-1.71326	-4.5282			-64.9	-0.56702	-0.4248
-64.8	-1.17981	-0.38818	-0.0708	-0.17944	-0.09033				-7.80334	-6.51123	-4.17725	-4.25049	-6.20728			-64.8	-0.01465	-0.01587	0.000610352	-0.03296	-0.03174				-0.01343	-0.01648	-0.00977	-0.21484	-0.08057			-64.8	-0.26917	-0.21606	-0.44373	-0.23804					-4.58923	-3.76892	-1.71631	-4.52454			-64.8	-0.57434	-0.42175
-64.7	-1.16943	-0.39001	-0.06958	-0.18616	-0.06592				-7.79053	-6.48438	-4.151	-4.25964	-6.19934			-64.7	-0.01526	-0.01526	0.00244	-0.03235	-0.0354				-0.01099	-0.01099	-0.00977	-0.21606	-0.07813			-64.7	-0.26794	-0.22156	-0.44495	-0.24048					-4.58069	-3.75977	-1.71814	-4.51599			-64.7	-0.57617	-0.41504
-64.6	-1.14807	-0.39063	-0.06897	-0.19165	-0.09155				-7.79114	-6.49292	-4.14124	-4.24927	-6.19751			-64.6	-0.01892	-0.0116	-0.000610352	-0.03601	-0.03723				-0.00671	-0.0116	-0.01038	-0.21973	-0.07446			-64.6	-0.26672	-0.22644	-0.44373	-0.24231					-4.57031	-3.75244	-1.71143	-4.50806			-64.6	-0.56946	-0.40955
-64.5	-1.13831	-0.39551	-0.07874	-0.20081	-0.0946				-7.77283	-6.47827	-4.14429	-4.245	-6.18225			-64.5	-0.02014	-0.01465	0.00366	-0.03479	-0.03662				-0.00916	-0.01648	-0.00732	-0.22156	-0.07202			-64.5	-0.26978	-0.2301	-0.43945	-0.24231					-4.56421	-3.7439	-1.70288	-4.49707			-64.5	-0.56885	-0.4126
-64.4	-1.13281	-0.39734	-0.07507	-0.20386	-0.09033				-7.76428	-6.46484	-4.1449	-4.23157	-6.17004			-64.4	-0.02075	-0.01465	0.00244	-0.03052	-0.03601				-0.00977	-0.01526	-0.00732	-0.22034	-0.07507			-64.4	-0.26917	-0.22949	-0.43762	-0.23987					-4.55872	-3.73901	-1.70532	-4.48853			-64.4	-0.56396	-0.41504
-64.3	-1.12549	-0.38269	-0.0824	-0.20264	-0.07568				-7.75208	-6.4563	-4.12781	-4.21814	-6.14868			-64.3	-0.01709	-0.01465	-0.000610352	-0.02686	-0.03479				-0.0116	-0.01465	-0.00977	-0.22156	-0.07141			-64.3	-0.26917	-0.22339	-0.43335	-0.2356					-4.55139	-3.73535	-1.69983	-4.48303			-64.3	-0.56335	-0.41687
-64.2	-1.11633	-0.3949	-0.07996	-0.19348	-0.08606				-7.724	-6.45569	-4.12292	-4.21753	-6.14929			-64.2	-0.01526	-0.01343	0	-0.03113	-0.03235				-0.00977	-0.01526	-0.00977	-0.22217	-0.07385			-64.2	-0.28076	-0.21667	-0.43396	-0.22888					-4.54285	-3.72864	-1.6864	-4.47632			-64.2	-0.56091	-0.41687
-64.1	-1.09924	-0.40649	-0.08789	-0.18677	-0.07996				-7.7179	-6.44592	-4.10461	-4.20044	-6.12915			-64.1	-0.01343	-0.01038	-0.000610352	-0.03418	-0.03174				-0.0116	-0.01892	-0.00977	-0.2179	-0.07996			-64.1	-0.27954	-0.21301	-0.43762	-0.22888					-4.53369	-3.72009	-1.6864	-4.47083			-64.1	-0.56396	-0.41565
-64	-1.09009	-0.41138	-0.08362	-0.18799	-0.08484				-7.70569	-6.42456	-4.10095	-4.19617	-6.12305			-64	-0.01099	-0.01404	0.000610352	-0.03174	-0.03357				-0.01465	-0.02014	-0.0116	-0.21851	-0.08118			-64	-0.27649	-0.21362	-0.4425	-0.22949					-4.52393	-3.71277	-1.6925	-4.46411			-64	-0.56702	-0.42175
-63.9	-1.073	-0.3949	-0.08972	-0.17944	-0.08728				-7.68738	-6.40686	-4.11377	-4.19617	-6.11877			-63.9	-0.01343	-0.01648	0.00305	-0.02991	-0.03479				-0.0116	-0.01892	-0.0116	-0.2179	-0.08606			-63.9	-0.27954	-0.21362	-0.44189	-0.23315					-4.52026	-3.70667	-1.69312	-4.45801			-63.9	-0.56641	-0.41687
-63.8	-1.0968	-0.39795	-0.07935	-0.17883	-0.08362				-7.68066	-6.39343	-4.10461	-4.18091	-6.13281			-63.8	-0.01587	-0.01587	0.00122	-0.02747	-0.03418				-0.00977	-0.01831	-0.01648	-0.21667	-0.09094			-63.8	-0.28259	-0.20996	-0.43884	-0.23438					-4.51355	-3.70178	-1.6925	-4.44946			-63.8	-0.56519	-0.41565
-63.7	-1.08948	-0.39734	-0.08423	-0.177	-0.06653				-7.66235	-6.39221	-4.0918	-4.17969	-6.10535			-63.7	-0.01526	-0.01404	-0.000610352	-0.02869	-0.03418				-0.01221	-0.01892	-0.01831	-0.21057	-0.09277			-63.7	-0.28076	-0.20508	-0.4425	-0.23376					-4.50439	-3.69446	-1.68945	-4.43909			-63.7	-0.56396	-0.41992
-63.6	-1.09497	-0.39673	-0.07324	-0.18188	-0.07813				-7.66296	-6.38062	-4.07227	-4.16748	-6.0791			-63.6	-0.01831	-0.01343	0.00122	-0.03113	-0.03418				-0.01099	-0.01953	-0.01282	-0.21362	-0.0885			-63.6	-0.27954	-0.2063	-0.44128	-0.22766					-4.49402	-3.68591	-1.68701	-4.43237			-63.6	-0.56152	-0.41565
-63.5	-1.10779	-0.39734	-0.06897	-0.18921	-0.09583				-7.64038	-6.38367	-4.07227	-4.1626	-6.05469			-63.5	-0.02075	-0.01404	0.00305	-0.03296	-0.03357				-0.01099	-0.01587	-0.01099	-0.20508	-0.08667			-63.5	-0.28076	-0.21179	-0.44067	-0.22278					-4.49158	-3.67676	-1.68396	-4.42566			-63.5	-0.56152	-0.41016
-63.4	-1.10474	-0.38757	-0.07202	-0.18921	-0.09644				-7.62634	-6.35437	-4.06433	-4.15283	-6.04004			-63.4	-0.01892	-0.01465	0.00122	-0.03296	-0.03357				-0.01221	-0.01465	-0.01038	-0.20874	-0.08423			-63.4	-0.28076	-0.21301	-0.4364	-0.21912					-4.4812	-3.66943	-1.6803	-4.41406			-63.4	-0.55908	-0.42297
-63.3	-1.10718	-0.3772	-0.07324	-0.19287	-0.09033				-7.6123	-6.34705	-4.04907	-4.15222	-6.03882			-63.3	-0.02075	-0.01587	0	-0.02869	-0.0354				-0.00977	-0.01343	-0.0116	-0.22522	-0.08057			-63.3	-0.28137	-0.20874	-0.45288	-0.22034					-4.47449	-3.66089	-1.69189	-4.40918			-63.3	-0.55786	-0.42847
-63.2	-1.14441	-0.38635	-0.0824	-0.19409	-0.10498				-7.58057	-6.32935	-4.03687	-4.14063	-6.03394			-63.2	-0.02197	-0.01343	0.00244	-0.03052	-0.03357				-0.01221	-0.01282	-0.01221	-0.22522	-0.07813			-63.2	-0.27893	-0.20996	-0.46448	-0.21912					-4.4751	-3.65479	-1.69556	-4.40002			-63.2	-0.55664	-0.43213
-63.1	-1.16455	-0.37659	-0.07446	-0.18677	-0.10498				-7.58362	-6.32202	-4.05273	-4.12476	-5.99121			-63.1	-0.02319	-0.01404	0.00244	-0.03113	-0.03174				-0.01099	-0.01404	-0.01038	-0.22888	-0.07324			-63.1	-0.27771	-0.21179	-0.47363	-0.21851					-4.46472	-3.64685	-1.6864	-4.39026			-63.1	-0.55847	-0.43579
-63	-1.11572	-0.37598	-0.07813	-0.19897	-0.09521				-7.57263	-6.30371	-4.03748	-4.11316	-5.99854			-63	-0.02075	-0.01648	0.000610352	-0.02808	-0.03479				-0.01038	-0.01404	-0.01099	-0.23804	-0.06531			-63	-0.27588	-0.20813	-0.47668	-0.2179					-4.45984	-3.64502	-1.67908	-4.38293			-63	-0.5603	-0.43884
-62.9	-1.07178	-0.39185	-0.08362	-0.19409	-0.09827				-7.56348	-6.3031	-4.03381	-4.12537	-5.97961			-62.9	-0.02075	-0.01099	-0.000610352	-0.02991	-0.03601				-0.0116	-0.0116	-0.01221	-0.23987	-0.06348			-62.9	-0.27893	-0.20691	-0.46326	-0.21423					-4.45679	-3.63525	-1.67053	-4.37927			-62.9	-0.56458	-0.43945
-62.8	-1.06506	-0.40222	-0.08057	-0.19653	-0.09644				-7.55737	-6.28723	-4.02954	-4.10156	-5.98267			-62.8	-0.02014	-0.01404	-0.00122	-0.0293	-0.0354				-0.0116	-0.01038	-0.01282	-0.23193	-0.06165			-62.8	-0.28503	-0.2124	-0.45288	-0.20935					-4.44824	-3.6261	-1.65894	-4.37256			-62.8	-0.56885	-0.44495
-62.7	-1.05225	-0.401	-0.08667	-0.21118	-0.07324				-7.53723	-6.2793	-4.01733	-4.09424	-5.99182			-62.7	-0.01953	-0.0177	0.00183	-0.02563	-0.03662				-0.0116	-0.0116	-0.01221	-0.22339	-0.06348			-62.7	-0.28625	-0.21057	-0.44678	-0.20874					-4.43359	-3.62427	-1.66016	-4.35669			-62.7	-0.57129	-0.44983
-62.6	-1.0498	-0.41504	-0.08606	-0.19775	-0.07385				-7.5116	-6.26282	-4.00879	-4.08936	-5.9613			-62.6	-0.0177	-0.01343	0.00488	-0.03357	-0.03601				-0.01099	-0.01282	-0.0116	-0.21667	-0.06958			-62.6	-0.28625	-0.2124	-0.4364	-0.20264					-4.41895	-3.62305	-1.66138	-4.34509			-62.6	-0.56274	-0.44678
-62.5	-1.07239	-0.39734	-0.08545	-0.19043	-0.06836				-7.51282	-6.24878	-3.99963	-4.08081	-5.96008			-62.5	-0.01587	-0.01465	0.00183	-0.03235	-0.03723				-0.0116	-0.01282	-0.01038	-0.21484	-0.07568			-62.5	-0.28809	-0.20935	-0.43518	-0.20447					-4.41223	-3.61633	-1.65894	-4.33899			-62.5	-0.55115	-0.43762
-62.4	-1.08093	-0.38757	-0.08789	-0.20386	-0.07996				-7.50305	-6.24573	-4.00024	-4.08264	-5.95032			-62.4	-0.01892	-0.01648	0.00244	-0.02991	-0.03906				-0.01038	-0.01038	-0.00916	-0.22156	-0.07751			-62.4	-0.29358	-0.20447	-0.43518	-0.20935					-4.4043	-3.60657	-1.64185	-4.33289			-62.4	-0.55481	-0.44189
-62.3	-1.07605	-0.39673	-0.08789	-0.19775	-0.07874				-7.47986	-6.23718	-3.98438	-4.06189	-5.92041			-62.3	-0.01587	-0.01587	0.00183	-0.02502	-0.04211				-0.01099	-0.01038	-0.00854	-0.22949	-0.07568			-62.3	-0.28687	-0.20386	-0.42908	-0.21362					-4.39575	-3.59558	-1.63086	-4.32251			-62.3	-0.55664	-0.44067
-62.2	-1.08093	-0.40527	-0.0769	-0.19409	-0.08423				-7.47681	-6.22437	-3.98804	-4.0686	-5.9259			-62.2	-0.01343	-0.01343	-0.00122	-0.02686	-0.04272				-0.00977	-0.01099	-0.00916	-0.22949	-0.07629			-62.2	-0.28259	-0.19958	-0.43884	-0.21667					-4.39087	-3.58398	-1.63086	-4.31458			-62.2	-0.55664	-0.41748
-62.1	-1.10596	-0.43213	-0.0708	-0.19958	-0.08423				-7.45544	-6.21582	-3.9856	-4.04846	-5.90393			-62.1	-0.01587	-0.01343	0.00122	-0.02869	-0.04333				-0.00916	-0.01099	-0.00671	-0.21851	-0.07751			-62.1	-0.29053	-0.2063	-0.43945	-0.21851					-4.38843	-3.58093	-1.64246	-4.30603			-62.1	-0.55786	-0.40344
-62	-1.09436	-0.41443	-0.05798	-0.19043	-0.0824				-7.44324	-6.20605	-3.96729	-4.06006	-5.91736			-62	-0.01404	-0.01282	0.00305	-0.02686	-0.04211				-0.01099	-0.00977	-0.00427	-0.20935	-0.08179			-62	-0.29602	-0.21301	-0.42786	-0.224					-4.37927	-3.57727	-1.64917	-4.29932			-62	-0.55908	-0.39124
-61.9	-1.11694	-0.3949	-0.06592	-0.18738	-0.09094				-7.42432	-6.20605	-3.97339	-4.04297	-5.90576			-61.9	-0.01526	-0.01587	0.000610352	-0.02991	-0.04333				-0.0116	-0.01221	-0.00183	-0.20142	-0.08118			-61.9	-0.30212	-0.21484	-0.42847	-0.22766					-4.37073	-3.57361	-1.65833	-4.29382			-61.9	-0.55908	-0.38818
-61.8	-1.09558	-0.40283	-0.06958	-0.19531	-0.08118				-7.41882	-6.18713	-3.95996	-4.0332	-5.89294			-61.8	-0.01221	-0.01526	0.000610352	-0.02991	-0.04272				-0.01038	-0.01465	-0.00305	-0.2002	-0.08484			-61.8	-0.30151	-0.21179	-0.41931	-0.22827					-4.36218	-3.5675	-1.65955	-4.2865			-61.8	-0.55298	-0.39124
-61.7	-1.09985	-0.41199	-0.06042	-0.20386	-0.07324				-7.40112	-6.16638	-3.9563	-4.04236	-5.88745			-61.7	-0.01404	-0.01343	0.00427	-0.02747	-0.04211				-0.00732	-0.01221	-0.00183	-0.19958	-0.08545			-61.7	-0.30029	-0.21118	-0.41687	-0.22339					-4.35242	-3.55713	-1.65527	-4.27979			-61.7	-0.55481	-0.39856
-61.6	-1.12488	-0.4248	-0.0708	-0.19043	-0.07751				-7.40417	-6.14868	-3.95142	-4.01245	-5.8606			-61.6	-0.01465	-0.01404	0.00427	-0.02563	-0.0415				-0.00732	-0.01404	-0.00122	-0.19775	-0.08545			-61.6	-0.29724	-0.20935	-0.4248	-0.21973					-4.34204	-3.54736	-1.64307	-4.2688			-61.6	-0.54749	-0.40649
-61.5	-1.11389	-0.40527	-0.07385	-0.18982	-0.09033				-7.38342	-6.13525	-3.94348	-4.02283	-5.85205			-61.5	-0.01465	-0.01404	0.00305	-0.02319	-0.04333				-0.01099	-0.01099	-0.00488	-0.19836	-0.08667			-61.5	-0.29114	-0.20813	-0.43274	-0.22034					-4.33289	-3.54004	-1.62842	-4.25903			-61.5	-0.54321	-0.40649
-61.4	-1.08826	-0.39124	-0.07874	-0.17944	-0.0708				-7.37976	-6.12305	-3.93127	-4.01062	-5.82581			-61.4	-0.01282	-0.01526	0	-0.02563	-0.04517				-0.01221	-0.00793	-0.0061	-0.19775	-0.08728			-61.4	-0.28809	-0.2063	-0.42664	-0.22644					-4.32373	-3.54065	-1.62231	-4.24927			-61.4	-0.54993	-0.40649
-61.3	-1.08948	-0.3833	-0.08484	-0.17761	-0.07141				-7.35229	-6.12366	-3.92883	-4.0033	-5.82703			-61.3	-0.01343	-0.01465	0.00122	-0.02686	-0.04333				-0.01221	-0.00549	-0.00671	-0.20203	-0.08545			-61.3	-0.28442	-0.20203	-0.41626	-0.22217					-4.31702	-3.54004	-1.61621	-4.24377			-61.3	-0.54321	-0.41138
-61.2	-1.11328	-0.38208	-0.0708	-0.16235	-0.07507				-7.34558	-6.10901	-3.90808	-3.9978	-5.82642			-61.2	-0.01587	-0.01282	0.00305	-0.0238	-0.04089				-0.00977	-0.01038	-0.00732	-0.20081	-0.08606			-61.2	-0.28625	-0.19409	-0.41321	-0.21118					-4.31091	-3.52295	-1.61499	-4.2395			-61.2	-0.5365	-0.41443
-61.1	-1.12732	-0.40222	-0.06775	-0.15625	-0.07813				-7.33521	-6.09497	-3.90625	-3.99353	-5.81482			-61.1	-0.01709	-0.01404	0.00244	-0.02563	-0.03845				-0.01099	-0.01099	-0.00854	-0.19409	-0.08545			-61.1	-0.29053	-0.19226	-0.41931	-0.20935					-4.30359	-3.51563	-1.6217	-4.23401			-61.1	-0.54199	-0.41504
-61	-1.11206	-0.401	-0.07202	-0.15808	-0.06104				-7.31689	-6.08887	-3.89954	-3.99475	-5.80688			-61	-0.01404	-0.01465	0.00183	-0.0238	-0.0354				-0.01099	-0.0116	-0.00977	-0.20447	-0.08484			-61	-0.29297	-0.19714	-0.43274	-0.21484					-4.29932	-3.51624	-1.61804	-4.22729			-61	-0.54382	-0.41626
-60.9	-1.09253	-0.40466	-0.07202	-0.15686	-0.08484				-7.28699	-6.06445	-3.89526	-3.96301	-5.8075			-60.9	-0.01099	-0.01465	0.000610352	-0.0238	-0.03601				-0.00732	-0.00854	-0.01099	-0.21057	-0.08423			-60.9	-0.28625	-0.19897	-0.44434	-0.22095					-4.28955	-3.50891	-1.62231	-4.22241			-60.9	-0.54016	-0.40649
-60.8	-1.09192	-0.39246	-0.07019	-0.15625	-0.0946				-7.29126	-6.05225	-3.88184	-3.96484	-5.80872			-60.8	-0.0116	-0.01526	0.00305	-0.02319	-0.0354				-0.01099	-0.00977	-0.01099	-0.21362	-0.08118			-60.8	-0.28259	-0.19531	-0.44128	-0.22705					-4.28406	-3.50647	-1.62415	-4.2157			-60.8	-0.53467	-0.40161
-60.7	-1.10046	-0.37537	-0.0708	-0.15259	-0.08301				-7.27478	-6.05286	-3.87634	-3.96912	-5.79773			-60.7	-0.01343	-0.01343	0.00183	-0.02319	-0.03479				-0.01221	-0.01099	-0.01526	-0.21667	-0.07874			-60.7	-0.28137	-0.19287	-0.4303	-0.22095					-4.27856	-3.49426	-1.62292	-4.20471			-60.7	-0.53101	-0.4071
-60.6	-1.10901	-0.3772	-0.08057	-0.15808	-0.09766				-7.28333	-6.05835	-3.85559	-3.95142	-5.77942			-60.6	-0.01221	-0.01404	0.00244	-0.02258	-0.03479				-0.0116	-0.01038	-0.01282	-0.21851	-0.0769			-60.6	-0.28137	-0.19531	-0.42664	-0.21606					-4.27002	-3.48145	-1.62109	-4.1925			-60.6	-0.53162	-0.40771
-60.5	-1.07422	-0.38757	-0.07629	-0.15442	-0.08911				-7.26685	-6.02417	-3.85742	-3.95203	-5.78064			-60.5	-0.01465	-0.01099	0.00244	-0.0238	-0.03662				-0.01038	-0.01099	-0.01038	-0.21362	-0.07935			-60.5	-0.27954	-0.18616	-0.4303	-0.21484					-4.26147	-3.47534	-1.62231	-4.19006			-60.5	-0.53101	-0.4071
-60.4	-1.09985	-0.38452	-0.07141	-0.15015	-0.09644				-7.23877	-6.03027	-3.84827	-3.94531	-5.76721			-60.4	-0.01709	-0.01831	0	-0.02258	-0.03723				-0.01038	-0.0116	-0.00916	-0.21118	-0.07874			-60.4	-0.2771	-0.18433	-0.42542	-0.21667					-4.2511	-3.47717	-1.61743	-4.18396			-60.4	-0.5304	-0.39673
-60.3	-1.10718	-0.37048	-0.05615	-0.14893	-0.09949				-7.22961	-6.01929	-3.85376	-3.93311	-5.75134			-60.3	-0.01221	-0.01953	-0.000610352	-0.01892	-0.03723				-0.01343	-0.01282	-0.00854	-0.20996	-0.07813			-60.3	-0.2771	-0.1947	-0.41809	-0.224					-4.24683	-3.47473	-1.61072	-4.17297			-60.3	-0.53345	-0.39124
-60.2	-1.11389	-0.38818	-0.0885	-0.14648	-0.11292				-7.22229	-6.00403	-3.84094	-3.9325	-5.74341			-60.2	-0.01221	-0.0116	0.00122	-0.02014	-0.03662				-0.01221	-0.01404	-0.01099	-0.21301	-0.07935			-60.2	-0.27344	-0.20203	-0.42297	-0.22766					-4.24194	-3.46924	-1.61682	-4.16992			-60.2	-0.53162	-0.3949
-60.1	-1.12793	-0.39124	-0.0946	-0.15808	-0.11414				-7.21863	-5.98999	-3.84277	-3.92761	-5.73425			-60.1	-0.01526	-0.0116	0.00305	-0.02136	-0.03418				-0.00977	-0.01343	-0.00854	-0.21545	-0.08118			-60.1	-0.27283	-0.20203	-0.44067	-0.23071					-4.23401	-3.46252	-1.62048	-4.16443			-60.1	-0.52856	-0.40222
-60	-1.11084	-0.37781	-0.07751	-0.15015	-0.09277				-7.20886	-5.99121	-3.8269	-3.92273	-5.72327			-60	-0.01648	-0.01343	0.00305	-0.02075	-0.03479				-0.00854	-0.00732	-0.01038	-0.21362	-0.07935			-60	-0.27161	-0.20142	-0.44373	-0.22888					-4.22302	-3.45337	-1.61072	-4.15405			-60	-0.52795	-0.38818
-59.9	-1.09436	-0.36926	-0.07874	-0.14893	-0.08972				-7.18994	-5.97534	-3.82324	-3.89099	-5.68848			-59.9	-0.01587	-0.01465	0.00244	-0.02319	-0.03357				-0.00854	-0.01038	-0.01221	-0.20813	-0.07385			-59.9	-0.26978	-0.19531	-0.4364	-0.22339					-4.21021	-3.44849	-1.61072	-4.14734			-59.9	-0.52734	-0.37964
-59.8	-1.10229	-0.37659	-0.08362	-0.13916	-0.06042				-7.16675	-5.97534	-3.82324	-3.89526	-5.68604			-59.8	-0.01221	-0.01404	-0.000610352	-0.02258	-0.03357				-0.01221	-0.01099	-0.01343	-0.20081	-0.07202			-59.8	-0.26611	-0.19043	-0.43823	-0.22827					-4.20349	-3.44055	-1.61255	-4.14063			-59.8	-0.52673	-0.37292
-59.7	-1.11206	-0.39185	-0.08118	-0.1416	-0.07996				-7.1582	-5.95337	-3.80859	-3.89832	-5.69214			-59.7	-0.01343	-0.01465	0.000610352	-0.02075	-0.03174				-0.00977	-0.00977	-0.01709	-0.20203	-0.07629			-59.7	-0.26123	-0.18921	-0.43945	-0.22888					-4.198	-3.42834	-1.60339	-4.13513			-59.7	-0.52795	-0.3656
-59.6	-1.14624	-0.38818	-0.0769	-0.14954	-0.07935				-7.16064	-5.94788	-3.80066	-3.8855	-5.68726			-59.6	-0.01404	-0.01404	0.00427	-0.02625	-0.03235				-0.01038	-0.01038	-0.01404	-0.20447	-0.07874			-59.6	-0.26184	-0.19104	-0.43274	-0.2301					-4.1864	-3.41736	-1.59851	-4.12415			-59.6	-0.52673	-0.3717
-59.5	-1.14624	-0.38208	-0.07385	-0.14465	-0.07751				-7.14355	-5.92651	-3.79822	-3.87329	-5.67871			-59.5	-0.01343	-0.01221	0.00244	-0.03113	-0.03357				-0.01465	-0.01343	-0.00854	-0.2063	-0.08057			-59.5	-0.26184	-0.19043	-0.42725	-0.23621					-4.17786	-3.40759	-1.59241	-4.11499			-59.5	-0.52795	-0.38025
-59.4	-1.13892	-0.36987	-0.07385	-0.13	-0.0885				-7.11914	-5.92407	-3.78723	-3.8562	-5.6665			-59.4	-0.01465	-0.01282	0.00305	-0.0238	-0.03357				-0.00977	-0.00916	-0.00732	-0.20874	-0.0824			-59.4	-0.25696	-0.19043	-0.41992	-0.2417					-4.16931	-3.40149	-1.57959	-4.10889			-59.4	-0.53284	-0.39124
-59.3	-1.12427	-0.36011	-0.06653	-0.13245	-0.09338				-7.11853	-5.90881	-3.7854	-3.85132	-5.64392			-59.3	-0.01465	-0.01343	-0.000610352	-0.02197	-0.0354				-0.00977	-0.01221	-0.0061	-0.20508	-0.08362			-59.3	-0.25208	-0.19409	-0.41504	-0.23987					-4.16504	-3.40088	-1.57227	-4.10156			-59.3	-0.5249	-0.38757
-59.2	-1.09985	-0.35583	-0.06104	-0.13611	-0.08789				-7.09106	-5.89844	-3.77808	-3.83301	-5.61951			-59.2	-0.01465	-0.01465	0	-0.02197	-0.03601				-0.01099	-0.01099	-0.00671	-0.19958	-0.08789			-59.2	-0.24841	-0.19592	-0.4126	-0.24109					-4.15588	-3.39905	-1.5686	-4.09851			-59.2	-0.52795	-0.38208
-59.1	-1.12427	-0.38086	-0.06775	-0.14282	-0.08911				-7.08923	-5.89172	-3.78723	-3.83301	-5.63232			-59.1	-0.01465	-0.0116	0.00244	-0.02014	-0.03479				-0.01221	-0.00916	-0.00916	-0.20264	-0.09094			-59.1	-0.24719	-0.19714	-0.41016	-0.23926					-4.15039	-3.39905	-1.57227	-4.09302			-59.1	-0.52368	-0.37842
-59	-1.06934	-0.36194	-0.06042	-0.14343	-0.08606				-7.07947	-5.88196	-3.78662	-3.8324	-5.61401			-59	-0.01526	-0.01282	0.000610352	-0.02502	-0.03479				-0.0116	-0.01099	-0.00671	-0.20996	-0.0946			-59	-0.25024	-0.1947	-0.40588	-0.23315					-4.14124	-3.39233	-1.57593	-4.08325			-59	-0.52124	-0.38025
-58.9	-1.06506	-0.36865	-0.06409	-0.1416	-0.09155				-7.0575	-5.8667	-3.75366	-3.82874	-5.61218			-58.9	-0.01343	-0.0116	0	-0.02686	-0.03601				-0.01343	-0.01038	-0.00671	-0.21667	-0.09827			-58.9	-0.2478	-0.18555	-0.40161	-0.22705					-4.13391	-3.38013	-1.58081	-4.06982			-58.9	-0.51636	-0.3717
-58.8	-1.10168	-0.35034	-0.06714	-0.13977	-0.10254				-7.0459	-5.85938	-3.76404	-3.82385	-5.59875			-58.8	-0.0116	-0.01282	-0.000610352	-0.02197	-0.0354				-0.01587	-0.01221	-0.0061	-0.21362	-0.09827			-58.8	-0.24353	-0.177	-0.40283	-0.22156					-4.12659	-3.38013	-1.5918	-4.06006			-58.8	-0.51331	-0.36072
-58.7	-1.11938	-0.33264	-0.0647	-0.13794	-0.08545				-7.03125	-5.86548	-3.74817	-3.81348	-5.578			-58.7	-0.01099	-0.01343	0.00305	-0.02136	-0.03357				-0.01404	-0.01099	-0.00916	-0.20813	-0.09705			-58.7	-0.2478	-0.17761	-0.40527	-0.21667					-4.11865	-3.37891	-1.5918	-4.05212			-58.7	-0.51147	-0.35889
-58.6	-1.14258	-0.35339	-0.07019	-0.14282	-0.08362				-7.02087	-5.83496	-3.72131	-3.81226	-5.59509			-58.6	-0.01343	-0.01282	-0.000610352	-0.02014	-0.03235				-0.01343	-0.00977	-0.0061	-0.20691	-0.08972			-58.6	-0.24841	-0.17761	-0.41138	-0.21484					-4.11316	-3.37463	-1.57898	-4.04846			-58.6	-0.50964	-0.35645
-58.5	-1.13525	-0.36621	-0.06958	-0.12878	-0.08057				-7.00867	-5.82642	-3.7323	-3.79456	-5.57678			-58.5	-0.01282	-0.01343	0	-0.01953	-0.03113				-0.01282	-0.00916	-0.00854	-0.20569	-0.0885			-58.5	-0.25085	-0.17273	-0.40039	-0.22034					-4.10645	-3.36792	-1.5686	-4.04419			-58.5	-0.50598	-0.34546
-58.4	-1.12427	-0.37415	-0.06592	-0.13489	-0.08789				-6.99707	-5.82764	-3.71399	-3.79456	-5.56396			-58.4	-0.01221	-0.01099	0.00244	-0.02258	-0.0293				-0.01343	-0.01099	-0.00732	-0.20386	-0.09399			-58.4	-0.25208	-0.17517	-0.39429	-0.22705					-4.09668	-3.35999	-1.56189	-4.03809			-58.4	-0.50415	-0.34241
-58.3	-1.10474	-0.3894	-0.05249	-0.13794	-0.08118				-6.97388	-5.8313	-3.6853	-3.78357	-5.578			-58.3	-0.01221	-0.01099	0.000610352	-0.01953	-0.02869				-0.01099	-0.01099	-0.00549	-0.20264	-0.09583			-58.3	-0.25391	-0.17761	-0.39551	-0.23132					-4.08691	-3.35205	-1.55579	-4.02649			-58.3	-0.50049	-0.34546
-58.2	-1.08826	-0.37598	-0.05127	-0.15564	-0.06897				-6.97205	-5.81543	-3.70056	-3.77869	-5.53772			-58.2	-0.01343	-0.01038	0.00244	-0.01892	-0.02625				-0.00916	-0.01099	-0.00488	-0.20569	-0.09644			-58.2	-0.25879	-0.18005	-0.40039	-0.22949					-4.08081	-3.3429	-1.55273	-4.01794			-58.2	-0.49805	-0.34119
-58.1	-1.08704	-0.37537	-0.05066	-0.16296	-0.06592				-6.9635	-5.80811	-3.68774	-3.77319	-5.52795			-58.1	-0.01465	-0.0116	0.00427	-0.02502	-0.0293				-0.00977	-0.01099	-0.00488	-0.20874	-0.09521			-58.1	-0.25818	-0.18188	-0.4126	-0.23132					-4.07532	-3.33618	-1.5509	-4.01184			-58.1	-0.49744	-0.34119
-58	-1.08032	-0.37842	-0.0708	-0.16541	-0.06165				-6.92505	-5.79346	-3.69873	-3.76038	-5.49866			-58	-0.01221	-0.0116	0.00122	-0.02319	-0.03052				-0.00916	-0.00916	-0.00732	-0.2124	-0.09644			-58	-0.26123	-0.17883	-0.42053	-0.23499					-4.06189	-3.33191	-1.55884	-4.00635			-58	-0.49744	-0.33875
-57.9	-1.06079	-0.38208	-0.06165	-0.16052	-0.07141				-6.95251	-5.76355	-3.6792	-3.75549	-5.49927			-57.9	-0.01221	-0.01282	0	-0.01892	-0.03052				-0.0116	-0.01221	-0.00793	-0.21362	-0.0946			-57.9	-0.26245	-0.177	-0.41992	-0.23132					-4.05334	-3.32458	-1.5564	-3.99475			-57.9	-0.49622	-0.34241
-57.8	-1.04431	-0.36804	-0.06836	-0.17212	-0.07446				-6.91345	-5.76172	-3.67554	-3.73047	-5.48584			-57.8	-0.0116	-0.0116	-0.000610352	-0.01587	-0.03418				-0.00977	-0.01343	-0.00916	-0.20691	-0.09033			-57.8	-0.26062	-0.17761	-0.42114	-0.23315					-4.05212	-3.31604	-1.54785	-3.98376			-57.8	-0.49438	-0.34363
-57.7	-1.06201	-0.37415	-0.0824	-0.16418	-0.07751				-6.9104	-5.74585	-3.65845	-3.74023	-5.48401			-57.7	-0.0116	-0.01099	0	-0.01587	-0.03418				-0.01099	-0.01221	-0.01099	-0.20874	-0.08911			-57.7	-0.2533	-0.17944	-0.41626	-0.23499					-4.04297	-3.31482	-1.54053	-3.97766			-57.7	-0.49622	-0.34241
-57.6	-1.08887	-0.38147	-0.07141	-0.16724	-0.08118				-6.88843	-5.73303	-3.66882	-3.73596	-5.45593			-57.6	-0.01404	-0.01038	-0.000610352	-0.01953	-0.03357				-0.01282	-0.01099	-0.00977	-0.20752	-0.08728			-57.6	-0.25146	-0.18188	-0.41626	-0.23804					-4.03687	-3.30261	-1.53748	-3.9679			-57.6	-0.5011	-0.33325
-57.5	-1.10168	-0.3717	-0.04822	-0.16418	-0.08118				-6.88843	-5.72449	-3.66455	-3.73535	-5.45532			-57.5	-0.01404	-0.01099	-0.000610352	-0.01709	-0.03235				-0.01404	-0.00854	-0.00732	-0.20935	-0.08484			-57.5	-0.25574	-0.17944	-0.41443	-0.23987					-4.02893	-3.29346	-1.53687	-3.95935			-57.5	-0.50354	-0.3302
-57.4	-1.1084	-0.36804	-0.0708	-0.14099	-0.08301				-6.87134	-5.7135	-3.65784	-3.72009	-5.45044			-57.4	-0.01282	-0.01465	0.00244	-0.01892	-0.02991				-0.01709	-0.00916	-0.00122	-0.21179	-0.07935			-57.4	-0.25574	-0.17395	-0.4248	-0.23743					-4.021	-3.29224	-1.54419	-3.95325			-57.4	-0.5011	-0.3302
-57.3	-1.11877	-0.37476	-0.08667	-0.15015	-0.08789				-6.84998	-5.68909	-3.64502	-3.72131	-5.44189			-57.3	-0.01221	-0.01404	0.00183	-0.01465	-0.03174				-0.01465	-0.01099	0	-0.21362	-0.07507			-57.3	-0.25757	-0.16846	-0.42969	-0.23743					-4.01245	-3.28918	-1.5448	-3.94653			-57.3	-0.49744	-0.33142
-57.2	-1.12793	-0.35706	-0.08118	-0.14038	-0.09766				-6.83655	-5.69153	-3.63403	-3.71582	-5.42603			-57.2	-0.01343	-0.00977	0.00305	-0.01343	-0.03601				-0.01221	-0.01099	-0.00122	-0.21057	-0.07446			-57.2	-0.25818	-0.1709	-0.42725	-0.23438					-4.00879	-3.28308	-1.53748	-3.93616			-57.2	-0.49194	-0.33508
-57.1	-1.08337	-0.35095	-0.08545	-0.15015	-0.09583				-6.82617	-5.66345	-3.63037	-3.69141	-5.40588			-57.1	-0.01526	-0.01221	0.00305	-0.01709	-0.03784				-0.00793	-0.00793	-0.00244	-0.20935	-0.07446			-57.1	-0.25574	-0.16846	-0.42419	-0.21973					-4.00024	-3.27454	-1.53381	-3.92761			-57.1	-0.4895	-0.33142
-57	-1.08093	-0.36743	-0.07751	-0.15564	-0.09644				-6.82434	-5.67017	-3.63159	-3.69385	-5.40466			-57	-0.01038	-0.01221	-0.00122	-0.01953	-0.03601				-0.01099	-0.0116	-0.00488	-0.20874	-0.07324			-57	-0.25085	-0.16235	-0.41992	-0.21606					-3.98865	-3.26904	-1.53687	-3.91907			-57	-0.49194	-0.32837
-56.9	-1.11328	-0.3595	-0.07813	-0.15686	-0.08667				-6.80725	-5.66345	-3.60413	-3.68896	-5.41443			-56.9	-0.01343	-0.01038	0	-0.01343	-0.03479				-0.01404	-0.01099	-0.00366	-0.20935	-0.07629			-56.9	-0.24719	-0.16052	-0.41748	-0.21362					-3.98376	-3.25562	-1.54724	-3.91174			-56.9	-0.49011	-0.3302
-56.8	-1.08704	-0.35889	-0.06958	-0.13916	-0.09033				-6.79321	-5.65186	-3.60107	-3.66882	-5.39856			-56.8	-0.01404	-0.00854	0.00122	-0.01892	-0.03723				-0.01343	-0.00549	-0.00427	-0.21301	-0.07751			-56.8	-0.24597	-0.16174	-0.42114	-0.21301					-3.97339	-3.24646	-1.54663	-3.90442			-56.8	-0.49255	-0.33203
-56.7	-1.06445	-0.37048	-0.07568	-0.14771	-0.0946				-6.7865	-5.62683	-3.60474	-3.67798	-5.40039			-56.7	-0.01526	-0.00916	0	-0.01526	-0.03906				-0.0116	-0.01038	-0.00671	-0.21545	-0.0769			-56.7	-0.2478	-0.16479	-0.42236	-0.21423					-3.9679	-3.23914	-1.53564	-3.89404			-56.7	-0.49622	-0.33752
-56.6	-1.07361	-0.35767	-0.0708	-0.13794	-0.08911				-6.76697	-5.63049	-3.58521	-3.66333	-5.36804			-56.6	-0.01526	-0.01404	0.00244	-0.01099	-0.03906				-0.01465	-0.01099	-0.01099	-0.21118	-0.07446			-56.6	-0.24719	-0.16968	-0.41504	-0.21362					-3.9624	-3.23364	-1.53076	-3.88306			-56.6	-0.49927	-0.34241
-56.5	-1.09802	-0.34119	-0.05676	-0.13611	-0.09338				-6.73645	-5.61951	-3.59131	-3.65479	-5.35522			-56.5	-0.01465	-0.01587	0.00366	-0.01892	-0.03906				-0.01526	-0.00671	-0.01343	-0.20264	-0.07568			-56.5	-0.24658	-0.17334	-0.41199	-0.21606					-3.95752	-3.22632	-1.53198	-3.87573			-56.5	-0.49927	-0.34485
-56.4	-1.09497	-0.34912	-0.0824	-0.12329	-0.0885				-6.72119	-5.59326	-3.58398	-3.64929	-5.34302			-56.4	-0.01343	-0.0116	0.00244	-0.01953	-0.03845				-0.01343	-0.00916	-0.01221	-0.19714	-0.0769			-56.4	-0.2417	-0.17944	-0.41748	-0.21912					-3.9502	-3.21777	-1.53931	-3.87085			-56.4	-0.49622	-0.34607
-56.3	-1.10901	-0.33569	-0.06775	-0.13245	-0.08362				-6.7157	-5.59265	-3.58032	-3.65112	-5.35278			-56.3	-0.01343	-0.00854	0.00122	-0.01648	-0.03967				-0.01587	-0.01343	-0.01099	-0.19958	-0.0769			-56.3	-0.23865	-0.18677	-0.42542	-0.2179					-3.93799	-3.20557	-1.54297	-3.8623			-56.3	-0.495	-0.34607
-56.2	-1.10779	-0.32104	-0.07813	-0.14404	-0.08301				-6.69006	-5.57373	-3.56323	-3.63098	-5.33447			-56.2	-0.01404	-0.00916	0	-0.01831	-0.03845				-0.01404	-0.01282	-0.01099	-0.2002	-0.07874			-56.2	-0.23499	-0.18616	-0.42542	-0.21179					-3.93127	-3.19885	-1.54236	-3.85437			-56.2	-0.49011	-0.34546
-56.1	-1.10718	-0.33142	-0.07446	-0.13611	-0.07385				-6.68579	-5.5658	-3.56812	-3.61633	-5.32227			-56.1	-0.01587	-0.00977	0.00244	-0.02197	-0.03662				-0.00916	-0.00977	-0.00854	-0.20264	-0.07996			-56.1	-0.23865	-0.18738	-0.4187	-0.21118					-3.92578	-3.19397	-1.54175	-3.84583			-56.1	-0.48889	-0.33875
-56	-1.13647	-0.34973	-0.0708	-0.13428	-0.07446				-6.66992	-5.55969	-3.55835	-3.62366	-5.32043			-56	-0.01526	-0.00793	0.00244	-0.01648	-0.03723				-0.00977	-0.01038	-0.01038	-0.20447	-0.07996			-56	-0.24414	-0.18433	-0.41443	-0.21118					-3.9209	-3.19153	-1.53809	-3.8385			-56	-0.49438	-0.33447
-55.9	-1.13464	-0.34546	-0.06531	-0.12878	-0.07202				-6.66138	-5.53284	-3.54919	-3.61206	-5.31616			-55.9	-0.01282	-0.00793	0.000610352	-0.01892	-0.03784				-0.01343	-0.00854	-0.01282	-0.20752	-0.07446			-55.9	-0.23865	-0.18494	-0.40649	-0.21484					-3.90991	-3.1897	-1.53931	-3.83118			-55.9	-0.48828	-0.32898
-55.8	-1.10901	-0.35095	-0.06165	-0.12817	-0.06958				-6.64612	-5.53955	-3.55286	-3.60413	-5.31189			-55.8	-0.01343	-0.01038	0.000610352	-0.0177	-0.03845				-0.0116	-0.00793	-0.01404	-0.20935	-0.06958			-55.8	-0.2301	-0.18616	-0.39429	-0.224					-3.90198	-3.18054	-1.54053	-3.82202			-55.8	-0.48218	-0.32715
-55.7	-1.09192	-0.33264	-0.07568	-0.13733	-0.09033				-6.64856	-5.51758	-3.54248	-3.58521	-5.30273			-55.7	-0.01404	-0.01038	0.00122	-0.01587	-0.03784				-0.01404	-0.00977	-0.01282	-0.21057	-0.06836			-55.7	-0.23682	-0.18433	-0.39185	-0.22949					-3.89221	-3.17932	-1.53381	-3.81104			-55.7	-0.48584	-0.33142
-55.6	-1.11145	-0.35156	-0.06042	-0.15442	-0.08301				-6.62354	-5.52063	-3.51868	-3.58643	-5.29846			-55.6	-0.01404	-0.01038	0.00305	-0.0177	-0.03845				-0.01404	-0.00793	-0.01526	-0.21423	-0.06592			-55.6	-0.24292	-0.18372	-0.40039	-0.23376					-3.88306	-3.17261	-1.52466	-3.80493			-55.6	-0.48462	-0.34668
-55.5	-1.11694	-0.34363	-0.06958	-0.14954	-0.07874				-6.61438	-5.51331	-3.51624	-3.58032	-5.27588			-55.5	-0.01343	-0.01404	0.00366	-0.01892	-0.03723				-0.01465	-0.00916	-0.01648	-0.21484	-0.06531			-55.5	-0.24048	-0.1825	-0.40466	-0.24292					-3.87817	-3.16284	-1.51672	-3.80066			-55.5	-0.47729	-0.3595
-55.4	-1.12427	-0.33875	-0.0824	-0.16418	-0.09338				-6.60583	-5.49561	-3.51196	-3.57605	-5.27344			-55.4	-0.01465	-0.01038	0.00122	-0.01892	-0.03723				-0.01343	-0.00916	-0.01343	-0.2179	-0.06958			-55.4	-0.24292	-0.17639	-0.40955	-0.2478					-3.86902	-3.15979	-1.50818	-3.7915			-55.4	-0.47424	-0.36133
-55.3	-1.11755	-0.32776	-0.09399	-0.17029	-0.07813				-6.5979	-5.48645	-3.50525	-3.57361	-5.26123			-55.3	-0.01526	-0.00793	0.00122	-0.01892	-0.03601				-0.01526	-0.00854	-0.00854	-0.21179	-0.07019			-55.3	-0.24902	-0.177	-0.41016	-0.24963					-3.8623	-3.15491	-1.50879	-3.78174			-55.3	-0.4718	-0.35217
-55.2	-1.07056	-0.33691	-0.09827	-0.16602	-0.0824				-6.5625	-5.47058	-3.5083	-3.56689	-5.23193			-55.2	-0.01648	-0.00916	0.00122	-0.02014	-0.03601				-0.01343	-0.0061	-0.00793	-0.21179	-0.06775			-55.2	-0.24963	-0.18311	-0.4126	-0.25513					-3.85254	-3.14697	-1.50818	-3.77319			-55.2	-0.46875	-0.34546
-55.1	-1.08215	-0.354	-0.08667	-0.16357	-0.08545				-6.57043	-5.47485	-3.49548	-3.55652	-5.22156			-55.1	-0.01831	-0.0061	0.00366	-0.02075	-0.03174				-0.01038	-0.00916	-0.00916	-0.20386	-0.06531			-55.1	-0.24597	-0.17944	-0.41382	-0.25879					-3.84827	-3.13965	-1.50635	-3.77075			-55.1	-0.4718	-0.34546
-55	-1.06689	-0.3363	-0.09583	-0.17822	-0.07935				-6.55029	-5.45593	-3.49487	-3.55896	-5.21423			-55	-0.01831	-0.00977	0.00244	-0.02014	-0.02747				-0.01099	-0.01099	-0.00854	-0.19775	-0.06287			-55	-0.23926	-0.17517	-0.41199	-0.2594					-3.83545	-3.13599	-1.50085	-3.76465			-55	-0.4718	-0.34546
-54.9	-1.0614	-0.34485	-0.07019	-0.18127	-0.09521				-6.53809	-5.44434	-3.48389	-3.53699	-5.2063			-54.9	-0.01465	-0.01099	0.000610352	-0.02075	-0.02869				-0.01221	-0.01221	-0.00916	-0.19714	-0.06592			-54.9	-0.23438	-0.17944	-0.40466	-0.25574					-3.83057	-3.12683	-1.48682	-3.75244			-54.9	-0.46997	-0.34546
-54.8	-1.04919	-0.35339	-0.08423	-0.15564	-0.09094				-6.53625	-5.44434	-3.47473	-3.5321	-5.20996			-54.8	-0.01221	-0.01221	0.00244	-0.01953	-0.02686				-0.01343	-0.01099	-0.00854	-0.1886	-0.0708			-54.8	-0.23499	-0.17944	-0.39795	-0.25269					-3.82568	-3.11646	-1.47827	-3.74634			-54.8	-0.46387	-0.34912
-54.7	-1.0437	-0.33386	-0.07446	-0.14954	-0.07019				-6.49902	-5.42664	-3.46191	-3.53149	-5.19348			-54.7	-0.0116	-0.00793	0.00305	-0.01709	-0.02747				-0.01404	-0.01038	-0.0061	-0.18982	-0.07813			-54.7	-0.23071	-0.18066	-0.39001	-0.25085					-3.81958	-3.11035	-1.46912	-3.73474			-54.7	-0.46204	-0.34546
-54.6	-1.03271	-0.33081	-0.0824	-0.16052	-0.09155				-6.48926	-5.42419	-3.44849	-3.50769	-5.18738			-54.6	-0.01343	-0.01099	0.00305	-0.02136	-0.02563				-0.01282	-0.01038	-0.00488	-0.1947	-0.08423			-54.6	-0.22705	-0.1825	-0.38574	-0.24536					-3.81531	-3.10303	-1.4801	-3.72559			-54.6	-0.46875	-0.33386
-54.5	-1.06873	-0.32471	-0.08667	-0.1532	-0.09033				-6.48438	-5.40527	-3.45093	-3.4967	-5.17029			-54.5	-0.01465	-0.00488	0.00183	-0.02075	-0.02502				-0.01099	-0.01038	-0.00671	-0.2002	-0.08606			-54.5	-0.22583	-0.18311	-0.38452	-0.24841					-3.80554	-3.09875	-1.47827	-3.71948			-54.5	-0.4718	-0.33508
-54.4	-1.06689	-0.3479	-0.07385	-0.16174	-0.08423				-6.45569	-5.39429	-3.44116	-3.50281	-5.17334			-54.4	-0.01526	-0.00549	0.00244	-0.01831	-0.02686				-0.00854	-0.0116	-0.00488	-0.20142	-0.08911			-54.4	-0.22705	-0.18311	-0.38574	-0.24963					-3.79578	-3.09387	-1.47827	-3.71704			-54.4	-0.47485	-0.34607
-54.3	-1.04614	-0.3363	-0.06836	-0.16541	-0.08484				-6.44104	-5.3894	-3.43506	-3.49487	-5.16235			-54.3	-0.01465	-0.00854	0.00244	-0.0177	-0.02686				-0.00854	-0.01343	-0.00244	-0.20203	-0.09216			-54.3	-0.224	-0.18555	-0.38513	-0.2417					-3.78601	-3.08655	-1.47705	-3.71033			-54.3	-0.47729	-0.3479
-54.2	-1.01685	-0.32043	-0.06836	-0.1709	-0.10132				-6.43982	-5.38574	-3.41797	-3.49304	-5.15747			-54.2	-0.01343	-0.00732	0.00183	-0.01953	-0.0293				-0.00732	-0.01038	-0.00427	-0.20752	-0.09399			-54.2	-0.2179	-0.1825	-0.37537	-0.23071					-3.78174	-3.07983	-1.47705	-3.70117			-54.2	-0.47729	-0.35339
-54.1	-1.0144	-0.3186	-0.06042	-0.1593	-0.08484				-6.41907	-5.36743	-3.42285	-3.48816	-5.13916			-54.1	-0.01343	-0.00977	0.000610352	-0.02197	-0.03113				-0.00977	-0.00854	-0.00183	-0.21179	-0.09827			-54.1	-0.21362	-0.17822	-0.36743	-0.23315					-3.77502	-3.0719	-1.48132	-3.69446			-54.1	-0.47424	-0.35461
-54	-1.02417	-0.31982	-0.06653	-0.14343	-0.07019				-6.39282	-5.36316	-3.4021	-3.47778	-5.13306			-54	-0.01221	-0.01099	0.000610352	-0.01892	-0.02991				-0.00916	-0.01404	-0.00427	-0.20752	-0.09583			-54	-0.21912	-0.177	-0.36133	-0.2301					-3.76526	-3.0658	-1.47827	-3.68591			-54	-0.47058	-0.35278
-53.9	-1.04187	-0.3302	-0.06104	-0.15503	-0.07629				-6.39099	-5.34729	-3.40149	-3.46191	-5.11597			-53.9	-0.01587	-0.01038	0.00244	-0.01404	-0.02747				-0.01099	-0.01404	-0.00183	-0.20691	-0.09094			-53.9	-0.22339	-0.177	-0.35583	-0.22766					-3.75732	-3.05847	-1.4679	-3.68042			-53.9	-0.46936	-0.35828
-53.8	-1.06506	-0.32288	-0.05493	-0.14832	-0.08545				-6.38062	-5.33752	-3.40027	-3.46375	-5.09949			-53.8	-0.01404	-0.01221	0.00244	-0.01587	-0.02625				-0.00916	-0.01404	-0.00122	-0.20569	-0.08789			-53.8	-0.22461	-0.17456	-0.34485	-0.22461					-3.75061	-3.04932	-1.46179	-3.67188			-53.8	-0.46936	-0.36194
-53.7	-1.07666	-0.32288	-0.06226	-0.16357	-0.0824				-6.37512	-5.32349	-3.39783	-3.45947	-5.09338			-53.7	-0.01404	-0.01099	0.000610352	-0.01648	-0.02686				-0.00854	-0.01892	-0.00366	-0.2063	-0.08789			-53.7	-0.22034	-0.177	-0.34363	-0.21912					-3.73962	-3.0426	-1.4563	-3.66455			-53.7	-0.46997	-0.36621
-53.6	-1.07056	-0.30457	-0.06836	-0.16296	-0.06653				-6.36719	-5.31311	-3.38806	-3.44666	-5.07568			-53.6	-0.01404	-0.0116	0.00244	-0.0177	-0.03052				-0.00916	-0.01709	-0.00305	-0.20508	-0.09277			-53.6	-0.2179	-0.17761	-0.35095	-0.22827					-3.73291	-3.03345	-1.44775	-3.65784			-53.6	-0.46997	-0.36804
-53.5	-1.06018	-0.33325	-0.07019	-0.16235	-0.07751				-6.34827	-5.2887	-3.38135	-3.44238	-5.0824			-53.5	-0.01587	-0.01221	0.00549	-0.01953	-0.03113				-0.00977	-0.01709	-0.00671	-0.2002	-0.09705			-53.5	-0.21973	-0.17883	-0.35767	-0.22827					-3.72498	-3.02551	-1.4447	-3.64441			-53.5	-0.47241	-0.36926
-53.4	-1.03027	-0.32166	-0.07996	-0.14709	-0.07324				-6.32629	-5.28931	-3.35693	-3.44177	-5.04944			-53.4	-0.01648	-0.00977	0.00244	-0.02075	-0.0293				-0.01038	-0.0177	-0.00305	-0.19653	-0.1001			-53.4	-0.22339	-0.17883	-0.3656	-0.22522					-3.71704	-3.01636	-1.44409	-3.63464			-53.4	-0.46753	-0.36865
-53.3	-1.03027	-0.3241	-0.0824	-0.15381	-0.06775				-6.33484	-5.29053	-3.35632	-3.43872	-5.05615			-53.3	-0.01465	-0.00977	0.00122	-0.02136	-0.03113				-0.00793	-0.01648	0	-0.19714	-0.10437			-53.3	-0.22705	-0.17578	-0.37415	-0.22278					-3.71094	-3.01331	-1.44348	-3.63464			-53.3	-0.46875	-0.37231
-53.2	-1.0376	-0.32776	-0.07141	-0.15503	-0.07996				-6.31714	-5.26123	-3.35205	-3.41736	-5.047			-53.2	-0.01709	-0.00916	0.00244	-0.02625	-0.03235				-0.00854	-0.01221	0.00183	-0.2063	-0.1062			-53.2	-0.22034	-0.17456	-0.37415	-0.22278					-3.70117	-3.01086	-1.44653	-3.62915			-53.2	-0.46936	-0.37292
-53.1	-1.04065	-0.33997	-0.07568	-0.13916	-0.07751				-6.31592	-5.24475	-3.34045	-3.42651	-5.02991			-53.1	-0.01221	-0.00916	0.00305	-0.02197	-0.02991				-0.01038	-0.01221	-0.00244	-0.20447	-0.10315			-53.1	-0.21667	-0.17212	-0.37354	-0.22339					-3.69812	-3.00476	-1.43921	-3.61755			-53.1	-0.46448	-0.37842
-53	-1.0614	-0.3363	-0.07324	-0.13733	-0.05737				-6.30554	-5.24292	-3.34656	-3.41309	-5.03113			-53	-0.01038	-0.00916	0.00183	-0.02197	-0.03113				-0.01099	-0.01099	-0.0061	-0.20935	-0.10315			-53	-0.2179	-0.17273	-0.37598	-0.2179					-3.69263	-2.99377	-1.44104	-3.60901			-53	-0.46631	-0.38757
-52.9	-1.06934	-0.32776	-0.07141	-0.14038	-0.06897				-6.2915	-5.23315	-3.31726	-3.40759	-5.01221			-52.9	-0.00977	-0.00854	-0.000610352	-0.02319	-0.03174				-0.01099	-0.00977	-0.0061	-0.21179	-0.10376			-52.9	-0.21973	-0.16968	-0.37476	-0.21118					-3.68286	-2.995	-1.44897	-3.60229			-52.9	-0.46692	-0.39612
-52.8	-1.06995	-0.32227	-0.05005	-0.14832	-0.05066				-6.26099	-5.22705	-3.32336	-3.38623	-5.01831			-52.8	-0.01221	-0.00916	0.00122	-0.01892	-0.03113				-0.01099	-0.00977	-0.0061	-0.21118	-0.10193			-52.8	-0.22156	-0.16785	-0.37537	-0.20874					-3.67126	-2.97974	-1.45691	-3.59497			-52.8	-0.46997	-0.39734
-52.7	-1.0437	-0.31555	-0.06348	-0.15259	-0.0531				-6.25366	-5.22156	-3.3252	-3.38562	-4.97925			-52.7	-0.01526	-0.00793	0.00183	-0.01526	-0.03113				-0.01465	-0.01099	-0.00488	-0.21545	-0.10132			-52.7	-0.22644	-0.16724	-0.3833	-0.2124					-3.66089	-2.97546	-1.45752	-3.58704			-52.7	-0.47363	-0.39307
-52.6	-1.04126	-0.31189	-0.06775	-0.14099	-0.08179				-6.24329	-5.20752	-3.31665	-3.38989	-4.98047			-52.6	-0.01282	-0.00732	0.00183	-0.01648	-0.02991				-0.01343	-0.01343	-0.00244	-0.21667	-0.10193			-52.6	-0.23193	-0.16296	-0.38513	-0.21301					-3.65784	-2.97363	-1.45264	-3.58154			-52.6	-0.4718	-0.3894
-52.5	-1.02966	-0.30823	-0.06042	-0.14771	-0.06042				-6.23169	-5.20386	-3.31726	-3.37158	-4.97131			-52.5	-0.01526	-0.0116	0.00122	-0.01953	-0.03052				-0.01343	-0.01343	-0.00427	-0.21667	-0.1001			-52.5	-0.23499	-0.16052	-0.37903	-0.20691					-3.65234	-2.96631	-1.45569	-3.57483			-52.5	-0.47119	-0.38757
-52.4	-1.02417	-0.32349	-0.06348	-0.16113	-0.05371				-6.21338	-5.19043	-3.30444	-3.3667	-4.96094			-52.4	-0.01526	-0.01221	0.00183	-0.01953	-0.03113				-0.01221	-0.01282	-0.00305	-0.21484	-0.09399			-52.4	-0.23499	-0.16174	-0.37476	-0.19836					-3.64319	-2.96082	-1.45935	-3.5675			-52.4	-0.46997	-0.38635
-52.3	-1.01501	-0.31006	-0.06226	-0.16418	-0.06592				-6.20667	-5.17212	-3.29956	-3.35754	-4.96155			-52.3	-0.01221	-0.00977	0.00244	-0.02014	-0.02991				-0.01221	-0.01343	-0.00244	-0.21179	-0.08606			-52.3	-0.22949	-0.15991	-0.37109	-0.19409					-3.63708	-2.95715	-1.45569	-3.56384			-52.3	-0.46448	-0.38086
-52.2	-1.0083	-0.32654	-0.06042	-0.16357	-0.06531				-6.19568	-5.16541	-3.29224	-3.34534	-4.95178			-52.2	-0.01343	-0.00977	0.00366	-0.01709	-0.03174				-0.0116	-0.01526	-0.00366	-0.21057	-0.0824			-52.2	-0.22888	-0.16174	-0.35767	-0.19592					-3.6322	-2.95349	-1.4502	-3.54736			-52.2	-0.45776	-0.38147
-52.1	-1.02844	-0.33386	-0.05127	-0.1709	-0.06226				-6.17859	-5.13916	-3.28491	-3.3374	-4.92249			-52.1	-0.01343	-0.00977	0.000610352	-0.01831	-0.03052				-0.01465	-0.01465	-0.00183	-0.21301	-0.08362			-52.1	-0.224	-0.16296	-0.35645	-0.20142					-3.62427	-2.94373	-1.44104	-3.54187			-52.1	-0.45349	-0.38452
-52	-1.02356	-0.32654	-0.06653	-0.17578	-0.07813				-6.16089	-5.14893	-3.27576	-3.3252	-4.92188			-52	-0.01343	-0.00854	0.00305	-0.02136	-0.03113				-0.01404	-0.01221	-0.00122	-0.21484	-0.08484			-52	-0.2179	-0.16663	-0.36621	-0.20569					-3.61572	-2.93884	-1.43372	-3.53577			-52	-0.44983	-0.38574
-51.9	-1.04309	-0.34424	-0.06592	-0.16235	-0.06592				-6.14624	-5.12756	-3.25806	-3.31909	-4.91516			-51.9	-0.01404	-0.00793	0.00244	-0.0238	-0.02991				-0.01282	-0.01099	0.00122	-0.20508	-0.0824			-51.9	-0.21423	-0.17151	-0.36926	-0.21179					-3.60901	-2.9364	-1.43005	-3.52966			-51.9	-0.44861	-0.38086
-51.8	-1.08093	-0.35034	-0.05798	-0.16785	-0.05676				-6.1499	-5.11536	-3.25012	-3.31604	-4.92615			-51.8	-0.01648	-0.00793	-0.000610352	-0.01648	-0.03418				-0.01526	-0.00977	0	-0.19653	-0.08301			-51.8	-0.21179	-0.16968	-0.3717	-0.2179					-3.5968	-2.92419	-1.427	-3.52112			-51.8	-0.45105	-0.37781
-51.7	-1.05713	-0.34058	-0.0647	-0.16663	-0.07507				-6.13342	-5.0946	-3.25867	-3.31177	-4.90784			-51.7	-0.01343	-0.00671	-0.000610352	-0.01953	-0.0354				-0.01343	-0.00854	0.00244	-0.18555	-0.08179			-51.7	-0.20813	-0.1709	-0.37354	-0.22034					-3.59253	-2.91504	-1.42944	-3.51196			-51.7	-0.45288	-0.37476
-51.6	-1.05835	-0.32654	-0.06653	-0.16357	-0.05188				-6.1261	-5.08118	-3.255	-3.28613	-4.89624			-51.6	-0.01221	-0.00854	0	-0.02319	-0.03418				-0.01038	-0.00793	0.00488	-0.1825	-0.07813			-51.6	-0.2063	-0.16357	-0.36804	-0.22095					-3.58704	-2.90283	-1.43311	-3.50403			-51.6	-0.45471	-0.37231
-51.5	-1.04309	-0.3418	-0.05798	-0.17517	-0.06165				-6.10229	-5.07507	-3.24341	-3.28796	-4.8584			-51.5	-0.01221	-0.0116	-0.000610352	-0.02197	-0.03479				-0.01343	-0.00977	0.00122	-0.1825	-0.0769			-51.5	-0.20813	-0.15808	-0.37048	-0.224					-3.58276	-2.88879	-1.43005	-3.4967			-51.5	-0.45959	-0.35583
-51.4	-1.04492	-0.33508	-0.07019	-0.16357	-0.07019				-6.10107	-5.0708	-3.23181	-3.29041	-4.87			-51.4	-0.01404	-0.01038	0.00183	-0.02136	-0.03479				-0.01404	-0.00977	0.00244	-0.18677	-0.07813			-51.4	-0.2063	-0.15625	-0.37354	-0.224					-3.57239	-2.8833	-1.42761	-3.4906			-51.4	-0.45959	-0.35522
-51.3	-1.05835	-0.33569	-0.06531	-0.16296	-0.06348				-6.07239	-5.05371	-3.23181	-3.27637	-4.86267			-51.3	-0.01099	-0.01099	0.00183	-0.01892	-0.03479				-0.0116	-0.01038	0.00183	-0.19165	-0.07629			-51.3	-0.20508	-0.15625	-0.37292	-0.21484					-3.5614	-2.87476	-1.41602	-3.479			-51.3	-0.4541	-0.36011
-51.2	-1.0437	-0.32654	-0.05554	-0.15686	-0.05859				-6.07605	-5.06042	-3.21838	-3.27271	-4.84009			-51.2	-0.01404	-0.0061	0	-0.01953	-0.03418				-0.01221	-0.00732	0.000610352	-0.19531	-0.07324			-51.2	-0.20264	-0.16174	-0.36926	-0.20813					-3.55591	-2.87109	-1.40442	-3.47046			-51.2	-0.45105	-0.35156
-51.1	-1.06201	-0.34851	-0.07141	-0.16052	-0.07324				-6.05957	-5.04395	-3.20435	-3.255	-4.83826			-51.1	-0.01404	-0.00671	0.000610352	-0.02075	-0.03479				-0.01587	-0.00427	-0.000610352	-0.19897	-0.07019			-51.1	-0.20264	-0.16357	-0.36987	-0.20508					-3.54492	-2.86377	-1.39893	-3.46497			-51.1	-0.45532	-0.35034
-51	-1.08337	-0.34058	-0.06104	-0.15808	-0.06042				-6.04431	-5.04028	-3.21899	-3.25928	-4.81934			-51	-0.0116	-0.00854	-0.00183	-0.01648	-0.03418				-0.01282	-0.00977	-0.00488	-0.19714	-0.0708			-51	-0.20752	-0.16785	-0.36743	-0.19958					-3.53333	-2.85217	-1.39893	-3.45886			-51	-0.45593	-0.35217
-50.9	-1.06262	-0.32288	-0.06897	-0.16052	-0.06226				-6.0321	-5.02197	-3.20435	-3.24158	-4.80103			-50.9	-0.01221	-0.00732	0	-0.01892	-0.03723				-0.01404	-0.00916	-0.00549	-0.19592	-0.07568			-50.9	-0.20752	-0.16663	-0.36499	-0.18982					-3.52539	-2.84729	-1.39771	-3.45093			-50.9	-0.45349	-0.34363
-50.8	-1.03577	-0.33813	-0.07141	-0.17395	-0.05859				-6.02295	-5.02136	-3.20496	-3.23853	-4.79614			-50.8	-0.01404	-0.00916	0	-0.02014	-0.03723				-0.01648	-0.00732	-0.00305	-0.19592	-0.08118			-50.8	-0.20386	-0.16296	-0.36499	-0.18921					-3.52112	-2.84119	-1.39465	-3.44116			-50.8	-0.45349	-0.33875
-50.7	-1.03271	-0.34668	-0.06287	-0.15198	-0.05432				-6.00281	-4.98901	-3.18848	-3.22327	-4.77539			-50.7	-0.01587	-0.00916	0	-0.01831	-0.0354				-0.01465	-0.00488	-0.0061	-0.20142	-0.08667			-50.7	-0.20874	-0.15686	-0.36133	-0.19165					-3.51624	-2.83691	-1.39526	-3.43384			-50.7	-0.45471	-0.34302
-50.6	-1.02234	-0.32715	-0.07019	-0.15564	-0.05981				-5.99915	-4.99146	-3.18604	-3.21533	-4.78577			-50.6	-0.01343	-0.00671	0	-0.02014	-0.03601				-0.01221	-0.00854	-0.00427	-0.20691	-0.08972			-50.6	-0.21545	-0.14954	-0.35828	-0.19592					-3.50891	-2.83386	-1.39954	-3.42346			-50.6	-0.45776	-0.3479
-50.5	-1.0083	-0.33203	-0.07019	-0.1709	-0.06714				-5.99304	-4.97192	-3.17444	-3.21716	-4.77051			-50.5	-0.01282	-0.00793	0.00366	-0.01953	-0.03662				-0.01038	-0.00977	-0.00366	-0.20813	-0.09155			-50.5	-0.21606	-0.14709	-0.35339	-0.20752					-3.50098	-2.82776	-1.40381	-3.41919			-50.5	-0.46082	-0.34546
-50.4	-1.00098	-0.33081	-0.07202	-0.16357	-0.07874				-5.97412	-4.96765	-3.16772	-3.20679	-4.75037			-50.4	-0.01343	-0.01221	0.00366	-0.0177	-0.03845				-0.01282	-0.00854	-0.00427	-0.19531	-0.09033			-50.4	-0.21973	-0.14709	-0.35278	-0.20935					-3.49365	-2.82043	-1.40381	-3.41492			-50.4	-0.45959	-0.34424
-50.3	-1.01563	-0.30762	-0.06531	-0.17029	-0.06409				-5.94543	-4.95728	-3.17078	-3.18298	-4.75159			-50.3	-0.01038	-0.01282	0.00183	-0.01709	-0.03662				-0.01282	-0.00854	-0.00244	-0.18677	-0.0885			-50.3	-0.224	-0.14954	-0.35828	-0.20935					-3.48206	-2.81311	-1.39954	-3.40942			-50.3	-0.45654	-0.34851
-50.2	-0.99243	-0.29846	-0.0592	-0.15076	-0.06104				-5.94421	-4.93958	-3.1604	-3.1897	-4.74426			-50.2	-0.01099	-0.01038	0.00183	-0.01892	-0.03845				-0.01099	-0.00732	-0.00366	-0.18433	-0.08911			-50.2	-0.22583	-0.14709	-0.35645	-0.20996					-3.47473	-2.80518	-1.39526	-3.40027			-50.2	-0.45532	-0.35156
-50.1	-0.9729	-0.31677	-0.06531	-0.14526	-0.07751				-5.92102	-4.92737	-3.14819	-3.18726	-4.72595			-50.1	-0.01221	-0.00793	0.000610352	-0.02136	-0.03906				-0.00854	-0.00671	-0.00244	-0.18372	-0.08667			-50.1	-0.22827	-0.14526	-0.35461	-0.21118					-3.46741	-2.79602	-1.38184	-3.39172			-50.1	-0.44556	-0.34973
-50	-0.97534	-0.31799	-0.06531	-0.1532	-0.0647				-5.91064	-4.92554	-3.14941	-3.17688	-4.7406			-50	-0.01221	-0.00977	0	-0.02136	-0.03601				-0.00977	-0.00854	-0.00427	-0.18738	-0.08545			-50	-0.23254	-0.14587	-0.36316	-0.21362					-3.45947	-2.78931	-1.37207	-3.38379			-50	-0.44128	-0.34729
-49.9	-0.98083	-0.33386	-0.07324	-0.13733	-0.05798				-5.89661	-4.90295	-3.14392	-3.17505	-4.73022			-49.9	-0.01465	-0.00854	0.000610352	-0.02502	-0.03357				-0.00916	-0.00977	-0.00427	-0.19043	-0.07996			-49.9	-0.23193	-0.14893	-0.37415	-0.20569					-3.45276	-2.78809	-1.36475	-3.37708			-49.9	-0.4425	-0.34546
-49.8	-0.96497	-0.32837	-0.0647	-0.14893	-0.06775				-5.89111	-4.90723	-3.12805	-3.15918	-4.68994			-49.8	-0.01587	-0.00793	0.00183	-0.0238	-0.03052				-0.01038	-0.01099	-0.00488	-0.19348	-0.07996			-49.8	-0.23193	-0.15503	-0.37048	-0.20508					-3.4436	-2.78137	-1.36597	-3.36914			-49.8	-0.44128	-0.34851
-49.7	-0.9436	-0.31921	-0.07385	-0.12756	-0.07385				-5.88867	-4.90845	-3.12378	-3.15369	-4.67651			-49.7	-0.01404	-0.00916	0	-0.02197	-0.0293				-0.01038	-0.00793	-0.00549	-0.18738	-0.07751			-49.7	-0.22827	-0.15381	-0.3656	-0.21301					-3.43811	-2.76917	-1.37512	-3.36121			-49.7	-0.43823	-0.35095
-49.6	-0.9436	-0.33203	-0.08057	-0.13611	-0.05737				-5.87402	-4.89502	-3.11584	-3.14758	-4.67041			-49.6	-0.0116	-0.00854	0.000610352	-0.02319	-0.02686				-0.00854	-0.00671	-0.00366	-0.18311	-0.07629			-49.6	-0.23254	-0.15198	-0.3656	-0.20996					-3.43201	-2.76001	-1.37939	-3.35388			-49.6	-0.44189	-0.35034
-49.5	-0.97656	-0.33325	-0.07202	-0.13611	-0.05798				-5.86121	-4.87671	-3.11829	-3.14941	-4.66003			-49.5	-0.01099	-0.00671	0.000610352	-0.02258	-0.02686				-0.0061	-0.00854	-0.00122	-0.18188	-0.07568			-49.5	-0.23438	-0.15076	-0.36133	-0.20813					-3.4198	-2.75635	-1.37573	-3.34839			-49.5	-0.44373	-0.35278
-49.4	-0.97961	-0.32288	-0.07019	-0.15015	-0.06409				-5.85083	-4.87671	-3.10425	-3.13293	-4.65332			-49.4	-0.01221	-0.00671	0.00122	-0.02136	-0.0293				-0.00854	-0.00977	0.00122	-0.18311	-0.07507			-49.4	-0.2301	-0.14832	-0.35217	-0.20813					-3.41187	-2.74902	-1.37451	-3.33801			-49.4	-0.4425	-0.35583
-49.3	-0.97107	-0.34851	-0.07019	-0.13733	-0.06897				-5.84167	-4.85596	-3.0957	-3.12622	-4.64172			-49.3	-0.01221	-0.00916	-0.000610352	-0.02014	-0.02869				-0.00916	-0.01099	0.00122	-0.18738	-0.07751			-49.3	-0.22766	-0.14832	-0.34424	-0.20569					-3.40271	-2.74658	-1.36841	-3.33008			-49.3	-0.44434	-0.35217
-49.2	-0.99182	-0.33081	-0.08057	-0.13489	-0.06531				-5.81543	-4.82849	-3.09387	-3.13721	-4.63135			-49.2	-0.01465	-0.00977	0.00122	-0.01648	-0.0293				-0.01099	-0.00916	-0.00183	-0.19653	-0.07874			-49.2	-0.22522	-0.15015	-0.34546	-0.20264					-3.396	-2.74414	-1.36719	-3.32397			-49.2	-0.44067	-0.34485
-49.1	-0.979	-0.31921	-0.08362	-0.13062	-0.0647				-5.79407	-4.8407	-3.08105	-3.11401	-4.6167			-49.1	-0.01099	-0.00916	0.00244	-0.01709	-0.0293				-0.00916	-0.00916	-0.00183	-0.20142	-0.0824			-49.1	-0.22522	-0.15137	-0.35767	-0.20264					-3.39233	-2.74231	-1.37085	-3.31726			-49.1	-0.44312	-0.34302
-49	-1.02722	-0.34424	-0.07202	-0.14771	-0.06348				-5.79956	-4.80713	-3.07312	-3.0957	-4.60754			-49	-0.00854	-0.00854	-0.00183	-0.02075	-0.03052				-0.00854	-0.00854	0.000610352	-0.20447	-0.08545			-49	-0.224	-0.15381	-0.36011	-0.20447					-3.38318	-2.73682	-1.37573	-3.30872			-49	-0.44678	-0.35217
-48.9	-1.01624	-0.32227	-0.06958	-0.13855	-0.06409				-5.78369	-4.79736	-3.06519	-3.10791	-4.59961			-48.9	-0.01038	-0.00732	-0.00122	-0.02014	-0.0293				-0.0116	-0.0116	0	-0.19653	-0.09094			-48.9	-0.22217	-0.15564	-0.3595	-0.20569					-3.37036	-2.72583	-1.37695	-3.30017			-48.9	-0.44617	-0.35461
-48.8	-1.02844	-0.29724	-0.07629	-0.13306	-0.06958				-5.76416	-4.79919	-3.05847	-3.09326	-4.58984			-48.8	-0.01038	-0.00732	0	-0.01953	-0.03052				-0.00977	-0.01404	-0.00244	-0.18677	-0.09277			-48.8	-0.21912	-0.15076	-0.35767	-0.20508					-3.35999	-2.71912	-1.3739	-3.28918			-48.8	-0.44739	-0.34851
-48.7	-1.01807	-0.28992	-0.08484	-0.13123	-0.06348				-5.75928	-4.7876	-3.06335	-3.08289	-4.57336			-48.7	-0.01465	-0.0061	0.00122	-0.01831	-0.02991				-0.00854	-0.01221	-0.00427	-0.17944	-0.09338			-48.7	-0.21423	-0.14954	-0.35522	-0.20325					-3.35266	-2.71606	-1.36658	-3.28308			-48.7	-0.448	-0.34668
-48.6	-1.01074	-0.28748	-0.08972	-0.14526	-0.07568				-5.75134	-4.77417	-3.04443	-3.08777	-4.56787			-48.6	-0.01587	-0.00732	0.00122	-0.02075	-0.03052				-0.00732	-0.01282	-0.00366	-0.17395	-0.09521			-48.6	-0.21484	-0.15076	-0.36011	-0.19836					-3.34717	-2.7063	-1.36963	-3.27759			-48.6	-0.44617	-0.34546
-48.5	-1.02356	-0.29724	-0.09644	-0.15076	-0.07324				-5.7373	-4.75769	-3.04565	-3.06458	-4.56604			-48.5	-0.01404	-0.00916	0.00122	-0.02014	-0.02991				-0.00916	-0.01831	-0.00244	-0.17395	-0.09277			-48.5	-0.22278	-0.15686	-0.36499	-0.19348					-3.34045	-2.69775	-1.36292	-3.26843			-48.5	-0.4425	-0.33752
-48.4	-1.01318	-0.30396	-0.08606	-0.15198	-0.07202				-5.71716	-4.75952	-3.03528	-3.06702	-4.54346			-48.4	-0.01099	-0.01038	0.00244	-0.00977	-0.03052				-0.01465	-0.01099	-0.00366	-0.18494	-0.09521			-48.4	-0.22583	-0.15869	-0.36072	-0.18799					-3.3313	-2.69165	-1.35376	-3.25928			-48.4	-0.43701	-0.33447
-48.3	-1.01501	-0.30945	-0.07813	-0.14526	-0.08057				-5.70984	-4.73145	-3.0188	-3.06335	-4.53613			-48.3	-0.01221	-0.01038	0.00122	-0.01587	-0.02991				-0.01038	-0.00732	-0.00549	-0.19165	-0.09521			-48.3	-0.22644	-0.15747	-0.35522	-0.19043					-3.32581	-2.68555	-1.34705	-3.25073			-48.3	-0.43091	-0.33203
-48.2	-0.99182	-0.30396	-0.08179	-0.14587	-0.07813				-5.69458	-4.72839	-3.02307	-3.06152	-4.53003			-48.2	-0.01099	-0.00916	-0.000610352	-0.02319	-0.02747				-0.01099	-0.00732	-0.00427	-0.19348	-0.09644			-48.2	-0.22278	-0.15381	-0.35889	-0.19226					-3.32031	-2.677	-1.34216	-3.23914			-48.2	-0.42908	-0.33325
-48.1	-0.98938	-0.32043	-0.06836	-0.17334	-0.06531				-5.68115	-4.71375	-3.00293	-3.05054	-4.53918			-48.1	-0.01221	-0.00854	0.000610352	-0.01953	-0.02747				-0.01221	-0.00854	-0.00427	-0.18982	-0.09583			-48.1	-0.21423	-0.14709	-0.35767	-0.1947					-3.30811	-2.66663	-1.34399	-3.22998			-48.1	-0.4303	-0.33691
-48	-0.9967	-0.3302	-0.0708	-0.17273	-0.06348				-5.66162	-4.70947	-2.9895	-3.0481	-4.50684			-48	-0.01221	-0.01526	0.000610352	-0.02014	-0.02747				-0.0116	-0.00793	-0.00427	-0.18372	-0.09521			-48	-0.21301	-0.14465	-0.35461	-0.20203					-3.29956	-2.65869	-1.34888	-3.22327			-48	-0.42847	-0.33875
-47.9	-0.99854	-0.33142	-0.0647	-0.16663	-0.07141				-5.65613	-4.69482	-2.99805	-3.03955	-4.50745			-47.9	-0.01404	-0.01404	0.00122	-0.0238	-0.02808				-0.01465	-0.00854	-0.00183	-0.1825	-0.09521			-47.9	-0.20996	-0.14404	-0.36743	-0.20142					-3.29224	-2.6532	-1.34705	-3.21716			-47.9	-0.4248	-0.34546
-47.8	-1.01807	-0.31372	-0.06592	-0.16846	-0.07019				-5.63904	-4.66553	-2.99194	-3.03711	-4.50439			-47.8	-0.01465	-0.01221	-0.000610352	-0.0177	-0.02747				-0.0116	-0.00488	-0.00122	-0.18372	-0.09399			-47.8	-0.20508	-0.14404	-0.37964	-0.19409					-3.28491	-2.64954	-1.34155	-3.20984			-47.8	-0.42847	-0.34851
-47.7	-1.02356	-0.31311	-0.07874	-0.16113	-0.06775				-5.6311	-4.67651	-2.97607	-3.02979	-4.4751			-47.7	-0.01465	-0.01282	0	-0.01526	-0.02869				-0.01038	-0.00366	0.00183	-0.18677	-0.09155			-47.7	-0.20508	-0.14221	-0.38574	-0.19714					-3.27881	-2.64282	-1.34155	-3.20068			-47.7	-0.43091	-0.34241
-47.6	-1.01318	-0.3064	-0.07813	-0.17029	-0.0531				-5.61157	-4.65698	-2.97607	-3.01514	-4.46716			-47.6	-0.00732	-0.01343	0.00122	-0.01343	-0.0293				-0.01282	-0.00793	0.00122	-0.18921	-0.09033			-47.6	-0.20447	-0.14343	-0.38269	-0.18555					-3.27148	-2.63611	-1.34399	-3.19336			-47.6	-0.42908	-0.33386
-47.5	-1.01501	-0.31128	-0.08057	-0.16296	-0.05554				-5.5957	-4.64294	-2.97241	-3.00293	-4.44946			-47.5	-0.00977	-0.01343	0.00366	-0.01404	-0.03113				-0.01343	-0.00854	-0.000610352	-0.1947	-0.0946			-47.5	-0.21118	-0.14587	-0.3717	-0.18188					-3.26294	-2.63184	-1.34338	-3.18604			-47.5	-0.42969	-0.33142
-47.4	-1.02051	-0.30884	-0.08484	-0.17273	-0.05554				-5.59875	-4.63501	-2.95532	-3.00293	-4.44824			-47.4	-0.01099	-0.01465	0.000610352	-0.01221	-0.03235				-0.01465	-0.00732	0.000610352	-0.19348	-0.09949			-47.4	-0.20325	-0.14465	-0.36011	-0.18494					-3.25378	-2.62329	-1.33423	-3.17993			-47.4	-0.42847	-0.33569
-47.3	-1.02051	-0.31982	-0.08606	-0.16174	-0.05981				-5.57922	-4.61304	-2.96143	-2.99561	-4.43848			-47.3	-0.00854	-0.01099	0.00122	-0.01282	-0.03296				-0.01099	-0.00793	0.00183	-0.18738	-0.09277			-47.3	-0.19897	-0.14526	-0.35278	-0.18555					-3.24524	-2.61475	-1.31775	-3.17261			-47.3	-0.43579	-0.33875
-47.2	-1.01563	-0.30701	-0.0769	-0.16663	-0.05798				-5.55786	-4.62341	-2.93884	-2.99622	-4.42322			-47.2	-0.00977	-0.01221	-0.000610352	-0.01465	-0.03174				-0.00854	-0.00732	-0.000610352	-0.18433	-0.08911			-47.2	-0.20081	-0.14099	-0.35278	-0.17944					-3.23547	-2.60742	-1.30371	-3.16589			-47.2	-0.44434	-0.33997
-47.1	-1.01746	-0.29907	-0.07446	-0.16541	-0.0592				-5.55176	-4.59167	-2.93396	-2.98645	-4.41467			-47.1	-0.01404	-0.01404	0.000610352	-0.01709	-0.0293				-0.01038	-0.00488	-0.00122	-0.18799	-0.08789			-47.1	-0.19897	-0.14038	-0.35583	-0.17639					-3.22815	-2.59766	-1.29944	-3.15796			-47.1	-0.44128	-0.3363
-47	-1.0199	-0.28992	-0.0708	-0.15808	-0.07629				-5.5365	-4.59534	-2.93884	-2.97913	-4.41833			-47	-0.01465	-0.01282	0	-0.01526	-0.02747				-0.00977	-0.00732	0.000610352	-0.19165	-0.08484			-47	-0.2002	-0.14343	-0.3595	-0.18188					-3.22144	-2.59155	-1.29517	-3.15186			-47	-0.4364	-0.33081
-46.9	-1.01868	-0.29785	-0.06287	-0.15442	-0.0885				-5.53406	-4.57764	-2.93823	-2.96631	-4.40674			-46.9	-0.0116	-0.01404	-0.00122	-0.01587	-0.02869				-0.0116	-0.00916	0.00305	-0.1947	-0.08545			-46.9	-0.20447	-0.14282	-0.36621	-0.18677					-3.21655	-2.5885	-1.29211	-3.14575			-46.9	-0.43152	-0.33081
-46.8	-1.01196	-0.32227	-0.06775	-0.15808	-0.08057				-5.5127	-4.5752	-2.91687	-2.95227	-4.38843			-46.8	-0.01038	-0.01221	0.00244	-0.0177	-0.02808				-0.01099	-0.00977	0	-0.18677	-0.08423			-46.8	-0.20996	-0.14099	-0.37048	-0.18799					-3.20618	-2.58118	-1.29089	-3.13782			-46.8	-0.42908	-0.32898
-46.7	-1.00647	-0.29785	-0.06592	-0.15259	-0.08789				-5.48767	-4.56726	-2.91687	-2.95288	-4.37012			-46.7	-0.0116	-0.01099	0.00366	-0.01953	-0.02991				-0.00977	-0.0116	-0.00183	-0.18921	-0.08789			-46.7	-0.21118	-0.13733	-0.36804	-0.19226					-3.19519	-2.5769	-1.29272	-3.13049			-46.7	-0.4248	-0.3241
-46.6	-1.02173	-0.3125	-0.06104	-0.16968	-0.07996				-5.47485	-4.55383	-2.90283	-2.94983	-4.375			-46.6	-0.00977	-0.01343	0.00244	-0.01709	-0.02747				-0.01099	-0.01282	-0.00183	-0.19348	-0.09521			-46.6	-0.21057	-0.13733	-0.37537	-0.1886					-3.19519	-2.57263	-1.29578	-3.12256			-46.6	-0.4248	-0.32104
-46.5	-1.02417	-0.3009	-0.07813	-0.15625	-0.05859				-5.46936	-4.54651	-2.90527	-2.92603	-4.37012			-46.5	-0.0116	-0.00854	0.000610352	-0.01587	-0.02686				-0.01038	-0.0116	0	-0.19226	-0.09644			-46.5	-0.2124	-0.13611	-0.37537	-0.18494					-3.19153	-2.56592	-1.28784	-3.11279			-46.5	-0.43091	-0.32776
-46.4	-1.04004	-0.30334	-0.07202	-0.1709	-0.06592				-5.46082	-4.53125	-2.90405	-2.92664	-4.37256			-46.4	-0.01526	-0.00732	0.000610352	-0.0177	-0.0293				-0.0116	-0.00549	0	-0.19409	-0.09583			-46.4	-0.21362	-0.13489	-0.37781	-0.18372					-3.17871	-2.55798	-1.27747	-3.10425			-46.4	-0.43213	-0.33569
-46.3	-1.04492	-0.29724	-0.07751	-0.1709	-0.08362				-5.44556	-4.52148	-2.8894	-2.91382	-4.36829			-46.3	-0.00916	-0.00916	0	-0.01343	-0.02869				-0.00977	-0.00671	0	-0.19531	-0.09277			-46.3	-0.21362	-0.13428	-0.37903	-0.18555					-3.16956	-2.54883	-1.2793	-3.09937			-46.3	-0.42908	-0.3363
-46.2	-1.03333	-0.30396	-0.07874	-0.15137	-0.07019				-5.43213	-4.51477	-2.88391	-2.90771	-4.35913			-46.2	-0.01038	-0.00549	0.00305	-0.01221	-0.02869				-0.00916	-0.0061	-0.00183	-0.19165	-0.08789			-46.2	-0.2179	-0.13489	-0.3833	-0.18616					-3.16589	-2.54395	-1.27258	-3.09326			-46.2	-0.4248	-0.33203
-46.1	-1.04553	-0.29785	-0.07385	-0.14343	-0.08057				-5.42053	-4.50439	-2.88452	-2.90222	-4.34082			-46.1	-0.01099	-0.00977	0.00305	-0.01526	-0.02991				-0.00977	-0.00549	-0.00427	-0.19043	-0.08606			-46.1	-0.21423	-0.13855	-0.38452	-0.1886					-3.15918	-2.53906	-1.27625	-3.08716			-46.1	-0.42725	-0.32471
-46	-1.04248	-0.30884	-0.07996	-0.14832	-0.07874				-5.41199	-4.48303	-2.87354	-2.89368	-4.32495			-46	-0.00916	-0.01526	0.00183	-0.01038	-0.02991				-0.00977	-0.00977	-0.00488	-0.18982	-0.08362			-46	-0.21423	-0.13794	-0.3833	-0.19348					-3.15674	-2.53052	-1.27319	-3.07434			-46	-0.42542	-0.32715
-45.9	-1.04187	-0.28259	-0.07874	-0.14465	-0.0769				-5.40222	-4.48059	-2.85461	-2.89917	-4.31946			-45.9	-0.00793	-0.00977	0	-0.0177	-0.02991				-0.00854	-0.00854	-0.0061	-0.18799	-0.07874			-45.9	-0.22217	-0.13489	-0.38147	-0.19348					-3.1488	-2.52441	-1.26099	-3.06396			-45.9	-0.42114	-0.32959
-45.8	-1.02295	-0.28198	-0.07324	-0.14954	-0.07629				-5.39246	-4.45496	-2.85461	-2.88086	-4.30176			-45.8	-0.00977	-0.00793	0.00122	-0.0177	-0.0293				-0.01099	-0.00671	-0.00671	-0.18677	-0.07874			-45.8	-0.224	-0.13794	-0.37537	-0.18677					-3.1366	-2.5177	-1.25183	-3.05664			-45.8	-0.42358	-0.32349
-45.7	-1.00342	-0.2832	-0.06104	-0.15198	-0.08972				-5.38086	-4.45984	-2.84363	-2.8717	-4.28528			-45.7	-0.00977	-0.01038	0.00305	-0.01404	-0.02991				-0.01465	-0.00488	-0.00916	-0.18555	-0.07935			-45.7	-0.21851	-0.14221	-0.36865	-0.18616					-3.12744	-2.50977	-1.24817	-3.04871			-45.7	-0.42297	-0.32837
-45.6	-0.99854	-0.29236	-0.05676	-0.13062	-0.07996				-5.3595	-4.45007	-2.83691	-2.86255	-4.27795			-45.6	-0.00854	-0.00916	0.00244	-0.01465	-0.02869				-0.01404	-0.0061	-0.00854	-0.1886	-0.0769			-45.6	-0.21606	-0.14709	-0.37048	-0.1825					-3.12195	-2.50244	-1.23901	-3.04138			-45.6	-0.42053	-0.33386
-45.5	-0.98389	-0.28137	-0.06104	-0.12939	-0.05676				-5.34729	-4.42322	-2.83936	-2.86926	-4.26636			-45.5	-0.00916	-0.00732	0.00305	-0.01953	-0.02869				-0.01099	-0.00916	-0.01038	-0.19714	-0.07568			-45.5	-0.21545	-0.14648	-0.37537	-0.17944					-3.11646	-2.5	-1.23962	-3.03406			-45.5	-0.42053	-0.3363
-45.4	-0.98938	-0.29419	-0.05737	-0.13916	-0.07324				-5.32532	-4.42505	-2.83264	-2.8595	-4.27124			-45.4	-0.00916	-0.01099	0.00427	-0.01892	-0.03052				-0.01221	-0.00732	-0.00916	-0.19592	-0.07751			-45.4	-0.21118	-0.14404	-0.38086	-0.18433					-3.10669	-2.49634	-1.24146	-3.02612			-45.4	-0.42114	-0.33325
-45.3	-0.9845	-0.28809	-0.05066	-0.13855	-0.06897				-5.31128	-4.40857	-2.82837	-2.85339	-4.25659			-45.3	-0.00977	-0.01038	0.00244	-0.02075	-0.03235				-0.01526	-0.00732	-0.0116	-0.18433	-0.07996			-45.3	-0.20935	-0.14282	-0.38147	-0.18433					-3.10059	-2.49084	-1.23718	-3.0188			-45.3	-0.42236	-0.33447
-45.2	-0.96191	-0.29053	-0.05615	-0.13611	-0.06042				-5.30151	-4.3988	-2.82776	-2.84607	-4.25049			-45.2	-0.00854	-0.0061	0.00244	-0.01709	-0.03174				-0.01526	-0.00793	-0.00916	-0.17822	-0.07629			-45.2	-0.2124	-0.13916	-0.37903	-0.17822					-3.09143	-2.4823	-1.23413	-3.01575			-45.2	-0.42419	-0.33386
-45.1	-0.98083	-0.27832	-0.05676	-0.14709	-0.06287				-5.29114	-4.38354	-2.80396	-2.83447	-4.24194			-45.1	-0.00854	-0.00854	0.000610352	-0.01892	-0.03174				-0.01221	-0.01038	-0.00793	-0.17822	-0.07568			-45.1	-0.21179	-0.1416	-0.37964	-0.17334					-3.08228	-2.47253	-1.23596	-3.00659			-45.1	-0.42419	-0.32471
-45	-0.99915	-0.27832	-0.06165	-0.15381	-0.06531				-5.27832	-4.37683	-2.79358	-2.83569	-4.20898			-45	-0.01038	-0.00916	0.00305	-0.01953	-0.03479				-0.01221	-0.00854	-0.00854	-0.18127	-0.0708			-45	-0.20752	-0.14282	-0.37781	-0.17883					-3.07373	-2.45911	-1.24023	-2.99866			-45	-0.42725	-0.31616
-44.9	-0.99548	-0.27588	-0.05676	-0.15015	-0.06958				-5.26245	-4.3512	-2.78687	-2.82288	-4.20227			-44.9	-0.01282	-0.0061	0.00366	-0.01831	-0.03479				-0.01343	-0.00854	-0.00916	-0.18372	-0.06958			-44.9	-0.20325	-0.14465	-0.37292	-0.17822					-3.06274	-2.44873	-1.23779	-2.99072			-44.9	-0.41992	-0.30884
-44.8	-0.9668	-0.28564	-0.06104	-0.14404	-0.07141				-5.26123	-4.34814	-2.79053	-2.81494	-4.198			-44.8	-0.00916	-0.00427	0.00122	-0.01831	-0.03235				-0.01038	-0.00854	-0.0116	-0.1825	-0.07141			-44.8	-0.19897	-0.14465	-0.3772	-0.177					-3.05542	-2.44385	-1.23413	-2.98218			-44.8	-0.4248	-0.31128
-44.7	-0.97839	-0.29114	-0.06531	-0.15747	-0.06348				-5.23071	-4.33655	-2.78442	-2.8125	-4.18823			-44.7	-0.00916	-0.00427	0.00244	-0.02014	-0.03174				-0.00977	-0.00977	-0.0116	-0.18372	-0.0769			-44.7	-0.1947	-0.14709	-0.37842	-0.18066					-3.0481	-2.43774	-1.22742	-2.97546			-44.7	-0.42786	-0.3125
-44.6	-1.00037	-0.28931	-0.06348	-0.14648	-0.06287				-5.22766	-4.32312	-2.78625	-2.79541	-4.17419			-44.6	-0.01221	-0.00488	0.00183	-0.0238	-0.03235				-0.01343	-0.00854	-0.01099	-0.18005	-0.08057			-44.6	-0.19287	-0.14587	-0.37964	-0.1825					-3.04016	-2.42676	-1.22437	-2.96814			-44.6	-0.41748	-0.31128
-44.5	-0.97534	-0.2832	-0.06348	-0.13367	-0.06592				-5.21423	-4.29932	-2.78748	-2.78809	-4.17419			-44.5	-0.0116	-0.00488	0.000610352	-0.02075	-0.03479				-0.01648	-0.00671	-0.0116	-0.18005	-0.08057			-44.5	-0.1947	-0.14404	-0.37231	-0.18494					-3.02979	-2.41516	-1.21887	-2.96082			-44.5	-0.41443	-0.31006
-44.4	-0.99304	-0.28442	-0.06958	-0.13062	-0.06836				-5.1947	-4.31213	-2.771	-2.78625	-4.15771			-44.4	-0.00854	-0.0061	0.00183	-0.02258	-0.0354				-0.01404	-0.00916	-0.01282	-0.17395	-0.07751			-44.4	-0.19531	-0.14038	-0.3656	-0.19043					-3.0188	-2.41577	-1.21399	-2.95288			-44.4	-0.41382	-0.30701
-44.3	-1.00281	-0.30151	-0.06409	-0.13489	-0.05981				-5.20203	-4.28955	-2.77039	-2.77771	-4.12842			-44.3	-0.00793	-0.00671	0.00366	-0.01953	-0.03418				-0.01343	-0.00793	-0.01038	-0.18066	-0.0769			-44.3	-0.19348	-0.13794	-0.36987	-0.1886					-3.01758	-2.40662	-1.21338	-2.94312			-44.3	-0.40833	-0.31006
-44.2	-0.97717	-0.30151	-0.06226	-0.13428	-0.07019				-5.18494	-4.28711	-2.75269	-2.76794	-4.13452			-44.2	-0.00793	-0.00671	0.000610352	-0.01648	-0.0354				-0.01465	-0.01038	-0.01099	-0.18677	-0.07629			-44.2	-0.1886	-0.13855	-0.37109	-0.18921					-3.01086	-2.39685	-1.20544	-2.93457			-44.2	-0.40527	-0.31738
-44.1	-0.96802	-0.30029	-0.06104	-0.1239	-0.0531				-5.16907	-4.28284	-2.74109	-2.75208	-4.12231			-44.1	-0.00549	-0.00427	0	-0.01709	-0.03784				-0.01282	-0.01282	-0.0116	-0.19165	-0.07568			-44.1	-0.18616	-0.13489	-0.37231	-0.18799					-3.00415	-2.39868	-1.20422	-2.93213			-44.1	-0.40649	-0.31677
-44	-0.97046	-0.29785	-0.06531	-0.12268	-0.08118				-5.16357	-4.27551	-2.73621	-2.74292	-4.10706			-44	-0.0061	-0.00305	0.00366	-0.01709	-0.03662				-0.01282	-0.00916	-0.01465	-0.19165	-0.07751			-44	-0.18738	-0.13916	-0.36987	-0.18311					-2.99316	-2.39868	-1.20056	-2.91748			-44	-0.40833	-0.32043
-43.9	-0.96619	-0.29663	-0.06104	-0.10986	-0.08179				-5.12573	-4.26086	-2.724	-2.74597	-4.09485			-43.9	-0.00671	-0.00366	0.00244	-0.01587	-0.03723				-0.01343	-0.00916	-0.01282	-0.1947	-0.07874			-43.9	-0.18433	-0.14038	-0.3717	-0.18066					-2.98706	-2.3877	-1.19812	-2.90466			-43.9	-0.40955	-0.31494
-43.8	-0.96313	-0.28687	-0.0531	-0.10864	-0.09338				-5.12573	-4.24377	-2.71606	-2.7356	-4.08325			-43.8	-0.00854	-0.00366	0.00244	-0.01831	-0.04028				-0.0116	-0.00977	-0.01343	-0.19165	-0.07568			-43.8	-0.1825	-0.13977	-0.37598	-0.18066					-2.97913	-2.38037	-1.19507	-2.90466			-43.8	-0.41504	-0.30701
-43.7	-0.94971	-0.2832	-0.06775	-0.11658	-0.07324				-5.1062	-4.24438	-2.71545	-2.7356	-4.08447			-43.7	-0.01099	-0.00732	0.00244	-0.01648	-0.04089				-0.0116	-0.00793	-0.01465	-0.18982	-0.07446			-43.7	-0.18799	-0.14099	-0.3833	-0.17761					-2.96936	-2.3761	-1.18591	-2.89673			-43.7	-0.41809	-0.30884
-43.6	-0.96252	-0.27466	-0.07141	-0.10681	-0.07385				-5.09399	-4.22791	-2.70569	-2.72095	-4.06494			-43.6	-0.01099	-0.00793	0.00366	-0.01343	-0.03906				-0.01099	-0.00549	-0.01099	-0.18311	-0.07019			-43.6	-0.19348	-0.14221	-0.38513	-0.17761					-2.95959	-2.36877	-1.18286	-2.88757			-43.6	-0.41931	-0.31067
-43.5	-0.96863	-0.28564	-0.05798	-0.11536	-0.07141				-5.07874	-4.20654	-2.70813	-2.72522	-4.05762			-43.5	-0.00916	-0.00793	0.00305	-0.01587	-0.04028				-0.00977	-0.00549	-0.00916	-0.17761	-0.06531			-43.5	-0.18982	-0.14465	-0.38147	-0.177					-2.95044	-2.36755	-1.1853	-2.88513			-43.5	-0.41809	-0.31006
-43.4	-0.96741	-0.28442	-0.06409	-0.12451	-0.0708				-5.07874	-4.21021	-2.68921	-2.70508	-4.05334			-43.4	-0.0061	-0.00488	0.00305	-0.01465	-0.03845				-0.0116	-0.00671	-0.00854	-0.17578	-0.0647			-43.4	-0.1947	-0.14526	-0.37903	-0.17883					-2.94128	-2.36328	-1.19263	-2.87292			-43.4	-0.41626	-0.31311
-43.3	-0.96252	-0.29175	-0.07141	-0.1239	-0.0708				-5.05188	-4.19434	-2.69592	-2.70203	-4.01978			-43.3	-0.00366	-0.00366	0.00366	-0.01953	-0.03662				-0.00977	-0.0061	-0.00793	-0.17883	-0.06165			-43.3	-0.19714	-0.14832	-0.37659	-0.1825					-2.9364	-2.35657	-1.19812	-2.86438			-43.3	-0.41443	-0.31372
-43.2	-0.94604	-0.28564	-0.05432	-0.12512	-0.06775				-5.04333	-4.19189	-2.67944	-2.70508	-4.01611			-43.2	-0.00732	-0.00366	0.00244	-0.02502	-0.03906				-0.01099	-0.0061	-0.00916	-0.18311	-0.06348			-43.2	-0.19531	-0.15015	-0.3772	-0.17517					-2.92969	-2.34985	-1.19934	-2.85889			-43.2	-0.41138	-0.32288
-43.1	-0.92957	-0.27893	-0.0592	-0.14282	-0.06531				-5.04333	-4.18884	-2.67334	-2.68921	-4.01306			-43.1	-0.0061	-0.00549	0.00305	-0.02319	-0.03906				-0.00854	-0.00732	-0.00916	-0.18433	-0.06104			-43.1	-0.1947	-0.15076	-0.37231	-0.17761					-2.92053	-2.34314	-1.19568	-2.85217			-43.1	-0.4126	-0.31311
-43	-0.95093	-0.28564	-0.06348	-0.14771	-0.06348				-5.01892	-4.16626	-2.66602	-2.67761	-3.9856			-43	-0.00732	-0.00549	0.00183	-0.01709	-0.03418				-0.00793	-0.00916	-0.00793	-0.18555	-0.06042			-43	-0.19836	-0.14648	-0.36316	-0.1825					-2.91565	-2.33582	-1.19263	-2.84424			-43	-0.41504	-0.32104
-42.9	-0.93689	-0.28076	-0.06104	-0.13367	-0.06287				-5.00061	-4.14856	-2.66296	-2.66479	-4.00757			-42.9	-0.00854	-0.00549	0.00366	-0.02502	-0.03235				-0.0116	-0.00732	-0.00671	-0.18372	-0.06165			-42.9	-0.19836	-0.14832	-0.35828	-0.1825					-2.90588	-2.32788	-1.19263	-2.83691			-42.9	-0.41138	-0.3302
-42.8	-0.91125	-0.29602	-0.06226	-0.13062	-0.05676				-4.99268	-4.13879	-2.65137	-2.66052	-3.99231			-42.8	-0.00671	-0.00488	0.00366	-0.02686	-0.03479				-0.01099	-0.00671	-0.00732	-0.18433	-0.06287			-42.8	-0.20142	-0.15503	-0.36316	-0.17944					-2.89673	-2.32117	-1.19812	-2.8302			-42.8	-0.41443	-0.32104
-42.7	-0.91736	-0.27954	-0.06958	-0.12634	-0.05371				-4.99023	-4.13086	-2.64587	-2.65259	-3.96118			-42.7	-0.00671	-0.00244	0.00122	-0.02563	-0.03601				-0.00977	-0.00427	-0.00793	-0.18677	-0.06775			-42.7	-0.19226	-0.1532	-0.37231	-0.17578					-2.8894	-2.31384	-1.19812	-2.82349			-42.7	-0.41382	-0.31372
-42.6	-0.92957	-0.26489	-0.06897	-0.14099	-0.06165				-4.97803	-4.11499	-2.63672	-2.65259	-3.95813			-42.6	-0.00549	-0.00427	0.00183	-0.02502	-0.03601				-0.01099	-0.0061	-0.00488	-0.19043	-0.07019			-42.6	-0.18799	-0.15259	-0.37048	-0.17639					-2.88208	-2.30652	-1.19324	-2.81311			-42.6	-0.40649	-0.31372
-42.5	-0.93933	-0.26855	-0.05981	-0.15442	-0.06226				-4.96948	-4.11804	-2.63733	-2.65076	-3.94836			-42.5	-0.00732	-0.00793	0.00366	-0.02563	-0.03662				-0.01465	-0.0061	-0.00488	-0.18677	-0.06958			-42.5	-0.19043	-0.1532	-0.3656	-0.17822					-2.87781	-2.29858	-1.18286	-2.80273			-42.5	-0.41138	-0.31189
-42.4	-0.93079	-0.28687	-0.0592	-0.14709	-0.07629				-4.94263	-4.10461	-2.62268	-2.62817	-3.94409			-42.4	-0.00549	-0.00732	0.00305	-0.02197	-0.03479				-0.01587	-0.00427	-0.00427	-0.18738	-0.0708			-42.4	-0.1825	-0.15381	-0.36133	-0.17639					-2.86865	-2.29492	-1.17859	-2.79236			-42.4	-0.41443	-0.30823
-42.3	-0.95703	-0.28442	-0.07141	-0.14038	-0.05676				-4.93286	-4.07959	-2.61292	-2.62817	-3.92761			-42.3	-0.00427	-0.00488	0.00183	-0.01953	-0.03418				-0.01343	-0.00549	-0.00427	-0.18311	-0.0708			-42.3	-0.177	-0.15076	-0.36377	-0.17273					-2.86011	-2.29004	-1.17615	-2.78564			-42.3	-0.41138	-0.30579
-42.2	-0.95642	-0.28076	-0.06836	-0.13184	-0.07141				-4.91577	-4.07959	-2.60986	-2.61719	-3.90747			-42.2	-0.0061	0	0.00244	-0.01831	-0.03357				-0.01343	-0.00549	-0.0061	-0.17151	-0.06958			-42.2	-0.17517	-0.15015	-0.3717	-0.17517					-2.85095	-2.28821	-1.17371	-2.78381			-42.2	-0.4071	-0.30396
-42.1	-0.94177	-0.2771	-0.05981	-0.14587	-0.06104				-4.91699	-4.05945	-2.60925	-2.60254	-3.9093			-42.1	-0.00732	-0.00488	0.00305	-0.0177	-0.03174				-0.01343	-0.00671	-0.00305	-0.16479	-0.07141			-42.1	-0.17944	-0.15198	-0.37048	-0.17456					-2.8418	-2.28088	-1.16455	-2.77405			-42.1	-0.40222	-0.30212
-42	-0.96497	-0.27222	-0.05676	-0.13611	-0.07385				-4.88953	-4.04907	-2.58972	-2.6001	-3.89587			-42	-0.00916	-0.0061	0.00305	-0.01892	-0.0293				-0.01221	-0.00671	-0.00488	-0.16418	-0.06958			-42	-0.17761	-0.15198	-0.37659	-0.17212					-2.83142	-2.276	-1.15234	-2.76245			-42	-0.39856	-0.30273
-41.9	-0.95886	-0.26672	-0.06287	-0.12878	-0.06775				-4.86938	-4.04968	-2.58484	-2.59644	-3.88489			-41.9	-0.00549	-0.00183	0.00366	-0.01587	-0.02808				-0.01404	-0.0061	-0.00366	-0.16846	-0.06409			-41.9	-0.17273	-0.15259	-0.38208	-0.16846					-2.8241	-2.26746	-1.14014	-2.75452			-41.9	-0.39978	-0.31006
-41.8	-0.9375	-0.27039	-0.05676	-0.14221	-0.06775				-4.86877	-4.03259	-2.57874	-2.58118	-3.88123			-41.8	-0.00549	-0.00244	0.00549	-0.01526	-0.0293				-0.01526	-0.00366	-0.00427	-0.17517	-0.06287			-41.8	-0.17151	-0.14709	-0.37598	-0.16541					-2.81799	-2.2583	-1.13953	-2.74902			-41.8	-0.39917	-0.31189
-41.7	-0.92224	-0.27039	-0.05676	-0.13977	-0.07141				-4.85413	-4.02954	-2.5769	-2.57141	-3.86841			-41.7	-0.00549	-0.00427	0.00427	-0.01831	-0.02625				-0.01709	-0.00671	-0.00854	-0.18311	-0.06348			-41.7	-0.17151	-0.15503	-0.37048	-0.16479					-2.80762	-2.25647	-1.14014	-2.74109			-41.7	-0.39734	-0.31799
-41.6	-0.91431	-0.25818	-0.05005	-0.14526	-0.06897				-4.83643	-4.01184	-2.56531	-2.57263	-3.86597			-41.6	-0.00732	-0.00488	0.00183	-0.01831	-0.0238				-0.01709	-0.00854	-0.00488	-0.18677	-0.06226			-41.6	-0.17212	-0.15442	-0.36804	-0.16479					-2.80334	-2.24915	-1.13342	-2.73499			-41.6	-0.40161	-0.32227
-41.5	-0.9198	-0.271	-0.05371	-0.13611	-0.05371				-4.8291	-3.99719	-2.5592	-2.57568	-3.84949			-41.5	-0.00732	-0.00244	0.00183	-0.01526	-0.02197				-0.01465	-0.00977	-0.0061	-0.18188	-0.05676			-41.5	-0.18188	-0.15198	-0.36621	-0.16724					-2.79419	-2.23877	-1.12671	-2.72705			-41.5	-0.40527	-0.32227
-41.4	-0.91064	-0.28992	-0.06409	-0.12451	-0.05798				-4.81873	-3.98621	-2.54333	-2.56104	-3.82629			-41.4	-0.00732	-0.00366	0.00244	-0.01465	-0.02258				-0.01221	-0.00977	-0.00793	-0.17273	-0.05554			-41.4	-0.18188	-0.1532	-0.36438	-0.16724					-2.78809	-2.23145	-1.12366	-2.71912			-41.4	-0.40405	-0.31372
-41.3	-0.88745	-0.29053	-0.06592	-0.12573	-0.05615				-4.80957	-3.97278	-2.55127	-2.55432	-3.82874			-41.3	-0.00671	-0.0061	0.00244	-0.01892	-0.02136				-0.01404	-0.00916	-0.00732	-0.17395	-0.05859			-41.3	-0.18555	-0.14771	-0.36316	-0.16785					-2.78137	-2.22656	-1.12305	-2.71301			-41.3	-0.40527	-0.3125
-41.2	-0.88867	-0.26917	-0.06042	-0.12756	-0.06653				-4.78088	-3.95813	-2.53357	-2.54639	-3.81714			-41.2	-0.0061	-0.0061	0.00305	-0.01892	-0.0238				-0.01221	-0.00977	-0.00549	-0.17517	-0.06042			-41.2	-0.18311	-0.14832	-0.35522	-0.16785					-2.77527	-2.21985	-1.12305	-2.7002			-41.2	-0.40649	-0.30884
-41.1	-0.89783	-0.27222	-0.07813	-0.13123	-0.06042				-4.78638	-3.96057	-2.53052	-2.54822	-3.8031			-41.1	-0.00549	-0.00366	0.00366	-0.01526	-0.02625				-0.0116	-0.01099	-0.00305	-0.17212	-0.05737			-41.1	-0.177	-0.14832	-0.35583	-0.17151					-2.76672	-2.21619	-1.12122	-2.69287			-41.1	-0.40833	-0.31067
-41	-0.90149	-0.27588	-0.06958	-0.13611	-0.07141				-4.77356	-3.9447	-2.52014	-2.53601	-3.79028			-41	-0.00427	-0.00366	0.00488	-0.01526	-0.02075				-0.01099	-0.00977	-0.00488	-0.17395	-0.05615			-41	-0.177	-0.14526	-0.36133	-0.17212					-2.75818	-2.20886	-1.11694	-2.68677			-41	-0.40588	-0.31555
-40.9	-0.88501	-0.271	-0.04578	-0.12512	-0.08606				-4.74731	-3.93311	-2.51404	-2.53601	-3.77747			-40.9	-0.00366	-0.00305	0.00305	-0.01648	-0.02136				-0.01221	-0.00854	-0.00671	-0.17456	-0.05676			-40.9	-0.177	-0.14709	-0.36499	-0.16846					-2.75208	-2.20032	-1.12183	-2.67761			-40.9	-0.40283	-0.32043
-40.8	-0.86731	-0.26306	-0.06592	-0.12024	-0.06531				-4.73389	-3.91418	-2.50183	-2.5293	-3.77258			-40.8	-0.00854	-0.00183	0.0061	-0.01282	-0.0238				-0.01038	-0.00854	-0.00732	-0.16968	-0.05859			-40.8	-0.17883	-0.14771	-0.36072	-0.17212					-2.74292	-2.19238	-1.12366	-2.67334			-40.8	-0.40283	-0.32043
-40.7	-0.8667	-0.25391	-0.06592	-0.13916	-0.06775				-4.73755	-3.9093	-2.50183	-2.52625	-3.7677			-40.7	-0.00916	-0.0061	0.00732	-0.01526	-0.02319				-0.01221	-0.00977	-0.00671	-0.16724	-0.06165			-40.7	-0.17395	-0.14832	-0.36865	-0.17639					-2.73254	-2.18445	-1.1261	-2.66785			-40.7	-0.40466	-0.32349
-40.6	-0.88074	-0.24414	-0.05432	-0.13245	-0.0647				-4.71008	-3.90747	-2.49329	-2.52747	-3.75793			-40.6	-0.00732	-0.00366	0.00244	-0.01404	-0.02319				-0.01343	-0.00977	-0.0061	-0.1709	-0.06287			-40.6	-0.17456	-0.14832	-0.35583	-0.17761					-2.72034	-2.18262	-1.1322	-2.65747			-40.6	-0.4071	-0.32837
-40.5	-0.88257	-0.24536	-0.06714	-0.12329	-0.06348				-4.70398	-3.89771	-2.4884	-2.5	-3.75122			-40.5	-0.00549	-0.00305	0.00122	-0.01648	-0.02625				-0.00977	-0.00916	-0.00732	-0.17151	-0.06531			-40.5	-0.17883	-0.14893	-0.34912	-0.17334					-2.71667	-2.17651	-1.13159	-2.64709			-40.5	-0.40344	-0.32776
-40.4	-0.88013	-0.25085	-0.06104	-0.13062	-0.06165				-4.68079	-3.88428	-2.48962	-2.49268	-3.76282			-40.4	-0.00671	-0.00427	0.00366	-0.01709	-0.02747				-0.00732	-0.00854	-0.00549	-0.1709	-0.06287			-40.4	-0.18005	-0.14709	-0.35339	-0.17456					-2.71423	-2.16797	-1.12976	-2.63977			-40.4	-0.39856	-0.32349
-40.3	-0.87952	-0.26428	-0.06653	-0.13306	-0.05737				-4.66309	-3.86597	-2.47437	-2.48657	-3.7323			-40.3	-0.00488	-0.00366	0.00488	-0.01526	-0.02869				-0.00916	-0.01343	-0.00488	-0.17029	-0.06165			-40.3	-0.18372	-0.14709	-0.35339	-0.16846					-2.70447	-2.16064	-1.12854	-2.63123			-40.3	-0.39978	-0.32043
-40.2	-0.88074	-0.271	-0.08301	-0.14404	-0.06409				-4.66309	-3.86292	-2.47375	-2.48047	-3.72314			-40.2	-0.01038	0.00122	0.00366	-0.01221	-0.02869				-0.01465	-0.00793	-0.00854	-0.17029	-0.06348			-40.2	-0.18494	-0.14404	-0.34912	-0.16541					-2.69043	-2.15515	-1.13037	-2.62573			-40.2	-0.39734	-0.31189
-40.1	-0.87402	-0.26062	-0.07324	-0.1532	-0.08484				-4.64722	-3.83606	-2.47009	-2.46521	-3.71033			-40.1	-0.00916	-0.00122	0.00183	-0.02319	-0.03052				-0.01099	-0.00366	-0.00793	-0.16968	-0.06104			-40.1	-0.18311	-0.14282	-0.35156	-0.16479					-2.68311	-2.14539	-1.12305	-2.62146			-40.1	-0.39734	-0.31311
-40	-0.86914	-0.26917	-0.07385	-0.15198	-0.06653				-4.62891	-3.8324	-2.44995	-2.46033	-3.6853			-40	-0.00671	-0.00793	0.00366	-0.01343	-0.02869				-0.01038	-0.00916	-0.00549	-0.17212	-0.05798			-40	-0.18188	-0.14465	-0.35034	-0.16357					-2.677	-2.13989	-1.11633	-2.61353			-40	-0.39673	-0.32166
-39.9	-0.87036	-0.25757	-0.06592	-0.15076	-0.07507				-4.62158	-3.82629	-2.44812	-2.45728	-3.68591			-39.9	-0.00732	-0.00488	0.00366	-0.01404	-0.02869				-0.01282	-0.01099	-0.00366	-0.16663	-0.05798			-39.9	-0.1825	-0.14282	-0.34241	-0.16418					-2.66663	-2.13318	-1.10901	-2.60864			-39.9	-0.39551	-0.32349
-39.8	-0.87524	-0.25269	-0.05432	-0.16235	-0.08362				-4.61609	-3.80798	-2.4353	-2.44446	-3.67859			-39.8	-0.00916	-0.00305	0.00244	-0.01709	-0.03174				-0.01404	-0.00671	-0.00244	-0.16541	-0.05615			-39.8	-0.1825	-0.14099	-0.33203	-0.16052					-2.65808	-2.12402	-1.11145	-2.60193			-39.8	-0.39429	-0.32227
-39.7	-0.87097	-0.26001	-0.05737	-0.14648	-0.07385				-4.59167	-3.80005	-2.41943	-2.44019	-3.67371			-39.7	-0.00732	-0.00305	0.00732	-0.01526	-0.03052				-0.01221	-0.00671	-0.00244	-0.16479	-0.05676			-39.7	-0.18616	-0.13855	-0.32654	-0.16052					-2.65137	-2.11609	-1.10657	-2.59399			-39.7	-0.39063	-0.32043
-39.6	-0.86914	-0.24841	-0.06897	-0.16113	-0.06165				-4.57947	-3.79333	-2.4176	-2.42798	-3.66211			-39.6	-0.00916	-0.00244	0.00488	-0.01587	-0.0293				-0.01648	-0.01038	-0.00427	-0.15869	-0.0592			-39.6	-0.18616	-0.13794	-0.3241	-0.15564					-2.64648	-2.10876	-1.10291	-2.5885			-39.6	-0.38696	-0.31616
-39.5	-0.88562	-0.24963	-0.0592	-0.15808	-0.0708				-4.56848	-3.78052	-2.41821	-2.4176	-3.65967			-39.5	-0.00671	-0.00244	0.00366	-0.01831	-0.02747				-0.01465	-0.01221	-0.0061	-0.15991	-0.06042			-39.5	-0.1825	-0.13855	-0.32349	-0.1593					-2.63733	-2.10266	-1.0968	-2.57996			-39.5	-0.3833	-0.31799
-39.4	-0.87769	-0.24475	-0.06042	-0.13977	-0.06714				-4.55078	-3.77197	-2.40234	-2.40479	-3.63403			-39.4	-0.00793	-0.00305	0.000610352	-0.02014	-0.02686				-0.01282	-0.00977	-0.00549	-0.16357	-0.06165			-39.4	-0.1825	-0.14343	-0.32227	-0.1532					-2.63123	-2.09595	-1.08521	-2.56775			-39.4	-0.38208	-0.32104
-39.3	-0.90027	-0.25085	-0.06165	-0.13062	-0.06409				-4.54285	-3.76282	-2.40051	-2.40417	-3.62854			-39.3	-0.01038	-0.0061	0.00244	-0.01465	-0.02625				-0.0116	-0.00854	-0.00671	-0.16541	-0.06592			-39.3	-0.18982	-0.15015	-0.32288	-0.15259					-2.62512	-2.08801	-1.0791	-2.55981			-39.3	-0.38269	-0.31982
-39.2	-0.88196	-0.2533	-0.05676	-0.14099	-0.07141				-4.53918	-3.7616	-2.40112	-2.40479	-3.61145			-39.2	-0.0061	-0.00305	0.00671	-0.01343	-0.02869				-0.00977	-0.00732	-0.00488	-0.16418	-0.06287			-39.2	-0.18188	-0.1532	-0.32898	-0.16296					-2.61658	-2.08191	-1.07849	-2.55493			-39.2	-0.3772	-0.32227
-39.1	-0.86121	-0.26123	-0.05371	-0.14648	-0.06042				-4.51599	-3.74146	-2.39075	-2.3877	-3.60657			-39.1	-0.00671	-0.00183	0.00549	-0.01526	-0.02808				-0.00671	-0.00732	-0.00427	-0.16235	-0.0647			-39.1	-0.177	-0.14771	-0.33569	-0.16235					-2.60925	-2.07581	-1.07422	-2.54578			-39.1	-0.37598	-0.32166
-39	-0.85938	-0.25635	-0.04517	-0.14526	-0.07385				-4.50195	-3.72864	-2.38525	-2.3938	-3.60474			-39	-0.00854	-0.00366	0.00488	-0.0177	-0.02686				-0.01038	-0.00549	-0.0061	-0.15381	-0.07141			-39	-0.17883	-0.14343	-0.34363	-0.16602					-2.60132	-2.07275	-1.07239	-2.53662			-39	-0.37842	-0.32166
-38.9	-0.86548	-0.26184	-0.05432	-0.14648	-0.05981				-4.4928	-3.72314	-2.37244	-2.37854	-3.58459			-38.9	-0.00793	-0.00488	0.00366	-0.01953	-0.02686				-0.0116	-0.00366	-0.00427	-0.15137	-0.07507			-38.9	-0.17578	-0.14648	-0.34851	-0.17212					-2.58911	-2.06726	-1.07422	-2.53113			-38.9	-0.37292	-0.32104
-38.8	-0.86792	-0.26733	-0.047	-0.14038	-0.06592				-4.46777	-3.70178	-2.37244	-2.37549	-3.5907			-38.8	-0.00549	-0.00427	0.0061	-0.0177	-0.02563				-0.00977	-0.00671	-0.00427	-0.1532	-0.0769			-38.8	-0.17578	-0.14526	-0.35034	-0.17761					-2.58301	-2.05933	-1.07239	-2.52319			-38.8	-0.36804	-0.31738
-38.7	-0.87341	-0.26306	-0.04822	-0.14587	-0.06592				-4.4574	-3.69873	-2.36694	-2.36511	-3.5498			-38.7	-0.00366	-0.00244	0.00671	-0.01587	-0.02625				-0.00854	-0.0061	-0.00366	-0.15442	-0.07935			-38.7	-0.18005	-0.14709	-0.35034	-0.18005					-2.58057	-2.04895	-1.06934	-2.51648			-38.7	-0.36987	-0.31616
-38.6	-0.8728	-0.26611	-0.05066	-0.13733	-0.06042				-4.45862	-3.67676	-2.35229	-2.37427	-3.56506			-38.6	-0.00854	-0.00244	0.00427	-0.0177	-0.02747				-0.00854	-0.00732	-0.00488	-0.15381	-0.07813			-38.6	-0.18494	-0.14832	-0.34485	-0.17944					-2.57202	-2.04346	-1.06873	-2.50549			-38.6	-0.36865	-0.31555
-38.5	-0.85815	-0.26489	-0.05981	-0.13123	-0.0647				-4.44702	-3.67188	-2.35535	-2.34863	-3.54004			-38.5	-0.00732	-0.00183	0.00366	-0.02136	-0.02869				-0.00977	-0.00854	-0.00549	-0.16724	-0.07874			-38.5	-0.1825	-0.14954	-0.33936	-0.17883					-2.56409	-2.03918	-1.06995	-2.49573			-38.5	-0.36499	-0.31616
-38.4	-0.87219	-0.25696	-0.05859	-0.13428	-0.06653				-4.42566	-3.66211	-2.34924	-2.35291	-3.53821			-38.4	-0.00427	0	0.00366	-0.0177	-0.02747				-0.00916	-0.0061	-0.00488	-0.15747	-0.07813			-38.4	-0.177	-0.14221	-0.3302	-0.177					-2.56042	-2.03796	-1.07117	-2.49023			-38.4	-0.36621	-0.31067
-38.3	-0.86914	-0.2533	-0.05676	-0.13367	-0.07446				-4.41956	-3.65356	-2.33276	-2.34924	-3.526			-38.3	-0.0061	-0.00244	0.00488	-0.02014	-0.0238				-0.01038	-0.00854	-0.00488	-0.15808	-0.07324			-38.3	-0.177	-0.13977	-0.32349	-0.17639					-2.547	-2.03369	-1.06445	-2.4823			-38.3	-0.36987	-0.31006
-38.2	-0.87219	-0.24597	-0.0592	-0.14648	-0.06531				-4.41589	-3.64746	-2.33826	-2.32483	-3.51624			-38.2	-0.0061	-0.00916	0.00366	-0.02075	-0.02502				-0.00916	-0.00671	-0.00366	-0.15808	-0.07446			-38.2	-0.1825	-0.13672	-0.32593	-0.17761					-2.54456	-2.03064	-1.06262	-2.4762			-38.2	-0.36743	-0.30823
-38.1	-0.86792	-0.24475	-0.06409	-0.15076	-0.05981				-4.3988	-3.63586	-2.31995	-2.32666	-3.50037			-38.1	-0.0061	-0.0061	0.00305	-0.02319	-0.02563				-0.00916	-0.00854	-0.000610352	-0.14893	-0.07813			-38.1	-0.18616	-0.1355	-0.33142	-0.17883					-2.53662	-2.02515	-1.05713	-2.47131			-38.1	-0.36682	-0.30762
-38	-0.86243	-0.23926	-0.06592	-0.13733	-0.06287				-4.39819	-3.62488	-2.31873	-2.32483	-3.48083			-38	-0.00549	-0.000610352	0.00305	-0.02136	-0.02502				-0.00732	-0.0061	-0.000610352	-0.14648	-0.07874			-38	-0.1825	-0.13123	-0.32471	-0.177					-2.52747	-2.01904	-1.0614	-2.46094			-38	-0.3656	-0.30701
-37.9	-0.84717	-0.22156	-0.0647	-0.13916	-0.05798				-4.37561	-3.60596	-2.31323	-2.29736	-3.48572			-37.9	-0.00488	-0.00549	0.00244	-0.02014	-0.02686				-0.00916	-0.0061	-0.00305	-0.14404	-0.07874			-37.9	-0.1825	-0.13306	-0.31799	-0.17517					-2.51892	-2.01294	-1.06567	-2.45056			-37.9	-0.36621	-0.30884
-37.8	-0.84534	-0.22522	-0.05188	-0.13855	-0.06958				-4.35242	-3.59253	-2.29431	-2.29919	-3.46436			-37.8	-0.00488	0.00183	0.00366	-0.02136	-0.02869				-0.01038	-0.00427	-0.00183	-0.14771	-0.07996			-37.8	-0.18921	-0.13245	-0.31372	-0.17456					-2.51404	-2.00439	-1.06689	-2.44324			-37.8	-0.36743	-0.31006
-37.7	-0.84167	-0.23987	-0.06836	-0.14404	-0.06104				-4.34692	-3.59375	-2.28577	-2.30347	-3.45154			-37.7	-0.00488	0.00183	0.00427	-0.02075	-0.02808				-0.01099	-0.0116	-0.00183	-0.14893	-0.08179			-37.7	-0.18616	-0.13	-0.31372	-0.17456					-2.5061	-1.99951	-1.06873	-2.43774			-37.7	-0.3656	-0.30762
-37.6	-0.8136	-0.23499	-0.06348	-0.14832	-0.07629				-4.34204	-3.573	-2.27722	-2.28088	-3.44727			-37.6	-0.0061	0	0.00305	-0.01465	-0.02625				-0.01038	-0.01465	-0.00305	-0.14648	-0.07935			-37.6	-0.18188	-0.12817	-0.31738	-0.1709					-2.49695	-1.9928	-1.06323	-2.42981			-37.6	-0.36011	-0.3064
-37.5	-0.81604	-0.2417	-0.05981	-0.14648	-0.06958				-4.31274	-3.56384	-2.27966	-2.276	-3.43201			-37.5	-0.00549	-0.00183	0.00427	-0.01404	-0.02136				-0.00854	-0.01038	-0.00549	-0.14954	-0.07935			-37.5	-0.17639	-0.12756	-0.32043	-0.16785					-2.4884	-1.98303	-1.05652	-2.42065			-37.5	-0.35583	-0.29907
-37.4	-0.81543	-0.23804	-0.05066	-0.16663	-0.06042				-4.3103	-3.5498	-2.27051	-2.27783	-3.4137			-37.4	-0.00427	-0.00305	0.00549	-0.01282	-0.02319				-0.01099	-0.00854	-0.00366	-0.15198	-0.08118			-37.4	-0.17578	-0.12756	-0.3241	-0.16968					-2.4823	-1.97937	-1.05469	-2.41455			-37.4	-0.35522	-0.3009
-37.3	-0.81421	-0.2356	-0.06653	-0.15503	-0.06775				-4.30542	-3.54797	-2.27112	-2.25586	-3.4021			-37.3	-0.0061	-0.00183	0.00488	-0.01221	-0.0238				-0.01038	-0.00916	-0.000610352	-0.14893	-0.07935			-37.3	-0.17944	-0.12756	-0.32166	-0.16479					-2.47681	-1.97571	-1.04858	-2.40479			-37.3	-0.36011	-0.30823
-37.2	-0.82336	-0.24963	-0.05066	-0.15503	-0.06653				-4.27795	-3.526	-2.25037	-2.26013	-3.39111			-37.2	-0.00671	-0.00366	0.00366	-0.0116	-0.02319				-0.00916	-0.00549	-0.00122	-0.14221	-0.07813			-37.2	-0.1825	-0.1239	-0.31494	-0.16174					-2.47131	-1.97021	-1.04187	-2.39868			-37.2	-0.35767	-0.31555
-37.1	-0.84412	-0.2478	-0.05981	-0.14343	-0.0293				-4.27246	-3.51379	-2.24548	-2.25952	-3.39417			-37.1	-0.00366	-0.00305	0.00427	-0.01709	-0.02319				-0.00671	-0.00427	-0.00183	-0.14526	-0.07874			-37.1	-0.17456	-0.12512	-0.31189	-0.16235					-2.46033	-1.96167	-1.04004	-2.3877			-37.1	-0.35645	-0.31372
-37	-0.84656	-0.24719	-0.06165	-0.14526	-0.06042				-4.24988	-3.50769	-2.23267	-2.24243	-3.38928			-37	-0.00488	0	0.00488	-0.01343	-0.02319				-0.00671	-0.0061	-0.00183	-0.1532	-0.07935			-37	-0.1709	-0.13	-0.30579	-0.16357					-2.453	-1.9519	-1.03394	-2.37915			-37	-0.35706	-0.32227
-36.9	-0.84045	-0.25085	-0.05188	-0.14465	-0.0708				-4.25232	-3.49548	-2.23022	-2.24365	-3.37952			-36.9	-0.00549	-0.000610352	0.00549	-0.01526	-0.02808				-0.00732	-0.00488	0.000610352	-0.15503	-0.0769			-36.9	-0.17395	-0.1355	-0.3064	-0.16174					-2.44995	-1.94702	-1.02966	-2.37549			-36.9	-0.35706	-0.32532
-36.8	-0.81482	-0.2478	-0.047	-0.13123	-0.04517				-4.23279	-3.49976	-2.21985	-2.23145	-3.36121			-36.8	-0.00732	-0.00183	0.00366	-0.01404	-0.02747				-0.00671	-0.00305	0	-0.15625	-0.07996			-36.8	-0.17822	-0.13794	-0.31616	-0.16479					-2.43835	-1.94031	-1.02844	-2.36938			-36.8	-0.35889	-0.31921
-36.7	-0.81299	-0.24353	-0.05066	-0.14282	-0.047				-4.22119	-3.48083	-2.22412	-2.22656	-3.34839			-36.7	-0.00427	0	0.00305	-0.01404	-0.02502				-0.00366	-0.00366	-0.000610352	-0.15503	-0.0824			-36.7	-0.17578	-0.1355	-0.31799	-0.17151					-2.4292	-1.93054	-1.02722	-2.36145			-36.7	-0.35156	-0.32166
-36.6	-0.81055	-0.23438	-0.04272	-0.12878	-0.0531				-4.21326	-3.47534	-2.21191	-2.22107	-3.34045			-36.6	-0.00671	-0.000610352	0.00244	-0.01526	-0.0238				-0.00366	-0.00549	0.00122	-0.1532	-0.08057			-36.6	-0.17761	-0.13489	-0.32104	-0.17029					-2.42004	-1.92627	-1.02661	-2.35474			-36.6	-0.35828	-0.32593
-36.5	-0.80017	-0.22217	-0.04517	-0.12939	-0.04883				-4.19617	-3.46436	-2.20459	-2.21558	-3.32214			-36.5	-0.00549	-0.00244	0.00549	-0.01343	-0.02258				-0.00732	-0.0061	0.000610352	-0.14954	-0.0769			-36.5	-0.177	-0.13306	-0.31555	-0.1709					-2.41577	-1.92383	-1.02844	-2.3468			-36.5	-0.35278	-0.3186
-36.4	-0.80139	-0.24292	-0.05493	-0.13794	-0.04883				-4.18152	-3.44604	-2.21191	-2.19604	-3.30872			-36.4	-0.00427	-0.00244	0.00488	-0.0116	-0.02258				-0.0061	-0.00671	0.00488	-0.15259	-0.07568			-36.4	-0.17151	-0.13	-0.30945	-0.17334					-2.40967	-1.91467	-1.02661	-2.33826			-36.4	-0.35156	-0.30762
-36.3	-0.77454	-0.22949	-0.05249	-0.12146	-0.06287				-4.16931	-3.44421	-2.19727	-2.19727	-3.30872			-36.3	-0.00427	-0.00183	0.00366	-0.01343	-0.0238				-0.0061	-0.00671	0.00427	-0.1532	-0.07568			-36.3	-0.16968	-0.12268	-0.31006	-0.17029					-2.40234	-1.90491	-1.02356	-2.33276			-36.3	-0.35278	-0.3064
-36.2	-0.78247	-0.22827	-0.05371	-0.13489	-0.05676				-4.16382	-3.41553	-2.18323	-2.19666	-3.29102			-36.2	-0.0061	-0.00244	0.00183	-0.01221	-0.02625				-0.00549	-0.00122	0.000610352	-0.15442	-0.07385			-36.2	-0.16968	-0.12146	-0.31067	-0.16968					-2.3938	-1.90063	-1.01685	-2.32544			-36.2	-0.354	-0.30884
-36.1	-0.80383	-0.22827	-0.047	-0.1355	-0.05859				-4.14063	-3.42285	-2.1814	-2.17773	-3.28003			-36.1	-0.0061	-0.00183	0.00244	-0.01038	-0.02563				-0.00366	-0.00427	0	-0.15442	-0.07019			-36.1	-0.16296	-0.12329	-0.31616	-0.16724					-2.3877	-1.89209	-1.01135	-2.31506			-36.1	-0.35522	-0.31006
-36	-0.80505	-0.23132	-0.05066	-0.13062	-0.07324				-4.13818	-3.40576	-2.1637	-2.18567	-3.26477			-36	-0.00244	-0.00366	0.00549	-0.00854	-0.02502				-0.00732	-0.00366	0.00244	-0.15686	-0.06958			-36	-0.16663	-0.12451	-0.32104	-0.16541					-2.37915	-1.88904	-1.00891	-2.30591			-36	-0.35645	-0.30823
-35.9	-0.80261	-0.2179	-0.06165	-0.1416	-0.05066				-4.11438	-3.396	-2.16125	-2.16614	-3.26111			-35.9	-0.00366	-0.00244	0.00549	-0.01404	-0.02747				-0.00916	-0.00244	0.00183	-0.15564	-0.07141			-35.9	-0.16602	-0.11902	-0.32166	-0.15869					-2.36755	-1.88477	-1.00342	-2.30103			-35.9	-0.35645	-0.30518
-35.8	-0.80933	-0.224	-0.0531	-0.13916	-0.06592				-4.104	-3.37646	-2.16064	-2.16553	-3.25317			-35.8	-0.00427	0.00122	0.0061	-0.01648	-0.02747				-0.0061	-0.00366	0.000610352	-0.15564	-0.07141			-35.8	-0.16418	-0.12512	-0.32227	-0.15503					-2.35962	-1.87988	-0.99915	-2.29004			-35.8	-0.35217	-0.30518
-35.7	-0.80261	-0.20996	-0.05737	-0.13367	-0.07996				-4.09119	-3.37952	-2.14111	-2.14355	-3.24463			-35.7	-0.00427	-0.00122	0.00427	-0.0177	-0.02625				-0.01038	-0.00366	0.00122	-0.1532	-0.06897			-35.7	-0.16785	-0.11841	-0.31677	-0.15198					-2.35229	-1.87378	-0.99731	-2.28516			-35.7	-0.35217	-0.31128
-35.6	-0.80505	-0.20386	-0.05615	-0.12268	-0.06042				-4.08447	-3.37769	-2.15576	-2.14661	-3.21716			-35.6	-0.00671	-0.00244	0.00305	-0.01526	-0.02686				-0.00977	-0.00122	-0.00183	-0.15259	-0.06592			-35.6	-0.16785	-0.11841	-0.32227	-0.14954					-2.34253	-1.86157	-0.99548	-2.27966			-35.6	-0.34973	-0.31921
-35.5	-0.79529	-0.21362	-0.0531	-0.12451	-0.06897				-4.05945	-3.35449	-2.1521	-2.14294	-3.22205			-35.5	-0.00305	0.000610352	0.00549	-0.01221	-0.02625				-0.0061	-0.00366	-0.00183	-0.1532	-0.0647			-35.5	-0.1709	-0.12207	-0.32227	-0.14832					-2.33459	-1.85181	-0.99609	-2.26685			-35.5	-0.35034	-0.31677
-35.4	-0.80627	-0.21057	-0.06592	-0.13245	-0.06348				-4.04419	-3.34534	-2.1405	-2.13196	-3.21106			-35.4	-0.00427	-0.00122	0.00183	-0.01343	-0.0238				-0.00427	-0.00732	-0.000610352	-0.15747	-0.06287			-35.4	-0.16663	-0.12268	-0.3186	-0.14893					-2.32666	-1.8512	-0.99426	-2.25891			-35.4	-0.34912	-0.31555
-35.3	-0.80261	-0.22644	-0.06592	-0.11536	-0.05737				-4.04724	-3.3429	-2.11914	-2.13013	-3.20068			-35.3	-0.00183	-0.00427	0.00427	-0.01343	-0.02502				-0.00671	-0.0061	-0.00244	-0.15869	-0.06104			-35.3	-0.16663	-0.11963	-0.3186	-0.15381					-2.31812	-1.84692	-0.99182	-2.25159			-35.3	-0.34851	-0.31372
-35.2	-0.81116	-0.22705	-0.05615	-0.11108	-0.05554				-4.02466	-3.32275	-2.11731	-2.11792	-3.19092			-35.2	-0.0061	-0.00122	0.00427	-0.01465	-0.0238				-0.00549	-0.00305	-0.00366	-0.15137	-0.05981			-35.2	-0.16296	-0.1178	-0.31677	-0.15381					-2.31018	-1.84326	-0.98938	-2.24365			-35.2	-0.35034	-0.3125
-35.1	-0.7959	-0.20752	-0.06348	-0.10681	-0.06653				-4.00513	-3.30994	-2.10144	-2.11487	-3.18909			-35.1	-0.00671	0.000610352	0.00366	-0.01526	-0.02686				-0.00366	-0.00549	-0.00366	-0.14709	-0.06042			-35.1	-0.16357	-0.1123	-0.31555	-0.1593					-2.30347	-1.83838	-0.98755	-2.23755			-35.1	-0.35339	-0.30823
-35	-0.79163	-0.23621	-0.0531	-0.10803	-0.06104				-4.00391	-3.29712	-2.10144	-2.11548	-3.16345			-35	-0.00549	0	0.00366	-0.0116	-0.02319				-0.00488	-0.00732	-0.0061	-0.13916	-0.06104			-35	-0.15869	-0.10742	-0.32043	-0.16479					-2.29187	-1.82617	-0.98145	-2.22656			-35	-0.35522	-0.30579
-34.9	-0.78979	-0.21301	-0.06409	-0.10193	-0.06897				-3.99536	-3.29163	-2.08008	-2.09351	-3.17383			-34.9	-0.00488	0.00305	0.00244	-0.01404	-0.02197				-0.00793	-0.00427	-0.0061	-0.13855	-0.06165			-34.9	-0.15747	-0.10193	-0.32104	-0.16541					-2.28455	-1.81946	-0.97717	-2.22107			-34.9	-0.35339	-0.30334
-34.8	-0.79285	-0.21484	-0.06348	-0.09705	-0.07202				-3.97766	-3.27637	-2.07214	-2.0929	-3.16101			-34.8	-0.0061	0.000610352	0.00244	-0.0116	-0.02625				-0.00854	-0.00427	-0.00732	-0.14587	-0.06104			-34.8	-0.16418	-0.09888	-0.31494	-0.16418					-2.27966	-1.81274	-0.97778	-2.21436			-34.8	-0.35522	-0.2948
-34.7	-0.78857	-0.2179	-0.06226	-0.09827	-0.06104				-3.96729	-3.27698	-2.07214	-2.09412	-3.1366			-34.7	-0.00488	-0.00244	0.00427	-0.0116	-0.02563				-0.00793	-0.00305	-0.00488	-0.14893	-0.06165			-34.7	-0.16663	-0.10071	-0.31555	-0.16052					-2.27173	-1.80481	-0.98022	-2.20764			-34.7	-0.35339	-0.29419
-34.6	-0.79041	-0.23682	-0.05798	-0.1001	-0.06653				-3.94653	-3.26904	-2.06299	-2.09106	-3.13904			-34.6	-0.00488	-0.00244	0.00122	-0.01038	-0.02563				-0.0061	-0.00732	-0.00854	-0.14954	-0.06226			-34.6	-0.16479	-0.10254	-0.31494	-0.16296					-2.2644	-1.79932	-0.97778	-2.20032			-34.6	-0.35095	-0.29358
-34.5	-0.81482	-0.24109	-0.06165	-0.1062	-0.06042				-3.93188	-3.25073	-2.05322	-2.07458	-3.13049			-34.5	-0.00427	-0.00305	0.00427	-0.01343	-0.02502				-0.00671	-0.0061	-0.00732	-0.14648	-0.06348			-34.5	-0.16296	-0.10376	-0.30884	-0.16296					-2.25525	-1.79504	-0.97107	-2.19177			-34.5	-0.35278	-0.28931
-34.4	-0.79346	-0.23621	-0.06592	-0.12024	-0.05798				-3.92578	-3.23242	-2.04773	-2.06726	-3.12378			-34.4	-0.00183	-0.000610352	0.00488	-0.01221	-0.02136				-0.00366	-0.00244	-0.00793	-0.14343	-0.06531			-34.4	-0.16052	-0.10498	-0.30701	-0.16174					-2.24548	-1.78955	-0.96436	-2.18384			-34.4	-0.35156	-0.28809
-34.3	-0.81848	-0.22705	-0.06348	-0.1355	-0.05615				-3.91235	-3.22144	-2.03308	-2.07703	-3.10364			-34.3	-0.00183	0	0.00488	-0.01282	-0.02014				-0.000610352	-0.00366	-0.00793	-0.14038	-0.06653			-34.3	-0.15686	-0.10681	-0.30334	-0.15991					-2.23816	-1.78345	-0.95276	-2.17407			-34.3	-0.3479	-0.29358
-34.2	-0.82458	-0.22705	-0.06653	-0.12939	-0.06348				-3.89465	-3.21411	-2.02759	-2.05261	-3.09937			-34.2	-0.00366	-0.000610352	0.00305	-0.01282	-0.02136				-0.00549	-0.00366	-0.00916	-0.14282	-0.06653			-34.2	-0.15686	-0.1123	-0.30579	-0.15686					-2.23328	-1.77734	-0.94849	-2.16675			-34.2	-0.3479	-0.2948
-34.1	-0.81848	-0.21057	-0.06897	-0.13245	-0.03662				-3.88611	-3.2019	-2.02271	-2.03735	-3.09814			-34.1	-0.00549	-0.00122	0.00366	-0.01221	-0.02014				-0.00549	-0.00122	-0.00854	-0.14282	-0.06653			-34.1	-0.1532	-0.10925	-0.30762	-0.15625					-2.22778	-1.76575	-0.94727	-2.15942			-34.1	-0.34729	-0.29175
-34	-0.81482	-0.22278	-0.06287	-0.13062	-0.06592				-3.86597	-3.19885	-2.01782	-2.0282	-3.07617			-34	-0.00488	-0.00183	0.00244	-0.01099	-0.02136				-0.00366	-0.00183	-0.00916	-0.14221	-0.0647			-34	-0.1532	-0.10742	-0.30457	-0.15564					-2.21924	-1.75903	-0.95093	-2.15149			-34	-0.34546	-0.29175
-33.9	-0.81848	-0.22827	-0.06958	-0.14465	-0.06226				-3.86475	-3.19031	-2.00378	-2.04651	-3.07495			-33.9	-0.00427	-0.00122	0.00244	-0.01221	-0.02197				-0.0061	-0.00427	-0.00732	-0.13977	-0.06531			-33.9	-0.15381	-0.11047	-0.29907	-0.1593					-2.21008	-1.75171	-0.95703	-2.14172			-33.9	-0.34302	-0.29114
-33.8	-0.8374	-0.19958	-0.07141	-0.15686	-0.05981				-3.84399	-3.17444	-2.01599	-2.02393	-3.06335			-33.8	-0.00427	-0.00366	0.00366	-0.0116	-0.02136				-0.0061	-0.00244	-0.00549	-0.13977	-0.06653			-33.8	-0.15381	-0.11353	-0.29724	-0.16174					-2.20154	-1.745	-0.95825	-2.13135			-33.8	-0.34485	-0.28992
-33.7	-0.82825	-0.21912	-0.05981	-0.15686	-0.05615				-3.84033	-3.1604	-1.98853	-2.00317	-3.06946			-33.7	-0.00305	0	0.0061	-0.01038	-0.02319				-0.00488	-0.000610352	-0.00427	-0.13977	-0.06714			-33.7	-0.1593	-0.11047	-0.29053	-0.15869					-2.19299	-1.74316	-0.9491	-2.12524			-33.7	-0.34607	-0.28259
-33.6	-0.78735	-0.21118	-0.06958	-0.14954	-0.05493				-3.81287	-3.15491	-1.99402	-2.01355	-3.0426			-33.6	-0.00671	0.000610352	0.00305	-0.01099	-0.02502				-0.00427	-0.00122	-0.00366	-0.14282	-0.06531			-33.6	-0.16296	-0.11292	-0.28198	-0.15564					-2.18567	-1.73462	-0.94299	-2.12036			-33.6	-0.3479	-0.2771
-33.5	-0.77209	-0.22217	-0.06287	-0.14343	-0.04578				-3.80188	-3.13477	-1.99036	-1.99097	-3.02979			-33.5	-0.0061	-0.00122	0.00305	-0.01343	-0.02563				-0.00244	-0.00183	-0.00427	-0.14526	-0.0647			-33.5	-0.1593	-0.10803	-0.28198	-0.15442					-2.17651	-1.72363	-0.93933	-2.11487			-33.5	-0.34729	-0.2771
-33.4	-0.77271	-0.2179	-0.05615	-0.14282	-0.05371				-3.7915	-3.13354	-1.97693	-1.99707	-3.02002			-33.4	-0.00366	-0.00122	0.00549	-0.01465	-0.02869				-0.00122	-0.00427	-0.00183	-0.14282	-0.06287			-33.4	-0.16235	-0.10376	-0.28992	-0.15015					-2.1698	-1.71509	-0.93994	-2.10388			-33.4	-0.34119	-0.27832
-33.3	-0.75439	-0.21667	-0.05188	-0.13916	-0.04456				-3.79028	-3.11584	-1.97266	-1.99036	-2.99927			-33.3	0	-0.00122	0.00549	-0.01404	-0.0293				-0.00122	-0.00366	0.000610352	-0.13733	-0.06104			-33.3	-0.16602	-0.10559	-0.29419	-0.15137					-2.16125	-1.71265	-0.93811	-2.09412			-33.3	-0.34058	-0.27954
-33.2	-0.75317	-0.20996	-0.04944	-0.13916	-0.05676				-3.75854	-3.10425	-1.96655	-1.9751	-2.99988			-33.2	-0.00244	-0.00183	0.00305	-0.01343	-0.02625				-0.00427	0.00244	-0.00366	-0.13611	-0.06348			-33.2	-0.16541	-0.10986	-0.29968	-0.15381					-2.15637	-1.70532	-0.93323	-2.08801			-33.2	-0.34241	-0.27832
-33.1	-0.75684	-0.20691	-0.05432	-0.14648	-0.05066				-3.74634	-3.08472	-1.95435	-1.96594	-2.98279			-33.1	-0.0061	-0.00366	0.00427	-0.01587	-0.02625				-0.00671	0.000610352	-0.00366	-0.13916	-0.06653			-33.1	-0.1593	-0.10742	-0.29846	-0.15381					-2.15149	-1.70044	-0.93079	-2.08374			-33.1	-0.34058	-0.28198
-33	-0.78369	-0.21484	-0.05371	-0.15259	-0.06592				-3.74817	-3.08472	-1.95129	-1.98303	-2.97424			-33	-0.00183	-0.000610352	0.00488	-0.01221	-0.0238				-0.0061	-0.00305	-0.00427	-0.13794	-0.06897			-33	-0.16052	-0.10742	-0.29297	-0.15015					-2.14172	-1.69678	-0.92651	-2.07764			-33	-0.34058	-0.27954
-32.9	-0.77698	-0.21851	-0.04333	-0.14343	-0.04944				-3.72925	-3.06274	-1.94458	-1.94885	-2.96692			-32.9	-0.00305	-0.000610352	0.00305	-0.01343	-0.02258				-0.0061	-0.00244	-0.00427	-0.13794	-0.0708			-32.9	-0.16968	-0.10864	-0.29053	-0.14771					-2.13806	-1.68945	-0.92285	-2.06848			-32.9	-0.3418	-0.27161
-32.8	-0.76233	-0.2124	-0.06042	-0.13489	-0.05005				-3.71216	-3.05664	-1.93909	-1.94641	-2.92969			-32.8	-0.00549	-0.00366	0.0061	-0.01282	-0.02319				-0.00366	-0.000610352	-0.00122	-0.14343	-0.0708			-32.8	-0.17029	-0.10437	-0.28687	-0.14465					-2.1283	-1.68152	-0.92346	-2.05994			-32.8	-0.3418	-0.27039
-32.7	-0.74158	-0.21301	-0.06104	-0.13489	-0.04883				-3.70667	-3.05786	-1.93298	-1.95435	-2.93579			-32.7	-0.00671	-0.00122	0.00366	-0.01404	-0.01953				-0.00549	-0.00244	-0.00305	-0.14465	-0.0708			-32.7	-0.16479	-0.10498	-0.2832	-0.14709					-2.11975	-1.67725	-0.93079	-2.052			-32.7	-0.33997	-0.27222
-32.6	-0.75195	-0.22339	-0.0531	-0.12878	-0.05615				-3.69324	-3.03589	-1.92261	-1.92017	-2.93457			-32.6	-0.00244	-0.000610352	0.00244	-0.01648	-0.0177				-0.00549	0	-0.00305	-0.14282	-0.0708			-32.6	-0.16174	-0.1062	-0.27771	-0.14526					-2.11182	-1.67175	-0.93323	-2.04651			-32.6	-0.33691	-0.27344
-32.5	-0.73547	-0.21484	-0.05859	-0.12451	-0.05615				-3.67065	-3.02979	-1.91467	-1.922	-2.89917			-32.5	-0.000610352	-0.00305	0.00549	-0.01282	-0.01892				-0.00427	0.00122	-0.00305	-0.14221	-0.07202			-32.5	-0.16235	-0.10559	-0.27649	-0.14709					-2.10388	-1.65894	-0.93384	-2.03674			-32.5	-0.33569	-0.26794
-32.4	-0.73364	-0.20813	-0.05859	-0.13123	-0.0592				-3.66943	-3.02124	-1.91162	-1.93542	-2.90222			-32.4	-0.00427	-0.0061	0.00244	-0.01221	-0.02014				-0.0061	0	-0.00244	-0.14221	-0.07446			-32.4	-0.15869	-0.10803	-0.27161	-0.14526					-2.09656	-1.65527	-0.93079	-2.02942			-32.4	-0.33691	-0.27588
-32.3	-0.71472	-0.2002	-0.04883	-0.12939	-0.04639				-3.6438	-3.01575	-1.90369	-1.90796	-2.88818			-32.3	-0.00305	-0.00488	0.00366	-0.01343	-0.02014				-0.00671	0.000610352	-0.00183	-0.14282	-0.07446			-32.3	-0.15686	-0.10681	-0.27466	-0.14465					-2.08801	-1.64978	-0.9259	-2.01721			-32.3	-0.33691	-0.28015
-32.2	-0.69824	-0.21423	-0.04211	-0.13916	-0.06409				-3.62732	-2.99988	-1.90002	-1.91101	-2.87964			-32.2	-0.000610352	-0.00244	0.00549	-0.0116	-0.01831				-0.00671	0	-0.00244	-0.13855	-0.07141			-32.2	-0.16052	-0.1062	-0.28564	-0.14221					-2.07947	-1.64368	-0.92102	-2.00867			-32.2	-0.33203	-0.27039
-32.1	-0.71411	-0.2356	-0.05066	-0.11353	-0.07141				-3.63708	-2.98218	-1.88293	-1.9104	-2.87842			-32.1	-0.00183	-0.00122	0.00427	-0.01404	-0.01648				-0.00854	-0.00488	0	-0.13794	-0.0708			-32.1	-0.16052	-0.10315	-0.28992	-0.14099					-2.07214	-1.6394	-0.91125	-2.00317			-32.1	-0.3302	-0.25818
-32	-0.71838	-0.23499	-0.03113	-0.11353	-0.0708				-3.60718	-2.97546	-1.89331	-1.88477	-2.86987			-32	-0.00549	0	0.00366	-0.00977	-0.01831				-0.00732	-0.00244	-0.00244	-0.13916	-0.0708			-32	-0.16174	-0.10132	-0.28259	-0.14038					-2.06848	-1.63452	-0.9021	-1.99463			-32	-0.32715	-0.25635
-31.9	-0.73669	-0.22522	-0.04822	-0.10925	-0.05615				-3.60413	-2.95654	-1.875	-1.87866	-2.85522			-31.9	-0.00549	-0.00183	0.00427	-0.01099	-0.01892				-0.00732	-0.00122	-0.00244	-0.13794	-0.06958			-31.9	-0.16174	-0.09949	-0.2832	-0.14099					-2.06177	-1.62659	-0.89783	-1.98853			-31.9	-0.32776	-0.25879
-31.8	-0.73181	-0.2301	-0.03601	-0.11841	-0.0708				-3.59497	-2.94739	-1.86462	-1.875	-2.8479			-31.8	-0.00183	-0.000610352	0.00427	-0.01038	-0.01953				-0.00916	-0.00427	-0.000610352	-0.13794	-0.06836			-31.8	-0.15686	-0.10132	-0.28687	-0.14099					-2.05078	-1.61438	-0.89478	-1.97815			-31.8	-0.32776	-0.26123
-31.7	-0.70435	-0.2179	-0.03967	-0.1062	-0.06348				-3.58032	-2.93762	-1.86829	-1.86096	-2.8363			-31.7	-0.00366	0.000610352	0.00427	-0.00305	-0.01953				-0.00977	0.00183	0.000610352	-0.14099	-0.06897			-31.7	-0.15808	-0.10315	-0.28442	-0.14038					-2.03979	-1.61194	-0.89355	-1.97083			-31.7	-0.32593	-0.271
-31.6	-0.70374	-0.22522	-0.04211	-0.11536	-0.06042				-3.56262	-2.92236	-1.8634	-1.8512	-2.80884			-31.6	-0.00244	0.00183	0.00244	-0.01343	-0.02075				-0.00793	-0.00244	-0.00183	-0.14404	-0.06775			-31.6	-0.15564	-0.10315	-0.2832	-0.14038					-2.03186	-1.60522	-0.896	-1.96472			-31.6	-0.32043	-0.27161
-31.5	-0.7074	-0.21912	-0.0415	-0.10986	-0.04944				-3.55896	-2.91687	-1.85791	-1.8573	-2.80945			-31.5	-0.00366	0.00122	0.00427	-0.01221	-0.02014				-0.00916	-0.00183	-0.00427	-0.14709	-0.0647			-31.5	-0.14954	-0.10254	-0.28687	-0.1355					-2.02454	-1.5979	-0.89722	-1.95679			-31.5	-0.31799	-0.27222
-31.4	-0.72632	-0.22034	-0.03479	-0.10742	-0.05432				-3.53699	-2.89978	-1.86584	-1.84448	-2.79053			-31.4	-0.00427	-0.00183	0.00366	-0.00732	-0.02075				-0.00977	-0.00122	0	-0.14832	-0.06287			-31.4	-0.14587	-0.10254	-0.2887	-0.13672					-2.01721	-1.59058	-0.896	-1.95007			-31.4	-0.31555	-0.27039
-31.3	-0.71045	-0.20752	-0.04639	-0.11963	-0.05127				-3.52112	-2.89673	-1.83655	-1.84387	-2.7832			-31.3	-0.00549	-0.00183	0.00427	-0.0116	-0.01953				-0.00854	-0.00244	0	-0.14343	-0.06165			-31.3	-0.14465	-0.10376	-0.27954	-0.14282					-2.01172	-1.58325	-0.8905	-1.94092			-31.3	-0.32043	-0.26917
-31.2	-0.70374	-0.21484	-0.03357	-0.11963	-0.0531				-3.51746	-2.89673	-1.82678	-1.83899	-2.7655			-31.2	-0.00427	-0.00183	0.00305	-0.01221	-0.02075				-0.00854	-0.00122	0.000610352	-0.14282	-0.06165			-31.2	-0.14404	-0.10254	-0.27344	-0.14038					-2.00439	-1.57532	-0.88989	-1.93298			-31.2	-0.32349	-0.271
-31.1	-0.70496	-0.20752	-0.04517	-0.13733	-0.06165				-3.49731	-2.87903	-1.82922	-1.82617	-2.76794			-31.1	-0.00427	0.000610352	0.00549	-0.01038	-0.01709				-0.01099	-0.000610352	0.00366	-0.14282	-0.06348			-31.1	-0.14343	-0.10437	-0.27161	-0.13611					-1.99646	-1.5741	-0.89172	-1.92383			-31.1	-0.32288	-0.271
-31	-0.70251	-0.20935	-0.03784	-0.13306	-0.05615				-3.47534	-2.86926	-1.80969	-1.82861	-2.75208			-31	-0.0061	-0.00122	0.00183	-0.00916	-0.01343				-0.00916	-0.00122	0.00305	-0.14099	-0.06165			-31	-0.13916	-0.10376	-0.27222	-0.14465					-1.98669	-1.56555	-0.89355	-1.91711			-31	-0.31616	-0.27283
-30.9	-0.72083	-0.20996	-0.04578	-0.1355	-0.05188				-3.47229	-2.85156	-1.80969	-1.82251	-2.74963			-30.9	-0.00427	-0.00305	0.00366	-0.01099	-0.01648				-0.00977	-0.00427	0.00122	-0.13672	-0.06287			-30.9	-0.14099	-0.10071	-0.27039	-0.1355					-1.97937	-1.55945	-0.88989	-1.91284			-30.9	-0.31555	-0.26489
-30.8	-0.70007	-0.22583	-0.04333	-0.13794	-0.05371				-3.45032	-2.84668	-1.8042	-1.81702	-2.73926			-30.8	-0.00244	0	0.00549	-0.0116	-0.01709				-0.01099	-0.00305	0.00122	-0.1355	-0.06653			-30.8	-0.13977	-0.10071	-0.27527	-0.14038					-1.96899	-1.55029	-0.89172	-1.90796			-30.8	-0.31189	-0.25879
-30.7	-0.66345	-0.20569	-0.03967	-0.13855	-0.06592				-3.43811	-2.81738	-1.79077	-1.8042	-2.73315			-30.7	-0.00122	-0.000610352	0.00366	-0.00854	-0.01709				-0.0116	-0.00244	0	-0.14099	-0.06775			-30.7	-0.13184	-0.09888	-0.28198	-0.13794					-1.96106	-1.53992	-0.89233	-1.89819			-30.7	-0.31189	-0.2533
-30.6	-0.67932	-0.19897	-0.0415	-0.14526	-0.07019				-3.42834	-2.82043	-1.79077	-1.78345	-2.72644			-30.6	0	0	0.00305	-0.01038	-0.01831				-0.00916	0.000610352	0.00305	-0.14404	-0.06714			-30.6	-0.13	-0.09888	-0.28137	-0.13733					-1.95557	-1.53809	-0.89355	-1.88843			-30.6	-0.31494	-0.2533
-30.5	-0.67444	-0.21606	-0.0415	-0.13611	-0.06104				-3.42773	-2.79419	-1.77246	-1.78345	-2.70447			-30.5	-0.00244	0	0.00305	-0.00732	-0.01709				-0.00732	-0.000610352	0.00366	-0.14771	-0.07202			-30.5	-0.12817	-0.10132	-0.28259	-0.13733					-1.94885	-1.5332	-0.89355	-1.88354			-30.5	-0.31067	-0.25208
-30.4	-0.67688	-0.2002	-0.04761	-0.13611	-0.05554				-3.40332	-2.80396	-1.76575	-1.78772	-2.70691			-30.4	-0.00427	-0.00183	0.00366	-0.01221	-0.01648				-0.00916	-0.00427	0.00244	-0.14282	-0.07324			-30.4	-0.12939	-0.09949	-0.28137	-0.13733					-1.93909	-1.52649	-0.89111	-1.87683			-30.4	-0.30762	-0.25146
-30.3	-0.68481	-0.20203	-0.04395	-0.13977	-0.06226				-3.38623	-2.78625	-1.76575	-1.78101	-2.67944			-30.3	-0.00366	-0.00122	0.00366	-0.0116	-0.01892				-0.00671	-0.00366	0.000610352	-0.14099	-0.06775			-30.3	-0.13245	-0.0946	-0.2771	-0.13367					-1.92749	-1.51978	-0.89355	-1.8689			-30.3	-0.30823	-0.25208
-30.2	-0.68787	-0.20081	-0.04333	-0.13733	-0.05981				-3.38867	-2.77344	-1.74683	-1.75537	-2.68555			-30.2	-0.00305	0.00305	0.00488	-0.00854	-0.01953				-0.00671	-0.000610352	-0.00183	-0.14038	-0.06531			-30.2	-0.13123	-0.09338	-0.27649	-0.13489					-1.92505	-1.51428	-0.88806	-1.85852			-30.2	-0.3064	-0.24963
-30.1	-0.69214	-0.19531	-0.05005	-0.12634	-0.06287				-3.37036	-2.76611	-1.74744	-1.75354	-2.66663			-30.1	-0.00427	0.00122	0.00366	-0.01099	-0.01831				-0.00793	-0.00122	-0.00488	-0.1355	-0.06775			-30.1	-0.12817	-0.09399	-0.27405	-0.13672					-1.91101	-1.50391	-0.87524	-1.84753			-30.1	-0.3064	-0.24597
-30	-0.69153	-0.21362	-0.047	-0.13977	-0.07324				-3.36182	-2.76855	-1.74744	-1.7572	-2.65503			-30	-0.00366	-0.00183	0.00488	-0.00854	-0.02014				-0.0061	-0.00305	-0.00366	-0.14343	-0.06958			-30	-0.13123	-0.09399	-0.27588	-0.13916					-1.90247	-1.49902	-0.87219	-1.83899			-30	-0.30579	-0.24719
-29.9	-0.67322	-0.2063	-0.04517	-0.12756	-0.06348				-3.34412	-2.7478	-1.72974	-1.73706	-2.65198			-29.9	-0.00427	-0.00122	0.00244	-0.01099	-0.01953				-0.00671	-0.00305	-0.00183	-0.14526	-0.06775			-29.9	-0.13428	-0.09399	-0.28748	-0.13428					-1.90186	-1.49536	-0.87036	-1.8335			-29.9	-0.30701	-0.24963
-29.8	-0.67871	-0.20386	-0.04456	-0.12756	-0.0769				-3.31421	-2.7301	-1.73462	-1.7395	-2.63733			-29.8	-0.00427	0.000610352	0.00122	-0.01099	-0.02014				-0.00488	-0.000610352	0	-0.14404	-0.06653			-29.8	-0.13367	-0.09521	-0.29114	-0.13					-1.89087	-1.48621	-0.86609	-1.82495			-29.8	-0.30701	-0.25146
-29.7	-0.6897	-0.20691	-0.03479	-0.11292	-0.06836				-3.32031	-2.72644	-1.72607	-1.71875	-2.62756			-29.7	-0.00244	-0.00366	0.00549	-0.01099	-0.02014				-0.0061	-0.000610352	-0.00122	-0.14648	-0.06592			-29.7	-0.13184	-0.09338	-0.28442	-0.13184					-1.88477	-1.47827	-0.86121	-1.82007			-29.7	-0.30273	-0.25635
-29.6	-0.69336	-0.19653	-0.03906	-0.10681	-0.05859				-3.3136	-2.71362	-1.72302	-1.71753	-2.62817			-29.6	0	0.00122	0.00488	-0.00977	-0.02014				-0.00793	-0.000610352	-0.00366	-0.14832	-0.06531			-29.6	-0.13428	-0.09338	-0.28015	-0.12939					-1.88232	-1.47095	-0.85449	-1.81274			-29.6	-0.30151	-0.25635
-29.5	-0.7019	-0.18982	-0.03479	-0.10925	-0.06348				-3.29407	-2.69897	-1.70715	-1.71082	-2.61353			-29.5	-0.00244	0.00671	0.00244	-0.0061	-0.01953				-0.00549	0.00183	-0.00244	-0.14893	-0.0647			-29.5	-0.13428	-0.09705	-0.27527	-0.12756					-1.87378	-1.46423	-0.84167	-1.80176			-29.5	-0.3009	-0.25757
-29.4	-0.67505	-0.19653	-0.03174	-0.12268	-0.06775				-3.28613	-2.6886	-1.69861	-1.698	-2.60071			-29.4	-0.00305	-0.000610352	0.00244	-0.00488	-0.02075				-0.00488	0.000610352	-0.00549	-0.14771	-0.0647			-29.4	-0.13977	-0.09949	-0.27344	-0.13062					-1.8634	-1.45813	-0.84656	-1.79382			-29.4	-0.3009	-0.25879
-29.3	-0.67627	-0.18372	-0.03662	-0.12512	-0.05127				-3.26904	-2.68372	-1.69983	-1.698	-2.58301			-29.3	-0.00305	-0.00427	0.00305	-0.00671	-0.02014				-0.00671	-0.00122	-0.00488	-0.15015	-0.06653			-29.3	-0.13977	-0.1001	-0.27344	-0.13367					-1.85547	-1.44958	-0.85266	-1.7865			-29.3	-0.30029	-0.25818
-29.2	-0.68237	-0.18738	-0.03296	-0.12878	-0.06409				-3.26294	-2.65747	-1.69556	-1.69739	-2.56226			-29.2	-0.00427	-0.000610352	0.00427	-0.0116	-0.01953				-0.00671	0.00183	-0.00305	-0.1532	-0.06836			-29.2	-0.13489	-0.10254	-0.27283	-0.13306					-1.84814	-1.44592	-0.84961	-1.77979			-29.2	-0.30029	-0.25208
-29.1	-0.69641	-0.1886	-0.03418	-0.1178	-0.06165				-3.24463	-2.66174	-1.66565	-1.68579	-2.56653			-29.1	-0.00183	-0.00122	0.00488	-0.01343	-0.02258				-0.00671	0.000610352	-0.00244	-0.15564	-0.07324			-29.1	-0.1355	-0.10193	-0.26794	-0.13306					-1.84448	-1.44165	-0.84473	-1.77063			-29.1	-0.30151	-0.24963
-29	-0.69336	-0.19104	-0.04578	-0.1062	-0.04578				-3.22632	-2.65381	-1.67358	-1.68335	-2.55615			-29	-0.00244	-0.00305	0.00427	-0.0116	-0.02136				-0.00671	-0.000610352	-0.00366	-0.15991	-0.07019			-29	-0.13428	-0.10132	-0.26062	-0.13184					-1.83228	-1.43555	-0.8429	-1.76147			-29	-0.29907	-0.25269
-28.9	-0.71472	-0.18555	-0.03906	-0.1123	-0.05859				-3.21594	-2.64343	-1.6626	-1.66626	-2.5354			-28.9	-0.00427	0.000610352	0.00305	-0.01282	-0.02014				-0.00671	-0.000610352	-0.00183	-0.16113	-0.06958			-28.9	-0.13489	-0.10254	-0.26062	-0.13489					-1.82373	-1.43005	-0.83801	-1.75293			-28.9	-0.3009	-0.2594
-28.8	-0.7019	-0.20752	-0.03418	-0.10193	-0.04761				-3.2074	-2.62268	-1.6626	-1.65649	-2.53235			-28.8	-0.00122	0.00244	0.00366	-0.01526	-0.02075				-0.00793	-0.00122	-0.00183	-0.15686	-0.06836			-28.8	-0.13306	-0.10254	-0.26123	-0.12817					-1.81946	-1.42395	-0.83862	-1.74438			-28.8	-0.30151	-0.25757
-28.7	-0.71045	-0.19836	-0.04456	-0.10071	-0.05127				-3.20801	-2.61841	-1.651	-1.65588	-2.51343			-28.7	-0.00244	0.00305	0.00488	-0.01404	-0.02075				-0.00732	0.000610352	0	-0.14893	-0.06287			-28.7	-0.13428	-0.10376	-0.25818	-0.12512					-1.81458	-1.41785	-0.83923	-1.73828			-28.7	-0.3009	-0.25818
-28.6	-0.68909	-0.20752	-0.04333	-0.1178	-0.04761				-3.17627	-2.60803	-1.64917	-1.65161	-2.52014			-28.6	-0.00244	0.00305	0.00488	-0.01282	-0.02014				-0.00793	0.000610352	0.000610352	-0.14587	-0.05798			-28.6	-0.13611	-0.10254	-0.2533	-0.12329					-1.80603	-1.41357	-0.83923	-1.73157			-28.6	-0.29846	-0.26245
-28.5	-0.68726	-0.21667	-0.04578	-0.10864	-0.05798				-3.17444	-2.59277	-1.64185	-1.63574	-2.50244			-28.5	-0.00244	0.00122	0.0061	-0.01038	-0.02197				-0.00488	-0.00122	-0.00122	-0.14893	-0.0592			-28.5	-0.13245	-0.1001	-0.24719	-0.12573					-1.79626	-1.40564	-0.83801	-1.72485			-28.5	-0.29663	-0.26001
-28.4	-0.69519	-0.20386	-0.03967	-0.09949	-0.05249				-3.15979	-2.57813	-1.64124	-1.62476	-2.49023			-28.4	-0.00122	0.00244	0.00427	-0.00916	-0.02197				-0.00427	-0.00244	0.000610352	-0.15076	-0.05859			-28.4	-0.12817	-0.1001	-0.23926	-0.12878					-1.79016	-1.39893	-0.83008	-1.71997			-28.4	-0.30029	-0.25818
-28.3	-0.69397	-0.20691	-0.03845	-0.0946	-0.04822				-3.1488	-2.59094	-1.6272	-1.62964	-2.47498			-28.3	-0.00183	0.00183	0.00488	-0.00916	-0.01831				-0.00366	-0.000610352	0.000610352	-0.15747	-0.05798			-28.3	-0.12756	-0.09888	-0.23621	-0.12817					-1.7804	-1.39587	-0.82275	-1.71326			-28.3	-0.29785	-0.25818
-28.2	-0.70923	-0.19226	-0.04578	-0.08545	-0.06165				-3.1366	-2.56165	-1.62415	-1.62659	-2.4646			-28.2	-0.00122	0.00305	0.00366	-0.01038	-0.01831				-0.00366	0.000610352	0.000610352	-0.16052	-0.06165			-28.2	-0.13	-0.09583	-0.23621	-0.12573					-1.77429	-1.38977	-0.81604	-1.70349			-28.2	-0.29236	-0.25391
-28.1	-0.7019	-0.19775	-0.047	-0.09949	-0.05493				-3.125	-2.55371	-1.61316	-1.6095	-2.4585			-28.1	-0.00183	0.00244	0.00366	-0.01404	-0.01831				-0.00549	-0.00122	0.00305	-0.15686	-0.06409			-28.1	-0.12939	-0.09583	-0.2356	-0.12939					-1.76819	-1.38245	-0.81604	-1.698			-28.1	-0.29724	-0.25879
-28	-0.68665	-0.18982	-0.02991	-0.10193	-0.05005				-3.11584	-2.52991	-1.60889	-1.60461	-2.43713			-28	-0.00183	0.00305	0.0061	-0.01221	-0.01465				-0.00183	0.00122	0.00305	-0.15259	-0.06287			-28	-0.12878	-0.09277	-0.23621	-0.13245					-1.75781	-1.37878	-0.81726	-1.6925			-28	-0.30029	-0.25696
-27.9	-0.67749	-0.18677	-0.05005	-0.09644	-0.0647				-3.1073	-2.52319	-1.59607	-1.59424	-2.44202			-27.9	-0.00122	0.00122	0.00427	-0.01099	-0.01404				-0.00366	0.00122	0.00488	-0.15076	-0.05981			-27.9	-0.12756	-0.09094	-0.23987	-0.12817					-1.74927	-1.36597	-0.81543	-1.68396			-27.9	-0.29663	-0.25024
-27.8	-0.65979	-0.18616	-0.04883	-0.10925	-0.06287				-3.07617	-2.51221	-1.58875	-1.5918	-2.42676			-27.8	-0.00244	0.000610352	0.0061	-0.00793	-0.01587				-0.00122	-0.000610352	0.00427	-0.15442	-0.06287			-27.8	-0.13	-0.09033	-0.2417	-0.12512					-1.74011	-1.35925	-0.81177	-1.67542			-27.8	-0.29785	-0.25085
-27.7	-0.64209	-0.18799	-0.04822	-0.10681	-0.03662				-3.06335	-2.49634	-1.58203	-1.58447	-2.41577			-27.7	-0.00122	-0.00122	0.00427	-0.01038	-0.01648				-0.00488	-0.000610352	0.00122	-0.15076	-0.06531			-27.7	-0.12512	-0.08789	-0.23804	-0.12268					-1.73645	-1.3562	-0.8075	-1.66565			-27.7	-0.29663	-0.25269
-27.6	-0.64209	-0.18738	-0.04517	-0.09399	-0.05188				-3.0603	-2.49146	-1.57776	-1.5741	-2.3999			-27.6	-0.000610352	0	0.00305	-0.01282	-0.01831				-0.00366	0.000610352	0.00122	-0.15015	-0.06409			-27.6	-0.12634	-0.09155	-0.23254	-0.11963					-1.72913	-1.34766	-0.80566	-1.65588			-27.6	-0.29175	-0.25085
-27.5	-0.62439	-0.19348	-0.04333	-0.10071	-0.05615				-3.04504	-2.4707	-1.56677	-1.56921	-2.38525			-27.5	-0.00122	-0.00122	0.00488	-0.01221	-0.01648				-0.00305	0.00183	0.00244	-0.14832	-0.06348			-27.5	-0.12573	-0.08911	-0.22827	-0.12268					-1.72241	-1.34583	-0.80078	-1.65161			-27.5	-0.29114	-0.24658
-27.4	-0.62134	-0.18066	-0.03906	-0.09827	-0.047				-3.03894	-2.47192	-1.56311	-1.5686	-2.38892			-27.4	-0.00305	0.000610352	0.00488	-0.01038	-0.01526				-0.00488	0	0.000610352	-0.14465	-0.06409			-27.4	-0.12695	-0.08423	-0.22949	-0.12268					-1.71692	-1.34155	-0.80078	-1.64612			-27.4	-0.28809	-0.24414
-27.3	-0.63232	-0.18188	-0.0415	-0.0946	-0.04028				-3.01575	-2.453	-1.5564	-1.56128	-2.36633			-27.3	-0.00122	0	0.00488	-0.00916	-0.01404				-0.0061	0.000610352	0.000610352	-0.14526	-0.06409			-27.3	-0.12634	-0.09094	-0.23438	-0.11963					-1.70593	-1.33179	-0.79773	-1.63269			-27.3	-0.28748	-0.24414
-27.2	-0.62744	-0.18127	-0.03357	-0.09583	-0.047				-3.00171	-2.44934	-1.54175	-1.55945	-2.35168			-27.2	-0.00183	0.00427	0.00488	-0.00854	-0.01343				-0.00549	0.00122	-0.00427	-0.14771	-0.06592			-27.2	-0.12756	-0.08972	-0.23071	-0.12146					-1.698	-1.3208	-0.79468	-1.62476			-27.2	-0.28687	-0.2478
-27.1	-0.65063	-0.18005	-0.05066	-0.10315	-0.0531				-2.98218	-2.43774	-1.5448	-1.54602	-2.35413			-27.1	0	0.00244	0.00427	-0.00916	-0.01404				-0.00671	-0.000610352	-0.00366	-0.14648	-0.06775			-27.1	-0.12268	-0.08789	-0.22705	-0.12329					-1.69006	-1.31165	-0.78552	-1.62598			-27.1	-0.28564	-0.24658
-27	-0.66345	-0.18799	-0.03662	-0.10437	-0.03662				-2.96326	-2.42981	-1.53259	-1.54785	-2.33765			-27	-0.000610352	0	0.00549	-0.00854	-0.01526				-0.0061	0	-0.00122	-0.14954	-0.06531			-27	-0.12573	-0.09155	-0.22766	-0.12146					-1.68152	-1.30981	-0.7782	-1.61316			-27	-0.28137	-0.24475
-26.9	-0.66956	-0.17822	-0.03906	-0.09521	-0.05188				-2.96204	-2.41089	-1.52893	-1.52832	-2.33154			-26.9	-0.00122	-0.00366	0.00732	-0.00732	-0.01831				-0.00366	0	0.000610352	-0.1532	-0.06348			-26.9	-0.12756	-0.09399	-0.22583	-0.11963					-1.6748	-1.30493	-0.77576	-1.60828			-26.9	-0.28137	-0.24963
-26.8	-0.6488	-0.16602	-0.03601	-0.0885	-0.04883				-2.94495	-2.41821	-1.521	-1.5271	-2.31934			-26.8	0	0	0.00488	-0.01099	-0.01831				-0.00427	0.000610352	0.00183	-0.15259	-0.06104			-26.8	-0.12634	-0.09094	-0.22949	-0.12268					-1.66626	-1.297	-0.77637	-1.604			-26.8	-0.28015	-0.25208
-26.7	-0.65979	-0.177	-0.04028	-0.1001	-0.03906				-2.94128	-2.40112	-1.521	-1.51367	-2.3053			-26.7	-0.000610352	-0.00122	0.00488	-0.00977	-0.01465				-0.00183	0.00305	0	-0.14954	-0.06042			-26.7	-0.12817	-0.08789	-0.22766	-0.12024					-1.65894	-1.2915	-0.77881	-1.59424			-26.7	-0.28015	-0.24597
-26.6	-0.65552	-0.18311	-0.04211	-0.09949	-0.05859				-2.9187	-2.38342	-1.5094	-1.50696	-2.30652			-26.6	-0.00183	0.00122	0.00488	-0.00854	-0.01709				-0.00549	0.00427	0.00305	-0.14893	-0.06042			-26.6	-0.12756	-0.08057	-0.224	-0.11719					-1.651	-1.28235	-0.77576	-1.58325			-26.6	-0.27771	-0.24658
-26.5	-0.66711	-0.18311	-0.04395	-0.10376	-0.04883				-2.91626	-2.38037	-1.50269	-1.4978	-2.30347			-26.5	-0.00183	0.00122	0.0061	-0.00977	-0.01892				-0.00916	0	0.00366	-0.14893	-0.06165			-26.5	-0.1239	-0.08179	-0.22644	-0.11963					-1.64185	-1.27686	-0.77148	-1.57288			-26.5	-0.27405	-0.24292
-26.4	-0.672	-0.18799	-0.02502	-0.10376	-0.0647				-2.90527	-2.36328	-1.49292	-1.50635	-2.27112			-26.4	-0.00122	0.00122	0.00549	-0.00977	-0.01587				-0.00793	0.000610352	0.00427	-0.14587	-0.06165			-26.4	-0.12146	-0.08423	-0.22766	-0.12268					-1.63574	-1.27075	-0.76721	-1.56616			-26.4	-0.27344	-0.23193
-26.3	-0.66711	-0.18494	-0.03906	-0.0946	-0.04333				-2.8894	-2.35657	-1.48315	-1.49048	-2.26746			-26.3	0	-0.000610352	0.00671	-0.0061	-0.01526				-0.00427	-0.000610352	0.00305	-0.14099	-0.06165			-26.3	-0.12573	-0.08545	-0.22522	-0.12207					-1.63086	-1.26221	-0.7666	-1.55823			-26.3	-0.27344	-0.23499
-26.2	-0.67993	-0.18738	-0.03601	-0.09705	-0.04089				-2.8717	-2.33521	-1.47827	-1.48621	-2.26196			-26.2	-0.000610352	-0.00122	0.00427	-0.01038	-0.01526				-0.00671	0.00427	0.00427	-0.13794	-0.06653			-26.2	-0.12512	-0.08545	-0.22888	-0.12146					-1.6217	-1.25427	-0.76233	-1.55151			-26.2	-0.27466	-0.24048
-26.1	-0.66956	-0.18005	-0.02625	-0.10132	-0.05188				-2.86316	-2.33582	-1.47644	-1.47217	-2.24609			-26.1	-0.00183	-0.00183	0.00305	-0.00793	-0.01587				-0.0061	0.00366	0.00366	-0.13672	-0.06836			-26.1	-0.1239	-0.08179	-0.23376	-0.11841					-1.61438	-1.25061	-0.75867	-1.54358			-26.1	-0.27405	-0.23621
-26	-0.63782	-0.18005	-0.03052	-0.09033	-0.04028				-2.8479	-2.32422	-1.46606	-1.4679	-2.24304			-26	-0.00427	-0.00366	0.00549	-0.00488	-0.01587				-0.00366	0.000610352	0.000610352	-0.13306	-0.06409			-26	-0.12146	-0.08301	-0.22888	-0.11719					-1.60645	-1.24512	-0.75623	-1.53809			-26	-0.27283	-0.23315
-25.9	-0.62744	-0.18433	-0.02563	-0.08545	-0.03845				-2.83875	-2.30713	-1.46667	-1.46118	-2.22961			-25.9	0	0	0.00549	-0.00732	-0.01526				-0.00366	0	0	-0.13062	-0.06042			-25.9	-0.1239	-0.08484	-0.224	-0.11841					-1.5979	-1.23291	-0.74829	-1.53198			-25.9	-0.27222	-0.22949
-25.8	-0.6366	-0.1886	-0.01526	-0.09644	-0.04761				-2.81616	-2.30103	-1.45203	-1.4624	-2.229			-25.8	0.000610352	0.000610352	0.0061	-0.00244	-0.01587				-0.00244	0.00122	-0.000610352	-0.1355	-0.06042			-25.8	-0.12573	-0.08484	-0.22461	-0.11658					-1.58875	-1.22681	-0.73914	-1.52161			-25.8	-0.27222	-0.22827
-25.7	-0.63293	-0.16541	-0.0293	-0.09399	-0.04333				-2.8125	-2.28455	-1.4447	-1.44104	-2.20947			-25.7	-0.000610352	0.00183	0.00671	0.00122	-0.01526				-0.00427	0.00366	-0.00244	-0.13855	-0.06104			-25.7	-0.12146	-0.08423	-0.22888	-0.11719					-1.58447	-1.22314	-0.73547	-1.51306			-25.7	-0.27222	-0.22949
-25.6	-0.63843	-0.17395	-0.03418	-0.09521	-0.03967				-2.80884	-2.28088	-1.44897	-1.42822	-2.18506			-25.6	-0.00244	0.00244	0.00549	0.000610352	-0.01465				-0.00549	0	-0.000610352	-0.13855	-0.0592			-25.6	-0.11719	-0.08484	-0.23193	-0.11536					-1.57654	-1.21399	-0.73303	-1.50574			-25.6	-0.27161	-0.22949
-25.5	-0.6427	-0.16846	-0.03357	-0.09155	-0.04333				-2.79236	-2.26257	-1.4447	-1.43005	-2.18567			-25.5	-0.000610352	0.00183	0.00549	-0.00488	-0.01526				-0.00244	0.00122	0.000610352	-0.13428	-0.0592			-25.5	-0.11963	-0.08484	-0.23743	-0.11597					-1.56982	-1.21582	-0.72693	-1.49841			-25.5	-0.27039	-0.22949
-25.4	-0.65735	-0.14893	-0.02869	-0.08545	-0.05127				-2.77466	-2.25464	-1.42456	-1.43677	-2.17957			-25.4	-0.00183	0.00122	0.00427	-0.00793	-0.01465				-0.00488	0.00244	0.00122	-0.12939	-0.06104			-25.4	-0.11902	-0.08423	-0.2356	-0.11169					-1.5625	-1.20911	-0.72327	-1.49292			-25.4	-0.26794	-0.22949
-25.3	-0.63416	-0.16357	-0.02747	-0.10315	-0.047				-2.75879	-2.25037	-1.41479	-1.41113	-2.16309			-25.3	-0.00183	0.00366	0.00366	-0.0061	-0.01526				-0.00549	0.00305	0.000610352	-0.13	-0.05859			-25.3	-0.11841	-0.08423	-0.23193	-0.11475					-1.55212	-1.203	-0.71777	-1.48438			-25.3	-0.27039	-0.2301
-25.2	-0.63843	-0.17639	-0.03113	-0.09827	-0.04944				-2.75391	-2.23877	-1.40808	-1.40564	-2.15637			-25.2	0	0.0061	0.00488	0.000610352	-0.01587				-0.00244	0.000610352	0.000610352	-0.13428	-0.05554			-25.2	-0.11963	-0.08362	-0.2301	-0.11414					-1.54297	-1.19995	-0.71411	-1.47644			-25.2	-0.27222	-0.22827
-25.1	-0.61218	-0.16724	-0.02869	-0.10132	-0.05127				-2.73254	-2.23389	-1.39404	-1.39343	-2.14233			-25.1	-0.000610352	0.00305	0.0061	-0.00183	-0.01587				-0.00183	0.000610352	-0.000610352	-0.13611	-0.05432			-25.1	-0.11902	-0.08484	-0.22888	-0.11292					-1.53748	-1.19019	-0.71289	-1.46667			-25.1	-0.27039	-0.23071
-25	-0.6012	-0.16724	-0.02625	-0.10254	-0.05249				-2.72156	-2.21497	-1.40625	-1.38733	-2.12585			-25	-0.00183	0.00366	0.00427	-0.00488	-0.01587				-0.00671	0	0.000610352	-0.13733	-0.05249			-25	-0.11292	-0.08301	-0.22217	-0.11414					-1.52832	-1.18652	-0.71228	-1.45874			-25	-0.26917	-0.22888
-24.9	-0.60181	-0.16785	-0.02625	-0.09888	-0.04639				-2.69714	-2.20764	-1.39099	-1.38672	-2.12708			-24.9	0.000610352	0.00488	0.00549	-0.00427	-0.01587				-0.00854	-0.000610352	0	-0.13428	-0.04822			-24.9	-0.10925	-0.08057	-0.21851	-0.11292					-1.51733	-1.17737	-0.70984	-1.45508			-24.9	-0.26733	-0.22461
-24.8	-0.61035	-0.16296	-0.03296	-0.09033	-0.04883				-2.68799	-2.19604	-1.38428	-1.3739	-2.10388			-24.8	-0.000610352	0.00427	0.00488	-0.00366	-0.01343				-0.00488	0	0.000610352	-0.13611	-0.04578			-24.8	-0.10986	-0.08057	-0.21667	-0.11475					-1.51367	-1.17065	-0.70801	-1.44653			-24.8	-0.26428	-0.2179
-24.7	-0.6134	-0.15076	-0.03113	-0.08179	-0.04822				-2.677	-2.1759	-1.37939	-1.36963	-2.09045			-24.7	-0.00183	0.00305	0.00488	-0.00732	-0.01282				-0.00305	0.000610352	-0.000610352	-0.13428	-0.047			-24.7	-0.10986	-0.0824	-0.21423	-0.11536					-1.50757	-1.16272	-0.70374	-1.43921			-24.7	-0.26428	-0.21484
-24.6	-0.61279	-0.15686	-0.03418	-0.08545	-0.04517				-2.65442	-2.17468	-1.37085	-1.3739	-2.09839			-24.6	-0.00366	0.00366	0.00549	-0.00671	-0.0116				-0.00427	0	-0.000610352	-0.14221	-0.04883			-24.6	-0.11169	-0.08118	-0.21301	-0.11719					-1.50085	-1.15662	-0.69702	-1.43311			-24.6	-0.26306	-0.21484
-24.5	-0.58533	-0.15442	-0.03357	-0.09094	-0.05127				-2.65625	-2.16309	-1.36963	-1.35193	-2.08557			-24.5	-0.00183	0.00244	0.00427	-0.00427	-0.01526				-0.00122	-0.000610352	-0.00122	-0.14099	-0.04883			-24.5	-0.11169	-0.08301	-0.20752	-0.1178					-1.49353	-1.15112	-0.69702	-1.42456			-24.5	-0.26245	-0.21484
-24.4	-0.58105	-0.14648	-0.01465	-0.1001	-0.04883				-2.64587	-2.15515	-1.35498	-1.3501	-2.0636			-24.4	-0.00183	0.00305	0.0061	-0.00305	-0.01587				-0.00122	0.00122	0.00122	-0.13611	-0.04517			-24.4	-0.10803	-0.0824	-0.20935	-0.11597					-1.4856	-1.14441	-0.69763	-1.41602			-24.4	-0.26245	-0.21301
-24.3	-0.6012	-0.15381	-0.0293	-0.09521	-0.04578				-2.62146	-2.13745	-1.34399	-1.3446	-2.0575			-24.3	-0.00305	0.00244	0.0061	-0.00183	-0.01465				-0.00427	0.00244	0	-0.13367	-0.04395			-24.3	-0.10559	-0.08362	-0.2124	-0.11475					-1.47583	-1.13831	-0.70129	-1.40808			-24.3	-0.26123	-0.21545
-24.2	-0.60547	-0.15808	-0.02563	-0.09644	-0.04456				-2.61963	-2.12585	-1.34094	-1.32446	-2.03491			-24.2	-0.00183	0.00305	0.0061	-0.00244	-0.01404				-0.00427	0.00427	-0.00122	-0.12695	-0.04578			-24.2	-0.10315	-0.08362	-0.21057	-0.11597					-1.46851	-1.13464	-0.69702	-1.40259			-24.2	-0.26062	-0.21545
-24.1	-0.60852	-0.14465	-0.02319	-0.10193	-0.06042				-2.59705	-2.12097	-1.3324	-1.32629	-2.02698			-24.1	-0.000610352	0.00366	0.0061	0.000610352	-0.01282				-0.00305	-0.000610352	0	-0.11658	-0.04456			-24.1	-0.10193	-0.08545	-0.21057	-0.11414					-1.45874	-1.12671	-0.69031	-1.3916			-24.1	-0.26306	-0.21545
-24	-0.61951	-0.14954	-0.01648	-0.09399	-0.05127				-2.59338	-2.10876	-1.32751	-1.33057	-2.02759			-24	-0.00305	0	0.0061	0.00305	-0.0116				-0.00366	-0.00244	0.00122	-0.11414	-0.04395			-24	-0.10132	-0.0885	-0.21118	-0.11353					-1.44714	-1.11633	-0.6897	-1.38367			-24	-0.26367	-0.21606
-23.9	-0.60303	-0.14404	-0.0293	-0.10315	-0.05676				-2.57141	-2.09534	-1.31042	-1.31714	-2.01294			-23.9	-0.000610352	0.00183	0.00427	0	-0.01038				-0.00427	-0.00122	0.00183	-0.12024	-0.04639			-23.9	-0.10071	-0.08362	-0.20447	-0.1123					-1.4386	-1.10901	-0.68848	-1.37512			-23.9	-0.26062	-0.21484
-23.8	-0.60059	-0.13306	-0.01526	-0.09521	-0.0531				-2.56348	-2.08435	-1.31531	-1.30371	-1.9989			-23.8	-0.00366	0.00183	0.00366	-0.00488	-0.01038				-0.00427	-0.00244	0.00244	-0.12268	-0.04517			-23.8	-0.10071	-0.08362	-0.21057	-0.1062					-1.43066	-1.10474	-0.6842	-1.37085			-23.8	-0.2594	-0.21362
-23.7	-0.61462	-0.13672	-0.03174	-0.08789	-0.06592				-2.55066	-2.07886	-1.3092	-1.29944	-1.9989			-23.7	-0.00244	0.00122	0.00366	-0.00732	-0.01038				-0.00366	0	0.000610352	-0.12207	-0.047			-23.7	-0.10315	-0.07935	-0.20996	-0.10681					-1.42639	-1.09863	-0.6842	-1.36414			-23.7	-0.25818	-0.21362
-23.6	-0.61157	-0.13977	-0.02686	-0.09521	-0.04822				-2.52869	-2.07214	-1.30066	-1.28662	-1.97998			-23.6	0.00122	0.00549	0.00549	-0.00549	-0.01038				-0.00366	-0.000610352	0.000610352	-0.12146	-0.04578			-23.6	-0.1001	-0.07935	-0.20569	-0.10742					-1.41846	-1.08704	-0.68176	-1.35437			-23.6	-0.25574	-0.2124
-23.5	-0.60486	-0.15259	-0.02075	-0.09094	-0.05005				-2.52441	-2.06482	-1.29333	-1.29089	-1.97449			-23.5	-0.00366	0.00854	0.00549	-0.00183	-0.01038				-0.00427	0.0061	0.00122	-0.12451	-0.04639			-23.5	-0.10132	-0.07874	-0.20447	-0.10986					-1.41357	-1.08276	-0.67627	-1.34521			-23.5	-0.25574	-0.21606
-23.4	-0.60242	-0.13855	-0.02991	-0.09277	-0.06287				-2.52258	-2.03796	-1.27808	-1.27991	-1.95557			-23.4	0	0.00549	0.00488	-0.00977	-0.01099				-0.00244	0.00488	0.00183	-0.12573	-0.04578			-23.4	-0.10071	-0.07874	-0.20447	-0.10742					-1.40625	-1.07666	-0.67139	-1.33972			-23.4	-0.25452	-0.21606
-23.3	-0.59204	-0.14587	-0.02563	-0.09094	-0.04822				-2.49634	-2.03125	-1.28479	-1.27014	-1.95801			-23.3	0.00122	0.00488	0.00793	0.00366	-0.01221				-0.00366	-0.00366	0	-0.12634	-0.04272			-23.3	-0.09949	-0.07813	-0.20447	-0.1062					-1.40015	-1.06934	-0.66467	-1.33057			-23.3	-0.2533	-0.21484
-23.2	-0.59021	-0.15076	-0.02563	-0.10315	-0.04761				-2.48779	-2.0282	-1.2677	-1.26038	-1.94397			-23.2	0.00122	0.00305	0.00732	-0.00122	-0.01221				-0.00427	0.00122	-0.000610352	-0.12817	-0.04395			-23.2	-0.09888	-0.07629	-0.19897	-0.10864					-1.39099	-1.06262	-0.66528	-1.32141			-23.2	-0.24841	-0.21667
-23.1	-0.58899	-0.14099	-0.03479	-0.08301	-0.05127				-2.47437	-2.00745	-1.26648	-1.25671	-1.93298			-23.1	0.000610352	0.00183	0.00305	-0.00305	-0.01099				-0.00244	-0.00183	0.00183	-0.13062	-0.04333			-23.1	-0.10315	-0.07751	-0.19714	-0.10498					-1.38123	-1.05774	-0.65918	-1.31165			-23.1	-0.24597	-0.21423
-23	-0.58777	-0.14587	-0.03357	-0.08301	-0.04089				-2.46582	-1.9989	-1.2561	-1.24878	-1.9281			-23	-0.00122	0.00488	0.00549	-0.00305	-0.00854				-0.00183	-0.00549	0.00366	-0.13	-0.04272			-23	-0.09888	-0.07507	-0.19714	-0.09949					-1.37207	-1.05164	-0.65491	-1.30554			-23	-0.24475	-0.20874
-22.9	-0.58472	-0.13977	-0.02319	-0.08179	-0.02075				-2.44751	-1.98486	-1.24329	-1.23169	-1.89758			-22.9	-0.00244	0.00366	0.00244	-0.00793	-0.00793				-0.00366	-0.00183	0.00305	-0.12634	-0.04517			-22.9	-0.09583	-0.06958	-0.19836	-0.09766					-1.36475	-1.04431	-0.6488	-1.29822			-22.9	-0.24597	-0.21362
-22.8	-0.56641	-0.12878	-0.0354	-0.0708	-0.047				-2.43896	-1.97876	-1.25671	-1.22681	-1.90369			-22.8	-0.000610352	0.00305	0.00488	-0.0061	-0.00977				-0.00427	0	0.00122	-0.12695	-0.04333			-22.8	-0.09583	-0.07141	-0.20264	-0.1062					-1.35681	-1.03821	-0.6427	-1.29028			-22.8	-0.24475	-0.22034
-22.7	-0.57678	-0.13245	-0.02869	-0.08423	-0.03479				-2.4231	-1.95313	-1.24573	-1.22681	-1.89148			-22.7	-0.000610352	0.00366	0.00732	-0.00427	-0.01099				-0.00122	0.000610352	0.00244	-0.12512	-0.04395			-22.7	-0.09155	-0.07568	-0.20569	-0.09949					-1.3501	-1.03027	-0.63782	-1.28662			-22.7	-0.24719	-0.21912
-22.6	-0.56152	-0.13672	-0.03601	-0.08057	-0.04944				-2.4176	-1.94702	-1.23047	-1.22314	-1.8866			-22.6	-0.00122	0.00549	0.00671	-0.0061	-0.01282				-0.00488	-0.000610352	0.00244	-0.11719	-0.04333			-22.6	-0.09583	-0.07385	-0.20386	-0.09827					-1.34155	-1.02112	-0.63293	-1.27991			-22.6	-0.24353	-0.2124
-22.5	-0.57373	-0.13855	-0.02808	-0.08362	-0.04456				-2.39868	-1.9458	-1.21643	-1.20972	-1.86707			-22.5	-0.00183	0.00549	0.0061	-0.0061	-0.01404				-0.00366	0	0.000610352	-0.11169	-0.03601			-22.5	-0.09277	-0.06958	-0.20325	-0.10315					-1.33423	-1.01501	-0.6311	-1.27014			-22.5	-0.23865	-0.21118
-22.4	-0.58167	-0.14221	-0.02563	-0.07874	-0.03723				-2.38403	-1.92993	-1.21399	-1.20667	-1.85608			-22.4	0	0.00671	0.0061	-0.00427	-0.01343				-0.00488	0.00183	0	-0.10437	-0.03723			-22.4	-0.08972	-0.06836	-0.19775	-0.09521					-1.3269	-1.00891	-0.62927	-1.26404			-22.4	-0.2417	-0.20691
-22.3	-0.57739	-0.13916	-0.0354	-0.06287	-0.04028				-2.37183	-1.92261	-1.19873	-1.19324	-1.84204			-22.3	0.000610352	0.0061	0.00671	-0.00366	-0.0116				-0.00244	-0.000610352	0	-0.09949	-0.03967			-22.3	-0.09399	-0.06836	-0.19653	-0.09399					-1.31653	-1.00403	-0.62317	-1.25732			-22.3	-0.24414	-0.19958
-22.2	-0.56641	-0.13489	-0.0354	-0.06836	-0.04333				-2.3584	-1.9043	-1.2085	-1.18347	-1.84143			-22.2	0.00244	0.00488	0.00549	-0.00488	-0.01038				0.000610352	-0.000610352	-0.00122	-0.09766	-0.03845			-22.2	-0.09155	-0.07141	-0.20081	-0.10132					-1.3092	-0.99609	-0.62195	-1.24756			-22.2	-0.24109	-0.20569
-22.1	-0.56519	-0.13062	-0.03845	-0.08118	-0.04578				-2.36023	-1.89087	-1.19568	-1.18469	-1.84204			-22.1	0.00244	0.00427	0.00427	-0.00305	-0.00977				-0.00488	-0.000610352	0	-0.10315	-0.03967			-22.1	-0.09155	-0.07202	-0.20203	-0.10132					-1.29944	-0.98877	-0.62073	-1.24146			-22.1	-0.23743	-0.20874
-22	-0.56824	-0.13306	-0.03296	-0.08179	-0.03235				-2.31812	-1.89514	-1.19263	-1.17615	-1.80603			-22	0	0.00366	0.00488	-0.00305	-0.01099				-0.00488	0	0.000610352	-0.1062	-0.04028			-22	-0.09766	-0.06897	-0.1947	-0.09888					-1.29456	-0.9845	-0.6189	-1.23535			-22	-0.23743	-0.20874
-21.9	-0.56396	-0.13855	-0.02075	-0.08606	-0.0354				-2.32422	-1.88049	-1.17798	-1.17371	-1.79993			-21.9	-0.00122	0.00793	0.00671	-0.00427	-0.00977				-0.00244	0.00305	0.00122	-0.10925	-0.03967			-21.9	-0.09644	-0.0708	-0.19409	-0.09949					-1.28784	-0.97534	-0.61646	-1.22192			-21.9	-0.23804	-0.21057
-21.8	-0.55542	-0.13	-0.0238	-0.09277	-0.02869				-2.30591	-1.86462	-1.17065	-1.15723	-1.79688			-21.8	0.00183	0.0061	0.00732	-0.00427	-0.01038				-0.00427	0.000610352	0.000610352	-0.11902	-0.04028			-21.8	-0.09277	-0.0708	-0.19165	-0.09949					-1.28113	-0.96619	-0.61096	-1.21765			-21.8	-0.23621	-0.20935
-21.7	-0.52612	-0.13489	-0.03967	-0.09033	-0.047				-2.29126	-1.8634	-1.15784	-1.15784	-1.78284			-21.7	0	0.00549	0.00671	-0.00244	-0.01221				-0.00427	-0.00122	0.00122	-0.10681	-0.04211			-21.7	-0.08911	-0.06653	-0.19409	-0.09705					-1.27014	-0.96436	-0.61279	-1.21399			-21.7	-0.23193	-0.21118
-21.6	-0.56213	-0.13489	-0.0293	-0.09766	-0.03845				-2.27905	-1.85547	-1.15723	-1.13892	-1.76514			-21.6	0	0.00671	0.00549	-0.00427	-0.01343				-0.0061	-0.00122	-0.000610352	-0.10986	-0.04333			-21.6	-0.08972	-0.06592	-0.19531	-0.09766					-1.26099	-0.9613	-0.60669	-1.20178			-21.6	-0.22949	-0.20874
-21.5	-0.56824	-0.13733	-0.0238	-0.08179	-0.04456				-2.2644	-1.82678	-1.15173	-1.13342	-1.7572			-21.5	0.00122	0.00122	0.0061	-0.0061	-0.0116				-0.00366	0.00244	0.00183	-0.11169	-0.04272			-21.5	-0.09094	-0.06287	-0.19775	-0.09888					-1.25793	-0.95398	-0.60791	-1.19141			-21.5	-0.23071	-0.21118
-21.4	-0.52429	-0.13062	-0.03235	-0.07813	-0.03845				-2.26501	-1.828	-1.13708	-1.1261	-1.74438			-21.4	-0.00183	0.00366	0.00549	-0.00244	-0.01404				-0.00427	0.00427	0.00305	-0.10864	-0.0415			-21.4	-0.08911	-0.05676	-0.19775	-0.09583					-1.24878	-0.94543	-0.59692	-1.18347			-21.4	-0.22888	-0.20935
-21.3	-0.52002	-0.13245	-0.02136	-0.10132	-0.0238				-2.22961	-1.81885	-1.13159	-1.12244	-1.71997			-21.3	-0.00366	0.00732	0.0061	-0.00183	-0.01282				-0.00122	0.00122	0.00244	-0.11169	-0.04089			-21.3	-0.08911	-0.0592	-0.19592	-0.09521					-1.23901	-0.93811	-0.59326	-1.17554			-21.3	-0.2301	-0.21179
-21.2	-0.51514	-0.14832	-0.02686	-0.08484	-0.01831				-2.23206	-1.79871	-1.12488	-1.11938	-1.72852			-21.2	-0.00122	0.00305	0.00549	-0.00427	-0.01038				-0.00305	0	0	-0.11353	-0.04211			-21.2	-0.0885	-0.06165	-0.19409	-0.09338					-1.23291	-0.9314	-0.59509	-1.1676			-21.2	-0.22888	-0.21179
-21.1	-0.52063	-0.13977	-0.02563	-0.07568	-0.04089				-2.22656	-1.78955	-1.11755	-1.09802	-1.70715			-21.1	0.00122	0.00732	0.0061	-0.00549	-0.00854				-0.00244	0.00427	-0.000610352	-0.11292	-0.04028			-21.1	-0.08484	-0.06531	-0.19165	-0.09033					-1.22742	-0.92346	-0.59387	-1.16394			-21.1	-0.22644	-0.20874
-21	-0.52734	-0.12756	-0.0238	-0.08911	-0.0177				-2.21008	-1.77307	-1.11267	-1.10657	-1.68762			-21	0.00488	0.00488	0.00549	-0.00305	-0.00732				-0.00183	-0.000610352	0.000610352	-0.11536	-0.03662			-21	-0.08484	-0.06165	-0.19104	-0.08911					-1.22009	-0.91309	-0.5957	-1.15723			-21	-0.22522	-0.20386
-20.9	-0.52795	-0.13184	-0.02136	-0.08362	-0.04517				-2.18811	-1.77063	-1.10779	-1.09924	-1.69067			-20.9	0.00122	0.00549	0.00427	-0.00671	-0.0061				-0.00305	0.000610352	0.00305	-0.11841	-0.03479			-20.9	-0.08606	-0.05737	-0.18738	-0.08606					-1.21155	-0.90942	-0.5957	-1.14746			-20.9	-0.22522	-0.19775
-20.8	-0.53223	-0.1239	-0.02808	-0.09033	-0.03784				-2.1875	-1.75415	-1.0968	-1.08459	-1.68823			-20.8	-0.000610352	0.00854	0.0061	-0.00488	-0.00427				-0.00427	-0.00122	0.00244	-0.11475	-0.03662			-20.8	-0.08484	-0.0592	-0.18982	-0.08423					-1.20117	-0.90515	-0.5896	-1.13953			-20.8	-0.224	-0.19287
-20.7	-0.52551	-0.13062	-0.0177	-0.08972	-0.03113				-2.17041	-1.74561	-1.09131	-1.08826	-1.67053			-20.7	0.000610352	0.00549	0.00549	-0.00671	-0.00671				-0.000610352	0.00122	-0.000610352	-0.11169	-0.03662			-20.7	-0.08301	-0.06104	-0.19104	-0.08545					-1.19629	-0.89661	-0.58716	-1.13037			-20.7	-0.22217	-0.19226
-20.6	-0.51697	-0.12451	-0.01892	-0.08911	-0.03235				-2.14661	-1.73523	-1.08643	-1.06873	-1.65771			-20.6	0.00183	0.00488	0.0061	-0.00732	-0.00549				-0.00183	0.00427	-0.000610352	-0.11292	-0.03662			-20.6	-0.08179	-0.06165	-0.18494	-0.08789					-1.18958	-0.88989	-0.58716	-1.12122			-20.6	-0.22034	-0.1886
-20.5	-0.50842	-0.12451	-0.01709	-0.08911	-0.03967				-2.13745	-1.73035	-1.07422	-1.05591	-1.64673			-20.5	0.000610352	0.00427	0.00305	-0.00732	-0.00366				-0.00305	0.00366	0.000610352	-0.11292	-0.03784			-20.5	-0.08789	-0.0592	-0.17578	-0.08789					-1.18347	-0.88318	-0.57983	-1.1145			-20.5	-0.21912	-0.18555
-20.4	-0.49377	-0.13	-0.02869	-0.09644	-0.03357				-2.13074	-1.72607	-1.0675	-1.06201	-1.64429			-20.4	-0.00183	0.00488	0.00366	-0.00732	-0.00427				-0.00427	-0.000610352	0.00122	-0.11475	-0.03601			-20.4	-0.08545	-0.05798	-0.17578	-0.08362					-1.17676	-0.87708	-0.578	-1.10474			-20.4	-0.21667	-0.18372
-20.3	-0.47119	-0.11902	-0.03113	-0.0824	-0.04395				-2.10938	-1.70776	-1.05774	-1.06018	-1.62415			-20.3	0.00122	0.00549	0.00854	-0.0061	-0.00671				-0.00366	0	0.000610352	-0.11536	-0.03723			-20.3	-0.08057	-0.06104	-0.17883	-0.0885					-1.16821	-0.87219	-0.57678	-1.09985			-20.3	-0.21851	-0.18677
-20.2	-0.47729	-0.14099	-0.0293	-0.09583	-0.02502				-2.11731	-1.69006	-1.05713	-1.03394	-1.62354			-20.2	0.00122	0.00793	0.0061	-0.00549	-0.00793				-0.00305	-0.000610352	0.00366	-0.11292	-0.04028			-20.2	-0.07751	-0.05981	-0.18188	-0.08789					-1.16211	-0.86426	-0.57312	-1.09192			-20.2	-0.21912	-0.18738
-20.1	-0.47546	-0.14099	-0.0177	-0.0946	-0.0415				-2.08801	-1.67419	-1.04919	-1.03516	-1.60095			-20.1	0.000610352	0.00549	0.00366	-0.0061	-0.00427				-0.00122	0.000610352	0.00305	-0.10986	-0.03967			-20.1	-0.08362	-0.06165	-0.17883	-0.08606					-1.15356	-0.85449	-0.5719	-1.08337			-20.1	-0.21667	-0.18738
-20	-0.49805	-0.12817	-0.03113	-0.08789	-0.03601				-2.07581	-1.65466	-1.04614	-1.04431	-1.59668			-20	-0.000610352	0.00488	0.00427	-0.00854	-0.00244				-0.000610352	0.00427	0	-0.10925	-0.03845			-20	-0.08301	-0.06104	-0.17822	-0.08423					-1.14502	-0.84717	-0.56763	-1.07483			-20	-0.21545	-0.18188
-19.9	-0.50842	-0.12878	-0.02686	-0.09338	-0.01892				-2.06116	-1.65344	-1.0321	-1.02295	-1.5863			-19.9	0	0.00427	0.00549	-0.00549	-0.00488				-0.000610352	0.00244	0.00183	-0.11047	-0.03784			-19.9	-0.08484	-0.05859	-0.18188	-0.08362					-1.13892	-0.84229	-0.56458	-1.06812			-19.9	-0.22278	-0.17944
-19.8	-0.50964	-0.12451	-0.02014	-0.08423	-0.04639				-2.04529	-1.65344	-1.02783	-1.0199	-1.57898			-19.8	0.00183	0.00488	0.00793	-0.00366	-0.00488				-0.00244	0.000610352	0.00305	-0.11292	-0.03601			-19.8	-0.08545	-0.05737	-0.1825	-0.08362					-1.13159	-0.84045	-0.56213	-1.05957			-19.8	-0.21301	-0.18433
-19.7	-0.50171	-0.13428	-0.01953	-0.07507	-0.02686				-2.03125	-1.62781	-1.01746	-1.0144	-1.57349			-19.7	0.00244	0.00793	0.00793	-0.0061	-0.00366				-0.00427	-0.00122	0.00305	-0.1123	-0.0354			-19.7	-0.08362	-0.0592	-0.18433	-0.09033					-1.12244	-0.82886	-0.56091	-1.05225			-19.7	-0.21545	-0.18677
-19.6	-0.49683	-0.12329	-0.0238	-0.07568	-0.02747				-2.02515	-1.6217	-1.00708	-1.00769	-1.55701			-19.6	0.00244	0.00488	0.00671	-0.0061	-0.00183				-0.00488	0.000610352	0.00122	-0.11353	-0.03967			-19.6	-0.07935	-0.05859	-0.1825	-0.09155					-1.11389	-0.82581	-0.55725	-1.04309			-19.6	-0.2124	-0.18616
-19.5	-0.47791	-0.12512	-0.02014	-0.07629	-0.05371				-2.01538	-1.60706	-0.99976	-1.00647	-1.5448			-19.5	-0.000610352	0.00732	0.00549	-0.00488	-0.00427				-0.00305	0.00366	0.00122	-0.11475	-0.03906			-19.5	-0.07629	-0.05615	-0.18372	-0.08606					-1.10291	-0.81604	-0.55237	-1.03271			-19.5	-0.21179	-0.18494
-19.4	-0.49133	-0.11963	-0.02197	-0.06897	-0.02563				-1.99463	-1.60706	-1.00403	-0.99182	-1.53015			-19.4	-0.000610352	0.00793	0.00671	-0.000610352	-0.00427				0.000610352	0.00183	0.00305	-0.11414	-0.03784			-19.4	-0.07629	-0.05859	-0.18127	-0.08545					-1.09375	-0.80872	-0.54871	-1.02783			-19.4	-0.21118	-0.18433
-19.3	-0.47913	-0.12512	-0.01831	-0.07629	-0.0415				-1.98242	-1.59607	-0.98816	-0.97961	-1.52466			-19.3	0	0.00488	0.00488	-0.00122	-0.00427				0.000610352	0	0.00183	-0.11719	-0.03723			-19.3	-0.07935	-0.05859	-0.17761	-0.08667					-1.08643	-0.80627	-0.55054	-1.02173			-19.3	-0.21423	-0.1825
-19.2	-0.48767	-0.11902	-0.03113	-0.07507	-0.03906				-1.96777	-1.57715	-0.97656	-0.98389	-1.50574			-19.2	0.000610352	0.00427	0.00366	-0.00305	-0.00427				-0.000610352	0	-0.000610352	-0.11719	-0.03479			-19.2	-0.08667	-0.05493	-0.17273	-0.08606					-1.07971	-0.80017	-0.54932	-1.01807			-19.2	-0.2124	-0.18066
-19.1	-0.49194	-0.11108	-0.01526	-0.07935	-0.01526				-1.95129	-1.57288	-0.9729	-0.97229	-1.50208			-19.1	0.00366	0.0061	0.0061	-0.00549	-0.00244				-0.00244	0.00183	-0.00183	-0.11902	-0.03479			-19.1	-0.08423	-0.05554	-0.17395	-0.07935					-1.07056	-0.79224	-0.54688	-1.0022			-19.1	-0.20935	-0.18005
-19	-0.50293	-0.11475	-0.01404	-0.08911	-0.02319				-1.95129	-1.5564	-0.96802	-0.96375	-1.47278			-19	0.00427	0.00488	0.00366	-0.00366	-0.00305				-0.00244	0.00183	0.000610352	-0.11963	-0.03418			-19	-0.07996	-0.047	-0.17151	-0.08057					-1.06384	-0.78491	-0.54443	-0.99854			-19	-0.20813	-0.17883
-18.9	-0.49377	-0.11475	-0.01282	-0.0708	-0.04944				-1.92871	-1.55212	-0.9668	-0.95825	-1.48743			-18.9	0.000610352	0.00427	0.00549	-0.00366	-0.00427				-0.00244	-0.000610352	0.00305	-0.11536	-0.03357			-18.9	-0.08118	-0.05188	-0.17212	-0.0769					-1.05408	-0.77759	-0.54138	-0.98938			-18.9	-0.20752	-0.17761
-18.8	-0.4895	-0.1123	-0.02869	-0.07141	-0.02014				-1.91589	-1.5387	-0.95398	-0.94116	-1.48193			-18.8	0.000610352	0.00549	0.00732	-0.00183	-0.00122				-0.00183	0	0.00183	-0.11353	-0.03479			-18.8	-0.08057	-0.05127	-0.17029	-0.0708					-1.04858	-0.76904	-0.53772	-0.98022			-18.8	-0.20752	-0.17883
-18.7	-0.47852	-0.11658	-0.03052	-0.06897	-0.03479				-1.9165	-1.53931	-0.93811	-0.94299	-1.44226			-18.7	0.00122	0.00854	0.00488	-0.00122	-0.00427				-0.00122	0.00244	0.000610352	-0.11169	-0.03479			-18.7	-0.07874	-0.0531	-0.16968	-0.07813					-1.04065	-0.76477	-0.53101	-0.97473			-18.7	-0.20752	-0.17883
-18.6	-0.4834	-0.10803	-0.02747	-0.07507	-0.04089				-1.88782	-1.53137	-0.94421	-0.9436	-1.44653			-18.6	0.00305	0.00916	0.00549	-0.00366	-0.00305				-0.00122	0.00122	0.00244	-0.10986	-0.03357			-18.6	-0.07935	-0.0531	-0.16968	-0.07874					-1.03088	-0.75867	-0.52307	-0.96863			-18.6	-0.2063	-0.18005
-18.5	-0.46448	-0.10986	-0.01831	-0.07568	-0.02014				-1.86462	-1.50879	-0.93872	-0.9259	-1.43188			-18.5	0.00366	0.00671	0.00732	-0.00305	-0.00427				-0.00122	0.00244	0.00183	-0.10742	-0.03479			-18.5	-0.08057	-0.0531	-0.16785	-0.07629					-1.02234	-0.75317	-0.52002	-0.95825			-18.5	-0.20386	-0.18555
-18.4	-0.45593	-0.11047	-0.01953	-0.06531	-0.03296				-1.86218	-1.49963	-0.9314	-0.91858	-1.4209			-18.4	-0.000610352	0.00793	0.00549	-0.00183	-0.00549				-0.00183	0.00244	0.00244	-0.10559	-0.03479			-18.4	-0.08301	-0.05127	-0.17029	-0.07568					-1.01685	-0.74646	-0.51636	-0.95093			-18.4	-0.19958	-0.18188
-18.3	-0.45959	-0.10681	-0.02319	-0.08057	-0.02686				-1.86157	-1.48438	-0.91553	-0.92163	-1.40625			-18.3	-0.000610352	0.00854	0.00427	-0.00122	-0.00549				-0.00366	0.00366	0.000610352	-0.10315	-0.03479			-18.3	-0.08301	-0.05066	-0.1709	-0.0769					-1.00708	-0.7373	-0.51331	-0.94299			-18.3	-0.19897	-0.18311
-18.2	-0.45349	-0.11658	-0.01709	-0.06775	-0.02563				-1.8457	-1.47034	-0.91492	-0.90942	-1.39343			-18.2	0	0.00549	0.00366	-0.00183	-0.00427				-0.00183	0.00305	0.00122	-0.10376	-0.03479			-18.2	-0.07996	-0.04761	-0.17029	-0.07141					-0.99915	-0.73303	-0.51208	-0.93872			-18.2	-0.19714	-0.17395
-18.1	-0.45532	-0.11719	-0.02197	-0.06897	-0.03784				-1.82739	-1.45447	-0.9021	-0.90088	-1.38489			-18.1	0.00183	0.00488	0.00488	-0.00183	-0.00366				-0.00183	0.00427	0.00305	-0.10498	-0.03357			-18.1	-0.0769	-0.04883	-0.16846	-0.06958					-0.99426	-0.72876	-0.51086	-0.93018			-18.1	-0.19775	-0.17395
-18	-0.4541	-0.11414	-0.01038	-0.0769	-0.03296				-1.82251	-1.45569	-0.90393	-0.88318	-1.37207			-18	0.00122	0.00916	0.00488	-0.00671	-0.00366				-0.00122	0.00305	0.00244	-0.10254	-0.03357			-18	-0.07935	-0.04822	-0.16541	-0.07324					-0.98633	-0.72388	-0.50659	-0.92163			-18	-0.2002	-0.17761
-17.9	-0.44556	-0.1062	-0.0238	-0.06958	-0.02502				-1.80054	-1.44897	-0.88684	-0.88135	-1.36353			-17.9	0	0.00854	0.0061	-0.00488	-0.00366				-0.00183	-0.000610352	0.00305	-0.09827	-0.03235			-17.9	-0.0824	-0.04883	-0.16113	-0.06897					-0.97961	-0.71655	-0.50293	-0.91309			-17.9	-0.19653	-0.16846
-17.8	-0.45654	-0.10315	-0.02075	-0.06042	-0.01709				-1.79199	-1.42456	-0.88684	-0.87524	-1.34705			-17.8	0.00122	0.00427	0.00549	-0.00366	-0.00427				-0.000610352	0.00366	0.00366	-0.09644	-0.03113			-17.8	-0.07751	-0.04883	-0.16235	-0.06531					-0.96985	-0.70862	-0.50232	-0.90332			-17.8	-0.19287	-0.17273
-17.7	-0.46326	-0.10437	-0.01343	-0.0592	-0.02563				-1.7749	-1.42395	-0.87524	-0.86548	-1.34949			-17.7	0.00305	0.00793	0.00488	-0.00244	-0.0061				0	0.00244	0.000610352	-0.09888	-0.02686			-17.7	-0.07324	-0.05066	-0.16418	-0.06653					-0.96069	-0.69885	-0.50354	-0.89478			-17.7	-0.18982	-0.17151
-17.6	-0.45471	-0.11963	-0.02625	-0.0592	-0.02319				-1.76697	-1.41785	-0.87341	-0.86914	-1.33118			-17.6	0.00305	0.00793	0.00488	-0.00183	-0.00488				-0.00305	0.000610352	-0.00122	-0.09583	-0.02563			-17.6	-0.0769	-0.04883	-0.16235	-0.06897					-0.95276	-0.69275	-0.49866	-0.89172			-17.6	-0.18921	-0.16724
-17.5	-0.44617	-0.10986	-0.01648	-0.06042	-0.03052				-1.74927	-1.39893	-0.86853	-0.85022	-1.32507			-17.5	0.000610352	0.00488	0.00488	0.00183	-0.00427				-0.00122	0.00366	0.00122	-0.0946	-0.0293			-17.5	-0.07507	-0.047	-0.16235	-0.06348					-0.94482	-0.68665	-0.49194	-0.88318			-17.5	-0.1886	-0.16357
-17.4	-0.44983	-0.11841	-0.0238	-0.06409	-0.01282				-1.7395	-1.38184	-0.84656	-0.84167	-1.31104			-17.4	0.000610352	0.00488	0.00488	0	-0.00244				0.000610352	0.00671	0.00366	-0.09216	-0.03113			-17.4	-0.07141	-0.04578	-0.16235	-0.06104					-0.93811	-0.68115	-0.49072	-0.87219			-17.4	-0.1886	-0.16357
-17.3	-0.448	-0.1062	-0.0238	-0.05798	-0.01953				-1.7334	-1.38428	-0.85083	-0.83923	-1.29089			-17.3	0.00183	0.00854	0.00366	-0.00122	-0.00427				0	0.00427	0.00122	-0.09766	-0.03113			-17.3	-0.07507	-0.04578	-0.16296	-0.06226					-0.9314	-0.67627	-0.48584	-0.86487			-17.3	-0.18372	-0.16235
-17.2	-0.43762	-0.10925	-0.02747	-0.06104	-0.03357				-1.71326	-1.36963	-0.84229	-0.8374	-1.29272			-17.2	0.00244	0.00793	0.00732	-0.00305	-0.00183				0	0.00244	0.000610352	-0.10132	-0.03174			-17.2	-0.07446	-0.04517	-0.16235	-0.0647					-0.92468	-0.66772	-0.48645	-0.8606			-17.2	-0.18494	-0.16541
-17.1	-0.4303	-0.11047	-0.0177	-0.06653	-0.03113				-1.70715	-1.35803	-0.83496	-0.82764	-1.28296			-17.1	0.00366	0.00671	0.0061	-0.00366	0				0.00305	0.00244	0.00183	-0.10193	-0.03052			-17.1	-0.07446	-0.04456	-0.16602	-0.0647					-0.91553	-0.65979	-0.48218	-0.85083			-17.1	-0.18555	-0.16357
-17	-0.43274	-0.10315	-0.01892	-0.06653	-0.02014				-1.69128	-1.3385	-0.83252	-0.8075	-1.26892			-17	0.00244	0.00671	0.00549	-0.00183	-0.000610352				-0.00122	0.00366	0.00305	-0.10315	-0.02747			-17	-0.0769	-0.04333	-0.16846	-0.05981					-0.90942	-0.65552	-0.47729	-0.84106			-17	-0.18188	-0.16968
-16.9	-0.41199	-0.10803	-0.0238	-0.06958	-0.03723				-1.68396	-1.32629	-0.82092	-0.8075	-1.26526			-16.9	0.00305	0.00854	0.00793	-0.00183	0				-0.00183	0.00366	0.00366	-0.10254	-0.02625			-16.9	-0.07813	-0.04517	-0.16357	-0.05737					-0.90271	-0.6488	-0.47485	-0.83313			-16.9	-0.18066	-0.17029
-16.8	-0.42297	-0.10315	-0.02014	-0.07019	-0.03967				-1.6687	-1.32019	-0.82275	-0.8075	-1.24512			-16.8	0.00122	0.00671	0.00305	0.00122	-0.00122				0.00122	0.0061	0.000610352	-0.10132	-0.02625			-16.8	-0.0708	-0.04517	-0.16296	-0.05859					-0.89539	-0.64148	-0.47363	-0.82458			-16.8	-0.18188	-0.16602
-16.7	-0.43152	-0.08911	-0.01099	-0.07324	-0.03784				-1.65649	-1.30066	-0.80566	-0.79773	-1.23108			-16.7	0.000610352	0.00549	0.00305	0.00244	0				-0.000610352	0.00366	0.00122	-0.09949	-0.02502			-16.7	-0.07019	-0.04395	-0.16235	-0.05859					-0.88867	-0.6311	-0.46997	-0.82092			-16.7	-0.1825	-0.16418
-16.6	-0.42725	-0.09155	-0.0116	-0.07141	-0.0238				-1.63574	-1.28113	-0.79407	-0.78674	-1.22559			-16.6	0.00183	0.00977	0.0061	0.00183	0.00122				0.000610352	0.00305	0.000610352	-0.09827	-0.02563			-16.6	-0.06775	-0.04272	-0.16113	-0.05676					-0.88074	-0.625	-0.46387	-0.81482			-16.6	-0.17822	-0.16296
-16.5	-0.41626	-0.10437	-0.01709	-0.05859	-0.02197				-1.62598	-1.28784	-0.78857	-0.78308	-1.22131			-16.5	0.00244	0.00916	0.00793	-0.00122	0.000610352				-0.00122	0.00488	0	-0.09338	-0.02686			-16.5	-0.06836	-0.04211	-0.16296	-0.05676					-0.87158	-0.61951	-0.46265	-0.80566			-16.5	-0.17334	-0.16052
-16.4	-0.42053	-0.10986	-0.01831	-0.06104	-0.01831				-1.61316	-1.26892	-0.78125	-0.77332	-1.1969			-16.4	0.00488	0.00549	0.0061	-0.00122	0				-0.00244	0.00244	0.000610352	-0.09033	-0.02747			-16.4	-0.06836	-0.04333	-0.16113	-0.06287					-0.86365	-0.61279	-0.46265	-0.80139			-16.4	-0.17578	-0.15808
-16.3	-0.40771	-0.10559	-0.02136	-0.06592	-0.02625				-1.60095	-1.2616	-0.78186	-0.76416	-1.21216			-16.3	0.00488	0.00732	0.00305	-0.00183	0.00183				-0.000610352	0.000610352	0.00488	-0.0885	-0.02625			-16.3	-0.06836	-0.04211	-0.15869	-0.05859					-0.85571	-0.60486	-0.45654	-0.79285			-16.3	-0.17761	-0.15747
-16.2	-0.401	-0.1178	-0.0116	-0.06653	-0.00793				-1.58447	-1.24878	-0.77332	-0.76721	-1.19263			-16.2	0.00244	0.00916	0.0061	0.000610352	-0.000610352				0.00305	0.00366	0.00732	-0.08972	-0.02319			-16.2	-0.06714	-0.04211	-0.15442	-0.0531					-0.84717	-0.59998	-0.4541	-0.78247			-16.2	-0.17517	-0.1593
-16.1	-0.40405	-0.11047	-0.02075	-0.07446	-0.03235				-1.58264	-1.25305	-0.76477	-0.74219	-1.18103			-16.1	0.000610352	0.00793	0.00549	0.00183	-0.00122				0	0.00427	0.00549	-0.08606	-0.02136			-16.1	-0.06897	-0.04333	-0.15015	-0.05615					-0.83801	-0.59387	-0.45227	-0.77515			-16.1	-0.17395	-0.15747
-16	-0.39978	-0.11047	-0.01709	-0.0708	-0.01892				-1.56433	-1.23779	-0.755	-0.74402	-1.15479			-16	0.00183	0.00732	0.0061	0	-0.000610352				-0.000610352	0.00488	0.00366	-0.08423	-0.02258			-16	-0.07141	-0.04395	-0.15381	-0.0592					-0.82886	-0.5896	-0.44983	-0.77271			-16	-0.17395	-0.15381
-15.9	-0.39368	-0.10254	-0.01221	-0.06531	-0.00427				-1.5448	-1.22314	-0.7428	-0.74829	-1.1554			-15.9	0	0.00793	0.00732	0	0.00122				-0.000610352	0.00488	0.00244	-0.0885	-0.02258			-15.9	-0.07019	-0.04089	-0.15381	-0.05615					-0.82153	-0.58105	-0.448	-0.76233			-15.9	-0.17334	-0.15808
-15.8	-0.40283	-0.09949	-0.01404	-0.06104	-0.0293				-1.54175	-1.2207	-0.73425	-0.72693	-1.14746			-15.8	0.00549	0.00732	0.00549	0.000610352	0.00183				-0.000610352	0.00366	0.00244	-0.08667	-0.02075			-15.8	-0.06653	-0.03845	-0.1532	-0.05615					-0.81543	-0.57495	-0.44312	-0.75134			-15.8	-0.17395	-0.15869
-15.7	-0.39917	-0.09949	-0.02625	-0.0647	-0.01953				-1.52527	-1.19751	-0.73364	-0.72021	-1.13892			-15.7	0.00488	0.00916	0.00305	-0.000610352	0.00244				0.00183	0.00732	0.00427	-0.08606	-0.01953			-15.7	-0.06836	-0.03845	-0.14771	-0.05737					-0.80933	-0.56824	-0.44067	-0.74341			-15.7	-0.17273	-0.15808
-15.6	-0.37842	-0.09155	-0.00732	-0.06348	-0.03235				-1.5094	-1.19141	-0.73303	-0.71777	-1.12488			-15.6	0.00305	0.00977	0.00488	-0.00244	-0.00122				0.000610352	0.0061	0.00488	-0.09338	-0.01831			-15.6	-0.06592	-0.03845	-0.15015	-0.05554					-0.802	-0.56274	-0.43518	-0.73425			-15.6	-0.1709	-0.15503
-15.5	-0.38269	-0.08484	-0.01221	-0.07141	-0.03296				-1.49597	-1.18286	-0.71716	-0.70435	-1.11694			-15.5	0.00244	0.00732	0.00488	-0.00122	-0.000610352				-0.00122	0.00366	0.00366	-0.09888	-0.01709			-15.5	-0.06287	-0.03601	-0.15808	-0.05371					-0.7959	-0.55847	-0.4303	-0.72815			-15.5	-0.16785	-0.15198
-15.4	-0.38757	-0.0946	-0.01099	-0.06775	-0.01526				-1.48254	-1.16272	-0.71228	-0.7019	-1.09619			-15.4	0.00305	0.00488	0.0061	0.000610352	0				-0.00122	0.00122	0.00122	-0.09949	-0.02075			-15.4	-0.06653	-0.0354	-0.14954	-0.05127					-0.78979	-0.55176	-0.42725	-0.7196			-15.4	-0.16663	-0.14954
-15.3	-0.38574	-0.08362	-0.01892	-0.06897	-0.02197				-1.4679	-1.14624	-0.70435	-0.70618	-1.09009			-15.3	0.00366	0.00793	0.00793	0.00549	0.000610352				0	0.0061	0.00366	-0.09766	-0.02136			-15.3	-0.06592	-0.03662	-0.14771	-0.04883					-0.78186	-0.54382	-0.4248	-0.71167			-15.3	-0.16602	-0.14832
-15.2	-0.42297	-0.09399	-0.01587	-0.0647	-0.0238				-1.45813	-1.14868	-0.70129	-0.68787	-1.09314			-15.2	0.00244	0.00916	0.0061	-0.00244	0.00305				-0.000610352	0.00427	0.00244	-0.09888	-0.01892			-15.2	-0.06714	-0.03723	-0.15381	-0.04822					-0.77393	-0.53772	-0.42419	-0.70679			-15.2	-0.16541	-0.15137
-15.1	-0.34973	-0.08179	-0.01709	-0.0708	-0.01648				-1.44348	-1.13281	-0.69214	-0.67993	-1.06079			-15.1	0.00305	0.01038	0.00305	0.00427	0.00305				-0.00183	0.00854	0.00122	-0.09949	-0.02014			-15.1	-0.06226	-0.03601	-0.15564	-0.04944					-0.76416	-0.52917	-0.42297	-0.70129			-15.1	-0.16235	-0.15259
-15	-0.35706	-0.08606	-0.01953	-0.07568	-0.02869				-1.4386	-1.12488	-0.6842	-0.66772	-1.05469			-15	0.00366	0.0061	0.00488	0.00671	0.000610352				-0.00244	0.00793	0.00244	-0.1001	-0.01953			-15	-0.05981	-0.03723	-0.15137	-0.05127					-0.75317	-0.52124	-0.41687	-0.69031			-15	-0.15808	-0.14832
-14.9	-0.37354	-0.08789	-0.01038	-0.07813	-0.02991				-1.42273	-1.10718	-0.67627	-0.66162	-1.06018			-14.9	0.00305	0.00671	0.00305	-0.00549	0				0.00244	0.00305	0.00549	-0.09644	-0.01892			-14.9	-0.05859	-0.03723	-0.14893	-0.05127					-0.74829	-0.51636	-0.4126	-0.68237			-14.9	-0.1593	-0.14832
-14.8	-0.35095	-0.08118	-0.01465	-0.06409	-0.01465				-1.40686	-1.10718	-0.67688	-0.65857	-1.03516			-14.8	0.00305	0.00671	0.00488	0.00122	0.00122				0.00366	0.00488	0.00305	-0.09521	-0.01648			-14.8	-0.05798	-0.0354	-0.15198	-0.04822					-0.74158	-0.50903	-0.41016	-0.67261			-14.8	-0.15991	-0.1532
-14.7	-0.35034	-0.08728	-0.02197	-0.07813	-0.03479				-1.39465	-1.08276	-0.65979	-0.64758	-1.02966			-14.7	0.00183	0.00793	0.00732	0.00305	0.00183				0	0.00671	0.00305	-0.09644	-0.01343			-14.7	-0.05432	-0.03418	-0.14587	-0.04639					-0.73059	-0.50171	-0.40833	-0.66345			-14.7	-0.15686	-0.14832
-14.6	-0.354	-0.09216	-0.01709	-0.06958	-0.01953				-1.37207	-1.08093	-0.6604	-0.64575	-1.01074			-14.6	0.00427	0.00732	0.00488	-0.00244	0.00122				0	0.00549	0.00549	-0.1001	-0.01343			-14.6	-0.05798	-0.03479	-0.14404	-0.05127					-0.72083	-0.49561	-0.40527	-0.65552			-14.6	-0.15686	-0.14709
-14.5	-0.354	-0.0769	-0.02197	-0.08179	-0.01282				-1.36902	-1.07361	-0.6604	-0.62805	-0.99792			-14.5	0.00488	0.00732	0.00549	-0.00183	0.00122				0.000610352	0.00305	0.00427	-0.09827	-0.01526			-14.5	-0.05676	-0.03601	-0.14648	-0.047					-0.71472	-0.4895	-0.40222	-0.65186			-14.5	-0.15503	-0.14587
-14.4	-0.34607	-0.08667	-0.02075	-0.07141	-0.02258				-1.35254	-1.05286	-0.63171	-0.62866	-0.99915			-14.4	0.00305	0.00793	0.00427	0.00122	0				0.00122	0.00488	0.00671	-0.09644	-0.0177			-14.4	-0.05554	-0.03601	-0.14832	-0.04822					-0.70679	-0.4834	-0.39978	-0.64331			-14.4	-0.1532	-0.14343
-14.3	-0.33875	-0.08301	-0.02197	-0.06348	-0.03601				-1.3446	-1.04126	-0.625	-0.62439	-0.9729			-14.3	0.00427	0.00916	0.00549	0.00244	0				-0.00183	0.00549	0.00549	-0.09827	-0.01465			-14.3	-0.0531	-0.03418	-0.14832	-0.04395					-0.70129	-0.47424	-0.39551	-0.63416			-14.3	-0.15564	-0.13855
-14.2	-0.32532	-0.07568	-0.03052	-0.06531	-0.02686				-1.32751	-1.04065	-0.63293	-0.60913	-0.97961			-14.2	0.00366	0.00916	0.00488	0.00366	0				-0.000610352	0.00549	0.00427	-0.0946	-0.01465			-14.2	-0.05859	-0.03113	-0.14343	-0.04028					-0.69702	-0.46936	-0.39001	-0.62805			-14.2	-0.15381	-0.13916
-14.1	-0.33325	-0.08667	-0.01282	-0.06897	-0.0177				-1.31714	-1.02234	-0.61951	-0.60181	-0.95825			-14.1	0.00244	0.00854	0.00427	0.00122	-0.00183				0	0.00366	0.0061	-0.09216	-0.01709			-14.1	-0.05127	-0.03113	-0.14648	-0.04395					-0.6897	-0.46387	-0.3894	-0.6189			-14.1	-0.15015	-0.13977
-14	-0.33264	-0.08362	-0.01282	-0.05981	-0.03906				-1.31409	-1.00525	-0.6189	-0.6012	-0.94421			-14	0.00305	0.00732	0.00549	0.00305	-0.00122				-0.000610352	0.00488	0.00366	-0.0946	-0.01648			-14	-0.05188	-0.03052	-0.14709	-0.04639					-0.67871	-0.45837	-0.38757	-0.61035			-14	-0.14954	-0.13672
-13.9	-0.32593	-0.07874	-0.02075	-0.05554	-0.02014				-1.30066	-0.99854	-0.60303	-0.5896	-0.93445			-13.9	0.00122	0.00732	0.0061	0.00305	0				0	0.00366	0.00488	-0.09338	-0.01831			-13.9	-0.05432	-0.02747	-0.14282	-0.04517					-0.67139	-0.4541	-0.38696	-0.60608			-13.9	-0.14893	-0.13611
-13.8	-0.31982	-0.06348	-0.0293	-0.06958	-0.02747				-1.27747	-0.98145	-0.59448	-0.59082	-0.9314			-13.8	0.00427	0.00793	0.00488	0	-0.000610352				0.00122	0.00305	0.00427	-0.09399	-0.02197			-13.8	-0.05432	-0.02991	-0.1416	-0.04517					-0.66162	-0.44495	-0.38147	-0.59753			-13.8	-0.14526	-0.1355
-13.7	-0.34302	-0.07751	-0.02625	-0.06287	-0.01221				-1.2677	-0.97778	-0.58594	-0.57678	-0.91492			-13.7	0.00549	0.00977	0.0061	-0.000610352	-0.000610352				0.00366	0.00488	0.00427	-0.09277	-0.02136			-13.7	-0.04761	-0.02869	-0.13611	-0.04456					-0.6543	-0.43823	-0.37476	-0.5896			-13.7	-0.14404	-0.13672
-13.6	-0.33569	-0.07568	-0.0238	-0.06775	-0.01953				-1.26282	-0.96802	-0.57861	-0.56641	-0.90698			-13.6	0.00427	0.00793	0.0061	0.000610352	0.00122				0.00122	0.00488	0.00732	-0.1001	-0.01831			-13.6	-0.05005	-0.02686	-0.13184	-0.04272					-0.64697	-0.43274	-0.36865	-0.58228			-13.6	-0.14587	-0.13855
-13.5	-0.30762	-0.07385	-0.02319	-0.0531	-0.01587				-1.23779	-0.95459	-0.57312	-0.56458	-0.88928			-13.5	0.00305	0.00671	0.00427	0.00366	0.000610352				0.00183	0.0061	0.00366	-0.09583	-0.01892			-13.5	-0.047	-0.02625	-0.13367	-0.0415					-0.63843	-0.42297	-0.36682	-0.57373			-13.5	-0.14587	-0.13489
-13.4	-0.31372	-0.06775	-0.01953	-0.05188	-0.03174				-1.22742	-0.93811	-0.57861	-0.54993	-0.88318			-13.4	0.000610352	0.01038	0.0061	0.00122	0.000610352				0	0.00549	0.00549	-0.09033	-0.0177			-13.4	-0.04456	-0.02686	-0.13184	-0.04028					-0.625	-0.41565	-0.36072	-0.5658			-13.4	-0.14282	-0.13367
-13.3	-0.31799	-0.06653	-0.0238	-0.03418	-0.01953				-1.20911	-0.94116	-0.55664	-0.54688	-0.86243			-13.3	0.00427	0.00977	0.00671	-0.000610352	-0.000610352				-0.00183	0.00549	0.00427	-0.1001	-0.01648			-13.3	-0.04761	-0.02869	-0.13	-0.04028					-0.62195	-0.41199	-0.36011	-0.5603			-13.3	-0.14282	-0.13611
-13.2	-0.31006	-0.06592	-0.01099	-0.06165	-0.02136				-1.203	-0.92529	-0.55542	-0.54077	-0.87524			-13.2	0.00366	0.00916	0.00366	0	0				0	0.00732	0.00488	-0.09583	-0.01709			-13.2	-0.047	-0.02747	-0.13245	-0.03906					-0.6189	-0.40588	-0.35461	-0.55054			-13.2	-0.1416	-0.13306
-13.1	-0.31555	-0.06958	-0.01953	-0.04883	-0.03479				-1.18591	-0.91492	-0.54565	-0.53406	-0.84045			-13.1	0.00427	0.01221	0.00488	0.000610352	0.000610352				0	0.0061	0.00549	-0.09155	-0.01709			-13.1	-0.04822	-0.02625	-0.13428	-0.0415					-0.60303	-0.39673	-0.35095	-0.54077			-13.1	-0.13916	-0.13123
-13	-0.32654	-0.07446	-0.00671	-0.05554	-0.01892				-1.15845	-0.89661	-0.53467	-0.53528	-0.83984			-13	0.00427	0.00854	0.00488	0.00122	0.00122				-0.00183	0.00549	0.00732	-0.09644	-0.01709			-13	-0.05066	-0.02686	-0.12756	-0.04028					-0.59937	-0.3894	-0.35461	-0.53406			-13	-0.13733	-0.12817
-12.9	-0.32166	-0.06775	-0.01526	-0.05615	-0.02075				-1.16272	-0.88196	-0.51941	-0.52124	-0.83069			-12.9	0.00427	0.01465	0.00488	0.00366	0.00122				0.00122	0.00732	0.0061	-0.09583	-0.01831			-12.9	-0.04883	-0.02502	-0.12329	-0.0415					-0.59753	-0.38269	-0.34912	-0.52673			-12.9	-0.1355	-0.12634
-12.8	-0.30579	-0.07446	-0.00793	-0.03723	-0.02075				-1.15479	-0.88013	-0.52063	-0.51636	-0.81543			-12.8	0.00549	0.01282	0.00488	0.00183	-0.00183				0.00305	0.0061	0.00427	-0.0885	-0.01953			-12.8	-0.04517	-0.02502	-0.12451	-0.04028					-0.58594	-0.37476	-0.34241	-0.52185			-12.8	-0.1355	-0.12695
-12.7	-0.31189	-0.06958	-0.01099	-0.06226	-0.02014				-1.12976	-0.86853	-0.51514	-0.51819	-0.79834			-12.7	0.00427	0.00366	0.00732	0.00305	-0.00244				0.00183	0.00671	0.00488	-0.08606	-0.01953			-12.7	-0.04333	-0.02625	-0.12512	-0.03784					-0.57861	-0.37048	-0.3418	-0.51453			-12.7	-0.13123	-0.12451
-12.6	-0.30457	-0.06897	-0.02197	-0.05127	-0.02686				-1.12244	-0.85693	-0.51086	-0.49133	-0.79285			-12.6	0.00244	0.00671	0.00488	-0.00305	0.00122				0.00305	0.00793	0.00183	-0.08179	-0.01892			-12.6	-0.04211	-0.02625	-0.12512	-0.03784					-0.57068	-0.36377	-0.33997	-0.50537			-12.6	-0.13	-0.12939
-12.5	-0.31738	-0.06409	-0.01648	-0.0531	-0.02319				-1.10718	-0.85144	-0.49988	-0.48584	-0.78186			-12.5	0.00671	0.01038	0.00549	-0.0061	-0.000610352				0.00122	0.00793	0.00305	-0.07996	-0.01831			-12.5	-0.04333	-0.02197	-0.11963	-0.03967					-0.56213	-0.3595	-0.3363	-0.495			-12.5	-0.12939	-0.12756
-12.4	-0.31067	-0.0592	-0.01709	-0.05188	-0.00732				-1.09314	-0.83496	-0.49622	-0.48279	-0.78613			-12.4	0.00366	0.00793	0.0061	-0.00305	0.00122				-0.00122	0.00549	0.00366	-0.08057	-0.01709			-12.4	-0.04272	-0.02136	-0.11536	-0.03967					-0.55298	-0.35156	-0.33264	-0.48828			-12.4	-0.12878	-0.12817
-12.3	-0.30762	-0.06531	-0.01587	-0.0592	-0.03113				-1.08032	-0.8252	-0.4895	-0.48157	-0.76294			-12.3	0.00305	0.00916	0.00671	0.00183	0.00244				0.00122	0.00732	0.00671	-0.08362	-0.01648			-12.3	-0.0415	-0.02319	-0.11719	-0.03906					-0.54626	-0.33997	-0.3241	-0.48035			-12.3	-0.12817	-0.12817
-12.2	-0.30579	-0.06592	-0.02319	-0.04395	-0.01831				-1.06567	-0.81055	-0.47607	-0.48157	-0.7428			-12.2	0.00366	0.00977	0.00549	0	0.00305				0.00122	0.00732	0.00732	-0.08728	-0.01587			-12.2	-0.04089	-0.02014	-0.11536	-0.03906					-0.53955	-0.3363	-0.32043	-0.47424			-12.2	-0.12512	-0.12573
-12.1	-0.3064	-0.06958	-0.02075	-0.05432	-0.01709				-1.05591	-0.80139	-0.47119	-0.46448	-0.75195			-12.1	0.0061	0.00977	0.00427	0.00122	0				0	0.00732	0.00488	-0.08606	-0.01648			-12.1	-0.04028	-0.02136	-0.11353	-0.03357					-0.53223	-0.32959	-0.31921	-0.46631			-12.1	-0.12451	-0.11963
-12	-0.29236	-0.05615	-0.0177	-0.05371	-0.01404				-1.03821	-0.79285	-0.46997	-0.46631	-0.74219			-12	0.0061	0.00916	0.0061	0.000610352	0.00122				0.000610352	0.00732	0.00305	-0.08606	-0.01709			-12	-0.03601	-0.02136	-0.11536	-0.03235					-0.5249	-0.3241	-0.31738	-0.45532			-12	-0.12329	-0.12268
-11.9	-0.28442	-0.06531	-0.01038	-0.05676	-0.02014				-1.03333	-0.78857	-0.4718	-0.44983	-0.72205			-11.9	0.00488	0.00854	0.00671	-0.00488	0.00427				0.00183	0.0061	0.00549	-0.08423	-0.01465			-11.9	-0.03174	-0.01709	-0.11108	-0.03723					-0.51636	-0.31738	-0.31372	-0.45105			-11.9	-0.12024	-0.12146
-11.8	-0.29663	-0.0592	-0.02014	-0.05798	-0.01343				-1.01746	-0.77026	-0.46631	-0.44678	-0.7135			-11.8	0.00427	0.01038	0.00549	-0.00122	0.00244				0.00244	0.00488	0.0061	-0.08484	-0.01831			-11.8	-0.0293	-0.01709	-0.10986	-0.03357					-0.50659	-0.31189	-0.31128	-0.44312			-11.8	-0.11902	-0.11963
-11.7	-0.29846	-0.0592	-0.0116	-0.05859	-0.0116				-1.00464	-0.75745	-0.4425	-0.44006	-0.69702			-11.7	0.00305	0.01038	0.0061	0.000610352	0.00305				0.00183	0.00671	0.00671	-0.08057	-0.01953			-11.7	-0.03296	-0.0177	-0.1062	-0.03174					-0.49866	-0.30151	-0.3064	-0.43518			-11.7	-0.12268	-0.11902
-11.6	-0.29785	-0.06287	-0.01221	-0.05188	-0.01709				-0.9845	-0.755	-0.43274	-0.43152	-0.68359			-11.6	0.00488	0.01038	0.0061	0.00305	0.00366				0.00244	0.00732	0.00488	-0.07935	-0.01709			-11.6	-0.03601	-0.01648	-0.1062	-0.03479					-0.48889	-0.29358	-0.30151	-0.42786			-11.6	-0.11597	-0.11902
-11.5	-0.29602	-0.06409	-0.02502	-0.05981	-0.02136				-0.97229	-0.74585	-0.42603	-0.41931	-0.67444			-11.5	0.0061	0.00793	0.00732	0.00244	0.00427				0.000610352	0.00366	0.00427	-0.08057	-0.01648			-11.5	-0.03357	-0.01526	-0.10437	-0.03235					-0.48462	-0.28748	-0.29785	-0.41748			-11.5	-0.11536	-0.1178
-11.4	-0.29541	-0.06226	-0.0177	-0.04639	-0.01099				-0.9668	-0.72083	-0.4248	-0.4126	-0.66772			-11.4	0.00366	0.00732	0.0061	0.00305	0.00366				0.00122	0.00732	0.0061	-0.07568	-0.01892			-11.4	-0.03235	-0.01526	-0.10376	-0.03174					-0.47668	-0.28564	-0.2948	-0.41016			-11.4	-0.12146	-0.11414
-11.3	-0.28809	-0.06287	-0.00671	-0.0531	-0.02014				-0.95764	-0.71899	-0.41931	-0.41382	-0.65369			-11.3	0.00366	0.00793	0.00427	0.00244	0.00366				0.00244	0.00732	0.00732	-0.07141	-0.01648			-11.3	-0.02808	-0.01404	-0.10559	-0.03235					-0.4657	-0.27954	-0.29358	-0.40344			-11.3	-0.11719	-0.11414
-11.2	-0.27954	-0.05493	-0.02014	-0.04822	-0.01526				-0.9436	-0.69824	-0.41138	-0.40039	-0.64941			-11.2	0.00366	0.01038	0.00549	0	0.00305				0.00244	0.0061	0.0061	-0.07324	-0.01526			-11.2	-0.02625	-0.0116	-0.1062	-0.03052					-0.46326	-0.26611	-0.29297	-0.39856			-11.2	-0.10986	-0.11597
-11.1	-0.28198	-0.06042	-0.00854	-0.04211	-0.00854				-0.93323	-0.69153	-0.40588	-0.38391	-0.63782			-11.1	0.00305	0.01221	0.0061	0.00122	0.00122				0.000610352	0.00732	0.00427	-0.07019	-0.01587			-11.1	-0.03235	-0.01221	-0.10803	-0.03235					-0.45654	-0.26245	-0.29053	-0.39124			-11.1	-0.11597	-0.11414
-11	-0.28198	-0.0592	-0.0177	-0.05493	-0.01892				-0.91431	-0.68176	-0.40466	-0.38879	-0.62927			-11	0.00427	0.00977	0.00732	0.00183	0.00122				0.000610352	0.0061	0.00366	-0.07568	-0.01892			-11	-0.0293	-0.01038	-0.10742	-0.02991					-0.44983	-0.25757	-0.28564	-0.38147			-11	-0.11475	-0.11475
-10.9	-0.28137	-0.0592	-0.02136	-0.04456	-0.00671				-0.89905	-0.67566	-0.38147	-0.37537	-0.61096			-10.9	0.00671	0.00977	0.0061	0.00305	0.000610352				0.00122	0.00549	0.0061	-0.07568	-0.01648			-10.9	-0.02869	-0.01221	-0.10132	-0.02808					-0.43823	-0.24963	-0.28076	-0.37109			-10.9	-0.11108	-0.11047
-10.8	-0.27222	-0.05249	-0.01831	-0.05066	-0.00977				-0.89966	-0.64514	-0.38025	-0.36377	-0.61096			-10.8	0.0061	0.0116	0.00488	0.00305	0.00122				0.00122	0.00732	0.00366	-0.07324	-0.01587			-10.8	-0.02686	-0.00549	-0.09766	-0.02625					-0.42908	-0.24414	-0.27954	-0.3656			-10.8	-0.10864	-0.11047
-10.7	-0.27222	-0.06165	-0.01038	-0.04639	-0.01221				-0.86914	-0.63965	-0.37476	-0.36133	-0.57922			-10.7	0.00305	0.00977	0.00671	0.00244	0.00488				0.00305	0.00732	0.00427	-0.0708	-0.01526			-10.7	-0.02686	-0.00793	-0.09888	-0.02747					-0.42175	-0.24109	-0.27771	-0.35706			-10.7	-0.1062	-0.11047
-10.6	-0.26672	-0.047	-0.01587	-0.04272	-0.01099				-0.85632	-0.63171	-0.3717	-0.3595	-0.58533			-10.6	0.00366	0.00732	0.00732	0.00427	0.00427				0.00244	0.00671	0.00793	-0.07202	-0.01648			-10.6	-0.02625	-0.01343	-0.09705	-0.02502					-0.41443	-0.23438	-0.2771	-0.34119			-10.6	-0.10803	-0.10986
-10.5	-0.25574	-0.06287	-0.00732	-0.04883	-0.00488				-0.85754	-0.63049	-0.35461	-0.34912	-0.56335			-10.5	0.00366	0.01404	0.00549	0.00305	0.00366				0.00305	0.00671	0.00671	-0.07141	-0.0177			-10.5	-0.02502	-0.00732	-0.09888	-0.02502					-0.40588	-0.22461	-0.27527	-0.3418			-10.5	-0.10559	-0.10986
-10.4	-0.26123	-0.04944	-0.0116	-0.04333	-0.00854				-0.83435	-0.61035	-0.34973	-0.34302	-0.55115			-10.4	0.00549	0.00977	0.00366	0.00244	0.00183				0.000610352	0.00488	0.0061	-0.07019	-0.01404			-10.4	-0.02258	-0.00732	-0.09827	-0.02502					-0.39368	-0.21484	-0.27039	-0.34058			-10.4	-0.10376	-0.10803
-10.3	-0.2594	-0.04639	-0.01526	-0.03723	-0.02014				-0.81665	-0.61096	-0.33936	-0.32898	-0.55847			-10.3	0.00671	0.00793	0.0061	0.00183	0.00305				0.00244	0.0061	0.00549	-0.07385	-0.0116			-10.3	-0.02502	-0.01099	-0.09766	-0.02502					-0.38574	-0.20935	-0.26489	-0.3241			-10.3	-0.10315	-0.10315
-10.2	-0.25269	-0.05188	-0.01953	-0.04578	-0.00122				-0.81604	-0.59998	-0.33875	-0.33081	-0.54077			-10.2	0.00549	0.00793	0.00732	0.00183	0.00244				0.00427	0.00488	0.00793	-0.07019	-0.0116			-10.2	-0.0238	-0.00916	-0.0946	-0.0238					-0.38452	-0.2063	-0.26306	-0.32227			-10.2	-0.10254	-0.09949
-10.1	-0.26245	-0.06165	-0.0061	-0.04395	-0.0061				-0.79468	-0.57983	-0.33203	-0.31921	-0.52307			-10.1	0.00671	0.01038	0.00916	0.000610352	0.00122				0.00366	0.00854	0.00977	-0.06775	-0.00916			-10.1	-0.01831	-0.00549	-0.0946	-0.02075					-0.37537	-0.19958	-0.26123	-0.31616			-10.1	-0.10254	-0.10376
-10	-0.26184	-0.05005	-0.01099	-0.03906	-0.00244				-0.77454	-0.57007	-0.32654	-0.30579	-0.51086			-10	0.00549	0.00793	0.00854	0.00305	0.00183				0.00244	0.00671	0.00549	-0.06897	-0.01038			-10	-0.02136	-0.00305	-0.09033	-0.02319					-0.37109	-0.19165	-0.25635	-0.30396			-10	-0.10254	-0.1001
-9.9	-0.25635	-0.06287	-0.01465	-0.03845	-0.0061				-0.78613	-0.55786	-0.31738	-0.31067	-0.50415			-9.9	0.00366	0.00793	0.00732	0.00244	0.000610352				0	0.00732	0.00366	-0.0647	-0.01465			-9.9	-0.01953	-0.00427	-0.08911	-0.02197					-0.36194	-0.1886	-0.2533	-0.29419			-9.9	-0.09766	-0.10071
-9.8	-0.24963	-0.05554	-0.00244	-0.02747	-0.00671				-0.75684	-0.55481	-0.30212	-0.29907	-0.50049			-9.8	0.00427	0.00977	0.00793	0.000610352	-0.000610352				0.00366	0.01038	0.00305	-0.06409	-0.01099			-9.8	-0.01892	-0.00488	-0.08606	-0.01892					-0.35217	-0.18188	-0.25085	-0.28687			-9.8	-0.09827	-0.08911
-9.7	-0.24231	-0.05981	-0.00366	-0.03723	-0.00671				-0.75317	-0.54871	-0.29846	-0.28931	-0.47729			-9.7	0.00488	0.01221	0.00732	0.00183	0.000610352				0.00549	0.00916	0.00732	-0.06531	-0.01038			-9.7	-0.01709	-0.00183	-0.08789	-0.01648					-0.34912	-0.17212	-0.24719	-0.28198			-9.7	-0.09888	-0.08606
-9.6	-0.23987	-0.06042	-0.01465	-0.03357	-0.01221				-0.73425	-0.52856	-0.28625	-0.29175	-0.4657			-9.6	0.00549	0.01099	0.00488	0.00244	0				0.00122	0.0061	0.00916	-0.06531	-0.0116			-9.6	-0.01648	-0.00122	-0.08667	-0.01831					-0.34119	-0.16479	-0.24475	-0.27405			-9.6	-0.09583	-0.09033
-9.5	-0.25879	-0.0531	-0.00854	-0.03113	-0.00793				-0.7135	-0.52185	-0.29175	-0.27466	-0.46204			-9.5	0.00427	0.01099	0.00366	-0.00366	0.00122				-0.000610352	0.00488	0.00854	-0.0647	-0.01648			-9.5	-0.01892	-0.00244	-0.08667	-0.01953					-0.33264	-0.15747	-0.24109	-0.26367			-9.5	-0.09399	-0.08911
-9.4	-0.22949	-0.04639	-0.01343	-0.03052	0				-0.72571	-0.50598	-0.28076	-0.27283	-0.45532			-9.4	0.00366	0.00793	0.00916	0.00183	0.00122				0.00427	0.00549	0.00549	-0.06653	-0.01221			-9.4	-0.01648	-0.00122	-0.0885	-0.01465					-0.32288	-0.15198	-0.23621	-0.25635			-9.4	-0.09399	-0.09094
-9.3	-0.21667	-0.06287	-0.00916	-0.03235	-0.01404				-0.7019	-0.49988	-0.27039	-0.25879	-0.43274			-9.3	0.00793	0.00977	0.00732	0.00183	0.00183				0.00244	0.00793	0.0061	-0.06531	-0.00916			-9.3	-0.01099	0.000610352	-0.08423	-0.0116					-0.3125	-0.14709	-0.23376	-0.25391			-9.3	-0.0885	-0.08911
-9.2	-0.22522	-0.047	-0.00671	-0.02869	-0.00427				-0.6842	-0.48706	-0.26489	-0.26062	-0.4303			-9.2	0.0061	0.01099	0.0061	0.00305	0.00183				0.000610352	0.00732	0.00671	-0.06531	-0.01038			-9.2	-0.01221	0	-0.08362	-0.00916					-0.30518	-0.13977	-0.2301	-0.24719			-9.2	-0.09033	-0.08545
-9.1	-0.23621	-0.03479	-0.01221	-0.02502	-0.01038				-0.66895	-0.48279	-0.26123	-0.24353	-0.41748			-9.1	0.00366	0.00916	0.00793	0.00183	-0.000610352				0.00305	0.00793	0.00793	-0.06104	-0.01099			-9.1	-0.01343	0.00122	-0.08484	-0.00977					-0.29846	-0.12878	-0.22827	-0.23621			-9.1	-0.09338	-0.08911
-9	-0.22156	-0.04944	-0.00916	-0.03174	-0.00977				-0.66284	-0.45776	-0.26184	-0.24231	-0.40588			-9	0.00549	0.00977	0.00549	0.00549	-0.00122				0.00366	0.0061	0.0061	-0.06104	-0.00916			-9	-0.01221	-0.00183	-0.0824	-0.01282					-0.29053	-0.12329	-0.22278	-0.22827			-9	-0.09338	-0.08911
-8.9	-0.22705	-0.03784	-0.01038	-0.02991	0.00183				-0.65369	-0.45166	-0.2417	-0.2356	-0.39734			-8.9	0.0061	0.01221	0.00549	0.00122	-0.000610352				0.00244	0.0061	0.00549	-0.06165	-0.00732			-8.9	-0.01221	0.00244	-0.08118	-0.01221					-0.28381	-0.12146	-0.21912	-0.22156			-8.9	-0.09094	-0.08545
-8.8	-0.21851	-0.04333	-0.00916	-0.03052	-0.00671				-0.6366	-0.43884	-0.23865	-0.21912	-0.39063			-8.8	0.00366	0.00977	0.00549	0.000610352	0.000610352				0.00122	0.0061	0.0061	-0.05981	-0.00671			-8.8	-0.00977	0.000610352	-0.08301	-0.00916					-0.27832	-0.11658	-0.21606	-0.21423			-8.8	-0.08667	-0.08545
-8.7	-0.21362	-0.04028	-0.01038	-0.03174	-0.01404				-0.61462	-0.42603	-0.23865	-0.22217	-0.36621			-8.7	0.00427	0.00977	0.00732	0.00427	0.00122				0.00122	0.0061	0.00793	-0.06165	-0.00671			-8.7	-0.00671	0.00244	-0.08179	-0.00977					-0.26855	-0.10864	-0.21118	-0.2063			-8.7	-0.08545	-0.08484
-8.6	-0.21118	-0.03967	-0.00427	-0.03662	-0.00916				-0.60547	-0.41016	-0.22217	-0.20691	-0.36377			-8.6	0.00488	0.00977	0.00549	0.00366	0.00183				0.00122	0.00732	0.0061	-0.06042	-0.00732			-8.6	-0.01099	0.00366	-0.08057	-0.00977					-0.26001	-0.10132	-0.20508	-0.19836			-8.6	-0.08545	-0.08606
-8.5	-0.20813	-0.04395	-0.00916	-0.03113	-0.00244				-0.59265	-0.41809	-0.2179	-0.20752	-0.3418			-8.5	0.0061	0.01038	0.00793	0.00427	0.000610352				0.0061	0.00671	0.00488	-0.06348	-0.00549			-8.5	-0.01099	0.00732	-0.0769	-0.00549					-0.25269	-0.09338	-0.20264	-0.19104			-8.5	-0.08545	-0.08606
-8.4	-0.20996	-0.05005	-0.00549	-0.03662	-0.00916				-0.58472	-0.3949	-0.21851	-0.19409	-0.33813			-8.4	0.00427	0.01038	0.0061	0.00305	0.00183				0.00366	0.00854	0.0061	-0.06287	-0.00671			-8.4	-0.00549	0.00366	-0.07629	-0.00732					-0.2478	-0.08972	-0.19958	-0.18066			-8.4	-0.08423	-0.08789
-8.3	-0.20569	-0.0531	-0.00122	-0.03052	-0.01648				-0.56885	-0.38452	-0.2002	-0.19104	-0.33569			-8.3	0.00427	0.01099	0.00549	0.00366	0.00305				0.00244	0.00793	0.00549	-0.06409	-0.00916			-8.3	-0.00305	0.00244	-0.07324	-0.00793					-0.23804	-0.08545	-0.19531	-0.17334			-8.3	-0.08362	-0.08362
-8.2	-0.19775	-0.02991	-0.01099	-0.02991	-0.01587				-0.56946	-0.36865	-0.19409	-0.19348	-0.31372			-8.2	0.00549	0.01221	0.00549	0.00305	0.000610352				0.00549	0.00854	0.00732	-0.0647	-0.01038			-8.2	-0.00427	0.00305	-0.07202	-0.00488					-0.23254	-0.07507	-0.19531	-0.16968			-8.2	-0.08118	-0.08118
-8.1	-0.19958	-0.04944	-0.00977	-0.02808	-0.01038				-0.53833	-0.36804	-0.18738	-0.18066	-0.30701			-8.1	0.00793	0.01099	0.00671	0.00549	0.000610352				0.00427	0.00793	0.00916	-0.05981	-0.01099			-8.1	-0.00427	0.00549	-0.0708	-0.00244					-0.22522	-0.06653	-0.19165	-0.15991			-8.1	-0.07813	-0.08179
-8	-0.2002	-0.03967	-0.01465	-0.02625	-0.01038				-0.5304	-0.3363	-0.17822	-0.16724	-0.29114			-8	0.0061	0.00854	0.00793	0.00427	0.00122				0.00305	0.00732	0.00732	-0.06104	-0.01099			-8	-0.00549	0.00977	-0.07141	-0.00183					-0.21301	-0.06409	-0.18799	-0.15381			-8	-0.07751	-0.0769
-7.9	-0.177	-0.03662	-0.0061	-0.02808	-0.01526				-0.51147	-0.34241	-0.17456	-0.15747	-0.28564			-7.9	0.00549	0.00916	0.0061	0.00183	0				0.00366	0.0061	0.0061	-0.06531	-0.00977			-7.9	-0.00366	0.01038	-0.0647	-0.00488					-0.20691	-0.05371	-0.18372	-0.14404			-7.9	-0.0769	-0.0769
-7.8	-0.19226	-0.04395	0.00549	-0.02991	-0.00183				-0.495	-0.32166	-0.16418	-0.15015	-0.26367			-7.8	0.00671	0.00916	0.00488	0.00488	0				0.00244	0.00549	0.00793	-0.0592	-0.00732			-7.8	-0.00183	0.00793	-0.06348	-0.0061					-0.20142	-0.04883	-0.18127	-0.13428			-7.8	-0.07813	-0.07629
-7.7	-0.18494	-0.04272	-0.00671	-0.02808	-0.00549				-0.49194	-0.30945	-0.15686	-0.1416	-0.2478			-7.7	0.00366	0.00916	0.00732	0.0061	0.00183				0.00305	0.00732	0.00549	-0.05798	-0.00732			-7.7	-0.00244	0.00854	-0.06653	-0.00366					-0.18921	-0.04089	-0.17822	-0.12817			-7.7	-0.07813	-0.07629
-7.6	-0.17517	-0.03662	0.00305	-0.02014	0.00488				-0.47302	-0.30151	-0.15381	-0.14221	-0.2533			-7.6	0.00366	0.01099	0.00854	0.00488	0.000610352				0.00305	0.01038	0.0061	-0.0592	-0.00854			-7.6	-0.00183	0.00854	-0.06897	-0.00122					-0.18433	-0.03296	-0.17822	-0.11841			-7.6	-0.07629	-0.07141
-7.5	-0.18127	-0.02869	0.00732	-0.02869	-0.01343				-0.46875	-0.28748	-0.14587	-0.12329	-0.23193			-7.5	0.00793	0.00793	0.00854	0.0061	0.000610352				0.00488	0.01099	0.00732	-0.05798	-0.00916			-7.5	-0.00427	0.0116	-0.06409	-0.00122					-0.17944	-0.02502	-0.17334	-0.10986			-7.5	-0.07568	-0.07324
-7.4	-0.17944	-0.02563	-0.00244	-0.02319	0.00122				-0.44922	-0.28748	-0.13611	-0.12512	-0.21851			-7.4	0.00671	0.01099	0.00977	0.00366	0.00183				0.00488	0.00854	0.00671	-0.05615	-0.00854			-7.4	-0.00183	0.01099	-0.06592	-0.000610352					-0.16846	-0.01831	-0.16846	-0.10254			-7.4	-0.07385	-0.06958
-7.3	-0.17578	-0.03357	-0.00549	-0.02502	-0.00549				-0.44556	-0.26489	-0.13245	-0.11963	-0.20935			-7.3	0.0061	0.0061	0.00549	0.00488	0.00183				0.00427	0.00793	0.00732	-0.06165	-0.01038			-7.3	-0.00183	0.01099	-0.06042	0.00183					-0.16052	-0.01282	-0.16541	-0.09521			-7.3	-0.07385	-0.07385
-7.2	-0.17273	-0.03845	-0.00549	-0.02747	-0.00977				-0.43518	-0.25635	-0.13245	-0.1001	-0.2002			-7.2	0.00854	0.0116	0.00549	0.00793	0.00122				0.00366	0.00671	0.00671	-0.06287	-0.00732			-7.2	0.00244	0.01343	-0.05615	0.00427					-0.15564	-0.00916	-0.15808	-0.08972			-7.2	-0.07141	-0.0708
-7.1	-0.17578	-0.02686	-0.000610352	-0.02075	-0.00244				-0.41992	-0.2417	-0.11902	-0.09766	-0.19836			-7.1	0.00305	0.01343	0.0061	0.00793	0.00183				0.00122	0.00732	0.00793	-0.05798	-0.00732			-7.1	0.00488	0.01709	-0.06287	0					-0.14709	-0.00183	-0.1532	-0.0824			-7.1	-0.07324	-0.06897
-7	-0.16541	-0.01587	0.00366	-0.02197	0.01282				-0.40344	-0.25085	-0.11414	-0.10437	-0.19348			-7	0.00427	0.00977	0.0061	0	0.00244				0.00366	0.00854	0.00488	-0.05676	-0.00732			-7	0.00427	0.01526	-0.05859	-0.00244					-0.13611	0.00732	-0.1532	-0.0708			-7	-0.07019	-0.06592
-6.9	-0.17456	-0.02991	-0.00427	-0.02563	-0.00916				-0.39917	-0.22034	-0.10559	-0.08606	-0.17517			-6.9	0.00732	0.00977	0.00793	0.00427	0.00305				0.00366	0.00854	0.00488	-0.05615	-0.00793			-6.9	0.000610352	0.01404	-0.06165	0.00427					-0.12695	0.01404	-0.15381	-0.06409			-6.9	-0.06958	-0.06775
-6.8	-0.16724	-0.02197	-0.01404	-0.02136	-0.00671				-0.37415	-0.22827	-0.08911	-0.08179	-0.16296			-6.8	0.00732	0.01282	0.00854	0.00671	0.00549				0.00488	0.01404	0.00732	-0.05615	-0.00671			-6.8	0.00549	0.01709	-0.06104	0.00549					-0.11963	0.01953	-0.15076	-0.06042			-6.8	-0.07019	-0.07019
-6.7	-0.16357	-0.02197	-0.00183	-0.02258	0				-0.3772	-0.20325	-0.08911	-0.0769	-0.15198			-6.7	0.00427	0.0116	0.0061	0.00793	0.00427				0.00549	0.00977	0.00916	-0.05554	-0.00732			-6.7	0.0061	0.01648	-0.05798	0.00488					-0.11475	0.02319	-0.14404	-0.05249			-6.7	-0.06653	-0.06714
-6.6	-0.15869	-0.02563	-0.01465	-0.0177	-0.00244				-0.35583	-0.20386	-0.07446	-0.07019	-0.14465			-6.6	0.00549	0.0116	0.00549	0.0116	0.00488				0.00122	0.00488	0.00793	-0.05432	-0.0061			-6.6	0.00854	0.01892	-0.05432	0.00793					-0.10681	0.02808	-0.13977	-0.04333			-6.6	-0.06592	-0.06592
-6.5	-0.16418	-0.0238	-0.000610352	-0.02136	-0.00183				-0.3363	-0.18921	-0.06775	-0.05859	-0.13794			-6.5	0.00793	0.01099	0.00977	0.00366	0.00732				0.00305	0.00916	0.00793	-0.0531	-0.00427			-6.5	0.00732	0.01953	-0.05249	0.00793					-0.09888	0.0354	-0.13672	-0.03479			-6.5	-0.0647	-0.06287
-6.4	-0.14709	-0.00732	0.00122	-0.00366	0.00366				-0.32532	-0.17883	-0.07751	-0.04883	-0.12756			-6.4	0.00793	0.0116	0.00854	0.00366	0.00427				0.00549	0.00732	0.0061	-0.04944	-0.00244			-6.4	0.0061	0.02136	-0.05554	0.00671					-0.08789	0.04395	-0.13611	-0.02686			-6.4	-0.06226	-0.06287
-6.3	-0.1532	-0.02625	-0.00793	-0.0177	0.00305				-0.31311	-0.15442	-0.04883	-0.04883	-0.10925			-6.3	0.00732	0.01038	0.00549	0.00671	0.00488				0.00244	0.00488	0.00671	-0.05066	-0.00427			-6.3	0.00854	0.01892	-0.05432	0.0116					-0.07935	0.05371	-0.13489	-0.02136			-6.3	-0.06226	-0.06165
-6.2	-0.15076	-0.02502	0.00427	-0.01404	0				-0.30823	-0.15076	-0.05005	-0.03418	-0.10254			-6.2	0.00427	0.01282	0.00549	0.00793	0.00549				0.00183	0.00549	0.00732	-0.04883	-0.00427			-6.2	0.01099	0.02075	-0.05493	0.00854					-0.06897	0.0592	-0.13	-0.01648			-6.2	-0.06348	-0.06287
-6.1	-0.14587	-0.01221	0.00488	-0.01587	0.01038				-0.29297	-0.15137	-0.04395	-0.0293	-0.08667			-6.1	0.00488	0.01282	0.00732	0.00732	0.0061				0.00305	0.00977	0.00732	-0.04822	0.000610352			-6.1	0.01465	0.02075	-0.05554	0.00793					-0.06287	0.0647	-0.12756	-0.00671			-6.1	-0.06042	-0.06042
-6	-0.13733	-0.02502	0.00122	-0.02075	-0.000610352				-0.26001	-0.13855	-0.03113	-0.01892	-0.08118			-6	0.00793	0.0116	0.00854	0.00916	0.00671				0.00244	0.01099	0.00671	-0.04822	-0.00244			-6	0.01221	0.02319	-0.05432	0.01465					-0.0592	0.0708	-0.12512	0.00488			-6	-0.06348	-0.05371
-5.9	-0.14221	-0.01343	0.00427	-0.01831	0.00977				-0.25513	-0.11047	-0.0238	-0.01526	-0.06165			-5.9	0.00549	0.01099	0.00732	0.00854	0.00793				0.00549	0.01099	0.00977	-0.04822	-0.00122			-5.9	0.01282	0.02075	-0.0531	0.01282					-0.05005	0.07813	-0.12024	0.00977			-5.9	-0.0592	-0.05371
-5.8	-0.12329	-0.01099	0.000610352	-0.02319	0.00122				-0.25146	-0.10437	-0.01709	-0.01221	-0.06348			-5.8	0.00793	0.01099	0.0061	0.00427	0.00732				0.00488	0.00732	0.01038	-0.04822	0			-5.8	0.01831	0.01892	-0.05066	0.01221					-0.04395	0.08545	-0.11719	0.01831			-5.8	-0.05615	-0.05554
-5.7	-0.1178	-0.02563	0.000610352	-0.01465	0.00977				-0.22766	-0.09949	-0.01099	-0.00488	-0.04456			-5.7	0.00793	0.01038	0.00732	0.00549	0.00671				0.00244	0.00977	0.00977	-0.047	-0.00244			-5.7	0.01404	0.02625	-0.04822	0.01343					-0.03967	0.09155	-0.11475	0.02747			-5.7	-0.05615	-0.05554
-5.6	-0.13062	-0.01709	-0.00793	-0.01099	0.000610352				-0.22217	-0.08362	-0.01465	0.01038	-0.0293			-5.6	0.00732	0.01282	0.01038	0.00549	0.00732				0.00244	0.00793	0.00793	-0.047	-0.00183			-5.6	0.01648	0.02502	-0.05005	0.01343					-0.0293	0.09827	-0.11047	0.03479			-5.6	-0.0531	-0.0531
-5.5	-0.12268	-0.01465	0.01282	-0.01404	0.01099				-0.20325	-0.07446	-0.00244	0.02197	-0.01587			-5.5	0.00732	0.01038	0.00732	0.00732	0.00732				0.0061	0.00732	0.00549	-0.04944	-0.00122			-5.5	0.01953	0.02563	-0.04761	0.01343					-0.02014	0.10559	-0.1062	0.04211			-5.5	-0.04883	-0.05066
-5.4	-0.11475	-0.01343	0.0061	-0.01831	-0.00122				-0.2002	-0.0531	0.00854	0.0177	-0.00854			-5.4	0.00549	0.01099	0.00549	0.0061	0.00916				0.0061	0.01038	0.0061	-0.05371	-0.00183			-5.4	0.01282	0.02563	-0.04639	0.0177					-0.01282	0.10986	-0.09888	0.05066			-5.4	-0.05005	-0.04944
-5.3	-0.12756	-0.00183	0.00488	-0.0116	0.01831				-0.19226	-0.04944	0.00671	0.02686	-0.01343			-5.3	0.00549	0.01282	0.00732	0.00549	0.00732				0.00366	0.01038	0.00793	-0.04578	-0.00183			-5.3	0.01038	0.02625	-0.04333	0.01831					-0.00671	0.11597	-0.09766	0.05859			-5.3	-0.05005	-0.047
-5.2	-0.10803	-0.00549	-0.000610352	-0.00854	0.00244				-0.17212	-0.03723	0.01648	0.03601	0.01221			-5.2	0.00732	0.01099	0.00793	0.00793	0.00427				0.00305	0.0116	0.00671	-0.04517	0.000610352			-5.2	0.01343	0.0238	-0.04395	0.01953					0.00488	0.1239	-0.09521	0.06836			-5.2	-0.05005	-0.04395
-5.1	-0.11475	-0.01709	0.00549	-0.01831	0.00244				-0.16968	-0.03601	0.02747	0.03784	0.02014			-5.1	0.00916	0.0116	0.00854	0.00549	0.0061				0.00427	0.00793	0.00732	-0.04456	-0.00122			-5.1	0.02258	0.02747	-0.0415	0.01831					0.00549	0.13489	-0.09583	0.07141			-5.1	-0.04639	-0.04517
-5	-0.10742	-0.00916	-0.00366	-0.01526	0.01221				-0.14038	-0.01404	0.03418	0.05127	0.03662			-5	0.00549	0.01221	0.0061	0.0061	0.00854				0.00732	0.00793	0.00732	-0.03784	-0.00122			-5	0.02502	0.02869	-0.03906	0.01892					0.02014	0.13977	-0.08972	0.07813			-5	-0.047	-0.04456
-4.9	-0.10498	-0.00305	-0.00549	-0.00854	0.000610352				-0.12695	-0.01343	0.03967	0.05737	0.06042			-4.9	0.00671	0.01099	0.00427	0.00793	0.00793				0.00549	0.0061	0.00793	-0.03906	-0.00122			-4.9	0.02258	0.02991	-0.03845	0.01953					0.02808	0.14282	-0.08484	0.09155			-4.9	-0.04761	-0.04089
-4.8	-0.09827	-0.01343	0.00305	-0.01709	0.00183				-0.12207	0.00488	0.0592	0.06897	0.05371			-4.8	0.00854	0.01099	0.00732	0.00549	0.0061				0.00488	0.00977	0.00732	-0.04089	-0.00244			-4.8	0.02258	0.0293	-0.03784	0.02075					0.03052	0.14954	-0.08301	0.09644			-4.8	-0.04639	-0.04028
-4.7	-0.10376	-0.00366	0.01343	-0.0238	0.01892				-0.09827	0.01099	0.05676	0.06958	0.06592			-4.7	0.0061	0.01343	0.00977	0.00671	0.00549				0.00427	0.00977	0.00854	-0.03906	0.000610352			-4.7	0.02136	0.03235	-0.03723	0.02197					0.03784	0.15503	-0.07507	0.10254			-4.7	-0.04639	-0.04028
-4.6	-0.09033	-0.00183	-0.00427	-0.00427	0.00977				-0.09705	0.02625	0.06409	0.07324	0.08545			-4.6	0.00671	0.01038	0.0061	0.00671	0.00793				0.00488	0.00977	0.00977	-0.03601	0.00244			-4.6	0.02197	0.03235	-0.03662	0.02808					0.04578	0.16235	-0.07935	0.11169			-4.6	-0.0415	-0.04089
-4.5	-0.10132	-0.02075	-0.0061	-0.01221	0.00977				-0.08484	0.02747	0.0708	0.08179	0.08362			-4.5	0.00549	0.01465	0.00732	0.0061	0.00916				0.00549	0.01038	0.01038	-0.03662	0.00366			-4.5	0.02319	0.03052	-0.03601	0.02197					0.05493	0.17273	-0.07385	0.12207			-4.5	-0.04089	-0.04089
-4.4	-0.08545	0	0.00549	-0.01526	0.000610352				-0.06714	0.04333	0.08179	0.09033	0.1062			-4.4	0.00366	0.01709	0.00549	0.00732	0.00977				0.00549	0.00977	0.00793	-0.03784	0.00183			-4.4	0.02747	0.03296	-0.0354	0.02075					0.05981	0.17883	-0.07324	0.12512			-4.4	-0.03967	-0.04028
-4.3	-0.09277	-0.0061	-0.00366	-0.01221	-0.00183				-0.06409	0.0531	0.08606	0.10254	0.11475			-4.3	0.00977	0.01404	0.00732	0.00977	0.00977				0.00427	0.00732	0.00793	-0.03723	0.00122			-4.3	0.02747	0.03296	-0.03357	0.02747					0.06592	0.18311	-0.06958	0.13245			-4.3	-0.04028	-0.03723
-4.2	-0.09277	-0.00122	0.00732	-0.00671	0.00671				-0.04272	0.06897	0.09033	0.10315	0.12268			-4.2	0.00916	0.01343	0.00854	0.00793	0.00732				0.00549	0.00793	0.00732	-0.03723	0			-4.2	0.02747	0.03662	-0.03235	0.02686					0.07568	0.18982	-0.06592	0.14099			-4.2	-0.03906	-0.03662
-4.1	-0.08667	-0.00488	-0.00183	-0.01099	0.01404				-0.02075	0.07324	0.09399	0.12146	0.13855			-4.1	0.00671	0.01038	0.0061	0.00549	0.00916				0.00732	0.00977	0.00732	-0.03601	0.00122			-4.1	0.02869	0.03723	-0.03174	0.02625					0.08728	0.19653	-0.06165	0.15015			-4.1	-0.03723	-0.03662
-4	-0.07324	-0.00305	0.00305	0.0061	0.00916				-0.00977	0.09521	0.10803	0.12207	0.14282			-4	0.00977	0.00793	0.00671	0.00793	0.00793				0.00488	0.01038	0.0061	-0.03845	0.00244			-4	0.0293	0.03845	-0.03174	0.02808					0.09644	0.20203	-0.0592	0.15686			-4	-0.0354	-0.03357
-3.9	-0.07385	-0.00366	0.00671	-0.00549	0.01465				-0.01404	0.09766	0.11353	0.12695	0.15442			-3.9	0.0061	0.0116	0.00793	0.00854	0.00854				0.00366	0.01099	0.01038	-0.03784	0.00305			-3.9	0.02808	0.03784	-0.03052	0.0293					0.10254	0.20874	-0.05493	0.16418			-3.9	-0.03418	-0.03296
-3.8	-0.05981	0.00427	0.00977	-0.01221	0.01709				-0.00366	0.1178	0.12207	0.14099	0.16418			-3.8	0.0061	0.01343	0.00977	0.00732	0.00977				0.00427	0.00977	0.00977	-0.03601	0.00305			-3.8	0.03113	0.03601	-0.02686	0.03052					0.10681	0.21545	-0.05249	0.17395			-3.8	-0.03296	-0.02991
-3.7	-0.06409	0	0	-0.00244	0.00488				0.01953	0.11658	0.13794	0.14465	0.17639			-3.7	0.00793	0.01404	0.00793	0.00488	0.00977				0.0061	0.00977	0.00916	-0.03174	0.00305			-3.7	0.03418	0.03784	-0.02563	0.03174					0.11597	0.22217	-0.04761	0.18188			-3.7	-0.02991	-0.02686
-3.6	-0.06836	-0.00854	0.0061	-0.00488	0.01282				0.03662	0.13489	0.13306	0.1593	0.17639			-3.6	0.00854	0.01099	0.00732	0.00732	0.00793				0.00305	0.00793	0.00793	-0.02991	0.00305			-3.6	0.03235	0.03784	-0.0238	0.02869					0.12451	0.22705	-0.04639	0.18921			-3.6	-0.02747	-0.02869
-3.5	-0.05981	0.00549	0.00366	-0.01343	-0.00122				0.05005	0.14709	0.14221	0.1593	0.19348			-3.5	0.0061	0.00977	0.00793	0.00488	0.00854				0.00549	0.01099	0.00793	-0.03113	0.00305			-3.5	0.03479	0.03784	-0.02258	0.0293					0.13306	0.23621	-0.04333	0.19287			-3.5	-0.03174	-0.0293
-3.4	-0.0531	0.0061	0.0061	-0.00244	0.01404				0.05981	0.16174	0.15198	0.16541	0.20569			-3.4	0.00549	0.01099	0.00916	0.00793	0.00793				0.00671	0.01038	0.01099	-0.03052	0.00366			-3.4	0.03113	0.03845	-0.0238	0.03113					0.14282	0.24414	-0.03845	0.20203			-3.4	-0.02869	-0.0238
-3.3	-0.05066	0.0061	0.00488	0.00305	0.01282				0.0647	0.15747	0.16113	0.17334	0.22217			-3.3	0.00916	0.01343	0.00793	0.00732	0.01038				0.0061	0.00916	0.01038	-0.0293	0.00244			-3.3	0.03235	0.04272	-0.0238	0.03296					0.15198	0.24963	-0.03235	0.20874			-3.3	-0.02686	-0.0238
-3.2	-0.05371	0.00793	0.000610352	0.00122	-0.00366				0.08545	0.17395	0.16174	0.1825	0.23743			-3.2	0.0116	0.01221	0.00793	0.00488	0.01038				0.00549	0.00916	0.00977	-0.02869	0.00305			-3.2	0.03418	0.04333	-0.02014	0.03479					0.15991	0.25269	-0.0293	0.21484			-3.2	-0.02686	-0.02686
-3.1	-0.03601	0.01465	0.0116	0.00122	0.00854				0.09705	0.19714	0.17578	0.19714	0.23254			-3.1	0.00854	0.01343	0.00732	0.00488	0.00977				0.00549	0.01038	0.00977	-0.02747	0.00671			-3.1	0.03784	0.04272	-0.01709	0.03601					0.16113	0.26001	-0.02747	0.22461			-3.1	-0.02075	-0.0238
-3	-0.03784	0.01282	0.00488	-0.00183	-0.00244				0.11292	0.20081	0.17395	0.1886	0.25452			-3	0.00732	0.01404	0.00793	0.00793	0.01099				0.00488	0.00916	0.00916	-0.0293	0.00549			-3	0.03723	0.047	-0.01831	0.03357					0.16785	0.26978	-0.02625	0.23315			-3	-0.02319	-0.02197
-2.9	-0.03906	0.00488	0.00427	-0.00122	0.00977				0.11719	0.21423	0.1886	0.20081	0.26184			-2.9	0.00793	0.01282	0.00549	0.00916	0.01099				0.0061	0.01038	0.01038	-0.02869	0.00427			-2.9	0.03906	0.04761	-0.01892	0.03723					0.17578	0.27039	-0.02075	0.24231			-2.9	-0.02075	-0.02197
-2.8	-0.03845	0.01099	0.000610352	-0.00366	0.01709				0.13794	0.22095	0.19653	0.20325	0.28687			-2.8	0.00793	0.01343	0.00793	0.00977	0.01221				0.00488	0.01099	0.00977	-0.0293	0.00427			-2.8	0.03967	0.04517	-0.0177	0.03662					0.18433	0.28687	-0.01648	0.24963			-2.8	-0.02014	-0.02014
-2.7	-0.03784	0.01038	-0.00366	-0.00183	0.01648				0.14648	0.23315	0.19836	0.2179	0.29541			-2.7	0.00916	0.01587	0.00793	0.00916	0.01282				0.00488	0.01099	0.00916	-0.02747	0.00488			-2.7	0.03845	0.04517	-0.01404	0.03357					0.19287	0.28992	-0.01343	0.25818			-2.7	-0.01953	-0.01831
-2.6	-0.02319	0.01465	0	0.00793	0.01709				0.15442	0.24048	0.20264	0.22644	0.30701			-2.6	0.0061	0.01404	0.00488	0.00671	0.01343				0.00793	0.00916	0.00671	-0.02625	0.00916			-2.6	0.04272	0.04517	-0.01343	0.03845					0.20325	0.29419	-0.00854	0.26611			-2.6	-0.01831	-0.01587
-2.5	-0.0354	0.02136	0.00671	0.0061	0.01282				0.18738	0.24536	0.21545	0.22339	0.30029			-2.5	0.00732	0.01343	0.00549	0.00671	0.0116				0.00854	0.00977	0.01038	-0.0238	0.00793			-2.5	0.04272	0.04211	-0.01099	0.04211					0.21179	0.3009	-0.00732	0.27466			-2.5	-0.01648	-0.01587
-2.4	-0.03235	0.0061	0.00183	0.00427	0.01526				0.17944	0.25818	0.21606	0.24292	0.33142			-2.4	0.00916	0.01099	0.00854	0.0061	0.01038				0.00488	0.00916	0.01038	-0.02502	0.00549			-2.4	0.03906	0.04761	-0.00671	0.04333					0.21545	0.30457	-0.00366	0.28442			-2.4	-0.01892	-0.01587
-2.3	-0.02136	0.01282	0.01099	0.00427	0.01953				0.18555	0.27954	0.22949	0.24597	0.33691			-2.3	0.0116	0.01221	0.00916	0.01038	0.00916				0.00366	0.01038	0.01038	-0.02197	0.00549			-2.3	0.03845	0.04761	-0.00793	0.04517					0.22644	0.31555	-0.00305	0.28564			-2.3	-0.01709	-0.01465
-2.2	-0.00916	0.01587	0.00732	0.00305	0.00549				0.22034	0.29053	0.23743	0.25452	0.33203			-2.2	0.00793	0.0116	0.00732	0.00854	0.00977				0.00549	0.00793	0.00793	-0.0238	0.00854			-2.2	0.04395	0.047	-0.00977	0.04761					0.23438	0.32288	0.00305	0.29968			-2.2	-0.01282	-0.0116
-2.1	-0.02747	0.00732	0.02258	-0.00183	0.02502				0.22156	0.3009	0.25085	0.26428	0.36194			-2.1	0.00549	0.01038	0.00977	0.00671	0.01404				0.00366	0.01038	0.01038	-0.02258	0.00732			-2.1	0.04456	0.05066	-0.00671	0.047					0.24048	0.32959	0.00549	0.30518			-2.1	-0.01282	-0.01282
-2	-0.00732	0.01465	0.00244	0.00916	0.01709				0.23071	0.30884	0.25391	0.26245	0.35461			-2	0.00916	0.01404	0.00671	0.0061	0.01221				0.00732	0.01038	0.00977	-0.02136	0.00732			-2	0.04333	0.04944	-0.00488	0.04883					0.24841	0.33264	0.00977	0.31372			-2	-0.01221	-0.00977
-1.9	-0.01587	0.01587	0.0116	0.00732	0.02197				0.26428	0.31677	0.25818	0.26428	0.38208			-1.9	0.00854	0.01465	0.0061	0.00793	0.01221				0.00793	0.01038	0.00916	-0.01953	0.0061			-1.9	0.04761	0.04944	-0.00671	0.05066					0.25513	0.33813	0.01343	0.31982			-1.9	-0.01099	-0.00793
-1.8	-0.00549	0.01038	0.00977	0.01221	0.03174				0.26917	0.32776	0.271	0.28015	0.3894			-1.8	0.00793	0.01343	0.01038	0.00916	0.01282				0.00916	0.01038	0.00977	-0.02197	0.00732			-1.8	0.04639	0.04883	-0.00427	0.05005					0.26489	0.34973	0.01526	0.32776			-1.8	-0.01099	-0.00916
-1.7	-0.00244	0.01587	0.00732	0.00671	0.00732				0.26855	0.35522	0.26733	0.29175	0.40344			-1.7	0.00793	0.01404	0.00916	0.00977	0.01404				0.00977	0.0116	0.00793	-0.02258	0.00977			-1.7	0.04761	0.05005	-0.00244	0.05005					0.27466	0.354	0.02258	0.33203			-1.7	-0.00732	-0.00793
-1.6	0.00427	0.0177	0.01404	0.00488	0.01648				0.29053	0.35828	0.28015	0.29724	0.41382			-1.6	0.00916	0.01343	0.00732	0.00793	0.01465				0.00671	0.00916	0.00916	-0.02075	0.01038			-1.6	0.047	0.05005	-0.00122	0.05005					0.28564	0.36072	0.02319	0.34241			-1.6	-0.0061	-0.00427
-1.5	-0.00977	0.0177	0.01465	0.01221	0.02075				0.29602	0.36926	0.28137	0.29846	0.42114			-1.5	0.01221	0.01221	0.00854	0.01038	0.01221				0.00671	0.01038	0.00977	-0.01892	0.00793			-1.5	0.04883	0.05249	0.00305	0.05188					0.29053	0.36865	0.02502	0.35095			-1.5	-0.00488	0.00305
-1.4	0.000610352	0.03479	0.01282	0.01709	0.02197				0.32593	0.37354	0.29175	0.31921	0.42114			-1.4	0.0061	0.01587	0.00793	0.00854	0.0116				0.00732	0.01038	0.01099	-0.01648	0.00916			-1.4	0.04578	0.0531	0.00122	0.04822					0.29602	0.37048	0.02686	0.35767			-1.4	-0.0061	-0.000610352
-1.3	0.00854	0.01282	0.01709	0.00732	0.02075				0.33875	0.38391	0.30457	0.32532	0.4425			-1.3	0.00671	0.01282	0.00549	0.00854	0.01404				0.00793	0.00854	0.01221	-0.01404	0.0116			-1.3	0.04761	0.05432	0.00244	0.05249					0.30396	0.37659	0.03296	0.36438			-1.3	-0.00732	-0.00427
-1.2	0.01526	0.02625	0.00732	0.01831	0.01892				0.34241	0.3894	0.31128	0.32776	0.46509			-1.2	0.00854	0.01404	0.00732	0.01038	0.01343				0.00671	0.0116	0.01099	-0.01526	0.01038			-1.2	0.04944	0.0531	0.00366	0.05615					0.30945	0.38208	0.03723	0.37109			-1.2	-0.00244	-0.000610352
-1.1	0.01038	0.01648	0.0061	0.00427	0.02625				0.34241	0.401	0.31738	0.3363	0.46936			-1.1	0.00977	0.01587	0.00793	0.00732	0.01404				0.00549	0.01343	0.0116	-0.01648	0.00977			-1.1	0.04944	0.05249	0.00549	0.05615					0.31738	0.38879	0.03967	0.37781			-1.1	-0.00244	-0.00122
-1	0.01221	0.02258	0.01343	0.01343	0.01709				0.35828	0.42908	0.32288	0.33691	0.4895			-1	0.01038	0.01526	0.00732	0.00854	0.01648				0.00732	0.00854	0.00977	-0.01709	0.01343			-1	0.04883	0.05554	0.00732	0.05615					0.32349	0.39917	0.04333	0.38818			-1	-0.00244	0
-0.9	0.01587	0.01282	0.01465	0.0116	0.00793				0.37109	0.42725	0.32654	0.35034	0.49194			-0.9	0.00854	0.01404	0.00732	0.01038	0.01526				0.0061	0.00793	0.00977	-0.01465	0.01221			-0.9	0.0531	0.05615	0.0061	0.05676					0.33325	0.40527	0.04761	0.40039			-0.9	0.000610352	0.00305
-0.8	0.01343	0.03235	0.00671	0.00977	0.02319				0.38269	0.44128	0.33813	0.35889	0.49622			-0.8	0.01099	0.01526	0.00854	0.00977	0.01587				0.00549	0.01221	0.00977	-0.01648	0.01221			-0.8	0.05188	0.05676	0.00793	0.05981					0.3418	0.41443	0.05127	0.40649			-0.8	0.000610352	0.0061
-0.7	0.02258	0.03723	0.00793	0.02014	0.00916				0.40344	0.45105	0.34668	0.36682	0.51697			-0.7	0.00854	0.01465	0.00793	0.00793	0.01648				0.00916	0.01404	0.01038	-0.01404	0.01221			-0.7	0.0531	0.05737	0.01221	0.0647					0.35034	0.42053	0.05432	0.40955			-0.7	0.00122	0.00549
-0.6	0.02808	0.03052	0.02014	0.01892	0.0293				0.42236	0.46448	0.34851	0.38025	0.52368			-0.6	0.00854	0.01526	0.00977	0.01038	0.01465				0.00916	0.01221	0.01099	-0.0116	0.01099			-0.6	0.0592	0.05737	0.01099	0.06409					0.35461	0.4303	0.05981	0.41748			-0.6	0.00488	0.00854
-0.5	0.02319	0.03235	0.0177	0.01221	0.03235				0.43457	0.4834	0.37048	0.3772	0.54504			-0.5	0.01038	0.01038	0.01099	0.00977	0.01465				0.00732	0.01099	0.0116	-0.01038	0.01038			-0.5	0.05859	0.05859	0.01038	0.05859					0.36194	0.43518	0.06104	0.4303			-0.5	0.00549	0.01221
-0.4	0.03723	0.03235	0.02197	0.01709	0.01709				0.44189	0.49072	0.36682	0.3833	0.53894			-0.4	0.00732	0.01099	0.00977	0.00916	0.01465				0.00549	0.00916	0.01221	-0.0116	0.0116			-0.4	0.06104	0.05859	0.01282	0.05676					0.37048	0.43884	0.06287	0.44067			-0.4	0.00732	0.01038
-0.3	0.03723	0.02625	0.01221	0.01648	0.01343				0.46143	0.49744	0.36865	0.39185	0.55176			-0.3	0.00854	0.01343	0.00793	0.01038	0.01526				0.00671	0.01099	0.01465	-0.01221	0.01404			-0.3	0.05371	0.05981	0.01282	0.06226					0.37842	0.44373	0.06775	0.44189			-0.3	0.00854	0.01038
-0.2	0.02686	0.03967	0.01953	0.02136	0.02014				0.47852	0.51392	0.38574	0.40405	0.56274			-0.2	0.00977	0.01526	0.00793	0.01038	0.01587				0.00671	0.01282	0.01282	-0.00977	0.01404			-0.2	0.05737	0.06165	0.01526	0.06042					0.38452	0.44861	0.07019	0.44617			-0.2	0.00977	0.0116
-0.1	0.04272	0.0354	0.02014	0.02014	0.01343				0.4834	0.52734	0.39124	0.4071	0.57556			-0.1	0.01038	0.01709	0.0061	0.00793	0.01648				0.00916	0.00916	0.00854	-0.00916	0.01343			-0.1	0.06653	0.06226	0.01587	0.05981					0.3949	0.45959	0.07202	0.45471			-0.1	0.01038	0.01343
0	0.04272	0.02197	0.0177	0.01709	0.0177				0.50049	0.53345	0.39917	0.41382	0.59326			0	0.00977	0.01465	0.00732	0.01343	0.01526				0.00793	0.01221	0.00854	-0.01099	0.01343			0	0.06348	0.06226	0.0177	0.0647					0.40466	0.46997	0.0769	0.46509			0	0.01526	0.01404
0.1	0.04944	0.03906	0.01404	0.0238	0.02686				0.50659	0.54504	0.401	0.41809	0.59875			0.1	0.00977	0.01282	0.0061	0.01221	0.01404				0.00671	0.01221	0.01404	-0.00793	0.01587			0.1	0.06531	0.06409	0.02014	0.06592					0.41199	0.47363	0.07874	0.46936			0.1	0.01526	0.01526
0.2	0.05066	0.0293	0.01831	0.0293	0.02563				0.51514	0.54932	0.40833	0.43213	0.61096			0.2	0.00916	0.01343	0.00549	0.01221	0.01587				0.0061	0.01038	0.01282	-0.00854	0.0177			0.2	0.06958	0.06348	0.02075	0.06836					0.42053	0.47729	0.0824	0.48157			0.2	0.01343	0.01892
0.3	0.06042	0.03906	0.01953	0.01892	0.02625				0.52551	0.56641	0.41931	0.43701	0.61279			0.3	0.01099	0.01587	0.00732	0.01099	0.01526				0.00549	0.0116	0.01038	-0.00977	0.01587			0.3	0.0708	0.06348	0.02075	0.06958					0.42725	0.4834	0.09033	0.48584			0.3	0.01526	0.01831
0.4	0.06042	0.03662	0.02319	0.02686	0.03052				0.54321	0.57312	0.42603	0.44434	0.64087			0.4	0.01099	0.01526	0.00916	0.01038	0.01648				0.00793	0.01099	0.01221	-0.00549	0.01404			0.4	0.06653	0.06348	0.02197	0.06653					0.43213	0.4895	0.09399	0.49316			0.4	0.01587	0.01587
0.5	0.0592	0.0354	0.02075	0.01953	0.01587				0.56213	0.57861	0.42725	0.44983	0.6366			0.5	0.00854	0.01465	0.00854	0.01282	0.01709				0.00671	0.0116	0.01221	-0.00549	0.01404			0.5	0.06714	0.06531	0.02563	0.06714					0.44006	0.49927	0.09521	0.50598			0.5	0.01465	0.0177
0.6	0.06226	0.03967	0.02014	0.02869	0.03601				0.56641	0.59631	0.43762	0.44983	0.63904			0.6	0.00732	0.0116	0.00732	0.0116	0.01465				0.0061	0.01038	0.01282	-0.00183	0.01526			0.6	0.07141	0.06775	0.02625	0.06958					0.448	0.50537	0.09705	0.51697			0.6	0.01587	0.02075
0.7	0.06897	0.04028	0.02197	0.02075	0.01526				0.57556	0.60303	0.4425	0.4657	0.66284			0.7	0.01221	0.01465	0.0061	0.01099	0.01587				0.00671	0.0116	0.01343	-0.00183	0.01709			0.7	0.07019	0.06836	0.02808	0.07385					0.4541	0.51331	0.10132	0.52063			0.7	0.01892	0.02197
0.8	0.06714	0.03601	0.00854	0.02136	0.01892				0.5957	0.61768	0.45959	0.48523	0.68481			0.8	0.01038	0.01343	0.00854	0.01221	0.0177				0.00854	0.01221	0.01099	-0.00183	0.01953			0.8	0.07385	0.07019	0.0293	0.07385					0.46326	0.51819	0.10315	0.52734			0.8	0.02197	0.02502
0.9	0.07813	0.047	0.02075	0.02502	0.02563				0.60303	0.62439	0.45837	0.48828	0.68848			0.9	0.00977	0.0116	0.01038	0.01221	0.01953				0.00916	0.01343	0.01038	-0.00183	0.0177			0.9	0.07935	0.07141	0.02869	0.07751					0.47241	0.52307	0.10559	0.53528			0.9	0.02197	0.02747
1	0.07568	0.04333	0.01892	0.0177	0.02808				0.625	0.63904	0.46631	0.48279	0.70129			1	0.00916	0.01465	0.00854	0.01282	0.01892				0.0061	0.01404	0.01099	-0.00183	0.0177			1	0.07935	0.07324	0.03723	0.07446					0.48035	0.5304	0.11292	0.54138			1	0.02197	0.02319
1.1	0.08301	0.04944	0.02136	0.02319	0.01892				0.64514	0.65125	0.47974	0.4895	0.7074			1.1	0.00916	0.01526	0.00793	0.00977	0.01831				0.00793	0.01343	0.01221	-0.00122	0.01709			1.1	0.07507	0.07385	0.03479	0.07507					0.48767	0.53772	0.11719	0.54626			1.1	0.02319	0.0238
1.2	0.09094	0.04944	0.0177	0.02869	0.02136				0.63904	0.6665	0.47607	0.49866	0.72083			1.2	0.01099	0.01343	0.0061	0.00916	0.01892				0.00732	0.01099	0.01343	0.000610352	0.0177			1.2	0.0769	0.07324	0.03113	0.07751					0.49438	0.54443	0.11963	0.55664			1.2	0.0238	0.02747
1.3	0.07996	0.04456	0.02502	0.03174	0.02258				0.6604	0.67749	0.48401	0.50171	0.73608			1.3	0.00977	0.01526	0.01038	0.01465	0.01953				0.00793	0.00916	0.01221	-0.000610352	0.01953			1.3	0.0824	0.07202	0.03662	0.08057					0.49988	0.55115	0.12329	0.56396			1.3	0.02869	0.03052
1.4	0.08484	0.04761	0.0177	0.02625	0.02808				0.6781	0.6842	0.49988	0.52551	0.75317			1.4	0.01038	0.0177	0.00793	0.01526	0.01648				0.00793	0.01221	0.01465	0.000610352	0.01953			1.4	0.08423	0.07507	0.03662	0.08728					0.50842	0.55847	0.12695	0.57495			1.4	0.02869	0.03113
1.5	0.09521	0.05188	0.01709	0.03418	0.02136				0.70313	0.6897	0.51025	0.51819	0.75745			1.5	0.00977	0.01404	0.0061	0.00977	0.01648				0.00671	0.00916	0.01343	0.00183	0.01709			1.5	0.08118	0.07324	0.03418	0.08301					0.51514	0.56763	0.13	0.58289			1.5	0.02869	0.03296
1.6	0.09277	0.05066	0.01099	0.01526	0.03113				0.7019	0.70129	0.51697	0.53833	0.76294			1.6	0.00977	0.01587	0.00671	0.01709	0.01709				0.00671	0.0177	0.01099	0.00366	0.01831			1.6	0.08667	0.07568	0.03967	0.08301					0.52185	0.57007	0.13428	0.59143			1.6	0.03052	0.03357
1.7	0.10193	0.04883	0.0177	0.02808	0.03113				0.71533	0.73608	0.52307	0.54077	0.77393			1.7	0.00977	0.01343	0.00854	0.01343	0.01831				0.00793	0.01526	0.0116	0.00366	0.01953			1.7	0.08606	0.07324	0.0415	0.08606					0.53162	0.57373	0.13855	0.59753			1.7	0.03052	0.0354
1.8	0.10254	0.05676	0.02502	0.02563	0.02563				0.72327	0.74036	0.5365	0.54077	0.78186			1.8	0.01099	0.01709	0.00854	0.01099	0.01892				0.00854	0.01099	0.01404	0.00427	0.02197			1.8	0.08911	0.07629	0.04211	0.08789					0.54077	0.57983	0.13977	0.60608			1.8	0.03113	0.03479
1.9	0.10193	0.0415	0.0238	0.03357	0.02808				0.74585	0.74219	0.5426	0.55176	0.7959			1.9	0.01038	0.01404	0.00854	0.01404	0.01831				0.00916	0.01099	0.01465	0.00732	0.02197			1.9	0.09033	0.07874	0.04395	0.08362					0.54749	0.58899	0.14282	0.61401			1.9	0.03296	0.03601
2	0.11108	0.05798	0.01709	0.03723	0.03052				0.75623	0.74951	0.53467	0.56396	0.81116			2	0.01038	0.01465	0.00732	0.01221	0.01831				0.00916	0.01221	0.01465	0.00427	0.02136			2	0.09094	0.08118	0.04456	0.07996					0.55359	0.59692	0.14893	0.62195			2	0.03418	0.03845
2.1	0.1178	0.04822	0.02075	0.02869	0.02197				0.77332	0.76294	0.54565	0.56335	0.82703			2.1	0.00977	0.01465	0.00916	0.00854	0.02014				0.00916	0.01282	0.01282	0.00427	0.02258			2.1	0.09216	0.08057	0.04456	0.08118					0.56335	0.60059	0.15442	0.62988			2.1	0.0354	0.04028
2.2	0.12207	0.0531	0.01404	0.02625	0.0238				0.77759	0.76721	0.56213	0.56885	0.83252			2.2	0.00916	0.01404	0.00732	0.00732	0.02014				0.00854	0.01221	0.01282	0.0061	0.01953			2.2	0.08789	0.08118	0.04456	0.09277					0.57373	0.60791	0.15625	0.6311			2.2	0.03662	0.03845
2.3	0.12207	0.04822	0.02258	0.0354	0.03235				0.78735	0.78064	0.55969	0.57983	0.84045			2.3	0.00916	0.01648	0.00793	0.01282	0.01831				0.00916	0.01038	0.01099	0.00671	0.02197			2.3	0.08728	0.0824	0.05005	0.08911					0.57861	0.61768	0.15869	0.64026			2.3	0.03967	0.04028
2.4	0.12695	0.0531	0.03418	0.03052	0.03052				0.78979	0.79468	0.57861	0.5835	0.85693			2.4	0.01038	0.01465	0.00488	0.01648	0.01831				0.00854	0.01099	0.0116	0.01038	0.02563			2.4	0.08972	0.08179	0.05188	0.09705					0.58594	0.62256	0.16296	0.65186			2.4	0.03967	0.04089
2.5	0.12329	0.05249	0.02014	0.03418	0.03174				0.80933	0.81116	0.578	0.58777	0.8728			2.5	0.0116	0.01587	0.00671	0.01465	0.01953				0.00854	0.01221	0.01099	0.01221	0.02319			2.5	0.08728	0.0824	0.04944	0.0946					0.5957	0.63049	0.16846	0.65796			2.5	0.04028	0.04395
2.6	0.13184	0.05493	0.02869	0.0354	0.03967				0.83008	0.81604	0.58228	0.60059	0.87891			2.6	0.00977	0.01465	0.00793	0.01343	0.01892				0.00793	0.01099	0.01282	0.00854	0.02197			2.6	0.09399	0.08606	0.05371	0.09521					0.60181	0.63782	0.17212	0.66467			2.6	0.04211	0.04578
2.7	0.12878	0.05066	0.04089	0.04028	0.04211				0.83801	0.82092	0.59143	0.60669	0.88745			2.7	0.00854	0.01465	0.0061	0.01343	0.01709				0.00977	0.01221	0.01709	0.00916	0.02563			2.7	0.09216	0.08545	0.05066	0.09277					0.61218	0.64209	0.17456	0.67078			2.7	0.04211	0.04639
2.8	0.13977	0.06165	0.02197	0.03784	0.04883				0.85571	0.83557	0.59814	0.6189	0.89722			2.8	0.01038	0.01526	0.00854	0.0116	0.01831				0.00854	0.0116	0.01526	0.00916	0.02319			2.8	0.0946	0.08484	0.05127	0.09399					0.61829	0.64758	0.177	0.67688			2.8	0.04395	0.04578
2.9	0.13977	0.05737	0.02991	0.04333	0.0354				0.87097	0.84717	0.60547	0.62561	0.90576			2.9	0.01099	0.01465	0.00793	0.00977	0.02014				0.00732	0.01282	0.01404	0.01282	0.02319			2.9	0.09399	0.08667	0.05432	0.0946					0.62561	0.65796	0.17883	0.68909			2.9	0.04761	0.04822
3	0.15076	0.06409	0.02502	0.03235	0.03052				0.88501	0.85388	0.61768	0.64087	0.92712			3	0.01038	0.01587	0.00916	0.00854	0.01831				0.00854	0.01465	0.01343	0.01526	0.0238			3	0.09583	0.08606	0.05859	0.09644					0.63599	0.6665	0.18311	0.69824			3	0.04578	0.04944
3.1	0.13916	0.0708	0.02563	0.04211	0.02258				0.88196	0.86548	0.62561	0.63599	0.92041			3.1	0.0116	0.01587	0.00793	0.01038	0.02075				0.01038	0.01221	0.01526	0.01465	0.02502			3.1	0.0946	0.08789	0.0592	0.09766					0.64087	0.67017	0.18799	0.70435			3.1	0.04761	0.05432
3.2	0.15869	0.06897	0.03601	0.03174	0.03479				0.9137	0.88379	0.62927	0.6488	0.95581			3.2	0.00854	0.01465	0.00793	0.01526	0.01953				0.00916	0.01099	0.01343	0.02014	0.02563			3.2	0.09949	0.08911	0.06165	0.09705					0.64758	0.67749	0.1886	0.70862			3.2	0.04883	0.05737
3.3	0.15747	0.06165	0.02319	0.04272	0.02747				0.93262	0.89111	0.63354	0.65125	0.95337			3.3	0.00916	0.01404	0.01038	0.01465	0.02014				0.00854	0.01404	0.01099	0.01648	0.02747			3.3	0.09949	0.09277	0.06775	0.09949					0.65918	0.68542	0.19409	0.71594			3.3	0.05066	0.05493
3.4	0.1532	0.06042	0.03113	0.04211	0.03235				0.92468	0.90271	0.65063	0.65674	0.96252			3.4	0.01038	0.01404	0.00854	0.01465	0.02075				0.01038	0.01282	0.01404	0.01038	0.02686			3.4	0.09949	0.09094	0.06165	0.09827					0.66406	0.68909	0.19653	0.7251			3.4	0.05005	0.05981
3.5	0.16113	0.07019	0.02563	0.04456	0.047				0.94177	0.9137	0.66345	0.67261	0.98694			3.5	0.00916	0.01648	0.00671	0.01465	0.01953				0.00916	0.01221	0.01343	0.0177	0.02563			3.5	0.1001	0.08972	0.06348	0.09705					0.672	0.69275	0.20325	0.73303			3.5	0.05249	0.06104
3.6	0.16296	0.0708	0.03418	0.04639	0.0293				0.96863	0.92773	0.64819	0.67505	0.98267			3.6	0.01038	0.01526	0.00793	0.01404	0.02014				0.0061	0.0116	0.01465	0.01404	0.02625			3.6	0.10254	0.0885	0.0647	0.09521					0.68176	0.69946	0.20325	0.74219			3.6	0.05432	0.06287
3.7	0.15381	0.07629	0.01953	0.04517	0.03845				0.96191	0.93872	0.66345	0.68604	0.99426			3.7	0.01343	0.01282	0.00854	0.01282	0.02075				0.00977	0.01038	0.01343	0.01404	0.02808			3.7	0.10193	0.09155	0.06592	0.09644					0.68542	0.70801	0.20203	0.75195			3.7	0.0531	0.06409
3.8	0.16357	0.06958	0.03479	0.04211	0.03601				0.98755	0.94482	0.67749	0.69702	0.99854			3.8	0.01038	0.02136	0.01038	0.01587	0.02258				0.01282	0.01404	0.01404	0.01648	0.02991			3.8	0.10376	0.0946	0.06775	0.09888					0.68909	0.71533	0.21118	0.75989			3.8	0.05737	0.06409
3.9	0.17578	0.07813	0.02747	0.04395	0.03174				0.99976	0.95337	0.67627	0.69763	1.0321			3.9	0.01221	0.0177	0.00854	0.01465	0.0238				0.00854	0.01221	0.01099	0.02258	0.02991			3.9	0.10803	0.09644	0.06775	0.09888					0.70007	0.72449	0.21484	0.7666			3.9	0.05737	0.06714
4	0.17456	0.06836	0.02869	0.05798	0.04272				1.0083	0.95886	0.68359	0.71228	1.02539			4	0.01343	0.0116	0.00977	0.01892	0.02197				0.00732	0.01282	0.0116	0.02258	0.02869			4	0.10803	0.09705	0.07507	0.1001					0.70984	0.73181	0.21362	0.77698			4	0.05798	0.06287
4.1	0.18555	0.08484	0.02563	0.04944	0.04761				1.01624	0.97717	0.69397	0.71228	1.03333			4.1	0.01038	0.01709	0.00732	0.01038	0.02014				0.00854	0.0116	0.01465	0.02319	0.02869			4.1	0.11169	0.09766	0.07202	0.10376					0.71777	0.73669	0.21484	0.78186			4.1	0.06042	0.06531
4.2	0.18127	0.07202	0.03479	0.04028	0.03967				1.03455	0.99854	0.70007	0.72998	1.05103			4.2	0.01099	0.01526	0.00732	0.00977	0.02014				0.00916	0.01526	0.01404	0.0238	0.03052			4.2	0.11047	0.09827	0.07141	0.1062					0.72571	0.74402	0.22339	0.79041			4.2	0.05859	0.07446
4.3	0.19226	0.05493	0.03418	0.04822	0.03601				1.03699	0.9967	0.71533	0.73181	1.05591			4.3	0.01099	0.01038	0.00732	0.01343	0.02258				0.00916	0.01526	0.01343	0.02563	0.03052			4.3	0.11047	0.09949	0.07568	0.10681					0.72815	0.75256	0.23254	0.79956			4.3	0.06287	0.06775
4.4	0.1886	0.0769	0.03601	0.05066	0.03784				1.05652	1.01807	0.71472	0.74707	1.07849			4.4	0.01343	0.01343	0.00854	0.01465	0.02136				0.00977	0.01404	0.01282	0.02319	0.03418			4.4	0.10925	0.10071	0.07874	0.10559					0.73853	0.75439	0.2356	0.80444			4.4	0.06104	0.07202
4.5	0.20203	0.06409	0.03784	0.04883	0.02869				1.07483	1.02173	0.72205	0.73303	1.08582			4.5	0.0116	0.01526	0.00977	0.01404	0.02319				0.01038	0.01343	0.01221	0.02258	0.03418			4.5	0.1062	0.09888	0.07935	0.10315					0.74829	0.75867	0.23621	0.81238			4.5	0.06348	0.07813
4.6	0.20203	0.07751	0.03784	0.05676	0.06042				1.08276	1.03638	0.7196	0.74097	1.09863			4.6	0.00977	0.0177	0.00916	0.01648	0.02197				0.01099	0.01465	0.01526	0.02563	0.03357			4.6	0.11047	0.10193	0.07874	0.10559					0.755	0.76538	0.24109	0.82275			4.6	0.06592	0.07751
4.7	0.1947	0.07019	0.03662	0.04883	0.04089				1.09863	1.04309	0.73059	0.75134	1.10718			4.7	0.01282	0.01526	0.00793	0.01343	0.02197				0.01038	0.01465	0.01465	0.02747	0.03418			4.7	0.11414	0.10376	0.07629	0.11047					0.76294	0.77881	0.24231	0.82764			4.7	0.06897	0.07385
4.8	0.20752	0.07019	0.03845	0.04883	0.03967				1.11267	1.06323	0.75012	0.77576	1.11572			4.8	0.01343	0.01587	0.00854	0.01099	0.02258				0.01099	0.01404	0.01465	0.02808	0.0354			4.8	0.11902	0.10376	0.07996	0.10925					0.77271	0.7843	0.24353	0.83557			4.8	0.07202	0.07568
4.9	0.21301	0.07874	0.03418	0.0531	0.03845				1.12793	1.06689	0.75256	0.76538	1.1377			4.9	0.01038	0.0177	0.00977	0.01587	0.02197				0.01099	0.01282	0.01465	0.02869	0.03479			4.9	0.12024	0.1062	0.08179	0.10986					0.77942	0.78918	0.24536	0.84167			4.9	0.07324	0.07935
5	0.20874	0.07751	0.03967	0.05249	0.03357				1.14624	1.07849	0.75195	0.78308	1.13464			5	0.00854	0.01648	0.00793	0.01526	0.0238				0.00916	0.0116	0.01465	0.02808	0.03662			5	0.12207	0.10437	0.07996	0.1123					0.78796	0.79773	0.24902	0.849			5	0.06897	0.08179
5.1	0.21606	0.07996	0.03906	0.04822	0.03845				1.15295	1.09131	0.77026	0.79468	1.15723			5.1	0.0116	0.01831	0.00854	0.01465	0.02197				0.00854	0.01404	0.01465	0.02991	0.03784			5.1	0.11841	0.10376	0.08301	0.11292					0.79529	0.80383	0.25391	0.85632			5.1	0.07751	0.08179
5.2	0.21545	0.08911	0.02869	0.05249	0.047				1.16821	1.10107	0.77332	0.78918	1.15967			5.2	0.01282	0.01648	0.00854	0.01282	0.02075				0.00854	0.01343	0.01282	0.03052	0.03784			5.2	0.11536	0.1062	0.08423	0.12024					0.80505	0.81238	0.26062	0.86548			5.2	0.07996	0.07813
5.3	0.22278	0.09338	0.03296	0.05981	0.03662				1.17432	1.11084	0.78186	0.80139	1.17981			5.3	0.01404	0.01831	0.00793	0.01282	0.02319				0.00793	0.01343	0.0116	0.03113	0.03784			5.3	0.11841	0.10925	0.08667	0.12451					0.81421	0.81482	0.26184	0.87158			5.3	0.07385	0.08301
5.4	0.23254	0.08545	0.04211	0.04761	0.05249				1.19995	1.12366	0.79163	0.8136	1.19263			5.4	0.01221	0.01526	0.00732	0.01526	0.02258				0.00977	0.01465	0.0116	0.03235	0.03967			5.4	0.11902	0.11108	0.08728	0.12512					0.81909	0.82581	0.26672	0.88318			5.4	0.08057	0.08423
5.5	0.23254	0.09827	0.03296	0.05981	0.04761				1.21704	1.13281	0.7959	0.81299	1.1969			5.5	0.01099	0.01526	0.0061	0.01648	0.0238				0.01038	0.01404	0.01465	0.03235	0.03845			5.5	0.11658	0.11047	0.08545	0.12268					0.82825	0.83618	0.27222	0.89294			5.5	0.07935	0.08667
5.6	0.23804	0.08423	0.03723	0.06104	0.04211				1.22009	1.1499	0.79773	0.83008	1.21643			5.6	0.01099	0.01587	0.00977	0.01831	0.02502				0.00977	0.01526	0.01892	0.0354	0.03906			5.6	0.12207	0.11292	0.08789	0.12146					0.83374	0.83191	0.2771	0.89844			5.6	0.07751	0.08728
5.7	0.24048	0.0946	0.03479	0.05127	0.04456				1.22681	1.17004	0.82092	0.82703	1.22437			5.7	0.01221	0.01587	0.01099	0.01465	0.02625				0.00977	0.01587	0.01709	0.02991	0.03967			5.7	0.12268	0.11292	0.08789	0.12268					0.83923	0.84045	0.28015	0.90454			5.7	0.07996	0.08911
5.8	0.23987	0.09827	0.02747	0.05798	0.04333				1.23657	1.17737	0.81665	0.83557	1.23718			5.8	0.01038	0.01709	0.00793	0.01831	0.02625				0.00977	0.01465	0.01648	0.03113	0.03906			5.8	0.12512	0.11414	0.09155	0.12146					0.84412	0.85266	0.28442	0.91492			5.8	0.08484	0.09216
5.9	0.24963	0.09216	0.0415	0.06165	0.04333				1.26038	1.17554	0.82031	0.85022	1.24146			5.9	0.0116	0.01709	0.00549	0.01404	0.02563				0.00732	0.01282	0.01404	0.03601	0.03967			5.9	0.12451	0.12268	0.09155	0.1239					0.85449	0.85449	0.2832	0.91858			5.9	0.08606	0.0946
6	0.25391	0.08972	0.03235	0.05371	0.05249				1.28662	1.19629	0.83374	0.85022	1.25671			6	0.01099	0.01709	0.00854	0.01404	0.0238				0.00732	0.01709	0.01587	0.03845	0.04028			6	0.12451	0.11902	0.09521	0.12207					0.86365	0.86182	0.28687	0.92957			6	0.08545	0.09644
6.1	0.26123	0.1001	0.0354	0.06409	0.03113				1.27075	1.21094	0.83923	0.8667	1.27991			6.1	0.01221	0.01831	0.00916	0.01587	0.02502				0.00977	0.01526	0.01831	0.03723	0.03845			6.1	0.12695	0.11719	0.09644	0.12634					0.86792	0.87219	0.28931	0.94421			6.1	0.08728	0.09705
6.2	0.25024	0.09521	0.03601	0.07446	0.04211				1.28906	1.2085	0.84045	0.86914	1.26587			6.2	0.0116	0.02075	0.00793	0.01526	0.02502				0.01038	0.01587	0.01892	0.03845	0.04028			6.2	0.12817	0.12146	0.09766	0.12268					0.87524	0.87585	0.28931	0.94055			6.2	0.0885	0.09705
6.3	0.26184	0.09888	0.03357	0.05798	0.04395				1.32141	1.24084	0.84961	0.87646	1.2793			6.3	0.01099	0.01343	0.00977	0.01465	0.02625				0.01038	0.01587	0.01648	0.03906	0.04272			6.3	0.13062	0.12207	0.09888	0.1239					0.88684	0.88135	0.29663	0.95032			6.3	0.08728	0.1001
6.4	0.25696	0.09644	0.02502	0.07568	0.03845				1.31775	1.23718	0.86853	0.88196	1.30371			6.4	0.01221	0.01221	0.00977	0.01404	0.02747				0.01343	0.01404	0.01343	0.04089	0.0415			6.4	0.13062	0.11963	0.10254	0.12512					0.89722	0.88745	0.30457	0.96008			6.4	0.08911	0.09827
6.5	0.25818	0.09644	0.03784	0.06897	0.03113				1.3324	1.24878	0.86853	0.88745	1.30432			6.5	0.0116	0.01526	0.01038	0.01892	0.02686				0.01282	0.01404	0.01465	0.04211	0.04211			6.5	0.13123	0.11719	0.10193	0.12451					0.90515	0.89722	0.30579	0.96497			6.5	0.09277	0.09949
6.6	0.26245	0.09827	0.03174	0.06714	0.05798				1.34949	1.26343	0.87891	0.89539	1.32385			6.6	0.00977	0.01465	0.00732	0.0177	0.02808				0.00793	0.01709	0.01709	0.04272	0.04272			6.6	0.13306	0.11902	0.10193	0.12695					0.91125	0.90271	0.30945	0.96863			6.6	0.09399	0.09949
6.7	0.26184	0.09949	0.03784	0.06226	0.05127				1.34583	1.2793	0.88074	0.90149	1.34766			6.7	0.01221	0.01465	0.01038	0.01465	0.02808				0.00793	0.01587	0.01648	0.04456	0.04456			6.7	0.12695	0.12024	0.1062	0.12512					0.91858	0.91125	0.30945	0.97961			6.7	0.09399	0.10559
6.8	0.27344	0.09766	0.04517	0.07202	0.03479				1.38	1.28479	0.8844	0.91736	1.34338			6.8	0.01038	0.01526	0.0116	0.01587	0.02625				0.00916	0.01648	0.01526	0.04517	0.04395			6.8	0.12451	0.12207	0.10498	0.12695					0.92651	0.91736	0.31616	0.98877			6.8	0.09583	0.09766
6.9	0.26428	0.10437	0.03174	0.06958	0.04456				1.39343	1.297	0.89111	0.91858	1.34827			6.9	0.01221	0.01709	0.00732	0.01831	0.02747				0.00854	0.01465	0.01465	0.04639	0.04333			6.9	0.12756	0.12146	0.10559	0.12817					0.93445	0.92651	0.32227	0.99731			6.9	0.09705	0.10803
7	0.26733	0.09827	0.03601	0.06836	0.03601				1.39648	1.30676	0.89661	0.92896	1.36841			7	0.01221	0.01526	0.00793	0.01953	0.02869				0.01282	0.01343	0.01587	0.047	0.04333			7	0.13245	0.12329	0.1123	0.13123					0.93994	0.93018	0.32349	1.00281			7	0.09949	0.11047
7.1	0.28259	0.10986	0.04028	0.06653	0.03784				1.40137	1.31653	0.91553	0.93506	1.36841			7.1	0.01099	0.01709	0.00916	0.01587	0.02747				0.01221	0.01587	0.01526	0.04822	0.04517			7.1	0.13733	0.12695	0.11475	0.13306					0.94849	0.93506	0.32532	1.01196			7.1	0.10193	0.11169
7.2	0.29663	0.11475	0.0415	0.07446	0.04639				1.42151	1.33362	0.91248	0.94421	1.38916			7.2	0.01343	0.0177	0.00854	0.00916	0.02625				0.00854	0.01465	0.01648	0.05005	0.04578			7.2	0.13733	0.12634	0.11475	0.1355					0.95459	0.94543	0.32898	1.01929			7.2	0.10193	0.11353
7.3	0.27405	0.10681	0.03357	0.07202	0.04944				1.44226	1.33423	0.91675	0.95459	1.39771			7.3	0.01099	0.0177	0.00977	0.01892	0.02686				0.00977	0.01404	0.01404	0.0531	0.04639			7.3	0.14221	0.12756	0.11597	0.13306					0.96436	0.95215	0.33447	1.02722			7.3	0.10315	0.11169
7.4	0.28564	0.12146	0.05066	0.07507	0.03967				1.4502	1.35315	0.92834	0.96375	1.40747			7.4	0.01099	0.01587	0.00854	0.01709	0.02625				0.01038	0.01404	0.01526	0.05493	0.047			7.4	0.14404	0.12756	0.11719	0.13245					0.97046	0.95764	0.33875	1.03638			7.4	0.10742	0.11108
7.5	0.30579	0.10803	0.03662	0.07141	0.03906				1.45081	1.3562	0.93018	0.96619	1.41785			7.5	0.01404	0.01648	0.00732	0.01526	0.02808				0.01038	0.01343	0.01587	0.05554	0.04883			7.5	0.14343	0.12939	0.12146	0.13855					0.97778	0.96252	0.34241	1.04431			7.5	0.10315	0.11353
7.6	0.30334	0.10864	0.04761	0.07202	0.04456				1.47766	1.38245	0.93262	0.96497	1.42761			7.6	0.01404	0.01587	0.00793	0.01831	0.02808				0.01038	0.01404	0.01587	0.05554	0.04883			7.6	0.14099	0.12878	0.12146	0.14404					0.98389	0.96802	0.34546	1.05286			7.6	0.1062	0.1178
7.7	0.30029	0.09888	0.03845	0.0824	0.04456				1.50818	1.39404	0.95581	0.979	1.44714			7.7	0.01404	0.01648	0.00916	0.02075	0.02869				0.01038	0.01404	0.01648	0.05432	0.04883			7.7	0.14343	0.12695	0.1239	0.14282					0.99304	0.97778	0.3479	1.06018			7.7	0.10498	0.12207
7.8	0.30396	0.12268	0.03662	0.0769	0.05005				1.50391	1.38855	0.95703	0.99182	1.44775			7.8	0.0116	0.01587	0.00916	0.01831	0.02808				0.00977	0.01709	0.01709	0.05737	0.04944			7.8	0.14282	0.12756	0.12878	0.13855					1.00281	0.98083	0.35095	1.06567			7.8	0.10803	0.12268
7.9	0.30945	0.10132	0.04272	0.07568	0.04944				1.51672	1.39587	0.95642	0.98877	1.46973			7.9	0.01343	0.01526	0.00977	0.01404	0.02747				0.01465	0.01831	0.01526	0.0592	0.04883			7.9	0.13916	0.12756	0.12634	0.13977					1.00891	0.98694	0.35522	1.07422			7.9	0.11047	0.1239
8	0.30518	0.11841	0.04028	0.0769	0.0415				1.52039	1.41541	0.98083	1.00159	1.48376			8	0.01221	0.0177	0.01038	0.0177	0.02686				0.00977	0.01465	0.01526	0.05798	0.04944			8	0.14282	0.13245	0.12695	0.13855					1.01807	0.99426	0.35706	1.08276			8	0.1123	0.12329
8.1	0.32837	0.12146	0.047	0.07996	0.04211				1.53931	1.43616	0.97656	0.99731	1.48865			8.1	0.01221	0.01831	0.00854	0.01831	0.02869				0.00854	0.01404	0.01648	0.05798	0.05066			8.1	0.14526	0.13611	0.12939	0.13916					1.02295	1.00037	0.35828	1.08948			8.1	0.11414	0.12573
8.2	0.32959	0.11353	0.03967	0.07507	0.04272				1.55273	1.4447	0.98145	1.01929	1.5033			8.2	0.01282	0.01709	0.01038	0.01953	0.02991				0.01038	0.01404	0.01587	0.05676	0.05066			8.2	0.14771	0.13489	0.13367	0.13611					1.03149	1.00891	0.36133	1.09436			8.2	0.11658	0.13123
8.3	0.32654	0.12573	0.04578	0.07446	0.05249				1.57837	1.45325	1.01196	1.02478	1.52405			8.3	0.01343	0.01709	0.0116	0.01709	0.0293				0.0116	0.01343	0.01709	0.06165	0.05005			8.3	0.15076	0.13428	0.13428	0.13916					1.04065	1.01501	0.36621	1.10535			8.3	0.11414	0.13245
8.4	0.33264	0.12207	0.03784	0.08301	0.05005				1.57654	1.46179	1.0083	1.02356	1.52893			8.4	0.01221	0.02075	0.00793	0.01831	0.0293				0.0116	0.01526	0.01648	0.06042	0.05249			8.4	0.15442	0.13733	0.13367	0.14587					1.04797	1.02234	0.36865	1.1145			8.4	0.11597	0.13123
8.5	0.32898	0.11169	0.03784	0.0885	0.047				1.59241	1.45996	1.00891	1.02478	1.54236			8.5	0.01282	0.01953	0.00793	0.01892	0.03113				0.01221	0.0177	0.0177	0.0592	0.0531			8.5	0.15686	0.13855	0.13489	0.14832					1.0553	1.02783	0.37231	1.11877			8.5	0.11963	0.13184
8.6	0.33508	0.11841	0.0415	0.0769	0.04822				1.60339	1.48254	1.02539	1.04126	1.54541			8.6	0.01099	0.01892	0.00916	0.01953	0.0293				0.01221	0.01892	0.01831	0.06287	0.05188			8.6	0.15686	0.14282	0.13184	0.15259					1.06201	1.03394	0.37659	1.12671			8.6	0.11902	0.13489
8.7	0.34424	0.11963	0.047	0.08179	0.05737				1.62598	1.50146	1.02478	1.04675	1.5509			8.7	0.01221	0.01526	0.00793	0.01953	0.03235				0.01099	0.01465	0.01709	0.06226	0.05188			8.7	0.15808	0.14832	0.13245	0.15381					1.07178	1.04492	0.38208	1.13342			8.7	0.12451	0.13733
8.8	0.33203	0.12695	0.03967	0.07935	0.05249				1.61194	1.51062	1.04126	1.05713	1.55884			8.8	0.01343	0.01526	0.00854	0.01892	0.03235				0.01099	0.01526	0.01526	0.06226	0.04944			8.8	0.15869	0.14709	0.1355	0.15869					1.07544	1.05286	0.38208	1.14319			8.8	0.1239	0.13855
8.9	0.33875	0.11292	0.05432	0.09216	0.06897				1.63452	1.52283	1.03943	1.06628	1.58813			8.9	0.01221	0.01648	0.00916	0.01709	0.03174				0.01099	0.0177	0.01526	0.06836	0.05005			8.9	0.16052	0.15198	0.13611	0.15991					1.08521	1.05957	0.38818	1.15051			8.9	0.12451	0.14282
9	0.34607	0.13245	0.05615	0.0824	0.05188				1.66626	1.54114	1.0376	1.06506	1.58508			9	0.01343	0.01587	0.00916	0.01953	0.03174				0.01343	0.01465	0.0177	0.06348	0.05066			9	0.16113	0.15259	0.13733	0.15747					1.09802	1.06567	0.39246	1.15906			9	0.12634	0.14526
9.1	0.35034	0.1239	0.03906	0.08118	0.04456				1.66077	1.53076	1.05774	1.07422	1.60034			9.1	0.01587	0.0177	0.00854	0.02258	0.03052				0.01282	0.01465	0.02197	0.06714	0.04822			9.1	0.16296	0.15442	0.13611	0.15381					1.10229	1.07239	0.39429	1.16699			9.1	0.12756	0.14282
9.2	0.37354	0.13672	0.04822	0.09094	0.06531				1.6803	1.55212	1.06201	1.08948	1.60767			9.2	0.01343	0.01953	0.01038	0.01892	0.0293				0.00916	0.01465	0.02258	0.07141	0.047			9.2	0.16296	0.15625	0.13977	0.15442					1.10596	1.07788	0.39917	1.17371			9.2	0.12939	0.13733
9.3	0.38208	0.13916	0.05615	0.0769	0.05737				1.69861	1.56006	1.06628	1.08704	1.62659			9.3	0.01221	0.02075	0.00977	0.02075	0.03052				0.01282	0.01404	0.02075	0.06958	0.047			9.3	0.16052	0.15564	0.13794	0.15869					1.11877	1.08215	0.40405	1.17798			9.3	0.13123	0.13794
9.4	0.38025	0.1416	0.04761	0.07568	0.06348				1.70776	1.57715	1.07666	1.09802	1.64307			9.4	0.01404	0.01465	0.00854	0.02319	0.03235				0.01404	0.0177	0.01831	0.06592	0.05005			9.4	0.16052	0.15686	0.14648	0.16235					1.12793	1.09009	0.40771	1.18896			9.4	0.13123	0.13977
9.5	0.37842	0.12451	0.05615	0.08606	0.05432				1.71936	1.59058	1.08398	1.11877	1.63879			9.5	0.01465	0.01648	0.00732	0.02258	0.03235				0.01404	0.01648	0.01587	0.06531	0.04944			9.5	0.16052	0.15503	0.14893	0.16235					1.13403	1.09802	0.41199	1.1969			9.5	0.13184	0.14099
9.6	0.36926	0.14099	0.05371	0.08484	0.05493				1.73523	1.59119	1.08948	1.11328	1.65955			9.6	0.01282	0.01465	0.00916	0.02197	0.03235				0.01404	0.01892	0.01953	0.0708	0.05005			9.6	0.16296	0.15564	0.14648	0.16296					1.13892	1.10535	0.41382	1.20483			9.6	0.13428	0.14099
9.7	0.37842	0.13306	0.04883	0.09033	0.05737				1.76025	1.60889	1.10229	1.11328	1.66443			9.7	0.01282	0.01709	0.00977	0.01831	0.03296				0.01343	0.01709	0.02258	0.07141	0.05005			9.7	0.16479	0.15503	0.14893	0.16479					1.14746	1.11145	0.41687	1.21277			9.7	0.13306	0.14587
9.8	0.38086	0.13977	0.06592	0.09399	0.04761				1.76941	1.61194	1.10718	1.12549	1.68335			9.8	0.01343	0.02075	0.00916	0.02625	0.03357				0.01038	0.01709	0.02136	0.07385	0.05249			9.8	0.16663	0.1593	0.15259	0.16602					1.15723	1.11328	0.42114	1.21704			9.8	0.13489	0.14465
9.9	0.39185	0.13184	0.05371	0.08179	0.06836				1.77185	1.63757	1.11206	1.13647	1.69861			9.9	0.01404	0.02136	0.00793	0.01831	0.03357				0.01465	0.02258	0.02197	0.07202	0.05432			9.9	0.16602	0.15808	0.15259	0.16968					1.16272	1.12061	0.42603	1.22681			9.9	0.13733	0.14465
10	0.38635	0.13733	0.05371	0.0824	0.05554				1.78894	1.63757	1.11389	1.14197	1.71509			10	0.01221	0.01831	0.00977	0.02502	0.03296				0.01343	0.0177	0.02197	0.0708	0.05554			10	0.16541	0.15808	0.15442	0.17151					1.16882	1.12671	0.42969	1.23413			10	0.13733	0.14465
10.1	0.3949	0.14221	0.05615	0.08972	0.06714				1.78528	1.64978	1.12793	1.15234	1.71387			10.1	0.01221	0.01526	0.00977	0.02502	0.03418				0.00977	0.01648	0.02197	0.07324	0.05676			10.1	0.16968	0.15747	0.15076	0.1709					1.17798	1.1322	0.43091	1.24023			10.1	0.1416	0.14954
10.2	0.40283	0.13245	0.05798	0.09888	0.06165				1.81702	1.65894	1.14075	1.15662	1.72607			10.2	0.01282	0.01648	0.00916	0.0238	0.03357				0.01038	0.01831	0.01953	0.07507	0.05676			10.2	0.17517	0.15442	0.15625	0.17395					1.18713	1.14197	0.43518	1.24512			10.2	0.13855	0.1532
10.3	0.40527	0.14648	0.0592	0.09766	0.07446				1.82007	1.67725	1.14746	1.1676	1.74011			10.3	0.01526	0.01892	0.00916	0.02319	0.03418				0.01221	0.01526	0.01953	0.07324	0.05371			10.3	0.17822	0.15869	0.15808	0.17395					1.19812	1.15112	0.44067	1.25366			10.3	0.13916	0.15015
10.4	0.4126	0.15686	0.05066	0.09155	0.06836				1.828	1.6864	1.15723	1.1676	1.76208			10.4	0.01343	0.02136	0.00916	0.02136	0.03418				0.01221	0.01526	0.02258	0.07568	0.05371			10.4	0.18188	0.16113	0.15564	0.17883					1.20728	1.15479	0.44495	1.26343			10.4	0.14221	0.15259
10.5	0.4187	0.14099	0.04028	0.09644	0.06165				1.85242	1.69373	1.15967	1.17981	1.75537			10.5	0.0116	0.01953	0.00916	0.02197	0.03723				0.01221	0.01709	0.02136	0.0769	0.05493			10.5	0.18494	0.16113	0.16113	0.17212					1.21094	1.16028	0.44556	1.2738			10.5	0.14404	0.16052
10.6	0.41016	0.14404	0.05554	0.10315	0.06897				1.85486	1.70837	1.16333	1.18042	1.7865			10.6	0.01099	0.01526	0.01099	0.02319	0.03784				0.01282	0.01709	0.01953	0.07813	0.05798			10.6	0.19043	0.16113	0.16418	0.17456					1.21765	1.16882	0.44861	1.28174			10.6	0.14404	0.16357
10.7	0.42542	0.14893	0.047	0.10681	0.0647				1.86951	1.72546	1.17126	1.19751	1.79382			10.7	0.01465	0.01831	0.01038	0.02197	0.03662				0.01465	0.0177	0.01831	0.07935	0.05493			10.7	0.18738	0.15869	0.16724	0.18127					1.22742	1.1792	0.45227	1.28784			10.7	0.14282	0.16357
10.8	0.4187	0.14038	0.04944	0.10681	0.06531				1.88721	1.72424	1.1853	1.2085	1.78406			10.8	0.01465	0.01953	0.01038	0.02197	0.03662				0.01465	0.01953	0.02258	0.07935	0.05737			10.8	0.19226	0.1593	0.17151	0.17761					1.23596	1.1853	0.45776	1.29944			10.8	0.14709	0.16541
10.9	0.42908	0.14465	0.04639	0.08972	0.06042				1.89758	1.74316	1.1853	1.21094	1.80481			10.9	0.01221	0.01892	0.00854	0.02197	0.03601				0.01038	0.01587	0.02625	0.08362	0.05676			10.9	0.19409	0.16541	0.17456	0.17761					1.2439	1.19141	0.46143	1.30554			10.9	0.15137	0.16541
11	0.42603	0.15259	0.05005	0.1062	0.06897				1.92017	1.74377	1.19202	1.2207	1.81946			11	0.01526	0.02014	0.00977	0.02258	0.03784				0.01099	0.01282	0.02319	0.0885	0.05676			11	0.18738	0.16541	0.17334	0.18066					1.24817	1.19263	0.46509	1.30798			11	0.15015	0.16663
11.1	0.43579	0.15259	0.05249	0.09338	0.06897				1.922	1.75598	1.20667	1.22131	1.83899			11.1	0.01282	0.01709	0.00793	0.02014	0.03784				0.01343	0.01526	0.02014	0.0885	0.05859			11.1	0.19348	0.16724	0.17212	0.17944					1.25732	1.19934	0.46753	1.31531			11.1	0.15625	0.17334
11.2	0.4425	0.14343	0.05432	0.09888	0.05798				1.94336	1.76147	1.203	1.23657	1.83716			11.2	0.0177	0.02014	0.00732	0.02563	0.03662				0.01282	0.01709	0.0177	0.08545	0.05859			11.2	0.19775	0.16785	0.17151	0.17395					1.26465	1.21094	0.46753	1.32507			11.2	0.1593	0.17517
11.3	0.44861	0.15198	0.05432	0.1123	0.06897				1.94824	1.77368	1.22131	1.23657	1.84937			11.3	0.01282	0.02075	0.00977	0.02563	0.03723				0.01099	0.0177	0.02197	0.07935	0.05798			11.3	0.19775	0.16663	0.16724	0.17822					1.27075	1.21948	0.4718	1.33118			11.3	0.15869	0.17822
11.4	0.44434	0.14465	0.04883	0.10254	0.07324				1.97083	1.7926	1.2262	1.24451	1.85608			11.4	0.0116	0.01587	0.01038	0.02258	0.03784				0.0116	0.01587	0.02197	0.08606	0.0592			11.4	0.19775	0.16113	0.16785	0.18188					1.27747	1.2262	0.47791	1.34277			11.4	0.15686	0.17944
11.5	0.44006	0.13916	0.06104	0.10864	0.07507				1.97021	1.80847	1.22803	1.26343	1.87683			11.5	0.01648	0.0177	0.01221	0.02258	0.03662				0.01282	0.01587	0.02197	0.08301	0.05981			11.5	0.20264	0.16357	0.17456	0.18188					1.28723	1.23413	0.48096	1.3501			11.5	0.15808	0.1825
11.6	0.44434	0.14038	0.05127	0.11414	0.08362				1.99829	1.81335	1.22681	1.25977	1.87927			11.6	0.01709	0.02075	0.01038	0.02136	0.03723				0.01343	0.01465	0.02319	0.09277	0.06104			11.6	0.20813	0.17212	0.177	0.18311					1.29333	1.23901	0.47974	1.35559			11.6	0.16113	0.18005
11.7	0.44128	0.14648	0.05981	0.10071	0.06348				1.99219	1.82739	1.24329	1.27869	1.89209			11.7	0.01465	0.02014	0.00671	0.02197	0.03784				0.01526	0.01526	0.02502	0.0946	0.06165			11.7	0.20325	0.16846	0.177	0.18799					1.30737	1.24268	0.48767	1.36475			11.7	0.16296	0.18127
11.8	0.45837	0.15747	0.0647	0.1001	0.06531				2.01355	1.83533	1.25427	1.28479	1.89819			11.8	0.01404	0.02014	0.00854	0.02625	0.03723				0.01282	0.01709	0.02197	0.0885	0.06042			11.8	0.20081	0.17395	0.177	0.18616					1.31104	1.25	0.48767	1.3739			11.8	0.16724	0.18372
11.9	0.46509	0.15747	0.05798	0.12329	0.09033				2.03613	1.85913	1.25854	1.29639	1.90796			11.9	0.01465	0.01404	0.0116	0.02319	0.0354				0.01343	0.01526	0.02075	0.08911	0.06104			11.9	0.19897	0.17761	0.18066	0.19043					1.31836	1.25977	0.50171	1.38			11.9	0.16541	0.18433
12	0.46326	0.15808	0.06165	0.10864	0.07019				2.03613	1.86829	1.27014	1.29333	1.93848			12	0.01465	0.01953	0.00977	0.02136	0.03662				0.01038	0.01526	0.01953	0.08972	0.06226			12	0.20081	0.17639	0.18127	0.19043					1.32813	1.26587	0.50903	1.38977			12	0.16357	0.18311
12.1	0.46021	0.15869	0.0531	0.10071	0.06348				2.06421	1.88354	1.27197	1.3031	1.93359			12.1	0.01343	0.01709	0.01038	0.02258	0.03906				0.0116	0.0177	0.02075	0.09094	0.06104			12.1	0.20325	0.17395	0.18066	0.18982					1.33667	1.27625	0.50964	1.40015			12.1	0.16663	0.18616
12.2	0.46997	0.16113	0.05981	0.13	0.07751				2.06482	1.88721	1.28418	1.30859	1.94946			12.2	0.01282	0.02625	0.01038	0.0238	0.03906				0.01038	0.0177	0.02197	0.09277	0.06042			12.2	0.20081	0.17822	0.18005	0.18921					1.34338	1.2854	0.51392	1.40686			12.2	0.16846	0.18555
12.3	0.48035	0.16418	0.06042	0.11292	0.06775				2.0752	1.89392	1.29272	1.32324	1.96533			12.3	0.01465	0.02563	0.00977	0.02258	0.04211				0.0116	0.0177	0.02319	0.09399	0.06348			12.3	0.20081	0.18311	0.18127	0.19287					1.35071	1.28967	0.52124	1.4093			12.3	0.16846	0.18921
12.4	0.48523	0.16602	0.07141	0.10986	0.07507				2.09717	1.91162	1.29028	1.32935	1.97632			12.4	0.01587	0.02075	0.01038	0.02563	0.0415				0.01221	0.01465	0.02563	0.0946	0.0647			12.4	0.20081	0.18372	0.18433	0.19348					1.35925	1.29333	0.52612	1.41174			12.4	0.17212	0.1947
12.5	0.48889	0.16602	0.07385	0.12268	0.07446				2.10815	1.92749	1.30127	1.32996	1.99585			12.5	0.01404	0.02075	0.00977	0.02563	0.04333				0.01343	0.01465	0.02502	0.09827	0.06409			12.5	0.20142	0.18372	0.18738	0.19287					1.36292	1.3031	0.52551	1.42456			12.5	0.17212	0.19531
12.6	0.49561	0.16968	0.05981	0.12268	0.06042				2.12097	1.93604	1.31531	1.34277	2.00867			12.6	0.01587	0.01953	0.00916	0.02319	0.04211				0.01587	0.0177	0.0238	0.1001	0.06653			12.6	0.20142	0.18311	0.18799	0.19836					1.36841	1.30615	0.5304	1.43372			12.6	0.17212	0.19714
12.7	0.5011	0.16418	0.06714	0.11841	0.06775				2.13074	1.93665	1.32385	1.34644	2.00439			12.7	0.01404	0.01831	0.00854	0.02319	0.03845				0.01648	0.01526	0.02319	0.10315	0.06714			12.7	0.2002	0.18494	0.1886	0.20508					1.37878	1.31348	0.53711	1.43921			12.7	0.17456	0.19836
12.8	0.51758	0.17212	0.06165	0.12207	0.0769				2.14722	1.95068	1.32813	1.36597	2.03369			12.8	0.01221	0.02014	0.00977	0.02625	0.0415				0.01343	0.01648	0.02319	0.10315	0.0647			12.8	0.20386	0.18433	0.19165	0.20447					1.3855	1.31897	0.53955	1.45081			12.8	0.17578	0.19897
12.9	0.50537	0.16602	0.07141	0.13	0.08545				2.16125	1.97388	1.33179	1.37085	2.03064			12.9	0.01587	0.02014	0.00977	0.0238	0.04395				0.01282	0.01648	0.02563	0.10559	0.06226			12.9	0.20752	0.18921	0.19104	0.20508					1.39221	1.32751	0.5426	1.4563			12.9	0.17883	0.19592
13	0.50659	0.17578	0.06531	0.12878	0.0769				2.17224	1.96899	1.33606	1.36475	2.04651			13	0.01343	0.01953	0.00916	0.02563	0.04395				0.01526	0.01587	0.02502	0.10742	0.0647			13	0.20691	0.19287	0.19592	0.20325					1.39893	1.33789	0.54871	1.46484			13	0.18127	0.19897
13.1	0.51086	0.15747	0.06714	0.12817	0.08423				2.19788	1.98364	1.34949	1.36292	2.05811			13.1	0.01282	0.01892	0.00916	0.02808	0.04333				0.01709	0.0177	0.02502	0.10437	0.06714			13.1	0.21179	0.19592	0.19775	0.19897					1.40503	1.34094	0.55054	1.47156			13.1	0.18066	0.20142
13.2	0.51392	0.17883	0.07446	0.13184	0.0885				2.20215	1.99463	1.35498	1.38672	2.06848			13.2	0.01465	0.02014	0.0116	0.02686	0.04272				0.01404	0.01709	0.0238	0.10315	0.06653			13.2	0.21362	0.19348	0.20081	0.20081					1.41479	1.34949	0.55359	1.47949			13.2	0.17517	0.2002
13.3	0.51819	0.17151	0.06409	0.14221	0.0708				2.20947	2.00623	1.36963	1.39771	2.08984			13.3	0.01709	0.02014	0.01038	0.02625	0.04456				0.01587	0.01526	0.02319	0.10864	0.06653			13.3	0.21179	0.1947	0.20203	0.20508					1.42151	1.35498	0.55725	1.4917			13.3	0.18127	0.20081
13.4	0.51941	0.16663	0.0708	0.12817	0.08301				2.22351	2.01294	1.37878	1.39648	2.09045			13.4	0.01648	0.01953	0.00977	0.0238	0.047				0.01343	0.01526	0.02747	0.10803	0.06775			13.4	0.21057	0.19348	0.2002	0.21179					1.4325	1.36108	0.55908	1.49963			13.4	0.18066	0.19775
13.5	0.52429	0.16846	0.06531	0.13	0.07446				2.24365	2.0282	1.38672	1.40991	2.09961			13.5	0.01465	0.01709	0.01038	0.02502	0.04517				0.01343	0.01831	0.02747	0.10986	0.07019			13.5	0.21118	0.1947	0.20264	0.20874					1.44043	1.36292	0.56091	1.50513			13.5	0.18799	0.20142
13.6	0.5365	0.17334	0.06775	0.14343	0.08362				2.22961	2.03979	1.38123	1.40808	2.10815			13.6	0.01221	0.01587	0.01099	0.02197	0.04456				0.01343	0.01892	0.02258	0.1123	0.07324			13.6	0.2179	0.19653	0.20996	0.20325					1.44653	1.37024	0.56641	1.51489			13.6	0.19287	0.20142
13.7	0.54382	0.16968	0.07568	0.13184	0.08362				2.25647	2.05933	1.40747	1.41418	2.11914			13.7	0.01343	0.01892	0.00916	0.02686	0.04456				0.01587	0.01892	0.02319	0.11292	0.07385			13.7	0.22034	0.20081	0.21423	0.20569					1.45386	1.37939	0.5719	1.52283			13.7	0.18982	0.20508
13.8	0.53833	0.16968	0.07385	0.12756	0.07324				2.27112	2.06726	1.40564	1.41907	2.13928			13.8	0.01587	0.02014	0.0116	0.02686	0.04456				0.0177	0.01648	0.02136	0.11414	0.07019			13.8	0.22705	0.19958	0.21545	0.20813					1.46362	1.38489	0.57495	1.52893			13.8	0.19165	0.21118
13.9	0.53894	0.16663	0.07019	0.14221	0.07996				2.276	2.0697	1.41052	1.43433	2.14661			13.9	0.01587	0.02075	0.01038	0.02502	0.04333				0.01709	0.0177	0.02319	0.10986	0.07202			13.9	0.22827	0.19531	0.21545	0.20996					1.47522	1.39099	0.57922	1.53687			13.9	0.19287	0.21484
14	0.56274	0.17212	0.0769	0.12268	0.06775				2.29492	2.08313	1.41846	1.44043	2.15637			14	0.01404	0.01953	0.00854	0.02686	0.04456				0.01526	0.01892	0.02319	0.11169	0.07141			14	0.22827	0.19531	0.21851	0.21057					1.48071	1.39404	0.58289	1.54541			14	0.19409	0.21057
14.1	0.55359	0.1886	0.0769	0.12268	0.08911				2.30652	2.08801	1.42029	1.45142	2.17102			14.1	0.01404	0.01953	0.01038	0.0238	0.04395				0.01465	0.01831	0.02136	0.11536	0.06714			14.1	0.2301	0.19714	0.21912	0.20874					1.48376	1.40137	0.58533	1.55212			14.1	0.19836	0.20874
14.2	0.55115	0.18982	0.07629	0.12817	0.09644				2.323	2.10144	1.427	1.45752	2.19116			14.2	0.01526	0.02197	0.01038	0.0238	0.0415				0.01282	0.01648	0.02075	0.11536	0.06897			14.2	0.23071	0.19531	0.2179	0.20874					1.49414	1.40808	0.58899	1.56189			14.2	0.20081	0.20874
14.3	0.56458	0.18799	0.06409	0.12268	0.07385				2.33521	2.11609	1.43738	1.46667	2.18445			14.3	0.01831	0.02136	0.01038	0.0238	0.04395				0.01343	0.01526	0.0238	0.1123	0.07202			14.3	0.23376	0.20569	0.22156	0.20752					1.5033	1.41541	0.59265	1.56982			14.3	0.20081	0.21301
14.4	0.55969	0.18677	0.06104	0.13184	0.07324				2.34619	2.13257	1.44897	1.47888	2.2229			14.4	0.01709	0.01953	0.00854	0.02625	0.04333				0.01465	0.01709	0.02869	0.11353	0.07324			14.4	0.23438	0.20569	0.22949	0.20691					1.51062	1.42456	0.59387	1.57104			14.4	0.19958	0.21667
14.5	0.56335	0.18188	0.06165	0.13733	0.07324				2.37	2.14722	1.45386	1.48315	2.22168			14.5	0.01587	0.01953	0.01038	0.02625	0.04517				0.01587	0.01953	0.02747	0.11536	0.07141			14.5	0.23315	0.2063	0.23315	0.20752					1.51978	1.43188	0.59814	1.58325			14.5	0.19775	0.22339
14.6	0.56824	0.19043	0.06958	0.14038	0.06836				2.37732	2.1637	1.45142	1.4856	2.22412			14.6	0.01282	0.02197	0.01099	0.02563	0.04578				0.01465	0.02197	0.02747	0.11597	0.0708			14.6	0.23254	0.20569	0.2356	0.20752					1.52588	1.43677	0.6012	1.58875			14.6	0.19836	0.22461
14.7	0.58167	0.19836	0.07324	0.13184	0.08667				2.39075	2.1698	1.46484	1.4978	2.24243			14.7	0.01465	0.02136	0.00916	0.02319	0.04456				0.01648	0.01953	0.02502	0.12146	0.07141			14.7	0.23132	0.20325	0.23132	0.2063					1.5332	1.44287	0.60852	1.59607			14.7	0.20325	0.22827
14.8	0.58289	0.19226	0.07141	0.14282	0.09033				2.4054	2.17957	1.4801	1.50635	2.25098			14.8	0.01953	0.01953	0.00977	0.02563	0.04517				0.0177	0.01953	0.0238	0.11902	0.07202			14.8	0.23193	0.20203	0.23376	0.21057					1.53992	1.44897	0.61279	1.604			14.8	0.20508	0.22888
14.9	0.5896	0.1947	0.07568	0.14038	0.06592				2.41638	2.18323	1.48438	1.52588	2.25952			14.9	0.01709	0.02197	0.0116	0.02502	0.04211				0.0177	0.02014	0.02319	0.11841	0.0769			14.9	0.23254	0.20508	0.23376	0.21973					1.55029	1.45752	0.61646	1.61133			14.9	0.20508	0.23499
15	0.59204	0.18921	0.07996	0.14465	0.07935				2.43286	2.1936	1.48804	1.51794	2.28271			15	0.01526	0.02319	0.01038	0.02625	0.04517				0.01587	0.02075	0.02319	0.12207	0.07751			15	0.23315	0.21057	0.23132	0.22095					1.55579	1.46179	0.61707	1.6217			15	0.20813	0.23621
15.1	0.59814	0.19836	0.08301	0.14709	0.08301				2.43774	2.20825	1.49475	1.52039	2.28455			15.1	0.01526	0.02075	0.00854	0.02869	0.04456				0.01709	0.02014	0.02258	0.12695	0.07874			15.1	0.23315	0.21606	0.22766	0.22644					1.56494	1.46973	0.62012	1.62537			15.1	0.21057	0.24231
15.2	0.59753	0.2002	0.07751	0.14648	0.07751				2.45422	2.22717	1.51306	1.54053	2.31201			15.2	0.01465	0.01953	0.00854	0.02747	0.04395				0.01709	0.02136	0.02136	0.12695	0.07507			15.2	0.23254	0.21545	0.23071	0.22766					1.57898	1.47827	0.62195	1.63452			15.2	0.20996	0.24658
15.3	0.60669	0.21362	0.07751	0.14771	0.08789				2.47009	2.2345	1.51794	1.54297	2.3114			15.3	0.01404	0.02502	0.00916	0.02686	0.04333				0.01343	0.02319	0.0238	0.12695	0.07568			15.3	0.23621	0.21851	0.23315	0.2301					1.58264	1.48682	0.62439	1.64246			15.3	0.21423	0.24109
15.4	0.60181	0.20691	0.07324	0.14282	0.09033				2.47742	2.23938	1.51611	1.54663	2.32239			15.4	0.01648	0.02014	0.00977	0.02808	0.04333				0.01465	0.01953	0.02563	0.12817	0.07996			15.4	0.24353	0.22034	0.23315	0.22827					1.58508	1.49109	0.62683	1.65161			15.4	0.21484	0.2478
15.5	0.59998	0.19836	0.08728	0.13855	0.07141				2.48718	2.26196	1.52527	1.56616	2.32605			15.5	0.01343	0.01892	0.00793	0.02686	0.04211				0.01587	0.01709	0.0238	0.12878	0.08301			15.5	0.24658	0.22156	0.2356	0.2301					1.59241	1.49353	0.63232	1.66565			15.5	0.21912	0.25085
15.6	0.60181	0.19165	0.09399	0.14771	0.09094				2.4939	2.26929	1.52893	1.55518	2.34558			15.6	0.01343	0.01953	0.00977	0.0238	0.04395				0.01648	0.02075	0.02197	0.12817	0.08179			15.6	0.24963	0.22156	0.23804	0.22888					1.60339	1.50146	0.63782	1.66809			15.6	0.22217	0.24353
15.7	0.5957	0.18372	0.09033	0.14648	0.0769				2.51709	2.28577	1.54053	1.56311	2.33887			15.7	0.01587	0.02258	0.01038	0.02625	0.04456				0.01587	0.02014	0.02258	0.13	0.08362			15.7	0.24841	0.22278	0.23621	0.23071					1.61011	1.51062	0.64087	1.67419			15.7	0.224	0.24719
15.8	0.60242	0.2063	0.08789	0.14404	0.07935				2.53052	2.28271	1.54785	1.57104	2.35291			15.8	0.01709	0.02075	0.01038	0.02869	0.04517				0.01343	0.02075	0.0238	0.12756	0.08423			15.8	0.25452	0.224	0.23987	0.23682					1.61743	1.51917	0.64392	1.68091			15.8	0.22705	0.2533
15.9	0.6073	0.19226	0.09155	0.15259	0.09277				2.53601	2.30164	1.55823	1.58569	2.36938			15.9	0.01587	0.02014	0.01038	0.02563	0.04395				0.01526	0.02319	0.02563	0.12695	0.08484			15.9	0.25452	0.224	0.24292	0.23743					1.62659	1.5271	0.65063	1.69067			15.9	0.23132	0.25513
16	0.61401	0.18982	0.08301	0.15381	0.09766				2.56042	2.31018	1.57288	1.58142	2.38403			16	0.01648	0.01953	0.00977	0.02563	0.04456				0.01526	0.02197	0.02625	0.13306	0.08789			16	0.25513	0.22644	0.24658	0.23621					1.63208	1.5332	0.65735	1.69617			16	0.23132	0.25146
16.1	0.6134	0.19165	0.08911	0.14709	0.09338				2.56104	2.31506	1.56555	1.60156	2.38464			16.1	0.01526	0.02136	0.00793	0.02319	0.04639				0.01587	0.02075	0.02625	0.13489	0.09155			16.1	0.26367	0.22766	0.2478	0.2356					1.63818	1.54053	0.66223	1.70227			16.1	0.23315	0.25635
16.2	0.63171	0.19897	0.07813	0.14343	0.09277				2.58484	2.33276	1.57776	1.60278	2.39868			16.2	0.01526	0.02075	0.00488	0.0238	0.047				0.01526	0.02075	0.02563	0.13611	0.09338			16.2	0.271	0.22766	0.2478	0.23132					1.64734	1.5448	0.66772	1.70776			16.2	0.2356	0.2594
16.3	0.64026	0.18555	0.0824	0.14343	0.10254				2.59644	2.35168	1.5863	1.61072	2.40356			16.3	0.01587	0.02075	0.01343	0.02563	0.04578				0.0177	0.02258	0.0238	0.13855	0.09033			16.3	0.27405	0.23254	0.24292	0.23193					1.65466	1.54968	0.672	1.71875			16.3	0.23804	0.2594
16.4	0.65186	0.20996	0.0769	0.13428	0.0885				2.59766	2.36206	1.60034	1.62354	2.42065			16.4	0.01831	0.02136	0.01221	0.02563	0.04395				0.0177	0.02075	0.02747	0.13916	0.08972			16.4	0.271	0.23682	0.24414	0.23315					1.66321	1.55823	0.67383	1.73218			16.4	0.23499	0.25635
16.5	0.6604	0.20203	0.07935	0.14343	0.09644				2.61719	2.36084	1.59729	1.62598	2.42432			16.5	0.01465	0.02075	0.00916	0.02747	0.04578				0.01343	0.02197	0.02563	0.13916	0.08545			16.5	0.27588	0.23987	0.2478	0.23193					1.66992	1.56616	0.68054	1.73523			16.5	0.23376	0.26062
16.6	0.64758	0.2002	0.08057	0.1532	0.10986				2.63123	2.37305	1.61682	1.63452	2.44019			16.6	0.01282	0.0238	0.00916	0.02258	0.047				0.01465	0.02258	0.02808	0.13672	0.08606			16.6	0.28076	0.24048	0.24658	0.23315					1.67664	1.57104	0.68542	1.74316			16.6	0.2356	0.26306
16.7	0.64575	0.20325	0.06409	0.14832	0.10193				2.64038	2.38953	1.61377	1.64795	2.44629			16.7	0.01587	0.02075	0.00793	0.0238	0.04639				0.01709	0.02075	0.02747	0.13977	0.08789			16.7	0.2832	0.23621	0.24597	0.24353					1.68396	1.5741	0.68604	1.74927			16.7	0.23499	0.26489
16.8	0.64514	0.21118	0.08057	0.14099	0.09949				2.66235	2.39624	1.61987	1.65771	2.46155			16.8	0.01465	0.01892	0.00977	0.02625	0.04761				0.0177	0.02625	0.02563	0.13855	0.08728			16.8	0.29053	0.23254	0.24963	0.2478					1.69189	1.58386	0.69153	1.75293			16.8	0.23621	0.26611
16.9	0.65063	0.19165	0.08179	0.13977	0.0946				2.67212	2.4115	1.63025	1.65588	2.48291			16.9	0.01831	0.02075	0.01099	0.02625	0.05005				0.01526	0.02258	0.02869	0.13977	0.0885			16.9	0.28625	0.23682	0.25208	0.24353					1.7041	1.5918	0.69702	1.7627			16.9	0.23743	0.26306
17	0.66772	0.19409	0.08606	0.14404	0.1062				2.6947	2.42065	1.63635	1.66016	2.48962			17	0.01892	0.02258	0.0116	0.02747	0.04822				0.01709	0.02258	0.03113	0.14465	0.08972			17	0.28381	0.24353	0.25391	0.24597					1.71265	1.59668	0.70313	1.77429			17	0.24109	0.26794
17.1	0.65918	0.19104	0.08301	0.15076	0.09827				2.7124	2.42859	1.64001	1.67664	2.49146			17.1	0.01587	0.02197	0.00977	0.02625	0.047				0.01953	0.02258	0.0293	0.14832	0.09094			17.1	0.27954	0.25085	0.25513	0.25085					1.71875	1.604	0.70801	1.78162			17.1	0.24292	0.26733
17.2	0.65796	0.19714	0.09277	0.14832	0.08484				2.71851	2.43896	1.65222	1.67297	2.50244			17.2	0.0177	0.02136	0.00977	0.02625	0.047				0.01892	0.02136	0.0293	0.14709	0.08972			17.2	0.27588	0.24902	0.25513	0.24658					1.72546	1.61316	0.71167	1.79016			17.2	0.24475	0.271
17.3	0.68054	0.21118	0.09094	0.15869	0.10986				2.72461	2.44629	1.66138	1.69678	2.53967			17.3	0.01953	0.02075	0.0116	0.0293	0.04944				0.01709	0.02258	0.03052	0.14832	0.09277			17.3	0.27954	0.24658	0.25391	0.24536					1.73706	1.61682	0.71472	1.79932			17.3	0.25085	0.27832
17.4	0.67505	0.22339	0.09766	0.14954	0.09155				2.74353	2.46338	1.66687	1.69373	2.53052			17.4	0.01648	0.02197	0.00977	0.02869	0.05249				0.0177	0.02502	0.0293	0.15076	0.09338			17.4	0.28015	0.23926	0.2533	0.24597					1.745	1.62537	0.71533	1.80603			17.4	0.25024	0.28198
17.5	0.69336	0.21851	0.09399	0.14587	0.09583				2.75452	2.48413	1.66199	1.69678	2.55188			17.5	0.01587	0.02075	0.00977	0.0293	0.0531				0.0177	0.02258	0.02869	0.15076	0.09644			17.5	0.28015	0.24048	0.24963	0.24597					1.74927	1.63269	0.72083	1.8103			17.5	0.25024	0.28992
17.6	0.71411	0.22888	0.09521	0.15198	0.09644				2.75146	2.49329	1.69128	1.7218	2.56287			17.6	0.01892	0.02075	0.00916	0.02991	0.05371				0.01831	0.02625	0.03174	0.15259	0.09644			17.6	0.28198	0.24475	0.25757	0.24292					1.75415	1.64063	0.72693	1.81702			17.6	0.25452	0.29053
17.7	0.71106	0.21484	0.09827	0.16418	0.08606				2.77832	2.49573	1.69495	1.73279	2.5769			17.7	0.0177	0.02014	0.01038	0.0293	0.05188				0.0177	0.02747	0.03052	0.1532	0.09705			17.7	0.28625	0.24109	0.271	0.24658					1.76514	1.64734	0.72998	1.82434			17.7	0.25696	0.29053
17.8	0.71411	0.224	0.09216	0.16418	0.09399				2.78015	2.51465	1.69128	1.7218	2.59644			17.8	0.01709	0.01892	0.01099	0.02808	0.05188				0.0177	0.0238	0.0293	0.15625	0.09521			17.8	0.29724	0.23804	0.26428	0.24841					1.77124	1.65161	0.73486	1.83472			17.8	0.25696	0.29358
17.9	0.71716	0.22949	0.08545	0.16296	0.08911				2.79968	2.5238	1.7041	1.73401	2.59583			17.9	0.0177	0.02075	0.00793	0.02625	0.05188				0.01587	0.02014	0.02808	0.15869	0.09705			17.9	0.3009	0.24536	0.26306	0.25024					1.77795	1.66199	0.74219	1.84143			17.9	0.25879	0.29968
18	0.71838	0.22705	0.08362	0.16235	0.08911				2.81006	2.53418	1.70471	1.74194	2.60559			18	0.01831	0.02197	0.01038	0.02991	0.05066				0.0177	0.02319	0.02808	0.15747	0.09766			18	0.29724	0.24841	0.2771	0.25024					1.78894	1.67053	0.74829	1.85059			18	0.25818	0.30212
18.1	0.72083	0.23254	0.0885	0.16479	0.10132				2.82593	2.54578	1.7218	1.74438	2.62451			18.1	0.01648	0.0238	0.01038	0.02686	0.0531				0.0177	0.0238	0.02869	0.16052	0.09705			18.1	0.29846	0.24841	0.27283	0.25513					1.79199	1.67603	0.75012	1.85852			18.1	0.26184	0.30884
18.2	0.7251	0.22583	0.07813	0.16357	0.08911				2.83386	2.56104	1.73645	1.75964	2.64038			18.2	0.02075	0.02625	0.00977	0.02686	0.05432				0.01831	0.01831	0.03113	0.16785	0.09521			18.2	0.30334	0.25085	0.26978	0.26001					1.79749	1.68274	0.75195	1.86951			18.2	0.26428	0.30701
18.3	0.71838	0.224	0.09583	0.17395	0.08545				2.854	2.56714	1.72668	1.77185	2.64465			18.3	0.01953	0.02258	0.01038	0.0354	0.05249				0.0177	0.02808	0.03113	0.16968	0.09521			18.3	0.30701	0.25208	0.27039	0.25879					1.80908	1.68884	0.75562	1.87439			18.3	0.26489	0.30029
18.4	0.72449	0.22644	0.09155	0.17395	0.09888				2.86865	2.57751	1.73889	1.76758	2.65259			18.4	0.01831	0.01953	0.00977	0.02869	0.05249				0.01892	0.02563	0.03052	0.16968	0.09705			18.4	0.30579	0.25391	0.27405	0.26306					1.81763	1.69556	0.75928	1.8811			18.4	0.26428	0.30151
18.5	0.7312	0.23254	0.08484	0.17334	0.10681				2.88574	2.59583	1.74927	1.77979	2.65198			18.5	0.01892	0.02258	0.01099	0.02136	0.05371				0.01953	0.02502	0.03357	0.17212	0.09766			18.5	0.30396	0.25452	0.27588	0.26794					1.82495	1.70105	0.76294	1.89026			18.5	0.26245	0.30518
18.6	0.74463	0.22644	0.09583	0.1886	0.10376				2.89124	2.59766	1.76086	1.77673	2.68677			18.6	0.01648	0.02258	0.01221	0.02197	0.05493				0.02075	0.02502	0.03418	0.17822	0.09827			18.6	0.30579	0.25513	0.27283	0.26367					1.83167	1.7041	0.76538	1.90063			18.6	0.26489	0.30701
18.7	0.74951	0.22827	0.09033	0.18433	0.1062				2.90466	2.61719	1.75842	1.79504	2.68433			18.7	0.01892	0.01953	0.00854	0.02808	0.05371				0.01892	0.02258	0.0354	0.18066	0.1001			18.7	0.3064	0.2594	0.271	0.25696					1.84204	1.71021	0.77026	1.90735			18.7	0.26978	0.31006
18.8	0.75195	0.22522	0.08789	0.18616	0.10803				2.92114	2.62634	1.77185	1.79932	2.70203			18.8	0.0177	0.02075	0.01038	0.02869	0.05554				0.01587	0.02197	0.03601	0.18005	0.1062			18.8	0.30945	0.25879	0.2771	0.26123					1.84937	1.71631	0.77515	1.91406			18.8	0.271	0.31067
18.9	0.75378	0.23132	0.09033	0.19531	0.10681				2.93274	2.63123	1.78345	1.79993	2.724			18.9	0.01831	0.02502	0.01099	0.02991	0.05493				0.01587	0.0238	0.03418	0.18372	0.10681			18.9	0.30884	0.25635	0.28198	0.271					1.85669	1.72424	0.77942	1.92322			18.9	0.26978	0.3125
19	0.77148	0.24292	0.08118	0.19287	0.11108				2.93335	2.6532	1.7804	1.81519	2.73254			19	0.01709	0.02502	0.01038	0.03113	0.05615				0.01709	0.02502	0.03113	0.18555	0.10498			19	0.31494	0.25513	0.28442	0.26978					1.86279	1.73279	0.78491	1.9281			19	0.27344	0.31799
19.1	0.76477	0.23743	0.08423	0.1825	0.11353				2.95471	2.66846	1.79749	1.82007	2.73743			19.1	0.0177	0.02319	0.01099	0.02808	0.05554				0.01709	0.02197	0.03174	0.18677	0.10376			19.1	0.31738	0.2533	0.28259	0.27832					1.8689	1.73828	0.78613	1.9342			19.1	0.27344	0.32288
19.2	0.7666	0.2356	0.09399	0.18494	0.12207				2.96997	2.66907	1.80542	1.82373	2.73987			19.2	0.01831	0.02502	0.01038	0.02991	0.05371				0.01953	0.02197	0.02991	0.18799	0.10376			19.2	0.32043	0.25574	0.28564	0.27954					1.87927	1.74927	0.78918	1.94092			19.2	0.27527	0.32471
19.3	0.75989	0.24353	0.08545	0.19714	0.11414				2.98828	2.67578	1.80542	1.83411	2.7594			19.3	0.01831	0.02258	0.0116	0.03235	0.05371				0.02075	0.02319	0.02991	0.18982	0.10376			19.3	0.32776	0.25757	0.28625	0.27832					1.88904	1.76147	0.79651	1.94885			19.3	0.27649	0.32532
19.4	0.76721	0.24109	0.09094	0.19287	0.12024				2.99438	2.68616	1.82434	1.84204	2.76611			19.4	0.01831	0.02197	0.01038	0.03113	0.0531				0.01953	0.02258	0.03235	0.19104	0.10803			19.4	0.3302	0.26306	0.28381	0.27649					1.89758	1.76636	0.80139	1.95557			19.4	0.27832	0.32532
19.5	0.77759	0.24902	0.08606	0.18616	0.12268				3.01392	2.70386	1.81763	1.84265	2.77954			19.5	0.01892	0.02258	0.01099	0.03235	0.05371				0.02075	0.02258	0.03174	0.19043	0.10864			19.5	0.32715	0.26428	0.28748	0.27771					1.90613	1.77124	0.80566	1.96594			19.5	0.27954	0.32898
19.6	0.78674	0.2478	0.09094	0.19165	0.1178				3.01941	2.72034	1.84387	1.84998	2.7948			19.6	0.01831	0.02319	0.01221	0.03418	0.05371				0.02258	0.0238	0.0293	0.1947	0.10864			19.6	0.32837	0.26428	0.29114	0.27588					1.91223	1.77917	0.80444	1.97571			19.6	0.28137	0.33386
19.7	0.78918	0.25818	0.09033	0.18127	0.12451				3.02917	2.72827	1.84814	1.87134	2.81372			19.7	0.02014	0.01831	0.01038	0.03235	0.05554				0.02136	0.0238	0.03113	0.19043	0.10925			19.7	0.32898	0.26672	0.29724	0.26978					1.92139	1.78467	0.80688	1.9812			19.7	0.28076	0.33997
19.8	0.78918	0.25208	0.09583	0.19226	0.12268				3.05054	2.73499	1.84692	1.87622	2.8186			19.8	0.02136	0.02075	0.01038	0.03052	0.05432				0.01953	0.02502	0.03296	0.1886	0.11047			19.8	0.32959	0.26733	0.30151	0.27222					1.92749	1.78833	0.81116	1.98669			19.8	0.28198	0.34546
19.9	0.79407	0.24719	0.0824	0.18372	0.1062				3.05847	2.74597	1.84448	1.88293	2.82288			19.9	0.01709	0.02502	0.01282	0.03113	0.05493				0.01709	0.02319	0.03052	0.19714	0.10925			19.9	0.32715	0.26611	0.30151	0.271					1.93848	1.79077	0.81848	1.99585			19.9	0.28564	0.34729
20	0.79834	0.24719	0.09155	0.20264	0.1178				3.06824	2.75269	1.86584	1.89331	2.84912			20	0.01587	0.02258	0.01099	0.03235	0.05615				0.02014	0.02197	0.03113	0.1886	0.10864			20	0.32776	0.26306	0.30151	0.2771					1.94458	1.79871	0.8197	2.00378			20	0.2887	0.34424
20.1	0.81543	0.25085	0.08301	0.19897	0.12146				3.08533	2.78503	1.87256	1.90125	2.84729			20.1	0.01831	0.02319	0.01038	0.03296	0.05798				0.02014	0.02502	0.03296	0.18066	0.11047			20.1	0.33142	0.26184	0.30457	0.2832					1.94458	1.80542	0.8252	2.01233			20.1	0.28992	0.34729
20.2	0.81909	0.2417	0.09033	0.19836	0.1062				3.10486	2.77283	1.87317	1.9104	2.85767			20.2	0.01953	0.02808	0.01099	0.0354	0.05676				0.02319	0.02502	0.03296	0.18555	0.10925			20.2	0.33569	0.26123	0.30701	0.28564					1.96167	1.81763	0.83801	2.02209			20.2	0.2887	0.34607
20.3	0.84412	0.24048	0.09033	0.19592	0.10254				3.11157	2.79907	1.87744	1.91589	2.8656			20.3	0.01831	0.02319	0.01038	0.03845	0.05798				0.02075	0.02563	0.03296	0.18494	0.11108			20.3	0.33691	0.26184	0.31311	0.29114					1.97083	1.82007	0.83496	2.02881			20.3	0.29236	0.34912
20.4	0.83923	0.25513	0.08606	0.2002	0.11169				3.12378	2.80518	1.89209	1.92078	2.88879			20.4	0.02075	0.02136	0.01099	0.03601	0.05981				0.0177	0.02258	0.03235	0.18555	0.1123			20.4	0.33569	0.26062	0.31494	0.29968					1.97144	1.82312	0.83557	2.03491			20.4	0.29419	0.35034
20.5	0.8374	0.24536	0.09033	0.19531	0.1239				3.14392	2.82654	1.89758	1.9104	2.89124			20.5	0.02014	0.0293	0.01221	0.03601	0.06042				0.01709	0.02502	0.03113	0.18921	0.1123			20.5	0.33447	0.26123	0.3125	0.30579					1.97876	1.82922	0.84045	2.04041			20.5	0.29663	0.35217
20.6	0.83313	0.25085	0.09827	0.20081	0.10193				3.13965	2.82776	1.91406	1.93848	2.90649			20.6	0.01709	0.02319	0.0116	0.03479	0.0592				0.01648	0.0238	0.02869	0.19409	0.11108			20.6	0.3363	0.26428	0.31067	0.31555					1.9873	1.83838	0.84412	2.04712			20.6	0.29907	0.35217
20.7	0.85632	0.25818	0.08972	0.18738	0.1239				3.16406	2.84912	1.9104	1.93848	2.91626			20.7	0.01892	0.01953	0.00977	0.03479	0.06165				0.01526	0.0238	0.02991	0.19653	0.10742			20.7	0.33691	0.26367	0.31494	0.31921					1.99646	1.8457	0.84473	2.05688			20.7	0.30029	0.34668
20.8	0.849	0.26184	0.09155	0.20508	0.11536				3.17505	2.85706	1.92627	1.94153	2.93762			20.8	0.02014	0.02563	0.01038	0.03418	0.05981				0.01526	0.02319	0.02991	0.19958	0.10437			20.8	0.34363	0.26306	0.31738	0.31677					2.00806	1.85242	0.85083	2.06421			20.8	0.29907	0.35095
20.9	0.85693	0.25818	0.10132	0.2063	0.12024				3.19519	2.85706	1.93176	1.95801	2.94922			20.9	0.01709	0.02258	0.01221	0.03479	0.0592				0.0177	0.0238	0.02869	0.20203	0.10376			20.9	0.34668	0.2594	0.31921	0.31738					2.01599	1.86157	0.85266	2.07031			20.9	0.29907	0.36133
21	0.83923	0.25452	0.10254	0.19836	0.12207				3.1958	2.88208	1.92688	1.95923	2.95959			21	0.01892	0.02075	0.01221	0.04089	0.0592				0.01892	0.02563	0.02808	0.20203	0.10559			21	0.34546	0.26184	0.3241	0.3186					2.0166	1.86768	0.85632	2.08008			21	0.30029	0.3595
21.1	0.84961	0.25757	0.09827	0.19958	0.10437				3.20862	2.88513	1.94275	1.96655	2.96936			21.1	0.02075	0.02258	0.00732	0.03662	0.05981				0.0177	0.02502	0.02991	0.2063	0.10925			21.1	0.34485	0.27039	0.3241	0.32227					2.02271	1.87439	0.86121	2.08801			21.1	0.30396	0.35217
21.2	0.85388	0.26489	0.10132	0.20813	0.12329				3.21716	2.90527	1.94397	1.98364	2.9834			21.2	0.02014	0.02197	0.01038	0.0354	0.05981				0.0177	0.02747	0.02808	0.20752	0.10986			21.2	0.34424	0.27039	0.33081	0.31982					2.03247	1.88293	0.86487	2.09717			21.2	0.30212	0.35461
21.3	0.85815	0.26489	0.10193	0.18921	0.1178				3.24402	2.9071	1.94763	1.98853	3.00537			21.3	0.01831	0.02319	0.00977	0.03906	0.05981				0.01587	0.0293	0.02869	0.20508	0.1123			21.3	0.35034	0.26978	0.3302	0.32227					2.04346	1.8866	0.86487	2.1051			21.3	0.30518	0.35767
21.4	0.86792	0.27405	0.09888	0.19226	0.10986				3.25928	2.9248	1.95557	1.98669	3.00354			21.4	0.0177	0.0238	0.00916	0.03784	0.06042				0.01709	0.02869	0.02991	0.20874	0.11841			21.4	0.36072	0.27466	0.33691	0.32959					2.05444	1.89758	0.86975	2.10938			21.4	0.30945	0.3595
21.5	0.87769	0.28442	0.09827	0.19714	0.11108				3.26294	2.93335	1.96472	2.00073	3.00659			21.5	0.0177	0.02319	0.00916	0.0354	0.05798				0.0177	0.02686	0.02991	0.21179	0.11597			21.5	0.36621	0.28015	0.3418	0.33264					2.06116	1.90674	0.87708	2.11853			21.5	0.30884	0.36499
21.6	0.86914	0.26978	0.09155	0.2002	0.10986				3.28247	2.94006	1.97266	2.00256	3.02551			21.6	0.0177	0.02319	0.01038	0.03784	0.05737				0.01709	0.02747	0.03052	0.2124	0.1178			21.6	0.36865	0.28748	0.33752	0.33569					2.06604	1.91223	0.88135	2.12891			21.6	0.30945	0.37659
21.7	0.87769	0.27344	0.08118	0.20813	0.10925				3.29651	2.94617	1.98914	2.02515	3.03223			21.7	0.02014	0.0238	0.01343	0.03906	0.05554				0.01892	0.02747	0.02991	0.21545	0.11841			21.7	0.36926	0.28442	0.3363	0.33691					2.0697	1.91772	0.88623	2.13989			21.7	0.31128	0.38025
21.8	0.88379	0.27771	0.0885	0.2063	0.1178				3.30994	2.95898	1.98853	2.03064	3.03955			21.8	0.01831	0.02502	0.01343	0.04211	0.05615				0.02014	0.02869	0.02808	0.2179	0.1178			21.8	0.36865	0.28198	0.33875	0.34302					2.07642	1.92322	0.88867	2.14417			21.8	0.31677	0.38391
21.9	0.88013	0.28137	0.08911	0.1947	0.11414				3.32397	2.97546	1.99524	2.02576	3.06763			21.9	0.01648	0.02625	0.01099	0.04089	0.05737				0.01892	0.02625	0.02808	0.22034	0.1178			21.9	0.36865	0.28198	0.33875	0.34485					2.08679	1.92871	0.89172	2.15149			21.9	0.31189	0.38879
22	0.87891	0.27283	0.09033	0.1947	0.12573				3.33374	2.97913	2.01416	2.04346	3.07617			22	0.01953	0.02258	0.01099	0.03784	0.05737				0.0177	0.02686	0.02991	0.2179	0.11902			22	0.36194	0.28015	0.33325	0.34363					2.09656	1.93298	0.90149	2.16125			22	0.3125	0.38879
22.1	0.90454	0.28625	0.09705	0.19165	0.12695				3.34656	2.99622	2.00806	2.03491	3.07129			22.1	0.02258	0.02502	0.00977	0.03784	0.05859				0.02258	0.02625	0.03662	0.2179	0.12512			22.1	0.36194	0.2771	0.33203	0.34607					2.10388	1.94641	0.9082	2.16797			22.1	0.32227	0.38757
22.2	0.91248	0.26489	0.09766	0.20142	0.1239				3.36182	2.99377	2.02209	2.06299	3.10852			22.2	0.01953	0.02136	0.00977	0.0354	0.0592				0.02075	0.02319	0.03723	0.22034	0.12634			22.2	0.3656	0.2771	0.33997	0.35217					2.1106	1.94885	0.91125	2.17224			22.2	0.31677	0.39368
22.3	0.91003	0.28198	0.10254	0.21973	0.13				3.35754	3.01941	2.03735	2.06116	3.11401			22.3	0.01587	0.02014	0.00977	0.03296	0.05798				0.0177	0.02747	0.03357	0.22156	0.12756			22.3	0.36438	0.27771	0.34607	0.36316					2.11914	1.95068	0.91431	2.18201			22.3	0.3186	0.39795
22.4	0.90698	0.29053	0.11169	0.22217	0.12207				3.38074	3.02368	2.03369	2.07703	3.10974			22.4	0.0177	0.02197	0.00977	0.03601	0.05554				0.02075	0.02991	0.03174	0.2179	0.12756			22.4	0.36438	0.27527	0.3479	0.36499					2.12463	1.96411	0.91736	2.19116			22.4	0.3241	0.40527
22.5	0.91553	0.27771	0.10742	0.22705	0.12268				3.37952	3.03833	2.04468	2.07764	3.1311			22.5	0.01892	0.02625	0.0116	0.0354	0.05615				0.02014	0.02991	0.03052	0.21912	0.12878			22.5	0.36072	0.27954	0.35339	0.35828					2.13135	1.96899	0.91736	2.20276			22.5	0.32776	0.40527
22.6	0.9259	0.2832	0.10986	0.22278	0.13123				3.39905	3.05237	2.04773	2.09167	3.14026			22.6	0.02014	0.02502	0.01038	0.03479	0.0592				0.02014	0.02869	0.02991	0.22583	0.12634			22.6	0.36804	0.28687	0.35828	0.36133					2.1405	1.97083	0.91858	2.20886			22.6	0.32898	0.40344
22.7	0.93933	0.27527	0.1123	0.22522	0.13367				3.42834	3.06091	2.052	2.09595	3.15796			22.7	0.02075	0.0238	0.00977	0.03723	0.06226				0.01953	0.02869	0.02808	0.22583	0.12451			22.7	0.37598	0.2832	0.36377	0.36438					2.14844	1.97937	0.92163	2.21924			22.7	0.32776	0.40894
22.8	0.93201	0.27039	0.1123	0.22766	0.13245				3.42773	3.07129	2.07092	2.09656	3.15613			22.8	0.0177	0.02075	0.00977	0.0354	0.06165				0.02075	0.02869	0.02808	0.23071	0.12512			22.8	0.3772	0.29419	0.36987	0.36072					2.15637	1.99036	0.92224	2.22656			22.8	0.32898	0.40649
22.9	0.92957	0.28198	0.10925	0.24048	0.13794				3.43628	3.08838	2.08191	2.12097	3.1781			22.9	0.01831	0.02625	0.0116	0.03357	0.06042				0.01953	0.02869	0.03235	0.23499	0.12634			22.9	0.37842	0.30151	0.37292	0.3595					2.16553	2.00012	0.92712	2.22839			22.9	0.33569	0.40466
23	0.92834	0.29541	0.11292	0.23926	0.13855				3.46924	3.09143	2.08252	2.11426	3.19275			23	0.02136	0.02197	0.00977	0.03601	0.06348				0.02197	0.02747	0.03296	0.23254	0.12634			23	0.38513	0.29724	0.37109	0.36926					2.17224	2.00623	0.9314	2.23877			23	0.33691	0.40039
23.1	0.91003	0.29602	0.11414	0.23621	0.14282				3.47778	3.10608	2.09229	2.13379	3.18481			23.1	0.02014	0.02258	0.01282	0.03723	0.06287				0.02258	0.02869	0.03174	0.23254	0.12695			23.1	0.38818	0.29724	0.36621	0.36743					2.17896	2.00867	0.93262	2.24304			23.1	0.33997	0.39734
23.2	0.91003	0.27649	0.10864	0.25024	0.14832				3.48145	3.11462	2.08862	2.13074	3.20923			23.2	0.02136	0.02625	0.01221	0.03479	0.06348				0.02319	0.02747	0.03113	0.23071	0.12634			23.2	0.38635	0.3009	0.36072	0.36133					2.18567	2.0166	0.93567	2.2467			23.2	0.3418	0.39612
23.3	0.91614	0.28809	0.11536	0.24292	0.15686				3.49731	3.13354	2.11121	2.13928	3.22388			23.3	0.02014	0.02625	0.01099	0.03723	0.0647				0.02258	0.02625	0.02869	0.22827	0.12695			23.3	0.38574	0.30457	0.36072	0.36682					2.19238	2.02332	0.93689	2.25342			23.3	0.34363	0.40894
23.4	0.91919	0.30518	0.10437	0.2533	0.14404				3.50952	3.13904	2.11609	2.14539	3.22815			23.4	0.01892	0.02258	0.0116	0.03662	0.06287				0.02197	0.02625	0.03052	0.22888	0.12695			23.4	0.38574	0.30518	0.36499	0.37537					2.19849	2.03003	0.93872	2.2644			23.4	0.34363	0.41809
23.5	0.92346	0.30884	0.10986	0.24597	0.13977				3.51074	3.15613	2.12402	2.14233	3.24219			23.5	0.01892	0.02075	0.01404	0.0354	0.06531				0.02075	0.02869	0.03113	0.23438	0.12573			23.5	0.38574	0.30457	0.3595	0.37354					2.20642	2.03796	0.94849	2.27295			23.5	0.34363	0.42542
23.6	0.92957	0.31372	0.11597	0.22644	0.14099				3.53516	3.16284	2.13074	2.15942	3.26172			23.6	0.01892	0.02258	0.01099	0.03723	0.06714				0.01648	0.02869	0.03235	0.23804	0.12451			23.6	0.38574	0.30396	0.35706	0.37659					2.21558	2.04529	0.95703	2.27905			23.6	0.34729	0.43518
23.7	0.95032	0.30334	0.11963	0.22461	0.12329				3.56262	3.18481	2.13135	2.16125	3.26599			23.7	0.01892	0.02319	0.0116	0.03723	0.06958				0.01709	0.02747	0.03357	0.24048	0.12634			23.7	0.39001	0.30396	0.36133	0.37964					2.22534	2.05139	0.96619	2.29004			23.7	0.35156	0.43274
23.8	0.93201	0.30212	0.12878	0.22522	0.13184				3.55652	3.19092	2.14111	2.16919	3.28674			23.8	0.01892	0.02563	0.01099	0.03052	0.06958				0.02014	0.0293	0.03357	0.23987	0.13062			23.8	0.3894	0.30151	0.36621	0.37476					2.23389	2.05627	0.96985	2.29431			23.8	0.35522	0.43762
23.9	0.95154	0.29785	0.12634	0.21057	0.12573				3.57788	3.20007	2.14233	2.18323	3.30017			23.9	0.01831	0.02563	0.01221	0.03052	0.06836				0.02075	0.02869	0.03113	0.23987	0.13062			23.9	0.39185	0.30579	0.36621	0.37476					2.24365	2.06604	0.97412	2.30164			23.9	0.35583	0.43823
24	0.97229	0.28625	0.12146	0.22522	0.12939				3.58276	3.21045	2.15942	2.18811	3.30566			24	0.02319	0.02625	0.01343	0.03662	0.06958				0.01892	0.02808	0.03113	0.24048	0.13			24	0.39978	0.31128	0.37109	0.37537					2.25037	2.07458	0.98145	2.31262			24	0.35583	0.43518
24.1	0.96191	0.29785	0.12573	0.21851	0.12695				3.59924	3.21045	2.15576	2.20825	3.30688			24.1	0.02258	0.02319	0.0116	0.0354	0.07141				0.01709	0.03052	0.03296	0.24048	0.12939			24.1	0.3949	0.31738	0.3772	0.37842					2.25708	2.08191	0.98633	2.32117			24.1	0.35706	0.43396
24.2	0.9491	0.28198	0.12451	0.22278	0.14099				3.62061	3.2312	2.16675	2.20825	3.32092			24.2	0.01953	0.02197	0.0116	0.03906	0.07141				0.01831	0.02869	0.03174	0.24353	0.13062			24.2	0.39368	0.32104	0.37964	0.37903					2.26501	2.08496	0.99304	2.32727			24.2	0.35828	0.4364
24.3	0.97046	0.27222	0.12695	0.22766	0.13672				3.64075	3.25317	2.16736	2.20642	3.3429			24.3	0.0177	0.02502	0.00916	0.04028	0.0708				0.01831	0.02869	0.03174	0.24292	0.13184			24.3	0.39978	0.31616	0.38452	0.38208					2.27112	2.08923	0.9967	2.33521			24.3	0.3595	0.44067
24.4	0.96741	0.29175	0.12878	0.23071	0.13062				3.6377	3.24951	2.17773	2.22534	3.35022			24.4	0.02014	0.0238	0.01038	0.03845	0.07202				0.01831	0.02563	0.03235	0.24353	0.12939			24.4	0.40222	0.31128	0.38635	0.38574					2.28394	2.099	0.99915	2.34314			24.4	0.35828	0.43823
24.5	0.9668	0.29236	0.13123	0.24597	0.13916				3.64929	3.27026	2.17957	2.23145	3.3783			24.5	0.01953	0.02625	0.01526	0.03296	0.07324				0.01831	0.02563	0.03052	0.24597	0.13			24.5	0.40039	0.30945	0.39063	0.38147					2.29187	2.10388	1.00403	2.35291			24.5	0.36011	0.44128
24.6	0.97046	0.29663	0.12573	0.23071	0.13794				3.67859	3.27515	2.19788	2.23145	3.38379			24.6	0.02136	0.02747	0.01099	0.03113	0.07446				0.01648	0.02563	0.0293	0.2478	0.12878			24.6	0.401	0.31677	0.39185	0.38269					2.29797	2.11182	1.00769	2.36145			24.6	0.36072	0.44434
24.7	0.99304	0.29785	0.13428	0.2417	0.16235				3.67615	3.29956	2.20337	2.24609	3.39661			24.7	0.02197	0.02869	0.00977	0.0354	0.07324				0.01953	0.02686	0.02747	0.2478	0.13			24.7	0.39856	0.3186	0.39246	0.39001					2.30286	2.12036	1.01318	2.36877			24.7	0.36011	0.45044
24.8	0.99548	0.29236	0.12512	0.23499	0.15259				3.69141	3.28491	2.2113	2.24426	3.4021			24.8	0.02197	0.02625	0.01099	0.03784	0.07324				0.02075	0.0293	0.02808	0.2478	0.13			24.8	0.401	0.31555	0.3949	0.39795					2.31079	2.12708	1.02173	2.37793			24.8	0.36499	0.45837
24.9	1.02417	0.30457	0.1355	0.25024	0.14526				3.71155	3.31482	2.22778	2.25098	3.4082			24.9	0.02075	0.02502	0.01282	0.03479	0.07446				0.02014	0.0293	0.0293	0.2478	0.12878			24.9	0.401	0.31067	0.39551	0.39795					2.31812	2.13562	1.026	2.38586			24.9	0.36377	0.4657
25	1.02478	0.30701	0.12878	0.24963	0.15076				3.72864	3.32703	2.22168	2.25891	3.4198			25	0.01953	0.02686	0.01282	0.03601	0.0708				0.02197	0.02747	0.02686	0.2478	0.12695			25	0.40283	0.31677	0.39368	0.39795					2.32727	2.13928	1.03088	2.39868			25	0.36377	0.46875
25.1	1.02234	0.31494	0.13	0.25391	0.13977				3.71826	3.33862	2.23999	2.27051	3.42468			25.1	0.02075	0.02747	0.00916	0.03479	0.07019				0.02319	0.02991	0.0293	0.2478	0.1239			25.1	0.40588	0.31799	0.39124	0.40222					2.33398	2.14539	1.03149	2.40234			25.1	0.36865	0.47485
25.2	1.01624	0.30396	0.1239	0.24841	0.14587				3.74451	3.34473	2.25098	2.27478	3.45276			25.2	0.02014	0.0238	0.01099	0.03601	0.06897				0.02014	0.0293	0.02991	0.25208	0.12268			25.2	0.40283	0.31616	0.38879	0.40344					2.34314	2.15515	1.03455	2.4054			25.2	0.37109	0.47729
25.3	1.05164	0.30151	0.13428	0.25208	0.14404				3.76282	3.36182	2.25586	2.29248	3.45581			25.3	0.01892	0.02808	0.01221	0.03601	0.06897				0.01953	0.03052	0.0293	0.25879	0.11658			25.3	0.40039	0.31677	0.3894	0.40466					2.34985	2.16187	1.0376	2.41272			25.3	0.37292	0.47546
25.4	1.04065	0.32288	0.13306	0.24292	0.13672				3.76953	3.36609	2.26196	2.29797	3.46069			25.4	0.02075	0.03052	0.01221	0.03418	0.06775				0.02197	0.02869	0.02991	0.25513	0.11475			25.4	0.39551	0.31372	0.39246	0.41321					2.35596	2.17224	1.03821	2.42004			25.4	0.37659	0.47363
25.5	1.02783	0.31555	0.1355	0.25391	0.14221				3.7915	3.37769	2.25952	2.30286	3.48022			25.5	0.0238	0.02808	0.0116	0.03418	0.07019				0.01892	0.02869	0.03235	0.25879	0.11414			25.5	0.3949	0.31372	0.39307	0.42053					2.36145	2.17712	1.04004	2.43042			25.5	0.37903	0.47607
25.6	1.03455	0.30945	0.13062	0.24902	0.13489				3.81226	3.3844	2.28088	2.31384	3.48572			25.6	0.01953	0.02625	0.01099	0.0354	0.07202				0.0177	0.03418	0.03174	0.26611	0.11902			25.6	0.39673	0.31555	0.39001	0.42603					2.37183	2.1814	1.04492	2.43835			25.6	0.37964	0.47974
25.7	1.05408	0.31494	0.12268	0.25879	0.13123				3.7915	3.40759	2.28638	2.30896	3.50464			25.7	0.01709	0.02686	0.01221	0.03418	0.07202				0.02075	0.03296	0.02991	0.26855	0.1239			25.7	0.39856	0.31921	0.39001	0.43152					2.38098	2.18811	1.04858	2.44812			25.7	0.38086	0.48218
[truncated: 743 more rows]
[truncated: 28 more columns]

## Sheet: ED Figure 3c
E396A at zero Ca, 22C		minus NC1								plus NC1						E396A at 0.1 µM Ca, 22C		minus NC1
Voltage (mV)	Current (nA)															Voltage (mV)	Current (nA)
	C1	C2	C3	C4	C5				C1	C2	C3	C4	C5				C1	C2	C3	C4	C5
[truncated: 2,001 more rows]
